# Supplementary material for: Multi-Omics Analysis of Mammary Metabolic Changes in Dairy Cows Exposed to Hypoxia
Source: Front Vet Sci. 2021 Oct 14;8:764135. doi: 10.3389/fvets.2021.764135 (PMC8553012; doi:10.3389/fvets.2021.764135)
Supplement: Supplementary file 3 [file Data_Sheet_1.ZIP]

Archive with 3 entries (3 files):
- metabonomics for blood.xlsx
- milk fat and blood index.xlsx
- metabonomics for blood.docx
