# Supplementary material for: Multi-Omics Analysis of Mammary Metabolic Changes in Dairy Cows Exposed to Hypoxia
Source: Front Vet Sci. 2021 Oct 14;8:764135. doi: 10.3389/fvets.2021.764135 (PMC8553012; doi:10.3389/fvets.2021.764135)
Supplement: Supplementary file 3 [file Data_Sheet_1.ZIP › metabonomics for blood.xlsx]

## Sheet: Sheet1
		Fold change
Arginine and proline metabolism	L-Arginine	1.78	0.11
	Creatine	1.45	0.16
Glycine, serine and threonine metabolism	Choline	3.06	0.25
	Creatine	1.45	0.12
Glycerophospholipid metabolism	LysoPC(18:1(9Z))	2.13	0.13
	Choline	3.06	0.22
FFA metabolism	L-Palmitoylcarnitine	1.94	0.18
