# Supplementary material for: Multi-Omics Analysis of Mammary Metabolic Changes in Dairy Cows Exposed to Hypoxia
Source: Front Vet Sci. 2021 Oct 14;8:764135. doi: 10.3389/fvets.2021.764135 (PMC8553012; doi:10.3389/fvets.2021.764135)
Supplement: Supplementary file 3 [file Data_Sheet_1.ZIP › milk fat and blood index.xlsx]

## Sheet: MILK fat
		GH	CH
		3.27	4.05
		3.42	4.19
		3.53	4.26
		3.36	4.35		milk fat
		3.25	4.24	GH	3.4	0.132	0.146
		3.23	4.13	CH	4.2

## Sheet: blood index
CHO (mmol/L)	GH	CH
	1.781	1.965
	1.793	1.998
	1.777	2.177
	2.004	2.188
	2.002	2.044
	1.987	1.923
	1.89	2.05	0.114	0.14
TAG (mmol/L)	GH	CH
	0.246	0.199
	0.264	0.202
	0.257	0.215
	0.255	0.219
	0.271	0.208
	0.261	0.212
	0.26	0.21	0.016	0.011
HDL (mmol/L)	GH	CH
	1.552	1.304
	1.602	1.253
	1.561	1.275
	1.487	1.317
	1.604	1.215
	1.513	1.269
	1.55	1.27	0.066	0.055
