# Supplementary material for: Multi-Omics Analysis of Mammary Metabolic Changes in Dairy Cows Exposed to Hypoxia
Source: Front Vet Sci. 2021 Oct 14;8:764135. doi: 10.3389/fvets.2021.764135 (PMC8553012; doi:10.3389/fvets.2021.764135)
Supplement: Supplementary file 4 [file Data_Sheet_2.ZIP]

Archive with 48 entries (35 files):
- raw data for cells/
- raw data for cells/raw data/
- raw data for cells/raw data/BODIPY staining.docx
- raw data for cells/raw data/ORO.docx
- raw data for cells/raw data/POS for lipidomics/
- raw data for cells/raw data/POS for lipidomics/POS-Pathway Analysis/
- raw data for cells/raw data/POS for lipidomics/POS-Pathway Analysis/Pathway Analysis/
- raw data for cells/raw data/POS for lipidomics/POS-Pathway Analysis/Pathway Analysis/HX VS NX/
- raw data for cells/raw data/POS for lipidomics/POS-Pathway Analysis/Pathway Analysis/HX VS NX/Bubble Plot.jpg
- raw data for cells/raw data/POS for lipidomics/POS-Pathway Analysis/Pathway Analysis/HX VS NX/Bubble Plot.pdf
- raw data for cells/raw data/POS for lipidomics/POS-Pathway Analysis/Pathway Analysis/HX VS NX/treemap.jpg
- raw data for cells/raw data/POS for lipidomics/POS-Pathway Analysis/Pathway Analysis/HX VS NX/treemap.pdf
- raw data for cells/raw data/POS for lipidomics/POS-Pathway Analysis/Pathway Analysis/TOTAL-Metabolite Mapping.xlsx
- raw data for cells/raw data/POS for lipidomics/POS-Pathway Analysis/Pathway Analysis/TOTAL-Pathway Analysis.xlsx
- raw data for cells/raw data/POS for lipidomics/Statistical Analysis/
- raw data for cells/raw data/POS for lipidomics/Statistical Analysis/HX VS NX/
- raw data for cells/raw data/POS for lipidomics/Statistical Analysis/HX VS NX/OPLS-DA permutation plot.pdf
- raw data for cells/raw data/POS for lipidomics/Statistical Analysis/HX VS NX/OPLS-DA score plot.pdf
- raw data for cells/raw data/POS for lipidomics/Statistical Analysis/HX VS NX/PCA score plot.pdf
- raw data for cells/raw data/POS for lipidomics/Statistical Analysis/HX VS NX/volcano plot.pdf
- raw data for cells/raw data/POS for lipidomics/Statistical Analysis/POS-Differentially Expressed Metabolites.xlsx
- raw data for cells/raw data/POS for lipidomics/Statistical Analysis/POS-Mean.xlsx
- raw data for cells/raw data/POS for lipidomics/Statistical Analysis/POS-Models Information.xlsx
- raw data for cells/raw data/POS for lipidomics/Statistical Analysis/POS-ori.csv
- raw data for cells/raw data/POS-for metabolomics/
- raw data for cells/raw data/POS-for metabolomics/POS-Metabolite Mapping.xlsx
- raw data for cells/raw data/POS-for metabolomics/Pathway Analysis/
- raw data for cells/raw data/POS-for metabolomics/Pathway Analysis/HX VS NX/
- raw data for cells/raw data/POS-for metabolomics/Pathway Analysis/HX VS NX/Bubble Plot.jpg
- raw data for cells/raw data/POS-for metabolomics/Pathway Analysis/HX VS NX/Bubble Plot.pdf
- raw data for cells/raw data/POS-for metabolomics/Pathway Analysis/HX VS NX/treemap.jpg
- raw data for cells/raw data/POS-for metabolomics/Pathway Analysis/HX VS NX/treemap.pdf
- raw data for cells/raw data/POS-for metabolomics/Pathway Analysis/POS-Metabolite Mapping.xlsx
- raw data for cells/raw data/POS-for metabolomics/Pathway Analysis/POS-Pathway Analysis111.xlsx
- raw data for cells/raw data/POS-for metabolomics/Statistical Analysis/
- raw data for cells/raw data/POS-for metabolomics/Statistical Analysis/HX VS NX/
- raw data for cells/raw data/POS-for metabolomics/Statistical Analysis/HX VS NX/OPLS-DA permutation plot.pdf
- raw data for cells/raw data/POS-for metabolomics/Statistical Analysis/HX VS NX/OPLS-DA score plot.pdf
- raw data for cells/raw data/POS-for metabolomics/Statistical Analysis/HX VS NX/PCA score plot.pdf
- raw data for cells/raw data/POS-for metabolomics/Statistical Analysis/HX VS NX/volcano plot.pdf
- raw data for cells/raw data/POS-for metabolomics/Statistical Analysis/POS-Differentially Expressed Metabolites.xlsx
- raw data for cells/raw data/POS-for metabolomics/Statistical Analysis/POS-Mean.xlsx
- raw data for cells/raw data/POS-for metabolomics/Statistical Analysis/POS-Models Information.xlsx
- raw data for cells/raw data/POS-for metabolomics/Statistical Analysis/POS-Statistical Analysis Results.xlsx
- raw data for cells/raw data/POS-for metabolomics/Statistical Analysis/POS-ori1.xlsx
- raw data for cells/raw data/The level of TAG.xls
- raw data for cells/raw data/WB.docx
- raw data for cells/raw data/qpcr.xlsx
