# Supplementary material for: Multi-Omics Analysis of Mammary Metabolic Changes in Dairy Cows Exposed to Hypoxia
Source: Front Vet Sci. 2021 Oct 14;8:764135. doi: 10.3389/fvets.2021.764135 (PMC8553012; doi:10.3389/fvets.2021.764135)
Supplement: Supplementary file 4 [file Data_Sheet_2.ZIP › raw data for cells/raw data/POS for lipidomics/POS-Pathway Analysis/Pathway Analysis/TOTAL-Metabolite Mapping.xlsx]

## Sheet: file explanation
表头名称	描述
Query	输入物质名称或编号
Match	匹配物质名称
HMDB	该物质在HDMB数据库中的id
PubChem	该物质在PubChem数据库中的id
KEGG	该物质在KEGG数据库中的id
Comment	匹配情况：0表示无匹配，1表示精确匹配，2表示模糊匹配

## Sheet: 缺氧+复氧-缺氧
Query	Match	HMDB	PubChem	KEGG	Comment
PS(20:2/20:2)					0
PS(12:0/24:1)					0
PS(19:2/19:2)					0
LPE(18:2)	LysoPE(0:0/18:2(9Z,12Z))	HMDB0011477	53480926		1
PS(18:0/20:4)	PS(18:0/20:4(8Z,11Z,14Z,17Z))	HMDB0010165	53480354	C02737	1
TAG(16:0/18:1/18:1)	TG(16:0/18:1(9Z)/18:1(9Z))	HMDB0005382	25240174	C00422	1
TAG(18:0/18:1/18:1)	TG(18:0/18:1(9Z)/18:1(9Z))	HMDB0005403	16058372	C00422	1
PE(5:0/18:2)					0
TAG(16:0/16:0/18:1)	TG(16:0/16:0/18:1(9Z))	HMDB0005360	25240460	C00422	1
PE(3:0/20:5)					0
PE(2:0/17:2)					0
PE(5:0/18:1)					0
PE(5:0/16:1)					0
TAG(18:1/18:1/18:1)	TG(18:1(9Z)/18:1(9Z)/18:1(9Z))	HMDB0005453	5497163		1
LPC(18:3)	LysoPC(18:3(6Z,9Z,12Z))	HMDB0010387	52924045	C04230	1
BMP(18:1/22:5)					0
PE(3:0/18:5)					0
TAG(19:2/19:2/19:2)					0
LPC(20:3)	LysoPC(20:3(5Z,8Z,11Z))	HMDB0010393	53480467	C04230	1
LPC(20:5)	LysoPC(20:5(5Z,8Z,11Z,14Z,17Z))	HMDB0010397	11757087	C04230	1
LPC(17:1)					0
PE(3:0/18:4)					0
LPC(16:1)	LysoPC(16:1(9Z))	HMDB0010383	24779461	C04230	1
LPC(20:2)	LysoPC(20:2(11Z,14Z))	HMDB0010392	52924053	C04230	1
LPC(20:4)	LysoPC(20:4(5Z,8Z,11Z,14Z))	HMDB0010395	24779476	C04230	1
BMP(18:1/18:3)					0
TAG(16:1/18:1/18:1)	TG(16:1(9Z)/18:1(9Z)/18:1(9Z))	HMDB0005438	9544083	C00422	1
TAG(18:1/18:1/18:2)	TG(18:1(9Z)/18:1(9Z)/18:2(9Z,12Z))	HMDB0005455	25240371	C00422	1
PE(2:0/19:2)					0
PEtOH(19:1/19:1)					0
PEtOH(20:1/20:1)					0
LPE(22:5)	LysoPE(0:0/22:5(4Z,7Z,10Z,13Z,16Z))	HMDB0011494	53480943		1
LPE(16:0)	LysoPE(0:0/16:0)	HMDB0011473	53480922		1
TAG(18:0/18:0/18:0)	TG(18:0/18:0/18:0)	HMDB0005393	11146	C00422	1
PEtOH(19:0/19:0)					0
TAG(17:2/19:2/19:2)					0
TAG(20:4/20:4/20:4)	TG(20:4(5Z,8Z,11Z,14Z)/20:4(5Z,8Z,11Z,14Z)/20:4(5Z,8Z,11Z,14Z))	HMDB0005478	9545801	C00422	1
TAG(17:0/17:0/20:6)					0
LPE(20:1)	LysoPE(0:0/20:1(11Z))	HMDB0011482	53480931		1
TAG(17:1/19:2/19:2)					0
TAG(16:1/16:1/16:1)	TG(16:1(9Z)/16:1(9Z)/16:1(9Z))	HMDB0005432	9543989		1
TAG(18:1/18:1/20:1)	TG(18:1(9Z)/18:1(9Z)/20:1(11Z))	HMDB0005454	9544447	C00422	1
TAG(17:1/17:1/17:1)					0
TAG(19:1/19:1/19:1)					0
TAG(20:3/20:3/20:3)					0
TAG(20:0/20:0/20:0)	TG(20:0/20:0/20:0)	HMDB0005414	522017	C00422	1
TAG(18:2/18:2/18:2)	TG(18:2(9Z,12Z)/18:2(9Z,12Z)/18:2(9Z,12Z))	HMDB0005474	5322095	C00422	1
TAG(18:0/20:4/20:4)	TG(18:0/20:4(5Z,8Z,11Z,14Z)/20:4(5Z,8Z,11Z,14Z))	HMDB0005413	9545124	C00422	1
PMeOH(13:1/19:2)					0
TAG(14:0/18:1/18:1)					0
PEtOH(21:0/21:0)					0
TAG(22:7/22:7/22:7)					0
TAG(17:0/21:5/21:5)					0
TAG(16:0/18:0/18:0)	TG(16:0/18:0/18:0)	HMDB0005365		C00422	1
TAG(19:1/19:1/20:6)					0
PMeOH(16:0/16:3)					0
TAG(16:0/16:0/18:0)	TG(16:0/16:0/18:0)	HMDB0005357	3246953	C00422	1
Cer/NS(d18:2/14:0)					0
TAG(18:1/18:1/20:4)	TG(18:1(9Z)/18:1(9Z)/20:4(5Z,8Z,11Z,14Z))	HMDB0005456	9544639	C00422	1
TAG(20:4/22:5/22:5)					0
LPE(22:4)	LysoPE(0:0/22:4(7Z,10Z,13Z,16Z))	HMDB0011493	53480942		1
PC(2:0/17:1)					0
TAG(16:0/16:0/16:1)	TG(16:0/16:0/16:1(9Z))	HMDB0005359	9543986	C00422	1
TAG(18:1/18:1/20:5)	TG(18:1(9Z)/18:1(9Z)/20:5(5Z,8Z,11Z,14Z,17Z))	HMDB0010464	9544709		1
TAG(14:0/16:0/16:0)					0
PEtOH(18:2/18:3)					0
Cer/NS(d18:1/18:0)					0
TAG(20:4/20:4/20:5)					0
TAG(18:4/22:3/22:3)					0
TAG(18:1/18:1/22:5)	TG(18:1(9Z)/18:1(9Z)/22:5(7Z,10Z,13Z,16Z,19Z))	HMDB0010468	9545266		1
TAG(14:0/14:0/20:5)					0
TAG(16:1/16:1/18:1)	TG(16:1(9Z)/16:1(9Z)/18:1(9Z))	HMDB0005433	25240357	C00422	1
PC(2:0/7:0)					0
TAG(16:1/16:1/22:6)					0
TAG(14:0/16:0/18:1)					0
TAG(18:1/18:1/18:3)	TG(18:1(9Z)/18:1(9Z)/18:3(6Z,9Z,12Z))	HMDB0010459	53480523		1
TAG(18:1/20:1/20:1)	TG(18:1(9Z)/20:1(11Z)/20:1(11Z))	HMDB0005457	9544748	C00422	1
TAG(18:0/18:0/20:4)	TG(18:0/18:0/20:4(5Z,8Z,11Z,14Z))	HMDB0005398	9544519	C00422	1
TAG(12:2/12:2/14:0)					0
TAG(17:1/18:1/18:1)					0
LPC(16:0)	LysoPC(16:0)	HMDB0010382	460602	C04230	1
PMeOH(24:4/20:5)					0
TAG(18:0/22:5/22:5)					0
TAG(14:0/14:0/20:4)					0
TAG(18:1/18:1/19:1)					0
Cer/NDS(d20:0/16:1)					0
TAG(16:1/16:1/17:1)					0
TAG(20:1/20:1/22:5)					0
Cer/NS(d17:1/22:0)					0
TAG(15:2/21:1/22:7)					0
TAG(14:0/14:0/18:1)					0
TAG(17:2/19:0/19:0)					0
TAG(20:2/20:2/22:1)					0
TAG(16:1/16:1/18:2)	TG(16:1(9Z)/16:1(9Z)/18:2(9Z,12Z))	HMDB0005435	25240359	C00422	1
Cer/NS(d18:1/20:0)					0
TAG(16:0/22:5/22:5)					0
TAG(16:1/16:1/18:3)					0
TAG(18:1/18:1/20:2)	TG(18:1(9Z)/18:1(9Z)/20:2(11Z,14Z))	HMDB0010461	9544507		1
TAG(12:0/12:0/16:0)					0
TAG(18:1/18:1/22:4)	TG(18:1(9Z)/18:1(9Z)/22:4(7Z,10Z,13Z,16Z))	HMDB0010467	9545182		1
TAG(16:0/16:0/17:1)					0
TAG(18:1/20:4/20:4)	TG(18:1(9Z)/20:4(5Z,8Z,11Z,14Z)/20:4(5Z,8Z,11Z,14Z))	HMDB0005463	9545200	C00422	1
TAG(19:0/19:0/20:4)					0
TAG(19:0/19:0/21:0)					0
TAG(18:0/18:0/22:5)					0
HexCer/NS(d18:1/16:0)					0
TAG(16:0/16:0/20:4)	TG(16:0/16:0/20:4(5Z,8Z,11Z,14Z))	HMDB0005363	9544125	C00422	1
TAG(15:0/18:1/18:1)	TG(15:0/18:1(9Z)/18:1(9Z))	HMDB0011707	53481039		1
TAG(18:2/18:2/20:4)	TG(18:2(9Z,12Z)/18:2(9Z,12Z)/20:4(5Z,8Z,11Z,14Z))	HMDB0005475	9544769	C00422	1
TAG(16:0/16:0/19:1)					0
TAG(18:2/20:4/20:4)	TG(18:2(9Z,12Z)/20:4(5Z,8Z,11Z,14Z)/20:4(5Z,8Z,11Z,14Z))	HMDB0005476	9545277	C00422	1
TAG(15:0/18:2/18:2)	TG(15:0/18:2(9Z,12Z)/18:2(9Z,12Z))	HMDB0011711	53481043		1
TAG(17:0/18:1/18:1)					0
Cer/NS(d18:1/24:0)					0
TAG(18:1/20:0/20:0)	TG(18:1(9Z)/20:0/20:0)	HMDB0005449	25240381	C00422	1
TAG(16:0/16:0/18:4)					0
TAG(17:2/18:1/18:1)					0
TAG(16:0/20:0/20:0)	TG(16:0/20:0/20:0)	HMDB0005371	9544299	C00422	1
TAG(14:0/14:0/16:1)					0
TAG(16:1/18:2/18:2)	TG(16:1(9Z)/18:2(9Z,12Z)/18:2(9Z,12Z))	HMDB0005446	25240366	C00422	1
TAG(17:1/17:1/20:5)					0
TAG(16:1/16:1/19:3)					0
TAG(18:1/18:1/19:3)					0
TAG(18:1/18:1/21:2)					0
TAG(18:1/18:1/22:2)					0
TAG(16:1/18:3/18:3)					0
TAG(20:1/20:3/20:3)					0
TAG(18:1/18:1/19:4)					0
TAG(18:1/18:1/21:5)					0
TAG(16:1/16:1/20:4)	TG(16:1(9Z)/16:1(9Z)/20:4(5Z,8Z,11Z,14Z))	HMDB0005436	9544179	C00422	1
TAG(14:0/20:4/20:4)					0
TAG(20:0/20:0/22:0)					0
TAG(18:1/21:3/21:3)					0
PE(14:0/16:1)	PE(14:0/16:1(9Z))	HMDB0008825	52924945	C00350	1
TAG(16:0/16:0/20:5)					0
TAG(18:1/18:1/19:0)					0
TAG(12:3/17:0/17:0)					0
TAG(18:1/18:1/19:2)					0
TAG(18:1/20:2/20:2)					0
TAG(16:0/16:0/21:1)					0
TAG(19:0/19:0/21:3)					0
TAG(17:1/17:1/21:5)					0
TAG(18:0/20:0/20:0)	TG(18:0/20:0/20:0)	HMDB0005399	9544551	C00422	1
TAG(20:0/20:0/20:4)	TG(20:0/20:0/20:4(5Z,8Z,11Z,14Z))	HMDB0005416	9545204	C00422	1
TAG(21:1/21:1/22:5)					0
TAG(19:1/19:1/21:4)					0
TAG(15:0/17:1/17:1)					0
TAG(17:1/17:1/19:3)					0
TAG(19:1/19:1/22:6)					0
PEtOH(13:0/24:4)					0
TAG(13:1/18:1/18:1)					0
TAG(17:1/18:0/18:0)					0
TAG(18:1/20:5/20:5)					0
TAG(19:1/19:1/21:5)					0
TAG(15:1/16:0/16:0)					0
TAG(12:0/12:0/21:2)					0
HexCer/NS(d18:2/16:0)					0
TAG(16:1/16:1/18:4)					0
TAG(20:1/20:1/20:3)					0
TAG(17:1/17:1/19:4)					0
TAG(14:0/14:0/14:1)					0
TAG(18:1/22:0/22:0)					0
TAG(20:0/20:0/20:1)	TG(20:0/20:0/20:1(11Z))	HMDB0005415	9544965	C00422	1
TAG(12:0/16:1/16:1)					0
TAG(19:0/19:0/22:4)					0
TAG(14:0/14:0/17:1)					0
TAG(17:1/17:1/21:4)					0
TAG(19:0/19:1/19:1)					0
TAG(19:2/20:1/20:1)					0
TAG(18:2/22:1/22:1)					0
TAG(20:1/22:0/22:0)					0
TAG(18:4/19:0/19:0)					0
TAG(17:0/21:1/21:1)					0
TAG(19:1/21:1/21:1)					0
TAG(18:0/18:0/21:2)					0
TAG(19:4/20:2/20:2)					0
TAG(20:4/22:1/22:1)					0
TAG(12:1/12:1/18:0)					0
LPE(16:1)	LysoPE(0:0/16:1(9Z))	HMDB0011474	53480923		1
TAG(17:0/22:5/22:5)					0
TAG(15:1/22:0/22:0)					0
TAG(17:0/20:4/20:4)					0
TAG(15:0/22:5/22:5)					0
TAG(20:1/20:1/22:4)					0
TAG(20:2/22:4/22:4)					0
TAG(20:5/20:5/21:2)					0
TAG(16:5/21:4/21:4)					0
HexCer/NS(d18:1/22:0)					0
TAG(12:2/12:2/18:4)					0
TAG(22:0/22:5/22:5)					0
TAG(20:2/22:1/22:1)					0
TAG(17:1/22:4/22:4)					0
TAG(19:1/19:1/21:0)					0
TAG(17:0/22:1/22:1)					0
PMeOH(24:1/26:1)					0
PEtOH(13:0/27:0)					0
PEtOH(19:1/24:4)					0
PEtOH(21:0/22:6)					0
PEtOH(26:2/16:4)					0
PMeOH(13:0/20:3)					0
TAG(18:3/18:3/21:2)					0
TAG(18:1/21:5/21:5)					0
TAG(14:3/14:3/21:0)					0
TAG(18:2/18:2/20:3)	TG(18:2(9Z,12Z)/18:2(9Z,12Z)/20:3(8Z,11Z,14Z))	HMDB0010492	9544695		1
TAG(19:2/19:2/21:5)					0
TAG(12:0/18:4/18:4)					0
BMP(14:0/18:1)					0
LPC(14:0)	LysoPC(14:0)	HMDB0010379	460604	C04230	1
TAG(19:0/20:4/20:4)					0
TAG(17:1/21:1/21:1)					0
TAG(12:3/12:3/13:0)					0
TAG(14:3/14:3/20:5)					0
TAG(14:1/14:1/17:0)					0
TAG(15:3/19:2/19:2)					0
TAG(13:0/19:5/19:5)					0
TAG(15:1/15:1/17:1)					0
TAG(12:2/12:2/19:0)					0
TAG(13:1/13:1/15:1)					0
TAG(12:3/22:7/22:7)					0
TAG(18:0/22:0/22:0)					0
TAG(20:1/22:5/22:5)					0
TAG(21:3/22:7/22:7)					0
TAG(12:0/12:0/18:4)					0
TAG(12:0/12:0/16:3)					0
TAG(12:0/12:0/18:5)					0
TAG(15:0/20:6/20:6)					0
TAG(12:0/12:0/14:1)					0
TAG(12:0/12:0/12:1)					0
TAG(13:0/13:0/21:0)					0
TAG(15:3/20:6/20:6)					0
LPC(18:1)	LysoPC(18:1(9Z))	HMDB0002815	16081932	C04230	1
TAG(16:0/16:1/18:1)	TG(16:0/16:1(9Z)/18:1(9Z))	HMDB0005377	9544011	C00422	1
PC(2:0/19:1)					0
PS(15:1/26:4)					0
HexCer/NS(d18:1/22:1)					0
LPC(19:1)					0
DAG(14:0/16:1)	DG(14:0/16:1(9Z)/0:0)	HMDB0007012	53477950		1
CE(18:3)	CE(18:3(6Z,9Z,12Z))	HMDB0010369	53480458		1
PC(2:0/17:2)					0
HexCer/NS(d18:1/24:1)					0
PC(19:2/20:5)					0
PE(2:0/17:1)					0
TAG(14:0/16:1/18:1)					0
TAG(15:3/20:6/22:7)					0
TAG(19:5/20:6/22:7)					0
LPC(22:4)	LysoPC(22:4(7Z,10Z,13Z,16Z))	HMDB0010401	52924039	C04230	1
CE(22:5)	CE(22:5(4Z,7Z,10Z,13Z,16Z))	HMDB0010374	53480462		1
CE(20:5)					0
LPC(22:6)	LysoPC(22:6(4Z,7Z,10Z,13Z,16Z,19Z))	HMDB0010404	10415542	C04230	1
CE(18:2)	CE(18:2(9Z,12Z))	HMDB0000610	5287939	C15441	1
PC(14:0e/18:4)					0
CE(20:4)	CE(20:4(8Z,11Z,14Z,17Z))	HMDB0010371	53480459		1
Cer/NS(d18:2/24:0)					0
CE(22:6)	CE(22:6(4Z,7Z,10Z,13Z,16Z,19Z))	HMDB0006733	53477890	C02530	1
TAG(14:0/15:0/16:0)					0
DAG(18:0/18:1)	DG(18:0/18:1(11Z)/0:0)	HMDB0007159	53478049		1
PG(16:2/22:5)					0
DAG(16:0/16:1)	DG(16:0/16:1(9Z)/0:0)	HMDB0007099	9543678	C00165	1
HexCer/NS(d18:2/24:1)					0
HexCer/NS(d18:2/24:0)					0
DAG(20:1/18:2)	DG(20:1(11Z)/18:2(9Z,12Z)/0:0)	HMDB0007393	53478209		1
TAG(16:1/18:1/18:2)	TG(16:1(9Z)/18:1(9Z)/18:2(9Z,12Z))	HMDB0005440	25240364	C00422	1
TAG(14:0/16:1/18:2)					0
DAG(16:0/18:0)	DG(16:0/18:0/0:0)	HMDB0007100	9543688	C00165	1
PE(16:0e/16:1)					0
PC(14:0e/17:0)					0
PE(14:0e/22:1)					0
TAG(16:0/17:1/18:1)					0
TAG(14:0/16:0/17:1)					0
HexCer/NS(d18:1/17:0)					0
PE(18:0e/20:1)					0
TAG(13:0/16:0/16:1)					0
TAG(15:0/16:0/18:1)					0
PC(2:0/23:0)					0
TAG(18:1/18:2/20:1)	TG(18:1(9Z)/18:2(9Z,12Z)/20:1(11Z))	HMDB0005460	25240379	C00422	1
TAG(16:0/17:0/18:1)					0
PE(14:0e/20:1)					0
PC(14:0e/19:2)					0
PE(14:0e/22:0)					0
LPC(26:0)					0
DGTS(18:1/18:1)					0
TAG(18:1/18:2/18:3)					0
DGTS(13:0/13:0)					0
SHexCer(d15:0/23:1)					0
DGTS(24:1/24:1)					0
DGTS(24:0/24:0)					0
DGTS(21:0/21:0)					0
DGTS(20:0/20:0)					0
DGTS(26:4/26:4)					0
DGTS(12:0/12:0)					0
DGTS(10:0/20:5)					0
DGTS(10:0/22:5)					0
SHexCer(d25:0/21:1)					0
LPE(20:3)	LysoPE(0:0/20:3(11Z,14Z,17Z))	HMDB0011484	53480933		1
SM(d14:0/28:0)					0
DAG(16:0/22:0)	DG(16:0/22:0/0:0)	HMDB0007115	9543762		1
PC(14:1e/19:2)					0
TAG(16:0/19:0/20:6)					0
LPC(20:1)	LysoPC(20:1(11Z))	HMDB0010391	52924051	C04230	1
TAG(18:3/20:3/21:0)					0
TAG(12:0/14:3/22:1)					0
ACar(26:3)					0
ACar(24:1)					0
ACar(22:0)					0
ACar(16:3)					0
ACar(22:1)					0
ACar(21:2)					0
ACar(18:1)					0
ACar(17:1)					0
ACar(15:1)					0
DAG(18:0/18:0)	DG(18:0/18:0/0:0)	HMDB0007158	9543705	C00165	1
DGTS(10:0/22:6)					0
DGTS(4:0/22:6)					0
LPC(24:1)	LysoPC(24:1(15Z))	HMDB0010406	53480477	C04230	1
DGTS(9:0/22:5)					0
TAG(20:3/20:4/21:0)					0
TAG(19:0/21:0/21:0)					0
TAG(13:0/21:1/21:2)					0
TAG(17:2/19:0/21:0)					0
TAG(14:0/16:1/17:1)					0
DGTS(19:0/21:1)					0
DGTS(15:1/22:5)					0
TAG(21:0/21:0/21:0)					0
DGTS(22:1/16:4)					0
DGTS(20:4/20:5)					0
DGTS(18:3/16:4)					0
TAG(18:2/22:0/22:0)					0
DGTS(6:0/20:3)					0
DGTS(18:2/16:4)					0
DGTS(24:0/16:3)					0
PS(18:2/18:2)	PS(18:2(9Z,12Z)/18:2(9Z,12Z))	HMDB0012402	9547086		1
DGTS(10:0/26:1)					0
DGTS(16:0/14:1)					0
DGTS(24:2/20:5)					0
DGTS(22:0/14:1)					0
DGTS(24:0/16:1)					0
TAG(18:1/21:0/22:5)					0
DGTS(18:1/16:4)					0
DGTS(5:0/20:0)					0
DGTS(27:0/18:2)					0
DGTS(8:0/20:4)					0
DGTS(22:0/24:1)					0
DGTS(5:0/12:0)					0
DGTS(11:0/26:1)					0
DGTS(5:0/16:1)					0
PC(18:3e/13:1)					0
DGTS(16:4/18:5)					0
DGTS(2:0/19:0)					0
DGTS(16:3/18:5)					0
DGTS(27:0/21:1)					0
DGTS(10:0/19:0)					0
DGTS(17:2/18:5)					0
DGTS(16:4/22:4)					0
DGTS(16:4/18:4)					0
DGTS(14:0/25:0)					0
DGTS(13:1/20:5)					0
DGTS(27:0/18:3)					0
DGTS(24:0/26:1)					0
DGTS(26:0/27:0)					0
DGTS(22:3/26:4)					0
DGTS(12:0/22:6)					0
DGTS(9:0/22:6)					0
DGTS(2:0/17:0)					0
DGTS(2:0/22:6)					0
DGTS(11:0/22:5)					0
SM(d14:0/20:0)					0
TAG(16:0/18:3/20:5)					0
TAG(14:0/16:0/20:5)					0
SM(d14:0/26:0)					0
DAG(18:1/19:1)					0
PC(20:2/22:5)	PC(20:2(11Z,14Z)/22:5(4Z,7Z,10Z,13Z,16Z))	HMDB0008352	53478927	C00157	1
PC(22:5/22:6)	PC(22:5(4Z,7Z,10Z,13Z,16Z)/22:6(4Z,7Z,10Z,13Z,16Z,19Z))	HMDB0008682	53479327	C00157	1
TAG(20:2/22:0/22:1)					0
TAG(13:0/21:1/21:1)					0
TAG(18:1/20:1/22:1)					0
TAG(16:1/17:1/18:1)					0
PC(16:2e/24:4)					0
PC(15:0/26:2)					0
TAG(16:0/16:1/20:5)					0
TAG(15:3/19:0/21:1)					0
PC(19:0/22:3)					0
PC(16:2e/26:4)					0
TAG(18:0/18:1/22:5)					0
TAG(16:0/16:1/17:1)					0
TAG(15:1/18:0/20:0)					0
TAG(16:0/18:1/19:1)					0
TAG(16:1/18:2/22:5)					0
TAG(16:0/22:1/22:1)					0
TAG(18:1/18:2/20:3)					0
BMP(2:0/18:4)					0
PC(14:0e/23:0)					0
Cer/NS(d18:1/26:1)					0
Cer/NDS(d18:0/14:0)					0
PEtOH(26:1/24:4)					0

## Sheet: 缺氧-空白
Query	Match	HMDB	PubChem	KEGG	Comment
BMP(18:1/18:1)					0
PS(19:1/19:1)					0
BMP(16:1/18:1)					0
PS(12:0/24:1)					0
PS(18:0/20:4)	PS(18:0/20:4(8Z,11Z,14Z,17Z))	HMDB0010165	53480354	C02737	1
PS(22:0/18:1)					0
TAG(16:0/18:1/18:1)	TG(16:0/18:1(9Z)/18:1(9Z))	HMDB0005382	25240174	C00422	1
TAG(18:0/18:1/18:1)	TG(18:0/18:1(9Z)/18:1(9Z))	HMDB0005403	16058372	C00422	1
PG(18:1/18:1)	PG(18:1(11Z)/18:1(11Z))	HMDB0010618	53480617		1
PE(5:0/18:2)					0
TAG(16:0/16:0/18:1)	TG(16:0/16:0/18:1(9Z))	HMDB0005360	25240460	C00422	1
PE(3:0/20:5)					0
PS(10:0/26:1)					0
PE(2:0/17:2)					0
PE(5:0/18:1)					0
PE(5:0/16:1)					0
TAG(18:1/18:1/18:1)	TG(18:1(9Z)/18:1(9Z)/18:1(9Z))	HMDB0005453	5497163		1
LPC(18:3)	LysoPC(18:3(6Z,9Z,12Z))	HMDB0010387	52924045	C04230	1
BMP(18:1/22:5)					0
PE(3:0/18:5)					0
TAG(16:0/16:0/16:0)	TG(16:0/16:0/16:0)	HMDB0005356	11147		1
PE(17:0/17:0)					0
TAG(19:2/19:2/19:2)					0
PE(16:0/16:0)	PE(16:0/16:0)	HMDB0008923	445468	C00350	1
LPC(18:0)	LysoPC(18:0)	HMDB0010384	497299	C04230	1
LPC(20:5)	LysoPC(20:5(5Z,8Z,11Z,14Z,17Z))	HMDB0010397	11757087	C04230	1
LPE(20:0)	LysoPE(0:0/20:0)	HMDB0011481	53480930		1
LPC(17:1)					0
PE(3:0/18:4)					0
LPC(20:2)	LysoPC(20:2(11Z,14Z))	HMDB0010392	52924053	C04230	1
PEtOH(19:0/19:1)					0
PC(14:1e/17:2)					0
PS(25:0/13:1)					0
PEtOH(26:1/16:3)					0
PEtOH(21:1/16:2)					0
TAG(16:1/18:1/18:1)	TG(16:1(9Z)/18:1(9Z)/18:1(9Z))	HMDB0005438	9544083	C00422	1
TAG(18:1/18:1/18:2)	TG(18:1(9Z)/18:1(9Z)/18:2(9Z,12Z))	HMDB0005455	25240371	C00422	1
PE(14:1/22:1)	PE(14:1(9Z)/22:1(13Z))	HMDB0008875	53479566	C00350	1
PEtOH(19:1/19:1)					0
PEtOH(20:1/20:1)					0
PE(17:0/18:2)					0
PEtOH(16:1/21:2)					0
LPE(16:0)	LysoPE(0:0/16:0)	HMDB0011473	53480922		1
TAG(18:0/18:0/18:0)	TG(18:0/18:0/18:0)	HMDB0005393	11146	C00422	1
TAG(14:0/14:0/14:0)					0
PEtOH(19:0/19:0)					0
PE(18:0/16:1)	PE(18:0/16:1(9Z))	HMDB0008990	52924905	C00350	1
TAG(17:2/19:2/19:2)					0
BMP(18:1/18:2)					0
PEtOH(14:1/22:1)					0
TAG(17:0/17:0/20:6)					0
LPE(20:1)	LysoPE(0:0/20:1(11Z))	HMDB0011482	53480931		1
PEtOH(20:1/20:2)					0
DAG(16:0/18:3)	DG(16:0/18:3(6Z,9Z,12Z)/0:0)	HMDB0007104	14275390		1
TAG(17:0/17:0/17:0)					0
PS(24:0/14:1)					0
TAG(18:0/18:0/18:1)	TG(18:0/18:0/18:1(9Z))	HMDB0005395	16058371	C00422	1
TAG(22:1/22:1/22:1)					0
TAG(16:1/16:1/16:1)	TG(16:1(9Z)/16:1(9Z)/16:1(9Z))	HMDB0005432	9543989		1
TAG(20:1/20:1/20:1)	TG(20:1(11Z)/20:1(11Z)/20:1(11Z))	HMDB0005464	9545117	C00422	1
TAG(18:1/18:1/20:1)	TG(18:1(9Z)/18:1(9Z)/20:1(11Z))	HMDB0005454	9544447	C00422	1
LPC(22:2)	LysoPC(22:2(13Z,16Z))	HMDB0010400	52924059	C04230	1
TAG(17:1/20:3/20:3)					0
TAG(17:1/17:1/17:1)					0
TAG(19:1/19:1/19:1)					0
TAG(16:0/18:0/18:1)	TG(16:0/18:0/18:1(9Z))	HMDB0005367	5365005	C00422	1
TAG(20:0/20:0/20:0)	TG(20:0/20:0/20:0)	HMDB0005414	522017	C00422	1
TAG(15:0/15:0/20:5)					0
TAG(14:3/21:5/22:1)					0
Cer/NS(d18:1/16:0)					0
PEtOH(22:1/16:2)					0
TAG(19:0/19:0/19:0)					0
TAG(18:2/18:2/18:2)	TG(18:2(9Z,12Z)/18:2(9Z,12Z)/18:2(9Z,12Z))	HMDB0005474	5322095	C00422	1
PEtOH(20:1/18:4)					0
TAG(21:1/21:1/21:1)					0
TAG(14:0/18:1/18:1)					0
PEtOH(22:0/22:0)					0
PEtOH(22:3/22:3)					0
PEtOH(20:0/20:0)					0
PEtOH(21:0/21:0)					0
PMeOH(26:4/26:4)					0
TAG(21:3/21:3/21:3)					0
TAG(17:2/17:2/17:2)					0
TAG(16:2/16:2/16:2)					0
TAG(22:7/22:7/22:7)					0
TAG(17:0/21:5/21:5)					0
PEtOH(24:0/18:5)					0
TAG(16:0/18:0/18:0)	TG(16:0/18:0/18:0)	HMDB0005365		C00422	1
PEtOH(20:1/18:5)					0
PEtOH(17:2/19:2)					0
TAG(18:1/18:1/20:0)	TG(18:1(9Z)/18:1(9Z)/20:0)	HMDB0005452	25240374	C00422	1
PE(16:1/18:1)	PE(16:1(9Z)/18:1(11Z))	HMDB0008959	53479596	C00350	1
TAG(15:0/15:0/20:6)					0
Cer/NS(d18:2/18:0)					0
TAG(16:0/16:0/18:0)	TG(16:0/16:0/18:0)	HMDB0005357	3246953	C00422	1
TAG(18:1/18:1/20:4)	TG(18:1(9Z)/18:1(9Z)/20:4(5Z,8Z,11Z,14Z))	HMDB0005456	9544639	C00422	1
PEtOH(22:3/18:5)					0
LPE(22:4)	LysoPE(0:0/22:4(7Z,10Z,13Z,16Z))	HMDB0011493	53480942		1
PG(18:1/18:3)	PG(18:1(11Z)/18:3(6Z,9Z,12Z))	HMDB0010621	53480620		1
TAG(16:0/16:0/16:1)	TG(16:0/16:0/16:1(9Z))	HMDB0005359	9543986	C00422	1
TAG(20:2/20:2/20:4)					0
TAG(18:1/18:1/20:5)	TG(18:1(9Z)/18:1(9Z)/20:5(5Z,8Z,11Z,14Z,17Z))	HMDB0010464	9544709		1
TAG(14:0/16:0/16:0)					0
TAG(12:0/12:0/17:2)					0
Cer/NS(d18:1/24:1)					0
PEtOH(26:0/18:3)					0
TAG(14:0/14:0/20:5)					0
PG(18:1/18:2)	PG(18:1(11Z)/18:2(9Z,12Z))	HMDB0010620	53480619		1
PMeOH(24:1/22:4)					0
TAG(16:1/16:1/18:1)	TG(16:1(9Z)/16:1(9Z)/18:1(9Z))	HMDB0005433	25240357	C00422	1
TAG(14:0/16:0/18:1)					0
TAG(18:1/18:1/18:3)	TG(18:1(9Z)/18:1(9Z)/18:3(6Z,9Z,12Z))	HMDB0010459	53480523		1
TAG(18:1/20:1/20:1)	TG(18:1(9Z)/20:1(11Z)/20:1(11Z))	HMDB0005457	9544748	C00422	1
TAG(18:0/18:0/20:4)	TG(18:0/18:0/20:4(5Z,8Z,11Z,14Z))	HMDB0005398	9544519	C00422	1
TAG(16:0/16:0/17:0)					0
PEtOH(14:1/26:4)					0
TAG(17:1/18:1/18:1)					0
LPC(16:0)	LysoPC(16:0)	HMDB0010382	460602	C04230	1
PE(24:0/22:5)	PE(24:0/22:5(4Z,7Z,10Z,13Z,16Z))	HMDB0009736	53480008	C00350	1
TAG(14:0/14:0/20:4)					0
TAG(14:0/16:1/19:5)					0
TAG(20:1/20:1/22:5)					0
Cer/NS(d17:1/22:0)					0
TAG(16:0/18:2/18:2)	TG(16:0/18:2(9Z,12Z)/18:2(9Z,12Z))	HMDB0005390	25240363	C00422	1
TAG(15:2/21:1/22:7)					0
TAG(14:0/14:0/18:1)					0
TAG(17:2/19:0/19:0)					0
TAG(20:2/20:2/22:1)					0
TAG(16:1/16:1/18:2)	TG(16:1(9Z)/16:1(9Z)/18:2(9Z,12Z))	HMDB0005435	25240359	C00422	1
Cer/NS(d18:1/20:0)					0
TAG(16:1/16:1/18:3)					0
TAG(18:1/18:1/20:2)	TG(18:1(9Z)/18:1(9Z)/20:2(11Z,14Z))	HMDB0010461	9544507		1
TAG(12:0/12:0/16:0)					0
TAG(18:1/18:1/22:4)	TG(18:1(9Z)/18:1(9Z)/22:4(7Z,10Z,13Z,16Z))	HMDB0010467	9545182		1
TAG(16:0/16:0/17:1)					0
TAG(19:0/19:0/20:4)					0
TAG(19:0/19:0/21:0)					0
TAG(18:0/18:0/22:5)					0
TAG(17:1/20:0/20:0)					0
HexCer/NS(d18:1/16:0)					0
TAG(16:0/16:0/20:4)	TG(16:0/16:0/20:4(5Z,8Z,11Z,14Z))	HMDB0005363	9544125	C00422	1
TAG(15:0/18:1/18:1)	TG(15:0/18:1(9Z)/18:1(9Z))	HMDB0011707	53481039		1
TAG(17:0/18:0/18:0)					0
TAG(16:0/16:0/19:1)					0
TAG(17:0/18:1/18:1)					0
Cer/NS(d18:1/24:0)					0
TAG(14:1/16:1/16:1)					0
TAG(18:1/20:0/20:0)	TG(18:1(9Z)/20:0/20:0)	HMDB0005449	25240381	C00422	1
TAG(16:0/16:0/18:4)					0
TAG(16:0/20:0/20:0)	TG(16:0/20:0/20:0)	HMDB0005371	9544299	C00422	1
TAG(16:1/18:2/18:2)	TG(16:1(9Z)/18:2(9Z,12Z)/18:2(9Z,12Z))	HMDB0005446	25240366	C00422	1
TAG(17:1/17:1/20:5)					0
TAG(16:1/16:1/19:3)					0
TAG(19:4/22:2/22:2)					0
TAG(18:1/18:1/21:2)					0
TAG(18:1/22:1/22:1)					0
TAG(18:1/18:1/22:2)					0
TAG(20:1/20:3/20:3)					0
TAG(18:1/18:1/19:4)					0
TAG(18:1/18:1/21:5)					0
TAG(16:1/16:1/20:4)	TG(16:1(9Z)/16:1(9Z)/20:4(5Z,8Z,11Z,14Z))	HMDB0005436	9544179	C00422	1
TAG(14:0/20:4/20:4)					0
TAG(20:0/20:0/22:0)					0
TAG(17:0/17:0/19:0)					0
TAG(16:0/16:0/20:5)					0
TAG(18:1/18:1/19:0)					0
TAG(12:3/17:0/17:0)					0
TAG(18:1/18:1/19:2)					0
TAG(12:1/12:3/12:3)					0
TAG(18:1/20:2/20:2)					0
TAG(16:0/16:0/21:1)					0
TAG(19:0/19:0/21:3)					0
TAG(17:1/17:1/21:5)					0
TAG(18:0/20:0/20:0)	TG(18:0/20:0/20:0)	HMDB0005399	9544551	C00422	1
TAG(20:0/20:0/20:4)	TG(20:0/20:0/20:4(5Z,8Z,11Z,14Z))	HMDB0005416	9545204	C00422	1
TAG(19:1/19:1/21:4)					0
TAG(15:0/17:1/17:1)					0
TAG(17:0/17:0/21:0)					0
TAG(20:1/22:1/22:1)					0
TAG(14:0/14:0/15:0)					0
TAG(17:1/18:0/18:0)					0
TAG(14:3/20:2/20:2)					0
PEtOH(19:0/24:0)					0
TAG(16:1/16:1/18:4)					0
TAG(12:0/19:0/19:0)					0
TAG(20:1/20:1/20:3)					0
TAG(18:0/18:0/19:1)					0
TAG(19:2/19:2/20:3)					0
TAG(15:2/20:0/20:0)					0
TAG(17:1/17:1/19:4)					0
TAG(18:1/22:0/22:0)					0
TAG(20:0/20:0/20:1)	TG(20:0/20:0/20:1(11Z))	HMDB0005415	9544965	C00422	1
HexCer/NS(d18:1/20:0)					0
TAG(12:0/16:1/16:1)					0
TAG(20:0/20:1/20:1)	TG(20:0/20:1(11Z)/20:1(11Z))	HMDB0005418	9545040	C00422	1
Cer/NS(d18:1/22:1)					0
TAG(14:3/14:3/21:2)					0
PEtOH(20:5/20:5)					0
DAG(18:1/18:2)	DG(18:1(11Z)/18:2(9Z,12Z)/0:0)	HMDB0007190	53478065		1
TAG(19:0/19:1/19:1)					0
TAG(19:2/20:1/20:1)					0
TAG(20:1/22:0/22:0)					0
TAG(17:0/21:1/21:1)					0
TAG(18:3/20:2/20:2)					0
TAG(19:1/21:1/21:1)					0
TAG(18:0/18:0/21:2)					0
TAG(19:4/20:2/20:2)					0
TAG(20:4/22:1/22:1)					0
TAG(15:1/22:0/22:0)					0
TAG(17:0/20:4/20:4)					0
TAG(20:0/20:0/22:1)					0
TAG(20:1/20:1/22:4)					0
TAG(14:1/14:1/21:5)					0
TAG(20:2/22:4/22:4)					0
TAG(20:0/22:1/22:1)					0
HexCer/NS(d18:1/22:0)					0
TAG(16:2/16:2/19:0)					0
TAG(22:0/22:5/22:5)					0
TAG(20:2/22:1/22:1)					0
TAG(17:1/22:4/22:4)					0
TAG(19:1/19:1/21:0)					0
TAG(17:0/22:1/22:1)					0
PMeOH(27:0/26:4)					0
PMeOH(24:1/26:1)					0
PMeOH(24:2/26:4)					0
PEtOH(20:2/26:4)					0
PEtOH(15:0/26:2)					0
PMeOH(19:1/24:4)					0
PEtOH(25:0/17:2)					0
PEtOH(26:4/22:5)					0
PEtOH(15:1/26:2)					0
PEtOH(13:0/27:0)					0
PEtOH(27:0/15:1)					0
PEtOH(19:1/24:4)					0
PMeOH(24:0/18:2)					0
PEtOH(16:1/26:2)					0
PMeOH(19:2/26:4)					0
PEtOH(21:0/22:6)					0
PMeOH(26:1/16:3)					0
PMeOH(22:4/24:4)					0
PEtOH(16:2/24:4)					0
TAG(15:1/22:1/22:1)					0
TAG(18:3/18:3/21:2)					0
TAG(18:1/21:5/21:5)					0
TAG(13:0/13:0/16:2)					0
TAG(16:0/21:4/21:4)					0
TAG(13:0/18:0/18:0)					0
TAG(13:0/18:1/18:1)					0
TAG(20:0/20:0/21:1)					0
TAG(18:2/18:2/20:3)	TG(18:2(9Z,12Z)/18:2(9Z,12Z)/20:3(8Z,11Z,14Z))	HMDB0010492	9544695		1
TAG(20:1/20:1/21:0)					0
TAG(19:2/19:2/21:5)					0
TAG(13:1/13:1/17:0)					0
TAG(12:0/12:0/19:1)					0
TAG(22:0/22:1/22:1)					0
TAG(19:0/20:4/20:4)					0
TAG(17:1/17:1/18:4)					0
TAG(12:3/12:3/13:0)					0
TAG(17:1/17:1/19:5)					0
TAG(14:3/14:3/20:5)					0
TAG(14:3/15:0/15:0)					0
TAG(12:0/16:0/16:0)					0
TAG(12:3/18:5/18:5)					0
TAG(18:2/22:3/22:3)					0
TAG(15:1/15:1/17:1)					0
TAG(15:3/20:5/20:5)					0
TAG(15:1/15:1/19:1)					0
TAG(13:1/13:1/15:1)					0
TAG(13:0/17:2/17:2)					0
TAG(13:0/13:0/19:1)					0
TAG(13:0/13:0/21:3)					0
TAG(13:1/13:1/21:1)					0
TAG(14:1/14:1/21:2)					0
TAG(12:1/12:1/17:2)					0
TAG(21:0/22:6/22:6)					0
TAG(15:0/22:2/22:2)					0
TAG(12:1/22:1/22:1)					0
TAG(18:0/22:0/22:0)					0
TAG(20:1/22:5/22:5)					0
TAG(12:0/12:0/16:3)					0
TAG(12:0/12:0/18:5)					0
TAG(13:0/20:3/20:3)					0
TAG(12:0/12:0/19:2)					0
TAG(21:0/22:4/22:4)					0
TAG(12:0/12:0/18:1)					0
TAG(12:0/12:0/17:3)					0
TAG(12:0/12:0/16:2)					0
TAG(12:2/12:2/14:2)					0
TAG(12:1/12:1/22:6)					0
TAG(12:0/12:0/22:1)					0
TAG(12:2/12:2/16:4)					0
TAG(12:2/12:2/14:3)					0
TAG(13:0/13:0/21:0)					0
TAG(12:2/12:2/19:4)					0
TAG(16:5/16:5/17:2)					0
TAG(12:1/12:1/16:5)					0
TAG(12:0/12:0/14:2)					0
LPC(18:1)	LysoPC(18:1(9Z))	HMDB0002815	16081932	C04230	1
Cer/NS(d18:2/22:0)					0
DAG(18:1/20:1)	DG(18:1(11Z)/20:1(11Z)/0:0)	HMDB0007195	53478070		1
TAG(16:0/16:1/18:1)	TG(16:0/16:1(9Z)/18:1(9Z))	HMDB0005377	9544011	C00422	1
LPE(22:0)	LysoPE(0:0/22:0)	HMDB0011490	53480939		1
Cer/NS(d18:2/20:0)					0
PC(2:0/19:1)					0
PE(26:0/18:1)					0
DAG(16:1/18:1)	DG(16:1(9Z)/18:1(11Z)/0:0)	HMDB0007130	53478037		1
Cer/NS(d18:1/23:0)					0
LPE(22:1)	LysoPE(0:0/22:1(13Z))	HMDB0011491	53480940		1
LPC(19:1)					0
DAG(14:0/16:1)	DG(14:0/16:1(9Z)/0:0)	HMDB0007012	53477950		1
PC(13:0/13:0)					0
Cer/NS(d18:1/23:1)					0
CE(18:3)	CE(18:3(6Z,9Z,12Z))	HMDB0010369	53480458		1
PC(2:0/17:2)					0
HexCer/NS(d18:1/24:1)					0
DAG(16:1/17:1)					0
PMeOH(26:1/20:5)					0
PMeOH(15:1/22:4)					0
PC(19:2/20:5)					0
DAG(17:1/18:1)					0
PE(2:0/17:1)					0
DAG(18:2/18:2)	DG(18:2(9Z,12Z)/18:2(9Z,12Z)/0:0)	HMDB0007248	9543729	C00165	1
TAG(14:0/16:1/18:1)					0
TAG(15:3/20:6/22:7)					0
DAG(18:1/26:1)					0
CE(18:1)	CE(18:1(9Z))	HMDB0000918	5283632	C14641	1
PMeOH(14:0/22:1)					0
LPC(22:6)	LysoPC(22:6(4Z,7Z,10Z,13Z,16Z,19Z))	HMDB0010404	10415542	C04230	1
CE(18:2)	CE(18:2(9Z,12Z))	HMDB0000610	5287939	C15441	1
CE(20:4)	CE(20:4(8Z,11Z,14Z,17Z))	HMDB0010371	53480459		1
DAG(18:0/18:1)	DG(18:0/18:1(11Z)/0:0)	HMDB0007159	53478049		1
DAG(18:1/22:2)	DG(18:1(11Z)/22:2(13Z,16Z)/0:0)	HMDB0007204	53478079		1
DAG(18:1/20:4)	DG(18:1(11Z)/20:4(5Z,8Z,11Z,14Z)/0:0)	HMDB0007199	53478074		1
PEtOH(26:1/26:2)					0
TAG(18:0/18:1/20:0)	TG(18:0/18:1(9Z)/20:0)	HMDB0005402	9544345	C00422	1
Cer/NS(d18:1/25:0)					0
HexCer/NS(d18:2/24:1)					0
DAG(26:0/18:1)					0
HexCer/NS(d18:2/24:0)					0
PC(18:0/18:1)	PC(18:0/18:1(11Z))	HMDB0008037	24778815	C00157	1
TAG(16:1/18:1/18:2)	TG(16:1(9Z)/18:1(9Z)/18:2(9Z,12Z))	HMDB0005440	25240364	C00422	1
PEtOH(23:0/18:5)					0
HexCer/NS(d18:1/19:1)					0
TAG(14:0/16:1/18:2)					0
PE(16:0e/16:1)					0
PC(14:0e/15:0)					0
PC(14:0e/17:0)					0
PE(14:0e/22:1)					0
PS(20:0/13:1)					0
TAG(16:0/17:1/18:1)					0
SHexCer(d15:1/25:1)					0
PE(18:0e/20:1)					0
TAG(15:0/16:0/18:1)					0
PC(14:0e/20:1)					0
PC(12:0/16:1)					0
TAG(18:1/18:2/20:1)	TG(18:1(9Z)/18:2(9Z,12Z)/20:1(11Z))	HMDB0005460	25240379	C00422	1
TAG(16:0/17:0/18:1)					0
PC(14:0e/16:0)					0
PC(14:1e/18:5)					0
PE(18:0e/20:2)					0
PE(18:0e/20:5)					0
PE(16:0e/22:5)					0
LPC(22:1)	LysoPC(22:1(13Z))	HMDB0010399	53480471	C04230	1
DAG(16:0/20:5)	DG(16:0/20:5(5Z,8Z,11Z,14Z,17Z)/0:0)	HMDB0007114	9543744		1
PE(14:0e/20:1)					0
PC(14:0e/19:2)					0
LPC(26:0)					0
PE(14:0e/18:0)					0
PE(18:0e/16:0)					0
PC(22:6e/7:0)					0
DGTS(18:1/18:1)					0
PC(18:1/19:1)					0
DAG(16:0/26:1)					0
TAG(18:1/18:2/18:3)					0
DGTS(20:5/20:5)					0
PC(14:0e/14:0)					0
SHexCer(d15:0/23:1)					0
LPC(22:0)	LysoPC(22:0)	HMDB0010398	24779479	C04230	1
DGTS(24:0/24:0)					0
PC(14:0e/18:5)					0
DGTS(21:0/21:0)					0
DGTS(20:0/20:0)					0
DGTS(20:3/20:3)					0
DGTS(16:2/16:2)					0
DGTS(15:1/15:1)					0
DAG(18:1/26:2)					0
DGTS(10:0/20:5)					0
DGTS(10:0/22:5)					0
PEtOH(17:0/17:0)					0
DAG(16:0/17:1)					0
TAG(16:1/18:1/18:3)					0
PC(24:4/22:6)					0
SHexCer(d25:0/21:1)					0
HexCer/NS(d18:1/23:0)					0
LPE(20:3)	LysoPE(0:0/20:3(11Z,14Z,17Z))	HMDB0011484	53480933		1
SM(d14:0/28:0)					0
DAG(16:0/22:0)	DG(16:0/22:0/0:0)	HMDB0007115	9543762		1
DAG(16:1/16:1)	DG(16:1(9Z)/16:1(9Z)/0:0)	HMDB0007128	9543679	C00165	1
PC(14:1e/19:2)					0
TAG(16:0/19:0/20:6)					0
LPC(20:1)	LysoPC(20:1(11Z))	HMDB0010391	52924051	C04230	1
TAG(18:3/20:3/21:0)					0
TAG(12:0/14:3/22:1)					0
PEtOH(15:0/27:0)					0
PC(17:2/18:5)					0
ACar(22:3)					0
ACar(18:3)					0
ACar(22:0)					0
ACar(17:3)					0
ACar(20:1)					0
ACar(16:3)					0
ACar(22:1)					0
ACar(20:0)					0
ACar(18:0)					0
ACar(21:2)					0
ACar(18:1)					0
ACar(16:0)					0
ACar(15:1)					0
PS(20:0/20:2)					0
DAG(18:0/18:0)	DG(18:0/18:0/0:0)	HMDB0007158	9543705	C00165	1
PE(16:0e/18:5)					0
LPC(20:0)	LysoPC(20:0)	HMDB0010390	24779473	C04230	1
DGTS(10:0/22:6)					0
TAG(21:0/21:1/21:1)					0
PE(18:0e/21:2)					0
TAG(16:0/20:0/22:0)					0
DGTS(9:0/22:5)					0
PEtOH(24:4/18:5)					0
TAG(18:1/20:0/20:1)	TG(18:1(9Z)/20:0/20:1(11Z))	HMDB0005450	9544681	C00422	1
TAG(20:3/20:4/21:0)					0
TAG(19:0/21:0/21:0)					0
TAG(13:0/21:1/21:2)					0
TAG(17:2/19:0/21:0)					0
AcylGlcADG(20:3/22:6/18:2)					0
SM(d14:0/23:0)					0
TAG(14:0/16:1/17:1)					0
DGTS(19:0/21:1)					0
DGTS(27:0/18:5)					0
DGTS(15:1/22:5)					0
TAG(21:0/21:0/21:0)					0
DGTS(20:0/14:1)					0
DGTS(22:1/16:4)					0
TAG(18:2/22:0/22:0)					0
DGTS(16:4/22:6)					0
DGTS(20:4/22:6)					0
DGTS(13:0/20:5)					0
DGTS(18:2/16:4)					0
DGTS(24:0/16:3)					0
DGTS(17:2/18:4)					0
DGTS(22:1/18:4)					0
DGTS(24:2/20:5)					0
DGTS(22:0/14:1)					0
TAG(18:1/21:0/22:5)					0
DGTS(18:1/16:4)					0
DGTS(19:2/26:4)					0
DGTS(27:0/18:2)					0
DGTS(8:0/20:4)					0
DGTS(24:0/14:1)					0
DGTS(26:0/20:1)					0
DGTS(22:2/16:4)					0
DGTS(15:0/26:0)					0
PC(18:3e/13:1)					0
DGTS(21:1/20:5)					0
DGTS(6:0/24:4)					0
DGTS(16:1/19:2)					0
PC(14:1e/24:2)					0
DGTS(17:2/26:4)					0
DGTS(18:1/21:2)					0
DGTS(17:1/18:4)					0
DGTS(18:3/22:6)					0
DGTS(16:4/18:5)					0
DGTS(24:2/18:5)					0
DGTS(18:4/24:4)					0
DGTS(16:2/22:5)					0
DGTS(16:3/18:5)					0
DGTS(26:1/20:4)					0
DGTS(27:0/21:1)					0
DGTS(18:1/19:2)					0
DGTS(19:2/18:5)					0
DGTS(17:2/24:4)					0
DGTS(15:0/24:4)					0
DGTS(21:2/20:5)					0
DGTS(19:1/22:6)					0
DGTS(16:4/22:4)					0
DGTS(16:4/18:4)					0
DGTS(19:0/22:4)					0
DGTS(21:2/22:6)					0
DGTS(21:0/18:5)					0
DGTS(13:1/20:5)					0
DGTS(19:0/22:6)					0
DGTS(27:0/18:3)					0
DGTS(24:0/26:1)					0
DGTS(17:2/22:6)					0
DGTS(16:3/22:6)					0
DGTS(19:2/22:6)					0
DGTS(20:5/22:6)					0
DGTS(13:1/22:6)					0
DGTS(9:0/22:6)					0
DGTS(3:0/24:4)					0
DGTS(3:0/22:6)					0
SM(d14:0/20:0)					0
TAG(14:0/16:0/20:5)					0
SM(d14:0/26:0)					0
DAG(18:1/19:1)					0
PC(20:4e/22:6)					0
TAG(17:1/21:0/21:0)					0
PC(20:1/20:1)	PC(20:1(11Z)/20:1(11Z))	HMDB0008308	24779063	C00157	1
SHexCer(d23:0/12:0)					0
TAG(20:2/22:0/22:1)					0
TAG(13:0/21:1/21:1)					0
TAG(18:1/20:1/22:1)					0
DAG(17:0/20:5)					0
TAG(18:1/20:0/22:0)					0
Cer/NDS(d18:0/24:0)					0
DAG(20:0/26:0)					0
PC(18:3e/24:4)					0
TAG(16:1/17:1/18:1)					0
PC(16:2e/24:4)					0
PC(15:0/26:2)					0
PC(20:4e/26:2)					0
TAG(18:1/20:1/22:0)					0
TAG(16:0/16:1/20:5)					0
PC(14:1e/20:5)					0
TAG(15:3/19:0/21:1)					0
PC(19:0/22:3)					0
PC(16:2e/26:4)					0
PC(18:0/22:1)	PC(18:0/22:1(13Z))	HMDB0008052	24778866	C00157	1
TAG(18:0/18:1/22:5)					0
TAG(16:0/16:1/17:1)					0
PC(24:1/22:5)	PC(24:1(15Z)/22:5(4Z,7Z,10Z,13Z,16Z))	HMDB0008812	53479535	C00157	1
TAG(15:1/18:0/20:0)					0
SM(d14:0/22:0)					0
TAG(16:0/18:1/19:1)					0
TAG(16:1/16:1/20:5)					0
TAG(16:0/22:1/22:1)					0
TAG(18:1/18:2/20:3)					0
PMeOH(26:4/22:5)					0
PC(14:0e/23:0)					0
Cer/NS(d18:1/26:1)					0
Cer/NDS(d18:0/18:0)					0
PEtOH(26:1/24:4)					0

## Sheet: 缺氧+复氧-空白
Query	Match	HMDB	PubChem	KEGG	Comment
PS(20:2/20:2)					0
BMP(18:1/18:1)					0
BMP(16:1/18:1)					0
PS(12:0/24:1)					0
PS(19:2/19:2)					0
LPE(18:2)	LysoPE(0:0/18:2(9Z,12Z))	HMDB0011477	53480926		1
PS(22:0/18:1)					0
TAG(16:0/18:1/18:1)	TG(16:0/18:1(9Z)/18:1(9Z))	HMDB0005382	25240174	C00422	1
TAG(18:0/18:1/18:1)	TG(18:0/18:1(9Z)/18:1(9Z))	HMDB0005403	16058372	C00422	1
TAG(16:0/16:0/18:1)	TG(16:0/16:0/18:1(9Z))	HMDB0005360	25240460	C00422	1
PS(10:0/26:1)					0
TAG(18:1/18:1/18:1)	TG(18:1(9Z)/18:1(9Z)/18:1(9Z))	HMDB0005453	5497163		1
LPC(18:3)	LysoPC(18:3(6Z,9Z,12Z))	HMDB0010387	52924045	C04230	1
BMP(18:1/22:5)					0
PS(18:0/18:1)	PS(18:0/18:1(9Z))	HMDB0010163	59720717	C02737	1
TAG(16:0/16:0/16:0)	TG(16:0/16:0/16:0)	HMDB0005356	11147		1
PE(17:0/17:0)					0
TAG(19:2/19:2/19:2)					0
LPC(18:0)	LysoPC(18:0)	HMDB0010384	497299	C04230	1
LPE(20:0)	LysoPE(0:0/20:0)	HMDB0011481	53480930		1
LPC(17:1)					0
PC(22:5/22:5)	PC(22:5(4Z,7Z,10Z,13Z,16Z)/22:5(4Z,7Z,10Z,13Z,16Z))	HMDB0008680	53479323	C00157	1
LPC(16:1)	LysoPC(16:1(9Z))	HMDB0010383	24779461	C04230	1
LPC(20:4)	LysoPC(20:4(5Z,8Z,11Z,14Z))	HMDB0010395	24779476	C04230	1
PS(25:0/13:1)					0
BMP(18:1/18:3)					0
TAG(16:1/18:1/18:1)	TG(16:1(9Z)/18:1(9Z)/18:1(9Z))	HMDB0005438	9544083	C00422	1
TAG(18:1/18:1/18:2)	TG(18:1(9Z)/18:1(9Z)/18:2(9Z,12Z))	HMDB0005455	25240371	C00422	1
LPE(22:5)	LysoPE(0:0/22:5(4Z,7Z,10Z,13Z,16Z))	HMDB0011494	53480943		1
TAG(18:0/18:0/18:0)	TG(18:0/18:0/18:0)	HMDB0005393	11146	C00422	1
TAG(14:0/14:0/14:0)					0
PEtOH(19:0/19:0)					0
TAG(17:2/19:2/19:2)					0
BMP(18:1/18:2)					0
TAG(20:4/20:4/20:4)	TG(20:4(5Z,8Z,11Z,14Z)/20:4(5Z,8Z,11Z,14Z)/20:4(5Z,8Z,11Z,14Z))	HMDB0005478	9545801	C00422	1
TAG(17:0/17:0/20:6)					0
Cer/NS(d18:1/22:0)					0
TAG(17:0/17:0/17:0)					0
TAG(17:1/19:2/19:2)					0
TAG(18:0/18:0/18:1)	TG(18:0/18:0/18:1(9Z))	HMDB0005395	16058371	C00422	1
TAG(22:1/22:1/22:1)					0
TAG(16:1/16:1/16:1)	TG(16:1(9Z)/16:1(9Z)/16:1(9Z))	HMDB0005432	9543989		1
TAG(20:1/20:1/20:1)	TG(20:1(11Z)/20:1(11Z)/20:1(11Z))	HMDB0005464	9545117	C00422	1
TAG(18:1/18:1/20:1)	TG(18:1(9Z)/18:1(9Z)/20:1(11Z))	HMDB0005454	9544447	C00422	1
TAG(17:1/17:1/17:1)					0
TAG(19:1/19:1/19:1)					0
TAG(20:3/20:3/20:3)					0
TAG(16:0/18:0/18:1)	TG(16:0/18:0/18:1(9Z))	HMDB0005367	5365005	C00422	1
TAG(14:3/21:5/22:1)					0
Cer/NS(d18:1/16:0)					0
TAG(19:0/19:0/19:0)					0
TAG(18:2/18:2/18:2)	TG(18:2(9Z,12Z)/18:2(9Z,12Z)/18:2(9Z,12Z))	HMDB0005474	5322095	C00422	1
TAG(21:1/21:1/21:1)					0
TAG(18:0/20:4/20:4)	TG(18:0/20:4(5Z,8Z,11Z,14Z)/20:4(5Z,8Z,11Z,14Z))	HMDB0005413	9545124	C00422	1
TAG(14:0/18:1/18:1)					0
PEtOH(22:0/22:0)					0
TAG(21:3/21:3/21:3)					0
TAG(17:2/17:2/17:2)					0
TAG(16:2/16:2/16:2)					0
TAG(17:0/21:5/21:5)					0
HexCer/NS(d18:1/18:0)					0
TAG(18:1/18:1/20:0)	TG(18:1(9Z)/18:1(9Z)/20:0)	HMDB0005452	25240374	C00422	1
TAG(15:0/15:0/20:6)					0
TAG(19:1/19:1/20:6)					0
PMeOH(16:0/16:3)					0
Cer/NS(d18:2/18:0)					0
TAG(16:0/16:0/18:0)	TG(16:0/16:0/18:0)	HMDB0005357	3246953	C00422	1
Cer/NS(d18:2/14:0)					0
TAG(18:1/18:1/20:4)	TG(18:1(9Z)/18:1(9Z)/20:4(5Z,8Z,11Z,14Z))	HMDB0005456	9544639	C00422	1
TAG(20:4/22:5/22:5)					0
LPE(22:4)	LysoPE(0:0/22:4(7Z,10Z,13Z,16Z))	HMDB0011493	53480942		1
TAG(16:0/16:0/16:1)	TG(16:0/16:0/16:1(9Z))	HMDB0005359	9543986	C00422	1
TAG(20:2/20:2/20:4)					0
TAG(18:1/18:1/20:5)	TG(18:1(9Z)/18:1(9Z)/20:5(5Z,8Z,11Z,14Z,17Z))	HMDB0010464	9544709		1
TAG(14:0/16:0/16:0)					0
PEtOH(18:2/18:3)					0
Cer/NS(d18:1/18:0)					0
TAG(20:4/20:4/20:5)					0
TAG(18:4/22:3/22:3)					0
TAG(18:1/18:1/22:5)	TG(18:1(9Z)/18:1(9Z)/22:5(7Z,10Z,13Z,16Z,19Z))	HMDB0010468	9545266		1
PEtOH(26:0/18:3)					0
TAG(14:0/14:0/20:5)					0
TAG(16:1/16:1/18:1)	TG(16:1(9Z)/16:1(9Z)/18:1(9Z))	HMDB0005433	25240357	C00422	1
TAG(16:1/16:1/22:6)					0
TAG(14:0/16:0/18:1)					0
TAG(18:1/18:1/18:3)	TG(18:1(9Z)/18:1(9Z)/18:3(6Z,9Z,12Z))	HMDB0010459	53480523		1
TAG(18:1/20:1/20:1)	TG(18:1(9Z)/20:1(11Z)/20:1(11Z))	HMDB0005457	9544748	C00422	1
TAG(18:0/18:0/20:4)	TG(18:0/18:0/20:4(5Z,8Z,11Z,14Z))	HMDB0005398	9544519	C00422	1
TAG(16:0/16:0/17:0)					0
TAG(17:1/18:1/18:1)					0
LPC(16:0)	LysoPC(16:0)	HMDB0010382	460602	C04230	1
TAG(18:0/22:5/22:5)					0
TAG(14:0/14:0/20:4)					0
TAG(18:1/18:1/19:1)					0
TAG(16:1/16:1/17:1)					0
TAG(20:1/20:1/22:5)					0
TAG(15:2/21:1/22:7)					0
TAG(14:0/14:0/18:1)					0
TAG(17:2/19:0/19:0)					0
TAG(20:2/20:2/22:1)					0
TAG(16:1/16:1/18:2)	TG(16:1(9Z)/16:1(9Z)/18:2(9Z,12Z))	HMDB0005435	25240359	C00422	1
Cer/NS(d18:1/20:0)					0
TAG(16:0/22:5/22:5)					0
TAG(16:1/16:1/18:3)					0
TAG(18:1/18:1/20:2)	TG(18:1(9Z)/18:1(9Z)/20:2(11Z,14Z))	HMDB0010461	9544507		1
TAG(12:0/12:0/16:0)					0
TAG(18:1/18:1/22:4)	TG(18:1(9Z)/18:1(9Z)/22:4(7Z,10Z,13Z,16Z))	HMDB0010467	9545182		1
TAG(16:0/16:0/17:1)					0
TAG(18:1/20:4/20:4)	TG(18:1(9Z)/20:4(5Z,8Z,11Z,14Z)/20:4(5Z,8Z,11Z,14Z))	HMDB0005463	9545200	C00422	1
TAG(19:0/19:0/20:4)					0
TAG(19:0/19:0/21:0)					0
TAG(18:0/18:0/22:5)					0
TAG(17:1/20:0/20:0)					0
HexCer/NS(d18:1/16:0)					0
TAG(16:0/16:0/20:4)	TG(16:0/16:0/20:4(5Z,8Z,11Z,14Z))	HMDB0005363	9544125	C00422	1
TAG(15:0/18:1/18:1)	TG(15:0/18:1(9Z)/18:1(9Z))	HMDB0011707	53481039		1
TAG(18:2/18:2/20:4)	TG(18:2(9Z,12Z)/18:2(9Z,12Z)/20:4(5Z,8Z,11Z,14Z))	HMDB0005475	9544769	C00422	1
TAG(16:0/16:0/19:1)					0
TAG(18:2/20:4/20:4)	TG(18:2(9Z,12Z)/20:4(5Z,8Z,11Z,14Z)/20:4(5Z,8Z,11Z,14Z))	HMDB0005476	9545277	C00422	1
TAG(15:0/18:2/18:2)	TG(15:0/18:2(9Z,12Z)/18:2(9Z,12Z))	HMDB0011711	53481043		1
TAG(17:0/18:1/18:1)					0
TAG(18:1/20:0/20:0)	TG(18:1(9Z)/20:0/20:0)	HMDB0005449	25240381	C00422	1
TAG(16:0/16:0/18:4)					0
TAG(17:2/18:1/18:1)					0
TAG(14:0/14:0/16:1)					0
TAG(16:1/18:2/18:2)	TG(16:1(9Z)/18:2(9Z,12Z)/18:2(9Z,12Z))	HMDB0005446	25240366	C00422	1
TAG(17:1/17:1/20:5)					0
TAG(16:1/16:1/19:3)					0
TAG(19:4/22:2/22:2)					0
TAG(18:1/18:1/19:3)					0
TAG(18:1/18:1/21:2)					0
TAG(18:1/22:1/22:1)					0
TAG(18:1/18:1/22:2)					0
TAG(16:1/18:3/18:3)					0
TAG(20:1/20:3/20:3)					0
TAG(18:1/18:1/19:4)					0
TAG(18:1/18:1/21:5)					0
TAG(16:1/16:1/20:4)	TG(16:1(9Z)/16:1(9Z)/20:4(5Z,8Z,11Z,14Z))	HMDB0005436	9544179	C00422	1
TAG(14:0/20:4/20:4)					0
TAG(17:0/17:0/19:0)					0
TAG(18:1/21:3/21:3)					0
TAG(16:0/16:0/20:5)					0
TAG(18:1/18:1/19:0)					0
TAG(12:3/17:0/17:0)					0
TAG(18:1/18:1/19:2)					0
TAG(18:1/20:2/20:2)					0
TAG(16:0/16:0/21:1)					0
TAG(19:0/19:0/21:3)					0
TAG(17:1/17:1/21:5)					0
TAG(20:0/20:0/20:4)	TG(20:0/20:0/20:4(5Z,8Z,11Z,14Z))	HMDB0005416	9545204	C00422	1
TAG(21:1/21:1/22:5)					0
TAG(19:1/19:1/21:4)					0
TAG(15:0/17:1/17:1)					0
TAG(17:0/17:0/21:0)					0
TAG(17:1/17:1/19:3)					0
TAG(19:1/19:1/22:6)					0
TAG(13:1/18:1/18:1)					0
TAG(17:1/18:0/18:0)					0
TAG(18:1/20:5/20:5)					0
TAG(19:1/19:1/21:5)					0
TAG(15:1/16:0/16:0)					0
TAG(14:3/20:2/20:2)					0
HexCer/NS(d18:2/16:0)					0
TAG(16:1/16:1/18:4)					0
TAG(12:0/19:0/19:0)					0
TAG(20:1/20:1/20:3)					0
TAG(18:0/18:0/19:1)					0
TAG(19:2/19:2/20:3)					0
TAG(17:1/17:1/19:4)					0
TAG(14:0/14:0/14:1)					0
TAG(20:0/20:0/20:1)	TG(20:0/20:0/20:1(11Z))	HMDB0005415	9544965	C00422	1
HexCer/NS(d18:1/20:0)					0
TAG(12:0/16:1/16:1)					0
TAG(20:0/20:1/20:1)	TG(20:0/20:1(11Z)/20:1(11Z))	HMDB0005418	9545040	C00422	1
TAG(19:0/19:0/22:4)					0
TAG(17:1/17:1/21:4)					0
TAG(15:0/16:1/16:1)					0
TAG(19:0/19:1/19:1)					0
TAG(19:2/20:1/20:1)					0
TAG(20:1/20:1/22:0)					0
TAG(18:2/22:1/22:1)					0
TAG(17:0/21:1/21:1)					0
TAG(18:3/20:2/20:2)					0
TAG(19:1/21:1/21:1)					0
TAG(18:0/18:0/21:2)					0
TAG(19:4/20:2/20:2)					0
TAG(20:4/22:1/22:1)					0
TAG(17:0/22:5/22:5)					0
TAG(15:1/22:0/22:0)					0
TAG(17:0/20:4/20:4)					0
TAG(15:0/22:5/22:5)					0
TAG(20:0/20:0/22:1)					0
TAG(20:1/20:1/22:4)					0
TAG(20:2/22:4/22:4)					0
TAG(20:5/20:5/21:2)					0
TAG(20:0/22:1/22:1)					0
TAG(16:5/21:4/21:4)					0
HexCer/NS(d18:1/22:0)					0
TAG(16:2/16:2/19:0)					0
TAG(12:2/12:2/18:4)					0
TAG(22:0/22:5/22:5)					0
TAG(20:2/22:1/22:1)					0
TAG(17:1/22:4/22:4)					0
TAG(19:1/19:1/21:0)					0
TAG(17:0/22:1/22:1)					0
PMeOH(27:0/26:4)					0
PMeOH(24:1/26:1)					0
PEtOH(13:0/27:0)					0
PEtOH(27:0/15:1)					0
PEtOH(26:2/16:4)					0
PMeOH(22:4/24:4)					0
PEtOH(16:2/24:4)					0
TAG(15:1/22:1/22:1)					0
TAG(18:3/18:3/21:2)					0
TAG(18:1/21:5/21:5)					0
TAG(13:0/13:0/16:2)					0
TAG(14:3/14:3/21:0)					0
TAG(16:0/21:4/21:4)					0
TAG(13:0/18:0/18:0)					0
TAG(19:0/22:1/22:1)					0
TAG(20:0/20:0/21:1)					0
TAG(18:2/18:2/20:3)	TG(18:2(9Z,12Z)/18:2(9Z,12Z)/20:3(8Z,11Z,14Z))	HMDB0010492	9544695		1
TAG(20:1/20:1/21:0)					0
TAG(19:2/19:2/21:5)					0
TAG(12:0/18:4/18:4)					0
BMP(14:0/18:1)					0
LPC(14:0)	LysoPC(14:0)	HMDB0010379	460604	C04230	1
TAG(19:0/20:4/20:4)					0
TAG(17:1/21:1/21:1)					0
TAG(12:3/12:3/13:0)					0
TAG(17:1/17:1/19:5)					0
TAG(14:1/14:1/17:0)					0
TAG(15:3/19:2/19:2)					0
TAG(13:0/19:5/19:5)					0
TAG(12:3/18:5/18:5)					0
TAG(18:2/22:3/22:3)					0
TAG(15:0/15:0/17:0)					0
TAG(12:3/22:7/22:7)					0
TAG(20:1/22:5/22:5)					0
TAG(21:3/22:7/22:7)					0
TAG(12:0/12:0/18:4)					0
TAG(12:0/12:0/18:5)					0
TAG(14:2/14:2/19:4)					0
TAG(13:0/20:3/20:3)					0
TAG(12:0/12:0/19:2)					0
TAG(15:0/20:6/20:6)					0
TAG(12:0/12:0/12:1)					0
TAG(12:1/12:1/22:6)					0
TAG(15:3/20:6/20:6)					0
TAG(12:0/12:0/14:2)					0
LPC(18:1)	LysoPC(18:1(9Z))	HMDB0002815	16081932	C04230	1
TAG(16:0/16:1/18:1)	TG(16:0/16:1(9Z)/18:1(9Z))	HMDB0005377	9544011	C00422	1
LPE(22:0)	LysoPE(0:0/22:0)	HMDB0011490	53480939		1
PC(2:0/21:0)					0
PS(15:1/26:4)					0
HexCer/NS(d18:1/22:1)					0
LPE(22:1)	LysoPE(0:0/22:1(13Z))	HMDB0011491	53480940		1
HexCer/NS(d18:1/24:1)					0
DAG(17:1/18:1)					0
TAG(14:0/16:1/18:1)					0
LPC(22:4)	LysoPC(22:4(7Z,10Z,13Z,16Z))	HMDB0010401	52924039	C04230	1
CE(22:5)	CE(22:5(4Z,7Z,10Z,13Z,16Z))	HMDB0010374	53480462		1
CE(20:5)					0
CE(20:4)	CE(20:4(8Z,11Z,14Z,17Z))	HMDB0010371	53480459		1
CE(22:6)	CE(22:6(4Z,7Z,10Z,13Z,16Z,19Z))	HMDB0006733	53477890	C02530	1
TAG(14:0/15:0/16:0)					0
DAG(18:0/18:1)	DG(18:0/18:1(11Z)/0:0)	HMDB0007159	53478049		1
PG(16:2/22:5)					0
DAG(18:1/20:4)	DG(18:1(11Z)/20:4(5Z,8Z,11Z,14Z)/0:0)	HMDB0007199	53478074		1
PEtOH(26:1/26:2)					0
DAG(16:0/16:1)	DG(16:0/16:1(9Z)/0:0)	HMDB0007099	9543678	C00165	1
TAG(18:0/18:1/20:0)	TG(18:0/18:1(9Z)/20:0)	HMDB0005402	9544345	C00422	1
Cer/NS(d18:1/25:0)					0
HexCer/NS(d18:2/24:1)					0
HexCer/NS(d18:2/24:0)					0
TAG(16:1/18:1/18:2)	TG(16:1(9Z)/18:1(9Z)/18:2(9Z,12Z))	HMDB0005440	25240364	C00422	1
HexCer/NS(d18:1/19:1)					0
TAG(14:0/16:1/18:2)					0
TAG(16:0/17:1/18:1)					0
TAG(14:0/16:0/17:1)					0
HexCer/NS(d18:1/17:0)					0
SHexCer(d15:1/25:1)					0
Cer/NS(d18:1/26:0)					0
PE(18:0e/20:1)					0
TAG(13:0/16:0/16:1)					0
TAG(15:0/16:0/18:1)					0
TAG(18:1/18:2/20:1)	TG(18:1(9Z)/18:2(9Z,12Z)/20:1(11Z))	HMDB0005460	25240379	C00422	1
TAG(16:0/17:0/18:1)					0
HexCer/NS(d20:1/24:0)					0
PE(16:0e/22:6)					0
PE(14:0e/22:0)					0
PE(18:0e/16:0)					0
DGTS(18:1/18:1)					0
TAG(18:1/18:2/18:3)					0
LPC(22:0)	LysoPC(22:0)	HMDB0010398	24779479	C04230	1
DGTS(24:1/24:1)					0
DGTS(24:0/24:0)					0
PC(14:0e/18:5)					0
DGTS(21:0/21:0)					0
DGTS(20:0/20:0)					0
DGTS(26:4/26:4)					0
DGTS(16:2/16:2)					0
PEtOH(17:0/17:0)					0
TAG(16:1/18:1/18:3)					0
PC(24:4/22:6)					0
SHexCer(d25:0/21:1)					0
TAG(16:0/19:0/20:6)					0
TAG(18:3/20:3/21:0)					0
TAG(12:0/14:3/22:1)					0
PEtOH(15:0/27:0)					0
ACar(22:3)					0
ACar(26:3)					0
ACar(18:3)					0
ACar(24:1)					0
ACar(22:0)					0
ACar(20:1)					0
ACar(22:1)					0
ACar(20:0)					0
ACar(18:0)					0
ACar(21:2)					0
ACar(18:1)					0
ACar(16:0)					0
ACar(17:1)					0
ACar(15:1)					0
DAG(21:0/18:1)					0
LPC(20:0)	LysoPC(20:0)	HMDB0010390	24779473	C04230	1
LPC(24:1)	LysoPC(24:1(15Z))	HMDB0010406	53480477	C04230	1
TAG(21:0/21:1/21:1)					0
TAG(16:0/20:0/22:0)					0
TAG(18:1/20:0/20:1)	TG(18:1(9Z)/20:0/20:1(11Z))	HMDB0005450	9544681	C00422	1
TAG(20:3/20:4/21:0)					0
TAG(19:0/21:0/21:0)					0
TAG(13:0/21:1/21:2)					0
TAG(17:2/19:0/21:0)					0
TAG(14:0/16:1/17:1)					0
DGTS(19:0/21:1)					0
DGTS(27:0/18:5)					0
DGTS(15:1/22:5)					0
DGTS(11:0/24:4)					0
TAG(21:0/21:0/21:0)					0
DGTS(20:0/14:1)					0
DGTS(22:1/16:4)					0
DGTS(20:4/20:5)					0
DGTS(18:3/16:4)					0
TAG(18:2/22:0/22:0)					0
DGTS(16:4/22:6)					0
DGTS(20:4/22:6)					0
DGTS(6:0/20:3)					0
PS(18:2/18:2)	PS(18:2(9Z,12Z)/18:2(9Z,12Z))	HMDB0012402	9547086		1
DGTS(17:2/18:4)					0
DGTS(10:0/26:1)					0
DGTS(16:0/14:1)					0
DGTS(24:2/20:5)					0
DGTS(22:0/14:1)					0
DGTS(24:0/16:1)					0
TAG(18:1/21:0/22:5)					0
DGTS(19:2/26:4)					0
DGTS(5:0/20:0)					0
DGTS(27:0/18:2)					0
DGTS(8:0/20:4)					0
DGTS(24:0/14:1)					0
DGTS(22:2/16:4)					0
DGTS(5:0/12:0)					0
DGTS(11:0/26:1)					0
DGTS(5:0/16:1)					0
DGTS(15:0/26:0)					0
DGTS(6:0/24:4)					0
PC(14:1e/24:2)					0
DGTS(17:1/18:4)					0
DGTS(16:4/18:5)					0
DGTS(24:1/17:2)					0
DGTS(2:0/19:0)					0
DGTS(27:0/21:1)					0
DGTS(18:1/19:2)					0
DGTS(10:0/19:0)					0
DGTS(27:0/18:3)					0
DGTS(24:0/26:1)					0
DGTS(26:0/27:0)					0
DGTS(22:3/26:4)					0
DGTS(20:5/22:6)					0
DGTS(13:1/22:6)					0
DGTS(2:0/17:0)					0
DGTS(3:0/22:6)					0
DGTS(2:0/22:6)					0
TAG(16:0/18:3/20:5)					0
TAG(14:0/16:0/20:5)					0
PC(20:4e/22:6)					0
TAG(17:1/21:0/21:0)					0
PC(20:2/22:5)	PC(20:2(11Z,14Z)/22:5(4Z,7Z,10Z,13Z,16Z))	HMDB0008352	53478927	C00157	1
PC(22:5/22:6)	PC(22:5(4Z,7Z,10Z,13Z,16Z)/22:6(4Z,7Z,10Z,13Z,16Z,19Z))	HMDB0008682	53479327	C00157	1
TAG(20:2/22:0/22:1)					0
TAG(13:0/21:1/21:1)					0
TAG(18:1/20:1/22:1)					0
TAG(18:1/20:0/22:0)					0
Cer/NDS(d18:0/24:0)					0
DAG(20:0/26:0)					0
TAG(16:1/17:1/18:1)					0
PC(20:4e/26:2)					0
TAG(18:1/20:1/22:0)					0
TAG(16:0/16:1/20:5)					0
TAG(15:3/19:0/21:1)					0
TAG(18:0/18:1/22:5)					0
TAG(16:0/16:1/17:1)					0
MAG(27:0)					0
TAG(15:1/18:0/20:0)					0
TAG(16:0/18:1/19:1)					0
TAG(16:1/16:1/20:5)					0
TAG(16:1/18:2/22:5)					0
PC(22:3/22:3)	PC(o-22:3(10Z,13Z,16Z)/22:3(10Z,13Z,16Z))	HMDB0013457	53481769		1
TAG(16:0/22:1/22:1)					0
TAG(18:1/18:2/20:3)					0
PC(14:0e/23:0)					0
Cer/NDS(d18:0/14:0)					0
PEtOH(26:1/24:4)					0
