# Supplementary material for: Multi-Omics Analysis of Mammary Metabolic Changes in Dairy Cows Exposed to Hypoxia
Source: Front Vet Sci. 2021 Oct 14;8:764135. doi: 10.3389/fvets.2021.764135 (PMC8553012; doi:10.3389/fvets.2021.764135)
Supplement: Supplementary file 4 [file Data_Sheet_2.ZIP › raw data for cells/raw data/POS for lipidomics/POS-Pathway Analysis/Pathway Analysis/TOTAL-Pathway Analysis.xlsx]

## Sheet: file explanation
表头名称	描述
Pathway	代谢通路名称
Total	该通路中的代谢物个数
Hits	差异代谢物命中该通路的个数
Raw p	代谢通路富集分析的P值
-ln(p)	P值取以e为底的负对数（负自然底对数）
Holm adjust	经Holm-Bonferroni方法进行多重假设检验校正后的P值
FDR	经错误发现率（false discovery rate, FDR）方法进行多重假设检验校正后的P值
Impact	代谢通路拓扑分析的Impact值
Hits Cpd	命中该通路的差异代谢物名称及KEGG ID
Total Cpd	该通路包含的全部代谢物名称及KEGG ID

## Sheet: 缺氧+复氧-缺氧
Pathway	Total	Hits	Raw p	-ln(p)	Holm adjust	FDR	Impact	Hits Cpd	Total Cpd
Glycerophospholipid metabolism	29	4	1.01e-05	11.503	0.00081811	0.00081811	0.31502	Phosphatidylethanolamine cpd:C00350; Phosphatidylcholine cpd:C00157; LysoPC(18:1(9Z)) cpd:C04230; PS(16:0/16:0) cpd:C02737	Phosphatidylethanolamine cpd:C00350; Phosphatidylcholine cpd:C00157; Dihydroxyacetone phosphate cpd:C00111; LysoPC(18:1(9Z)) cpd:C04230; 1,2-Diacyl-sn-glycerol cpd:C00641; Citicoline cpd:C00307; Phosphorylcholine cpd:C00588; Choline cpd:C00114; Acetylcholine cpd:C01996; O-Phosphoethanolamine cpd:C00346; Ethanolamine cpd:C00189; PA(16:0/16:0) cpd:C00416; Acyl-CoA cpd:C00040; 1-Acyl-sn-glycerol 3-p…
Linoleic acid metabolism	5	1	0.028468	3.559	1	1	0	Phosphatidylcholine cpd:C00157	Linoleic acid cpd:C01595; Phosphatidylcholine cpd:C00157; 9,10-Epoxyoctadecenoic acid cpd:C14825; 12,13-EpOME cpd:C14826; 13-L-Hydroperoxylinoleic acid cpd:C04717
alpha-Linolenic acid metabolism	9	1	0.050729	2.9813	1	1	0	Phosphatidylcholine cpd:C00157	OPC4-CoA cpd:C16335; OPC6-CoA cpd:C16331; OPC8-CoA cpd:C16327; Phosphatidylcholine cpd:C00157; Alpha-Linolenic acid cpd:C06427; trans-2-Enoyl-OPC4-CoA cpd:C16336; trans-2-Enoyl-OPC6-CoA cpd:C16332; trans-2-Enoyl-OPC8-CoA cpd:C16328; Stearidonic acid cpd:C16300
Glycosylphosphatidylinositol(GPI)-anchor biosynthesis	14	1	0.077927	2.552	1	1	0.02488	Phosphatidylethanolamine cpd:C00350	UDP-N-acetyl-D-glucosamine cpd:G10610; 1-Phosphatidyl-D-myo-inositol cpd:C01194; (GlcN)1 (Ino(acyl)-P)1 cpd:G00145; Dolichyl phosphate D-mannose cpd:G10617; (GlcN)1 (Ino(acyl)-P)1 (Man)3 (EtN)1 (P)1 cpd:G00149; Phosphatidylethanolamine cpd:C00350; (GlcNAc)1 (Ino-P)1 cpd:G00143; (GlcN)1 (Ino(acyl)-P)1 (Man)2 (EtN)1 (P)1 cpd:G00148; (GlcN)1 (Ino(acyl)-P)1 (Man)1 cpd:G00146; (GlcN)1 (Ino-P)1 cpd:G00…
Glycerolipid metabolism	18	1	0.099192	2.3107	1	1	0.10704	Triacylglycerol cpd:C00422	Triacylglycerol cpd:C00422; Acyl-CoA cpd:C00040; 1,2-Diacyl-sn-glycerol cpd:C00641; PA(16:0/16:0) cpd:C00416; 1-Acyl-sn-glycerol 3-phosphate cpd:C00681; 1-Acylglycerol cpd:C01885; Glycerol 3-phosphate cpd:C00093; Dihydroxyacetone cpd:C00184; Glycerol cpd:C00116; Lactaldehyde cpd:C05999; D-Glyceraldehyde cpd:C00577; Glyceric acid cpd:C00258; Digalactosyl-diacylglycerol cpd:C06037; Fatty acid cpd:C…
Steroid biosynthesis	35	1	0.18486	1.6882	1	1	0	CE(16:1(9Z)) cpd:C02530	Delta7-Avenasterol cpd:C15782; Zymosterol intermediate 2 cpd:C05437; Calcidiol cpd:C01561; 7-Dehydrocholesterol cpd:C01164; Lathosterol cpd:C01189; 5a-Cholest-8-en-3b-ol cpd:C03845; 24-Methylenecholesterol cpd:C15781; 5-Dehydroepisterol cpd:C15780; Episterol cpd:C15777; Cholesterol cpd:C00187; 7-Dehydrodesmosterol cpd:C05107; 4,4-Dimethyl-5a-cholesta-8,24-dien-3-b-ol cpd:C05108; Avenasterol cpd:C…
Arachidonic acid metabolism	36	1	0.18967	1.6625	1	1	0	Phosphatidylcholine cpd:C00157	5,6-Epoxy-8,11,14-eicosatrienoic acid cpd:C14768; 8,9-Epoxyeicosatrienoic acid cpd:C14769; 11,12-Epoxyeicosatrienoic acid cpd:C14770; 14,15-epoxy-5,8,11-eicosatrienoic acid cpd:C14771; Arachidonic acid cpd:C00219; 15H-11,12-EETA cpd:C14781; 11H-14,15-EETA cpd:C14813; 15(S)-HPETE cpd:C05966; 5(S)-Hydroperoxyeicosatetraenoic acid cpd:C05356; Prostaglandin G2 cpd:C05956; Leukotriene A4 cpd:C00909; L…

## Sheet: 缺氧-空白
Pathway	Total	Hits	Raw p	-ln(p)	Holm adjust	FDR	Impact	Hits Cpd	Total Cpd
Glycerophospholipid metabolism	29	4	1.01e-05	11.503	0.00081811	0.00081811	0.31502	Phosphatidylethanolamine (PE) cpd:C00350; Phosphatidylcholine (PC) cpd:C00157; LysoPC(18:1(9Z)) (LPC)cpd:C04230; PS(16:0/16:0) (PS)cpd:C02737	Phosphatidylethanolamine cpd:C00350; Phosphatidylcholine cpd:C00157; Dihydroxyacetone phosphate cpd:C00111; LysoPC(18:1(9Z)) cpd:C04230; 1,2-Diacyl-sn-glycerol cpd:C00641; Citicoline cpd:C00307; Phosphorylcholine cpd:C00588; Choline cpd:C00114; Acetylcholine cpd:C01996; O-Phosphoethanolamine cpd:C00346; Ethanolamine cpd:C00189; PA(16:0/16:0) cpd:C00416; Acyl-CoA cpd:C00040; 1-Acyl-sn-glycerol 3-p…
Linoleic acid metabolism	5	1	0.028468	3.559	1	1	0	Phosphatidylcholine cpd:C00157	Linoleic acid cpd:C01595; Phosphatidylcholine cpd:C00157; 9,10-Epoxyoctadecenoic acid cpd:C14825; 12,13-EpOME cpd:C14826; 13-L-Hydroperoxylinoleic acid cpd:C04717
alpha-Linolenic acid metabolism	9	1	0.050729	2.9813	1	1	0	Phosphatidylcholine cpd:C00157	OPC4-CoA cpd:C16335; OPC6-CoA cpd:C16331; OPC8-CoA cpd:C16327; Phosphatidylcholine cpd:C00157; Alpha-Linolenic acid cpd:C06427; trans-2-Enoyl-OPC4-CoA cpd:C16336; trans-2-Enoyl-OPC6-CoA cpd:C16332; trans-2-Enoyl-OPC8-CoA cpd:C16328; Stearidonic acid cpd:C16300
Glycosylphosphatidylinositol(GPI)-anchor biosynthesis	14	1	0.077927	2.552	1	1	0.02488	Phosphatidylethanolamine cpd:C00350	UDP-N-acetyl-D-glucosamine cpd:G10610; 1-Phosphatidyl-D-myo-inositol cpd:C01194; (GlcN)1 (Ino(acyl)-P)1 cpd:G00145; Dolichyl phosphate D-mannose cpd:G10617; (GlcN)1 (Ino(acyl)-P)1 (Man)3 (EtN)1 (P)1 cpd:G00149; Phosphatidylethanolamine cpd:C00350; (GlcNAc)1 (Ino-P)1 cpd:G00143; (GlcN)1 (Ino(acyl)-P)1 (Man)2 (EtN)1 (P)1 cpd:G00148; (GlcN)1 (Ino(acyl)-P)1 (Man)1 cpd:G00146; (GlcN)1 (Ino-P)1 cpd:G00…
Glycerolipid metabolism	18	1	0.099192	2.3107	1	1	0.10704	Triacylglycerol cpd:C00422	Triacylglycerol cpd:C00422; Acyl-CoA cpd:C00040; 1,2-Diacyl-sn-glycerol cpd:C00641; PA(16:0/16:0) cpd:C00416; 1-Acyl-sn-glycerol 3-phosphate cpd:C00681; 1-Acylglycerol cpd:C01885; Glycerol 3-phosphate cpd:C00093; Dihydroxyacetone cpd:C00184; Glycerol cpd:C00116; Lactaldehyde cpd:C05999; D-Glyceraldehyde cpd:C00577; Glyceric acid cpd:C00258; Digalactosyl-diacylglycerol cpd:C06037; Fatty acid cpd:C…
Arachidonic acid metabolism	36	1	0.18967	1.6625	1	1	0	Phosphatidylcholine cpd:C00157	5,6-Epoxy-8,11,14-eicosatrienoic acid cpd:C14768; 8,9-Epoxyeicosatrienoic acid cpd:C14769; 11,12-Epoxyeicosatrienoic acid cpd:C14770; 14,15-epoxy-5,8,11-eicosatrienoic acid cpd:C14771; Arachidonic acid cpd:C00219; 15H-11,12-EETA cpd:C14781; 11H-14,15-EETA cpd:C14813; 15(S)-HPETE cpd:C05966; 5(S)-Hydroperoxyeicosatetraenoic acid cpd:C05356; Prostaglandin G2 cpd:C05956; Leukotriene A4 cpd:C00909; L…
							Phosphatidylethanolamine

## Sheet: 缺氧+复氧-空白
Pathway	Total	Hits	Raw p	-ln(p)	Holm adjust	FDR	Impact	Hits Cpd	Total Cpd
Glycerophospholipid metabolism	29	3	0.00015649	8.7625	0.012675	0.012675	0.21906	Phosphatidylcholine cpd:C00157; LysoPC(18:1(9Z)) cpd:C04230; PS(16:0/16:0) cpd:C02737	Phosphatidylethanolamine cpd:C00350; Phosphatidylcholine cpd:C00157; Dihydroxyacetone phosphate cpd:C00111; LysoPC(18:1(9Z)) cpd:C04230; 1,2-Diacyl-sn-glycerol cpd:C00641; Citicoline cpd:C00307; Phosphorylcholine cpd:C00588; Choline cpd:C00114; Acetylcholine cpd:C01996; O-Phosphoethanolamine cpd:C00346; Ethanolamine cpd:C00189; PA(16:0/16:0) cpd:C00416; Acyl-CoA cpd:C00040; 1-Acyl-sn-glycerol 3-p…
Linoleic acid metabolism	5	1	0.021413	3.8438	1	0.86721	0	Phosphatidylcholine cpd:C00157	Linoleic acid cpd:C01595; Phosphatidylcholine cpd:C00157; 9,10-Epoxyoctadecenoic acid cpd:C14825; 12,13-EpOME cpd:C14826; 13-L-Hydroperoxylinoleic acid cpd:C04717
alpha-Linolenic acid metabolism	9	1	0.038266	3.2632	1	1	0	Phosphatidylcholine cpd:C00157	OPC4-CoA cpd:C16335; OPC6-CoA cpd:C16331; OPC8-CoA cpd:C16327; Phosphatidylcholine cpd:C00157; Alpha-Linolenic acid cpd:C06427; trans-2-Enoyl-OPC4-CoA cpd:C16336; trans-2-Enoyl-OPC6-CoA cpd:C16332; trans-2-Enoyl-OPC8-CoA cpd:C16328; Stearidonic acid cpd:C16300
Glycerolipid metabolism	18	1	0.075304	2.5862	1	1	0.10704	Triacylglycerol cpd:C00422	Triacylglycerol cpd:C00422; Acyl-CoA cpd:C00040; 1,2-Diacyl-sn-glycerol cpd:C00641; PA(16:0/16:0) cpd:C00416; 1-Acyl-sn-glycerol 3-phosphate cpd:C00681; 1-Acylglycerol cpd:C01885; Glycerol 3-phosphate cpd:C00093; Dihydroxyacetone cpd:C00184; Glycerol cpd:C00116; Lactaldehyde cpd:C05999; D-Glyceraldehyde cpd:C00577; Glyceric acid cpd:C00258; Digalactosyl-diacylglycerol cpd:C06037; Fatty acid cpd:C…
Steroid biosynthesis	35	1	0.14203	1.9517	1	1	0	CE(16:1(9Z)) cpd:C02530	Delta7-Avenasterol cpd:C15782; Zymosterol intermediate 2 cpd:C05437; Calcidiol cpd:C01561; 7-Dehydrocholesterol cpd:C01164; Lathosterol cpd:C01189; 5a-Cholest-8-en-3b-ol cpd:C03845; 24-Methylenecholesterol cpd:C15781; 5-Dehydroepisterol cpd:C15780; Episterol cpd:C15777; Cholesterol cpd:C00187; 7-Dehydrodesmosterol cpd:C05107; 4,4-Dimethyl-5a-cholesta-8,24-dien-3-b-ol cpd:C05108; Avenasterol cpd:C…
Arachidonic acid metabolism	36	1	0.14582	1.9254	1	1	0	Phosphatidylcholine cpd:C00157	5,6-Epoxy-8,11,14-eicosatrienoic acid cpd:C14768; 8,9-Epoxyeicosatrienoic acid cpd:C14769; 11,12-Epoxyeicosatrienoic acid cpd:C14770; 14,15-epoxy-5,8,11-eicosatrienoic acid cpd:C14771; Arachidonic acid cpd:C00219; 15H-11,12-EETA cpd:C14781; 11H-14,15-EETA cpd:C14813; 15(S)-HPETE cpd:C05966; 5(S)-Hydroperoxyeicosatetraenoic acid cpd:C05356; Prostaglandin G2 cpd:C05956; Leukotriene A4 cpd:C00909; L…
