# Supplementary material for: Multi-Omics Analysis of Mammary Metabolic Changes in Dairy Cows Exposed to Hypoxia
Source: Front Vet Sci. 2021 Oct 14;8:764135. doi: 10.3389/fvets.2021.764135 (PMC8553012; doi:10.3389/fvets.2021.764135)
Supplement: Supplementary file 4 [file Data_Sheet_2.ZIP › raw data for cells/raw data/POS for lipidomics/Statistical Analysis/POS-Differentially Expressed Metabolites.xlsx]

## Sheet: file explanation
表头名称	描述
id	该物质在本次定性分析中的唯一数据编号
MS2 name	二级质谱定性匹配分析得到的物质名称
MS2 score	二级匹配的打分，取值[0, 1]，越大越好
MS1 name	一级碎片离子匹配的名称，参考HMDB数据库或KEGG数据库
MS1 ppm	一级匹配的精确度，取值(-25, 25)，越接近0越好
InChIKey	暂无说明
mzmed	物质特征离子的质荷比
rtmed	该物质的色谱保留时间
MEAN OO	该物质在该组对比内的一个实验组的相对定量值均值
MEAN XX	该物质在该组对比内的另一个实验组的相对定量值均值
VIP	该物质在该组对比的OPLS-DA模型得到的变量投影重要度
P-VALUE	该物质在该组对比的t检验得到的P值，P值 = 假设是正确但是被拒绝的概率 = 阴性结果个数/结果总个数，是对与样本数据的一个检验概率
Q-VALUE	假设检验统计量（P值）经多重假设检验校正之后的结果，Q值 = 被拒绝但却是正确的概率 = 假阳性结果个数/推测为阳性结果的个数，是对统计检验得到的推论的一种检验概率，对P值的再统计
FOLD CHANGE	该物质在该组对比两组实验间的倍数关系
LOG_FOLDCHANGE	FOLD CHANGE取以2为底的对数
	本次差异代谢物筛选条件为VIP大于1且P-value小于0.05

## Sheet: HX VS NX
id	MS2 name	MS2 score	MS1 name	MS1 ppm	InChIKey	mzmed	rtmed	MEAN 缺氧	MEAN 空白	VIP	P-VALUE	Q-VALUE	FOLD CHANGE	LOG_FOLDCHANGE
9333	BMP(18:1/18:1)	0.999505			ZCXRIDHJRROVJY-CLFAGFIQSA-N	792.574	317.18	1.32837	0.812339	1.30493	0.00516024	0.012655	1.63524	0.709505
9848	PS(19:1/19:1)	0.999499			KGVGBZDHMRHXJU-WRBBJXAJSA-N	816.586	396.668	2.16585	1.77207	1.29021	0.014926	0.0267588	1.22222	0.289499
8722	BMP(16:1/18:1)	0.999216			HFMNWSMOJFRNIN-LJSPAGPLSA-N	764.543	270.972	0.115745	0.0659778	1.21482	0.00965517	0.0195683	1.7543	0.810896
9292	PS(12:0/24:1)	0.998694			OILLDBRPOGNMCR-ZCXUNETKSA-N	790.559	378.699	12.1403	8.18872	1.13296	0.0240019	0.0372536	1.48257	0.568101
9759	PS(18:0/20:4)	0.997661			IULWELDCBXQXED-ZKVKLVECSA-N	812.496	357.133	0.275116	0.238764	1.35536	0.0133153	0.024633	1.15225	0.204452
10557	PS(22:0/18:1)	0.997532			KFQGFVMICAOVBD-NKFKGCMQSA-N	846.622	898.495	0.0306167	0.0196689	1.10001	0.039965	0.0526093	1.5566	0.638401
11354	TAG(16:0/18:1/18:1)	0.995651			NJWLXJXDVKOEOP-IKJQKJQYSA-N	881.759	723.789	4.25713	2.32438	1.53479	0.000661497	0.00303885	1.83151	0.873033
11972	TAG(18:0/18:1/18:1)	0.994235			HWYGJLSOHLGKDX-UZTWDUGDSA-N	909.79	742.353	3.79975	1.39182	1.64057	8.04584e-05	0.000961377	2.73007	1.44894
9332	PG(18:1/18:1)	0.993703			DSNRWDQKZIEDDB-CLFAGFIQSA-N	792.591	364.91	2.41312	1.67356	1.16246	0.0237573	0.0369975	1.4419	0.527976
3937	PE(5:0/18:2)	0.993685			ACCHUKAFRCVXDH-UTJQPWESSA-N	562.351	137.296	0.0840392	0.0484189	1.47981	0.00166294	0.00563349	1.73567	0.795492
10773	TAG(16:0/16:0/18:1)	0.993379			ZKEWGTVAIGJNBK-QOCHGBHMSA-N	855.743	722.059	3.17579	1.64225	1.63059	0.000314495	0.00195815	1.93381	0.951447
3833	PE(3:0/20:5)	0.992642			WRIMOWMEPJYJLD-AAQCHOMXSA-N	556.303	77.6565	0.512086	0.304595	1.18814	0.0179773	0.0305541	1.6812	0.749494
9284	PS(10:0/26:1)	0.992371			NQHJCMQJZNXHRJ-MSUUIHNZSA-N	790.567	395.144	3.58428	2.77492	1.12537	0.0303678	0.043692	1.29167	0.369233
2919	PE(2:0/17:2)	0.992015			ZVDASQYAVDATBT-HZJYTTRNSA-N	506.287	77.371	0.0910257	0.0322938	1.45693	0.000168348	0.00133909	2.81868	1.49502
3990	PE(5:0/18:1)	0.991837			AOUHYJINOIVSDY-SEYXRHQNSA-N	564.365	171.245	0.166668	0.0721308	1.65315	8.99837e-06	0.000590615	2.31063	1.20829
3433	PE(5:0/16:1)	0.990995			UTARFGYHWOSYDN-KHPPLWFESA-N	536.334	127.175	0.50831	0.185927	1.74779	1.58731e-06	0.00041856	2.73393	1.45097
11920	TAG(18:1/18:1/18:1)	0.990715			JSSROPRCXOAGCW-BUTYCLJRSA-N	907.774	725.509	2.55054	1.28638	1.56365	0.000316094	0.00196458	1.98272	0.987484
3112	LPC(18:3)	0.990156			WKQNRCYKYCKESD-QNEBEIHSSA-N	518.321	84.157	1.7626	0.872485	1.28928	0.0147299	0.0265062	2.0202	1.0145
10422	BMP(18:1/22:5)	0.988826			MNSVFDFUJVTMHW-LKVUMQLBSA-N	840.575	279.645	0.0755628	0.0504698	1.13933	0.0279881	0.0413931	1.49719	0.582256
3286	PE(3:0/18:5)	0.987175			IMYDOJXSMQAJIN-AAQCHOMXSA-N	528.273	65.142	0.120195	0.071293	1.20774	0.00681349	0.0154242	1.68594	0.753549
10042	TAG(16:0/16:0/16:0)	0.986864			PVNIQBQSYATKKL-UHFFFAOYSA-N	824.771	721.189	0.754446	0.255923	1.72211	0.00089342	0.00368455	2.94794	1.55971
7758	PE(17:0/17:0)	0.986734			YSFFAUPDXKTJMR-UHFFFAOYSA-N	720.554	461.596	0.448262	0.223474	1.25918	0.0173233	0.0297541	2.00588	1.00424
12579	TAG(19:2/19:2/19:2)	0.986716			XJYZCGDAODMRBP-HFGWIEJSSA-N	943.776	710.549	0.0346506	0.0199248	1.17884	0.0190468	0.0318272	1.73907	0.798316
7078	PE(16:0/16:0)	0.985766			SLKDGVPOSSLUAI-UHFFFAOYSA-N	692.524	415.822	0.21847	0.139532	1.30946	0.00981139	0.0197906	1.56573	0.646839
3224	LPC(18:0)	0.985198			IHNKQIMGVNPMTC-UHFFFAOYSA-N	524.369	137.122	0.1356	0.0955655	1.10708	0.0437349	0.0558477	1.41892	0.504796
3568	LPC(20:5)	0.983376			PDIGSOAOQOXRDU-WMPRHZDHSA-N	542.323	71.674	0.321269	0.148023	1.1794	0.00456807	0.0116084	2.1704	1.11796
2996	LPE(20:0)	0.982238			HEQMDGOBDIGJOC-UHFFFAOYSA-N	510.354	166.083	0.127436	0.067069	1.47776	0.00271939	0.00796597	1.90008	0.926059
2951	LPC(17:1)	0.981693			LPMGFNAQZPADDZ-QXMHVHEDSA-N	508.339	75.4735	0.286388	0.166996	1.26494	0.0236806	0.0369169	1.71494	0.778159
3318	PE(3:0/18:4)	0.981069			HKVSUFWNEHRGOA-AFSLFLIVSA-N	530.287	74.545	0.38017	0.185771	1.52405	0.000632943	0.0029557	2.04644	1.03312
3651	LPC(20:2)	0.976099			YYQVCMMXPIJVHY-UTJQPWESSA-N	548.37	91.479	0.302372	0.146423	1.48424	0.00314003	0.00882479	2.06506	1.04618
8994	PEtOH(19:0/19:1)	0.975552			GYDYTLVCBQZKCX-GYHWCHFESA-N	776.607	506.81	0.702853	0.357749	1.52168	0.00154236	0.00534904	1.96466	0.974277
7262	PC(14:1e/17:2)	0.974517			JYSWPACBOJYOEM-REZITTCYSA-N	700.524	355.412	0.322226	0.18629	1.64356	0.000387271	0.00223236	1.7297	0.790521
9894	PS(25:0/13:1)	0.974348			YONRKZZSMIXZDN-NTMALXAHSA-N	818.593	422.672	1.96653	1.06361	1.46173	0.00204411	0.00651039	1.84891	0.886674
10079	PEtOH(26:1/16:3)	0.973			IKIMNXMXCLHENA-HIGIJNJXSA-N	826.622	542.513	0.085216	0.0480683	1.42144	0.00432177	0.0111551	1.77281	0.82604
8576	PEtOH(21:1/16:2)	0.972823			HJFFMWSWKLQVJC-JUWXNISPSA-N	758.606	420.126	2.63911	1.95178	1.10801	0.0361428	0.0491152	1.35215	0.435259
11316	TAG(16:1/18:1/18:1)	0.972672			LUMXEMCKOBNHRP-OQGVBXIJSA-N	879.743	706.421	1.78116	0.993608	1.52638	0.000640478	0.00297791	1.79262	0.84207
11876	TAG(18:1/18:1/18:2)	0.972404			XIKRLPVGWJXBJH-QFACYJBGSA-N	905.759	709.454	0.807353	0.439056	1.51444	0.00138771	0.00496385	1.83884	0.878793
8276	PE(14:1/22:1)	0.971221			CUUIBVDVVFLYGA-IFVCHSSZSA-N	744.556	426.959	61.2703	40.8935	1.41857	0.00196302	0.00632702	1.49829	0.583315
8953	PEtOH(19:1/19:1)	0.967898			RCGLKJILXUUIBF-SXAUZNKPSA-N	774.602	506.875	4.37412	2.0818	1.47176	0.000537284	0.00268776	2.10113	1.07116
9553	PEtOH(20:1/20:1)	0.966488			DRNOMXMSYLOEJO-WRBBJXAJSA-N	802.633	542.8	1.51364	0.750523	1.39369	0.00215587	0.00675735	2.01678	1.01206
7983	PE(17:0/18:2)	0.9664			UJCJWIHZUHMDIT-OHNCOSGTSA-N	730.54	402.995	1.33024	0.866539	1.67924	5.52398e-05	0.000844402	1.53512	0.61835
8579	PEtOH(16:1/21:2)	0.965463			FVDJELNRNGVBBJ-NGVUZZMQSA-N	758.57	448.3	1.16587	0.785921	1.35656	0.0117094	0.0224049	1.48345	0.568952
2294	LPE(16:0)	0.964949			YVYMBNSKXOXSKW-UHFFFAOYSA-N	454.292	88.5225	0.207209	0.116975	1.43069	0.00271134	0.0079489	1.7714	0.824886
12044	TAG(18:0/18:0/18:0)	0.964768			DCXXMTOCNZCJGO-UHFFFAOYSA-N	913.842	747.662	0.0495084	0.0244644	1.41577	0.00372285	0.0100039	2.02369	1.01699
8305	TAG(14:0/14:0/14:0)	0.96392			DUXYWXYOBMKGIN-UHFFFAOYSA-N	745.633	654.121	0.0404819	0.0227973	1.44474	0.00749715	0.0164686	1.77573	0.828412
9040	PEtOH(19:0/19:0)	0.963709			YITIZQYKCZQADP-UHFFFAOYSA-N	778.617	469.04	0.463829	0.250393	1.57478	7.90104e-05	0.000955203	1.8524	0.889395
7706	PE(18:0/16:1)	0.963621			XQWOAWVAWAXMKM-PEZBUJJGSA-N	718.538	421.719	10.8353	7.96318	1.06161	0.0448523	0.0567706	1.36068	0.444328
12074	TAG(17:2/19:2/19:2)	0.96348			QNUXCOZEPHIVFC-AJGHSGIQSA-N	915.779	730.292	0.496172	0.32497	1.14219	0.0386609	0.051442	1.52683	0.610536
9286	BMP(18:1/18:2)	0.963339			ORHQIMMGYUCYFD-LTEAFHAISA-N	790.559	284.731	0.205318	0.128659	1.05128	0.0438735	0.055963	1.59584	0.674314
8325	PEtOH(14:1/22:1)	0.962197			ODHUNFUCYIVPDI-DUZKARGPSA-N	746.571	467.589	37.3674	27.3834	1.11028	0.0345962	0.0476403	1.3646	0.448478
11783	TAG(17:0/17:0/20:6)	0.961268			PASGFQQRZQGLBT-XSPNQQOYSA-N	901.763	758.143	0.0887016	0.0557288	1.40632	0.0267872	0.0401834	1.59167	0.670539
2958	LPE(20:1)	0.961259			JEAGLCKGAKACCE-KTKRTIGZSA-N	508.339	125.225	0.29564	0.126785	1.52041	0.00167915	0.00567247	2.33182	1.22146
9509	PEtOH(20:1/20:2)	0.959688			HPVLXNPFCGQUBW-ZFUXOTDWSA-N	800.618	508.265	2.94665	1.88013	1.11345	0.0269608	0.0403604	1.56726	0.648241
5024	DAG(16:0/18:3)	0.958892			UHPKYXAUVQOHQL-SVNQLWEDSA-N	608.525	447.045	0.262086	0.439941	1.30614	0.0119509	0.0227417	0.595731	-0.747267
11128	TAG(17:0/17:0/17:0)	0.957759			FBFWDBGUSMGXPI-UHFFFAOYSA-N	871.718	722.188	0.240115	0.17014	1.52766	0.00111296	0.00425731	1.41128	0.497005
9897	PS(24:0/14:1)	0.957559			DCMPXUZXGHFXAD-BENRWUELSA-N	818.644	457.571	0.28362	0.12333	1.64674	0.000148348	0.00125129	2.29969	1.20144
12007	TAG(18:0/18:0/18:1)	0.956024			CXVKBFLPGNGMQW-QOCHGBHMSA-N	911.806	758.908	2.35159	0.553428	1.68957	0.000517254	0.00263405	4.24915	2.08717
14152	TAG(22:1/22:1/22:1)	0.955765			BIXZCRFRTNYIBY-TUIVHVJNSA-N	1075.96	824.193	0.0279838	0.00909355	1.61821	0.000377288	0.00219709	3.07733	1.62168
10021	TAG(16:1/16:1/16:1)	0.955697			CWTZJNJDDDCLFV-IUPFWZBJSA-N	823.68	664.204	0.210989	0.143556	1.54375	0.0010654	0.00413883	1.46973	0.555549
13324	TAG(20:1/20:1/20:1)	0.955229			XKXYLRHFXANGHG-IUPFWZBJSA-N	991.867	759.054	0.0439874	0.0118745	1.68119	0.00196156	0.00632371	3.70436	1.88923
12441	TAG(18:1/18:1/20:1)	0.955052			DVVVWSWPMOHCJM-ANKPWZAQSA-N	935.806	743.424	1.62302	0.473022	1.71472	9.82084e-06	0.000596458	3.43117	1.7787
4283	LPC(22:2)	0.955042			YMGXOQLWSYJFSD-UTJQPWESSA-N	576.402	125.77	0.0957333	0.0343617	1.39494	0.00412784	0.0107924	2.78604	1.47822
12549	TAG(17:1/20:3/20:3)	0.95404			ULEQTTIMIYLCDX-DHZSECBDSA-N	941.75	215.948	0.00769161	0.00506267	1.24798	0.0106168	0.0209162	1.51928	0.603388
11003	TAG(17:1/17:1/17:1)	0.952963			DBGJJEOFYRIOEN-XNQILKFJSA-N	865.727	696.154	0.116733	0.0757302	1.36094	0.0101181	0.0202211	1.54143	0.624269
12687	TAG(19:1/19:1/19:1)	0.952854			ZMKRXODJXRSUGE-XNQILKFJSA-N	949.821	752.031	0.101466	0.0329696	1.72922	1.92034e-05	0.000629757	3.07755	1.62178
11396	TAG(16:0/18:0/18:1)	0.951951			RBJMAKBTUZSIDN-QOCHGBHMSA-N	883.774	740.931	3.20656	1.2725	1.62427	0.000630457	0.00294833	2.5199	1.33337
13417	TAG(20:0/20:0/20:0)	0.951781			KCVWRCXEUJUXIG-UHFFFAOYSA-N	997.915	824.224	0.0574012	0.0170355	1.64907	0.000517329	0.00263425	3.3695	1.75253
10596	TAG(15:0/15:0/20:5)	0.951496			BAINQHMKSFVYPY-WWPVJSRJSA-N	847.663	427.086	0.170528	0.0793273	1.49711	0.00144714	0.0051147	2.14967	1.10412
12480	TAG(14:3/21:5/22:1)	0.950774			PTGZEHUJEHDYNV-NIHAFLIXSA-N	937.781	655.183	0.0151928	0.00946098	1.18722	0.0325171	0.0457041	1.60584	0.68333
3506	Cer/NS(d18:1/16:0)	0.950287			YDNKGFDKKRUKPY-ORIPQNMZSA-N	538.519	307.377	0.137819	0.0507171	1.26609	0.00726126	0.0161153	2.7174	1.44223
8899	PEtOH(22:1/16:2)	0.950157			MTTHZUODATZHEK-BLLZRTNRSA-N	772.586	470.448	8.12763	3.80142	1.55488	0.000126455	0.00115644	2.13805	1.0963
12794	TAG(19:0/19:0/19:0)	0.949903			IZTDYXKTXNJHMQ-UHFFFAOYSA-N	955.895	818.085	0.120234	0.0289389	1.71368	8.94254e-05	0.00100068	4.15477	2.05477
11795	TAG(18:2/18:2/18:2)	0.949833			YLJZNIRHIYWHQC-CRDRQGJOSA-N	901.718	663.324	0.0275696	0.0119653	1.37072	0.0450445	0.0569278	2.30414	1.20423
8815	PEtOH(20:1/18:4)	0.949708			IYEQWYSCPAQRLY-PEWWWUDJSA-N	768.555	426.122	9.16909	13.3866	1.35949	0.0135137	0.0249006	0.684947	-0.545937
13827	TAG(21:1/21:1/21:1)	0.949107			KLSLTXHYCBTPBL-ISKMNAODSA-N	1033.99	792.752	0.0361036	0.0102843	1.66069	0.000493848	0.00256878	3.51054	1.81169
10720	TAG(14:0/18:1/18:1)	0.947468			JSXDYDGETRNNDY-IKJQKJQYSA-N	853.728	703.924	2.38139	1.27877	1.56061	0.000160787	0.00130546	1.86226	0.897053
10931	PEtOH(22:0/22:0)	0.946515			OZKGDBOFURCIDD-UHFFFAOYSA-N	862.713	575.514	0.304601	0.16346	1.36	0.00636883	0.0147109	1.86346	0.897981
10655	PEtOH(22:3/22:3)	0.946515			PXILSKGLVNLBED-UEADRGIISA-N	850.653	543.657	0.332191	0.179072	1.44912	0.0002875	0.00184595	1.85506	0.891468
9643	PEtOH(20:0/20:0)	0.946515			FUVBWITURXIZHA-UHFFFAOYSA-N	806.607	531.732	0.354319	0.15508	1.59851	0.000103188	0.00105561	2.28475	1.19204
10283	PEtOH(21:0/21:0)	0.946515			XMGAHFCALVONCD-UHFFFAOYSA-N	834.68	521.655	0.659268	0.201209	1.77887	4.51833e-07	0.000304471	3.27653	1.71217
12604	PMeOH(26:4/26:4)	0.946515			WDKVDHHODIGDGN-XTOJRFFLSA-N	944.706	451.149	0.0853294	0.0540793	1.64896	0.000335183	0.00203998	1.57786	0.657966
13702	TAG(21:3/21:3/21:3)	0.946224			KQVSHRUREQPXED-LOVLFJNVSA-N	1021.8	760.219	0.0104444	0.00268874	1.80091	5.94636e-07	0.00031479	3.88449	1.95773
10845	TAG(17:2/17:2/17:2)	0.946224			UTXYTAHUERNOJK-XVNWISTMSA-N	859.738	662.98	0.0389367	0.00951479	1.73726	4.28167e-06	0.000523205	4.09223	2.03289
9869	TAG(16:2/16:2/16:2)	0.946224			ZCWBRQCTMRFYLM-BWYWOHEUSA-N	817.613	612.025	0.063587	0.0231791	1.66048	4.72511e-05	0.000806151	2.74329	1.45591
13883	TAG(22:7/22:7/22:7)	0.946224			CLPPMRDTGGZXDF-SQCIKVMKSA-N	1039.67	84.33	0.0658528	0.0150902	1.35436	0.0238093	0.0370521	4.36394	2.12563
12908	TAG(17:0/21:5/21:5)	0.945563			HYLGCMAPFJFNBX-FMDZYZALSA-N	963.744	669.962	0.00981772	0.00774225	1.22005	0.0308395	0.0441328	1.26807	0.342635
10032	PEtOH(24:0/18:5)	0.944943			HYBZKWIXPGBLKN-OXELVLKYSA-N	824.652	522.37	4.10143	2.91038	1.18926	0.0289089	0.0422977	1.40924	0.494919
11444	TAG(16:0/18:0/18:0)	0.942238			SDNYRTVJOFMYIW-UHFFFAOYSA-N	885.789	758.028	1.00395	0.401181	1.69478	3.35975e-05	0.000727364	2.5025	1.32337
8768	PEtOH(20:1/18:5)	0.942229			VNYJNSBIZQXJSX-HJTDJNLSSA-N	766.536	427.851	5.4045	3.8217	1.50694	0.000553392	0.00272961	1.41416	0.499946
8235	PEtOH(17:2/19:2)	0.940925			GYUXSECDMHCSDH-MIXQNCRASA-N	742.539	390.703	13.8513	10.2156	1.18426	0.0205048	0.0334952	1.35589	0.439242
12477	TAG(18:1/18:1/20:0)	0.94076			GYPCYQZGNPPXQY-XFUYORNGSA-N	937.821	759.758	2.16588	0.540936	1.71485	2.77974e-05	0.000689266	4.00394	2.00142
7649	PE(16:1/18:1)	0.940018			RAMNOXDFBNFSFC-LJSPAGPLSA-N	716.525	379.645	8.39455	5.92928	1.23635	0.0124542	0.0234472	1.41578	0.501596
10546	TAG(15:0/15:0/20:6)	0.939632			IBTZZRAOKJEHEA-XXCWNEEWSA-N	845.687	655.197	0.0163018	0.00893369	1.37982	0.00980938	0.0197878	1.82475	0.867701
4005	Cer/NS(d18:2/18:0)	0.938436			WNPWDGNHTKGEDS-LLRUVXLESA-N	564.542	451.339	0.279211	0.115962	1.67525	7.07962e-05	0.000918329	2.40778	1.2677
10805	TAG(16:0/16:0/18:0)	0.937282			DQKMNCLZNGAXNX-UHFFFAOYSA-N	857.758	739.777	1.24458	0.563818	1.67198	7.35005e-05	0.000930736	2.20742	1.14236
12340	TAG(18:1/18:1/20:4)	0.935164			SSSYEBQOMVLJEC-FYUZBIDISA-N	929.759	701.338	0.481282	0.297967	1.33896	0.00627914	0.0145641	1.61522	0.691729
9280	PEtOH(22:3/18:5)	0.934326			MBJHNZMAXPTIHZ-ZLSQVEHJSA-N	790.535	426.047	0.827629	1.22722	1.41518	0.00585791	0.0138661	0.674391	-0.568342
3317	LPE(22:4)	0.934152			RSVFMXVZJZRSQQ-LTKCOYKYSA-N	530.359	94.874	0.577939	0.431228	1.36768	0.00423369	0.0109915	1.34022	0.422467
9248	PG(18:1/18:3)	0.933999			SPLOPJJVMQWFIT-XEKZTXPJSA-N	788.58	293.611	0.0649335	0.03463	1.18184	0.0250337	0.0383546	1.87507	0.906941
10102	TAG(16:0/16:0/16:1)	0.932288			IXWQOOZEHUNDEZ-FVDSYPCUSA-N	827.711	701.846	1.66221	0.901318	1.49933	0.00053933	0.00269315	1.8442	0.882994
13187	TAG(20:2/20:2/20:4)	0.931171			VIIWKEJLCOZGMH-MRYKMYABSA-N	981.826	776.875	0.10104	0.0396732	1.653	9.03221e-05	0.00100458	2.54681	1.34869
12300	TAG(18:1/18:1/20:5)	0.931			HDYMVQPEOYPWHH-UIKXZODISA-N	927.744	686.238	0.271249	0.147094	1.29846	0.00510203	0.01255	1.84404	0.882873
9540	TAG(14:0/16:0/16:0)	0.93016			JWVXCFSNEOMSHH-UHFFFAOYSA-N	801.687	679.79	0.0908387	0.0503067	1.13286	0.00360993	0.00977618	1.8057	0.852557
7916	TAG(12:0/12:0/17:2)	0.925374			AEBJNPSBSPTNTI-OKRTZADUSA-N	727.567	655.178	0.0203534	0.00646021	1.40422	0.000171138	0.00135116	3.15058	1.65562
6026	Cer/NS(d18:1/24:1)	0.92361			FUWLDBVRSLAFFJ-DBOQMASJSA-N	648.562	475.32	0.101458	0.0483616	1.41337	0.00236394	0.00720274	2.09791	1.06896
10794	PEtOH(26:0/18:3)	0.922616			YILUSSNGRMQNHY-VDWCZQQJSA-N	856.705	590.408	0.0255989	0.0139766	1.40198	0.00790182	0.0170581	1.83155	0.873069
9920	TAG(14:0/14:0/20:5)	0.921742			XVZKEWCRXPFBME-PUULZFANSA-N	819.649	634.925	0.00611293	0.00429935	1.15631	0.023409	0.0366299	1.42183	0.507746
9293	PG(18:1/18:2)	0.920448			FSVTVWTVWNNIQX-RQOIEFAZSA-N	790.593	330.649	0.541717	0.310314	1.26272	0.0082866	0.0176144	1.74571	0.803811
11015	PMeOH(24:1/22:4)	0.920004			FRCLJVBACMMNKW-LCOAORKUSA-N	866.658	499.271	0.6787	0.418774	1.40916	0.0165747	0.0288294	1.62068	0.696602
10680	TAG(16:1/16:1/18:1)	0.918626			YAZXQAFZIYKZEV-HWDPTEACSA-N	851.712	685.971	0.598082	0.352759	1.38412	0.00412724	0.0107913	1.69544	0.761659
9996	TAG(14:0/16:0/18:1)	0.917242			UPTISBGEYYYCRS-QOCHGBHMSA-N	822.756	702.081	0.760653	0.349102	1.53187	0.000678518	0.00308714	2.17889	1.12359
11842	TAG(18:1/18:1/18:3)	0.916547			UJDONMWTIRBOTM-VORWTQTRSA-N	903.743	694.382	0.261369	0.16442	1.23214	0.00914766	0.0188428	1.58965	0.668706
12914	TAG(18:1/20:1/20:1)	0.915952			FTPZUXAMLKYSRC-HGKIKGFLSA-N	963.836	760.921	0.813418	0.223539	1.73562	4.85876e-06	0.000537095	3.63883	1.86347
12410	TAG(18:0/18:0/20:4)	0.915689			CIRJQIDEADRSMG-ADUKSPHOSA-N	933.781	713.21	0.0999078	0.0546036	1.46596	0.00240509	0.00728902	1.82969	0.871602
10491	TAG(16:0/16:0/17:0)	0.915487			TTWJTJMWHOYBPQ-UHFFFAOYSA-N	843.686	701.955	0.194052	0.136371	1.42443	0.0021926	0.00683682	1.42297	0.508904
9422	PEtOH(14:1/26:4)	0.914544			HOMJDZPWKSWVRJ-GGPCEUTNSA-N	796.584	506.424	0.941371	0.514207	1.55134	0.000257699	0.00171367	1.83072	0.872414
11602	TAG(17:1/18:1/18:1)	0.913845			BFFXLOGCHXWQID-JTIDUANGSA-N	893.758	715.845	0.233237	0.120625	1.53414	0.000885812	0.00366317	1.93357	0.951264
2786	LPC(16:0)	0.912553			ASWBNKHCZGQVJV-UHFFFAOYSA-N	496.339	84.21	7.17457	4.49268	1.33372	0.00976742	0.0197283	1.59695	0.675316
11296	PE(24:0/22:5)	0.909682			YLGSTUWATWOWLX-FIYYLASMSA-N	878.691	575.009	0.0585943	0.0366555	1.2806	0.00519907	0.0127247	1.59851	0.676732
9973	TAG(14:0/14:0/20:4)	0.909094			KIZWKFNHVBOAMA-UYUKELGHSA-N	821.665	643.745	0.019641	0.00970714	1.24686	0.015593	0.0276105	2.02336	1.01675
10183	TAG(14:0/16:1/19:5)	0.906186			ROOOCVGCJIOZBC-JQXMQZKYSA-N	831.636	421.845	0.179631	0.225142	1.28522	0.0200163	0.0329447	0.797857	-0.325798
13582	TAG(20:1/20:1/22:5)	0.905888			AMNNFGBXIAYMGK-NJWXMVLDSA-N	1011.84	740.722	0.0260806	0.00924761	1.65894	0.00446637	0.0114223	2.82026	1.49583
5032	Cer/NS(d17:1/22:0)	0.905761			NHEGYDMEFDPAEY-NWBJSICCSA-N	608.624	560.021	0.574766	0.129016	1.63257	0.000757376	0.00331691	4.45501	2.15543
11276	TAG(16:0/18:2/18:2)	0.905527			UAWKISGGTGCUMP-HTUQFOBESA-N	877.708	709.525	0.0167299	0.00965758	1.50391	0.00243138	0.00734366	1.73231	0.792695
12681	TAG(15:2/21:1/22:7)	0.905206			OEIQOCWEBFNOBV-LZGGNVPQSA-N	949.752	724.245	0.109625	0.0622811	1.21671	0.0199943	0.0329197	1.76016	0.815707
9501	TAG(14:0/14:0/18:1)	0.904991			YFAOERMPCIFRTL-QOCHGBHMSA-N	799.68	680.223	0.483912	0.254623	1.52279	0.000512997	0.00262238	1.9005	0.926381
12230	TAG(17:2/19:0/19:0)	0.904559			PGXBTXIXMIMEML-LPRUQQNVSA-N	923.739	708.91	0.0416753	0.0239187	1.56196	0.000330376	0.00202114	1.74237	0.801051
13630	TAG(20:2/20:2/22:1)	0.90427			DSCZQFPQXFUHPN-UNECPMJASA-N	1015.87	765.378	0.0297901	0.0140708	1.42073	0.0236536	0.0368884	2.11716	1.08213
10641	TAG(16:1/16:1/18:2)	0.903911			RHRCBOCRXHUAJG-AQTXVFEXSA-N	849.689	647.255	0.00979584	0.00696816	1.21102	0.0181599	0.0307746	1.4058	0.491393
4702	Cer/NS(d18:1/20:0)	0.903691			XWBWIAOWSABHFI-QOSDPKFLSA-N	594.599	537.214	0.373098	0.229546	1.05334	0.0209488	0.0339884	1.62537	0.700772
10595	TAG(16:1/16:1/18:3)	0.903432			HJFDNNHLSVDCOM-OFMGDYCASA-N	847.682	655.447	0.0356383	0.0133104	1.55292	0.000224138	0.00157337	2.67747	1.42087
12414	TAG(18:1/18:1/20:2)	0.903386			YYLWOHSMTQQTBX-UYTRXKGHSA-N	933.79	729.482	0.546942	0.250107	1.51384	0.00144614	0.0051122	2.18683	1.12884
7681	TAG(12:0/12:0/16:0)	0.903266			XTHFMIVZMLNNFC-UHFFFAOYSA-N	717.601	627.769	0.0195085	0.0145474	1.30809	0.00492353	0.0122407	1.34103	0.423339
12822	TAG(18:1/18:1/22:4)	0.902587			OERPRQQVPXQVON-LOETYXBHSA-N	957.781	702.469	0.071966	0.048254	1.31063	0.00743547	0.0163769	1.4914	0.576669
10452	TAG(16:0/16:0/17:1)	0.902501			DYXOPHJPQFFRRG-HYOGKJQXSA-N	841.727	711.622	0.271381	0.196558	1.22379	0.019602	0.0324713	1.38066	0.465362
12880	TAG(19:0/19:0/20:4)	0.90227			CVVFSVOQMFFYHA-FRWPDBAYSA-N	961.821	746.72	0.244104	0.097587	1.5825	0.00548113	0.0132227	2.5014	1.32273
13214	TAG(19:0/19:0/21:0)	0.902126			HLPNIMFVPBGECE-UHFFFAOYSA-N	983.89	751.521	0.0210271	0.0087146	1.56076	0.000917259	0.0037508	2.41286	1.27074
12857	TAG(18:0/18:0/22:5)	0.901363			SRYYVIJJOHXIGQ-KNNVLUOCSA-N	959.806	735.775	0.213767	0.106193	1.56443	0.000398458	0.00227106	2.01301	1.00936
12762	TAG(17:1/20:0/20:0)	0.901066			HRUQUGAOCWNOFI-LLLYXHGFSA-N	953.852	782.811	0.0828658	0.0298316	1.6125	0.00136072	0.00489413	2.77778	1.47393
7270	HexCer/NS(d18:1/16:0)	0.901063			VJLLLMIZEJJZTE-ORIPQNMZSA-N	700.572	372.262	3.19297	1.74056	1.53401	0.000297441	0.00188807	1.83445	0.875347
11270	TAG(16:0/16:0/20:4)	0.900705			FTMDHBKIGZUTJX-MFRLHHNRSA-N	877.728	689.81	0.455233	0.275514	1.39908	0.00500947	0.0123895	1.6523	0.724479
11050	TAG(15:0/18:1/18:1)	0.900239			LUGDNKTVMCHPQX-IKJQKJQYSA-N	867.686	685.885	0.137267	0.0882737	1.3327	0.00630916	0.0146133	1.55502	0.636933
11744	TAG(17:0/18:0/18:0)	0.900157			WSUMGSSXAHYOFH-UHFFFAOYSA-N	899.806	765.027	0.0760231	0.0378743	1.56469	0.00162171	0.00553773	2.00725	1.00522
11088	TAG(16:0/16:0/19:1)	0.89891			ADCOBDZTCWVQTA-RQZHXJHFSA-N	869.759	730.395	0.347883	0.219646	1.41307	0.00580089	0.0137703	1.58383	0.663421
11645	TAG(17:0/18:1/18:1)	0.897436			UCFUHDDQQGBXAB-IKJQKJQYSA-N	895.775	732.619	0.435795	0.206516	1.55287	0.000810954	0.00346495	2.11022	1.07739
6067	Cer/NS(d18:1/24:0)	0.897085			ZJVVOYPTFQEGPH-MHAUTQJVSA-N	650.558	611.264	0.0644021	0.0329673	1.71053	0.000102403	0.00105274	1.95351	0.966069
9396	TAG(14:1/16:1/16:1)	0.8969			STSGYVDGAZNMGA-AWJQGWRASA-N	795.628	612.135	0.0252693	0.0157086	1.23215	0.0301731	0.0435085	1.60863	0.685831
12973	TAG(18:1/20:0/20:0)	0.896871			QFLCNOQGBBZIBN-FLFQWRMESA-N	967.867	791.971	0.843246	0.209088	1.64044	0.00114562	0.00433766	4.03298	2.01184
10636	TAG(16:0/16:0/18:4)	0.896763			YJCSVXVCOAUWPX-PUROTXAUSA-N	849.696	668.332	0.118745	0.0714362	1.33603	0.00803559	0.0172486	1.66225	0.733137
12544	TAG(16:0/20:0/20:0)	0.896733			SXOXZWKQBXKGCG-UHFFFAOYSA-N	941.852	790.85	0.30649	0.0694217	1.7213	0.000181319	0.00139386	4.4149	2.14238
11220	TAG(16:1/18:2/18:2)	0.896632			DZUGWYNHCGIUTA-JJZGRHHDSA-N	875.712	678.235	0.175617	0.110804	1.21863	0.0207122	0.0337264	1.58494	0.664426
11734	TAG(17:1/17:1/20:5)	0.896409			PMMWAJCHQXBQAP-JIWZZYBSSA-N	899.712	665.084	0.0944202	0.057789	1.17298	0.0223333	0.0354842	1.63388	0.7083
10897	TAG(16:1/16:1/19:3)	0.896396			FYHAHKNWUZHDBK-GWAHXULASA-N	861.754	682.984	0.0849435	0.015963	1.73635	2.05185e-05	0.000636621	5.32127	2.41177
13727	TAG(19:4/22:2/22:2)	0.896056			CZEUXICISAPKHA-GZIZUTHDSA-N	1023.81	775.719	0.0130091	0.00442778	1.59295	0.001864	0.00610372	2.93806	1.55486
12656	TAG(18:1/18:1/21:2)	0.894772			FQXUWBXBRJVMEY-WETMBJQPSA-N	947.84	775.354	0.130905	0.0771304	1.21293	0.0262338	0.0396143	1.69719	0.763151
13679	TAG(18:1/22:1/22:1)	0.894605			LEUQGYDZSJOWKG-MIWAFWMKSA-N	1019.98	774.896	0.0294565	0.00520565	1.70733	3.60159e-05	0.000744267	5.65857	2.50044
12884	TAG(18:1/18:1/22:2)	0.893786			SPFZUVXNQBSMSE-QFACYJBGSA-N	961.9	724.295	0.0816069	0.0485376	1.27556	0.0273527	0.0407573	1.68131	0.749587
13209	TAG(20:1/20:3/20:3)	0.893671			ZZJRLQIUSRLFIT-HFVHPCLDSA-N	983.807	722.057	0.0666788	0.0277407	1.63669	0.000136523	0.00119919	2.40365	1.26522
12078	TAG(18:1/18:1/19:4)	0.893612			OGCYYDMULIWHHD-RXCRFKTESA-N	915.687	665.655	0.0279199	0.0151088	1.19566	0.00778131	0.0168847	1.84792	0.885903
12539	TAG(18:1/18:1/21:5)	0.89335			SATOMKUZECULEM-WKADVWEVSA-N	941.722	723.212	0.0341372	0.0146658	1.57782	0.000188215	0.00142156	2.32768	1.21889
11173	TAG(16:1/16:1/20:4)	0.893004			VQOXABZZOUFQCP-LNEKTYGSSA-N	873.697	662.259	0.0708091	0.036781	1.60729	0.000204039	0.00148768	1.92515	0.944974
11690	TAG(14:0/20:4/20:4)	0.892906			AXKAKJJNQURYJN-LSQTZDRISA-N	897.698	647.045	0.0174135	0.010343	1.25984	0.0273004	0.0407045	1.68361	0.751555
13756	TAG(20:0/20:0/22:0)	0.89222			RZBGTDVLCODSBN-UHFFFAOYSA-N	1025.95	840.792	0.0183298	0.00721857	1.5499	0.00820789	0.0174998	2.53926	1.34441
11738	TAG(17:0/17:0/19:0)	0.892115			VGHZSSCGGGOBSS-UHFFFAOYSA-N	899.785	777.431	0.013068	0.00694205	1.22572	0.0301057	0.0434449	1.88244	0.912601
11226	TAG(16:0/16:0/20:5)	0.891488			MKRZSXAKFYWUAW-HRDWKEGWSA-N	875.703	650.52	0.0223601	0.0150768	1.20463	0.0136538	0.0250881	1.48308	0.568592
12235	TAG(18:1/18:1/19:0)	0.89143			BHZBNIOOFFAFKX-XFUYORNGSA-N	923.833	771.121	0.111567	0.0485975	1.58552	0.00101684	0.0040158	2.29573	1.19895
9397	TAG(12:3/17:0/17:0)	0.891258			MUKOBKNKHNLIKV-HHMLNSQASA-N	795.649	640.684	0.0242801	0.0163518	1.19098	0.0180215	0.0306077	1.48485	0.570321
12151	TAG(18:1/18:1/19:2)	0.891059			QFPAAVNTMZUHBG-NXWUSTFBSA-N	919.775	718.582	0.0506983	0.023984	1.57639	0.000490786	0.00256003	2.11384	1.07986
5974	TAG(12:1/12:3/12:3)	0.891034			SCBSVQQDBKUGBA-PDRLHJJKSA-N	647.422	159.076	0.02688	0.0166327	1.52455	0.000295194	0.00187864	1.6161	0.692512
12859	TAG(18:1/20:2/20:2)	0.890583			LXEJZQQYTGAQGN-LNZLXKATSA-N	959.798	719.676	0.0725541	0.0414849	1.34517	0.0103567	0.020554	1.74893	0.806472
11696	TAG(16:0/16:0/21:1)	0.890286			GKCCPQZSZBCBJD-ZIADKAODSA-N	897.735	724.152	0.346851	0.230099	1.55081	0.000496301	0.00257575	1.5074	0.592062
13132	TAG(19:0/19:0/21:3)	0.890284			GKWOPGNDJZLPCI-KDFOPKTPSA-N	977.886	804.37	0.127666	0.0477716	1.61857	0.00042853	0.00237089	2.67243	1.41815
12046	TAG(17:1/17:1/21:5)	0.890191			NMAZENCEKGIVGF-LNJHBZRASA-N	913.727	675.734	0.00975438	0.00471824	1.29686	0.0185359	0.0312245	2.06738	1.0478
12995	TAG(18:0/20:0/20:0)	0.890161			JWFYUJLOEJEIEC-UHFFFAOYSA-N	969.88	808.54	0.150033	0.0502859	1.5885	0.00754271	0.016536	2.98361	1.57706
13290	TAG(20:0/20:0/20:4)	0.890069			PORGMKLTIBAGKT-XQRCKKHBSA-N	989.853	763.186	0.135895	0.056764	1.64334	0.000172549	0.0013572	2.39404	1.25945
13032	TAG(19:1/19:1/21:4)	0.889568			ZFHRFXRZXQPBEA-BOWBBHBGSA-N	971.807	729.346	0.0127615	0.00711097	1.43166	0.00650464	0.0149312	1.79462	0.843678
10406	TAG(15:0/17:1/17:1)	0.889428			PKVBTDVUJOJERN-GEADDECUSA-N	839.712	693.623	0.164852	0.114338	1.38377	0.00332311	0.00918269	1.4418	0.527873
12310	TAG(17:0/17:0/21:0)	0.889389			NCRKIQAWNPZMKK-UHFFFAOYSA-N	927.863	801.605	0.286005	0.0715068	1.68806	8.51149e-05	0.000981296	3.99969	1.99989
13955	TAG(20:1/22:1/22:1)	0.889083			QYBDNPKXGIKXKL-BCWOAQIMSA-N	1048.01	791.965	0.0207729	0.0074203	1.60047	0.0010056	0.0039868	2.79947	1.48515
8611	TAG(14:0/14:0/15:0)	0.888905			BIVVSKATUZHURG-UHFFFAOYSA-N	759.671	665.777	0.0152538	0.0308034	1.12278	0.0250769	0.0384	0.495198	-1.01392
11697	TAG(17:1/18:0/18:0)	0.888388			PFIODDOEBWDLQX-MEIHLTSWSA-N	897.79	748.793	0.250109	0.120493	1.55238	0.00148014	0.00519693	2.07571	1.05361
11735	TAG(14:3/20:2/20:2)	0.887987			SWLAKAKONWRHCU-AKUPSTCTSA-N	899.748	741.099	0.222718	0.142496	1.53732	0.00221383	0.00688239	1.56297	0.644291
10621	PEtOH(19:0/24:0)	0.88767			DJMHSFBZGGBTGC-UHFFFAOYSA-N	848.698	560.021	0.177227	0.130266	1.0018	0.0488095	0.0600695	1.36051	0.444145
10542	TAG(16:1/16:1/18:4)	0.887543			KVTKHLLQSGQZKC-QBCCKPFESA-N	845.665	637.66	0.00928548	0.00569664	1.19799	0.0249117	0.0382259	1.62999	0.704864
10804	TAG(12:0/19:0/19:0)	0.887264			ATKIBOYJWMGSDL-UHFFFAOYSA-N	857.738	752.516	0.127274	0.0555808	1.78118	1.03801e-06	0.000375607	2.2899	1.19528
13264	TAG(20:1/20:1/20:3)	0.88719			NAZBWUYFIUKAKG-GJHAKFATSA-N	987.915	726.019	0.0536757	0.0245681	1.52661	0.000985497	0.00393436	2.18477	1.12748
12270	TAG(18:0/18:0/19:1)	0.887032			WZGRNKRQYVNZKZ-PNOGMODKSA-N	925.821	765.646	0.160206	0.0477973	1.68877	0.000176344	0.00137325	3.35178	1.74493
12789	TAG(19:2/19:2/20:3)	0.886905			VUMPHKWMRMOPDQ-WOKAVHRUSA-N	955.783	785.64	0.0295327	0.0105877	1.70041	3.68935e-05	0.000750027	2.78934	1.47992
12232	TAG(15:2/20:0/20:0)	0.886811			MRKOXBGIVAALQT-LPRUQQNVSA-N	923.817	886.1	0.114405	0.101243	1.3768	0.00986039	0.0198599	1.13001	0.176333
11480	TAG(17:1/17:1/19:4)	0.886807			LGFOHBVUAPDWCR-KHYAVSBBSA-N	887.75	724.174	0.0967225	0.0561132	1.45232	0.00301962	0.00858433	1.7237	0.785512
13732	TAG(18:1/22:0/22:0)	0.886244			AFWVVPIAVLFQOY-FLFQWRMESA-N	1023.93	824.149	0.142878	0.0338889	1.6519	0.00353983	0.009633	4.21608	2.0759
13386	TAG(20:0/20:0/20:1)	0.885878			YNDXXWKSWMKVGO-FVDSYPCUSA-N	995.922	782.243	0.0102925	0.00445724	1.50501	0.000575845	0.00278602	2.30916	1.20737
8534	HexCer/NS(d18:1/20:0)	0.885834			DFELABABMXOKTD-QOSDPKFLSA-N	756.635	468.991	0.295059	0.144964	1.55567	0.00532551	0.0129497	2.0354	1.02531
8836	TAG(12:0/16:1/16:1)	0.885698			PYCQOABHIDXAJU-YPAXQUSRSA-N	769.633	634.498	0.0351366	0.0241175	1.15454	0.0199682	0.0328901	1.4569	0.542897
13351	TAG(20:0/20:1/20:1)	0.885317			QPNVLDQSHXVPMG-CDAVXRBQSA-N	993.883	792.665	0.578839	0.227489	1.55317	0.00141454	0.00503239	2.54447	1.34737
5337	Cer/NS(d18:1/22:1)	0.885291			OINPSEGEBLVAKZ-MBXZFYGDSA-N	620.57	485.238	0.161589	0.0579902	1.64269	5.898e-05	0.000861587	2.78649	1.47845
10099	TAG(14:3/14:3/21:2)	0.885179			PXMHTHIQPWYFJG-XFWDLOOUSA-N	827.58	445.009	0.381581	0.214199	1.37478	0.00531138	0.0129247	1.78144	0.833042
9190	PEtOH(20:5/20:5)	0.885082			XOTQWVNUMWRMLQ-ALKOQTPGSA-N	786.504	351.084	0.283783	0.199976	1.21969	0.0165578	0.0288089	1.41909	0.504966
5740	DAG(18:1/18:2)	0.884213			BLZVZPYMHLXLHG-RQOIEFAZSA-N	636.556	484.984	0.718264	1.27008	1.36654	0.00789287	0.0170453	0.565526	-0.822334
12725	TAG(19:0/19:1/19:1)	0.884029			LGBGVYJTTFWKID-GIMNZITISA-N	951.864	787.042	0.048152	0.0208457	1.26087	0.0404531	0.0530398	2.30992	1.20784
13104	TAG(19:2/20:1/20:1)	0.884019			GPRYDHJDQWNWDR-VVNZUKNQSA-N	975.839	754.498	0.0153262	0.0060874	1.47878	0.00479426	0.012014	2.5177	1.33211
13991	TAG(20:1/22:0/22:0)	0.883587			FEVVXYSELXHRIH-IKPAITLHSA-N	1051.96	840.721	0.0410002	0.0111693	1.61696	0.00499153	0.0123586	3.67078	1.87609
13153	TAG(17:0/21:1/21:1)	0.883076			OQAWEFNFXSTBRD-ZMYSONEWSA-N	979.81	760.952	0.0809232	0.0287958	1.65817	9.68718e-05	0.00103162	2.81025	1.4907
12799	TAG(18:3/20:2/20:2)	0.882943			IYYGLWBNONJKBA-VWSSNHFUSA-N	955.811	775.804	0.113624	0.0330104	1.6477	0.00349462	0.00953993	3.44205	1.78327
13511	TAG(19:1/21:1/21:1)	0.88294			PBQFQQPTINUTLI-OGHKGKHBSA-N	1005.88	784.642	0.0226495	0.0110718	1.00042	0.0353893	0.0483995	2.04569	1.03258
12722	TAG(18:0/18:0/21:2)	0.882896			SASJOHIQRIOIMB-WRRCRXFXSA-N	951.836	767.1	0.128877	0.0381204	1.68177	0.000122284	0.00113768	3.38079	1.75736
12970	TAG(19:4/20:2/20:2)	0.882804			OGBNDVFGNROVLU-XITXPYGISA-N	967.739	724.713	0.0216595	0.00536672	1.23047	0.002028	0.00647411	4.03588	2.01288
13899	TAG(20:4/22:1/22:1)	0.882671			WIIMHEBSZNKTLY-ZLXKKQOUSA-N	1041.89	773.031	0.0134128	0.00831549	1.06083	0.048423	0.059752	1.61299	0.689737
13192	TAG(15:1/22:0/22:0)	0.88233			NCHKZHCCQOMNJI-UZYVYHOESA-N	981.911	818.205	0.053169	0.0168356	1.67485	0.000156595	0.00128766	3.15813	1.65907
12513	TAG(17:0/20:4/20:4)	0.882243			WETOUFXZQVJYFM-HGVMEUEJSA-N	939.745	683.87	0.011113	0.00728099	1.4609	0.00634849	0.0146777	1.52631	0.610043
13728	TAG(20:0/20:0/22:1)	0.882077			AKLLRIJNXLTSPS-MVJHLKBCSA-N	1023.92	807.655	0.0644106	0.0214321	1.61844	0.000872515	0.00362791	3.00534	1.58753
13614	TAG(20:1/20:1/22:4)	0.88202			PINOMSMFBCKJHH-MEFCLSMJSA-N	1013.85	756.048	0.034928	0.017866	1.44272	0.00706047	0.0158088	1.95499	0.967162
10128	TAG(14:1/14:1/21:5)	0.88201			VTLPLJXMQINMIY-HITRLEJWSA-N	829.652	477.163	0.911284	0.46942	1.3552	0.00457046	0.0116127	1.9413	0.95702
13824	TAG(20:2/22:4/22:4)	0.881945			NEVAUDXVLKIPLW-SBKFMUHGSA-N	1033.85	777.574	0.018283	0.0075035	1.57117	0.00156331	0.00539944	2.4366	1.28487
13975	TAG(20:0/22:1/22:1)	0.881786			IEAILIQCOKKIIP-WANSBIPISA-N	1049.94	807.961	0.0217605	0.00685217	1.70376	2.78451e-05	0.000689542	3.17571	1.66708
9168	HexCer/NS(d18:1/22:0)	0.881461			YIGARKIIFOHVPF-LAPDZXRHSA-N	784.668	508.648	2.32665	0.824814	1.59562	7.43335e-05	0.00093444	2.82081	1.49611
10954	TAG(16:2/16:2/19:0)	0.881302			BHYAWJKEHMXSDH-SHPRVHJESA-N	863.694	655.177	0.88384	0.490169	1.4701	0.0013517	0.00487067	1.80313	0.850506
14056	TAG(22:0/22:5/22:5)	0.881055			CGIDYRDKQLZRCC-VETILFJWSA-N	1061.88	792.934	0.00758798	0.00417891	1.43702	0.0135311	0.0249239	1.81578	0.86059
13936	TAG(20:2/22:1/22:1)	0.88083			ZUEJJSVWIRYEKC-OOQVZHJWSA-N	1045.92	794.337	0.0258508	0.0106279	1.50471	0.00758303	0.0165955	2.43236	1.28236
13347	TAG(17:1/22:4/22:4)	0.880527			LQLLUAWGZBBBPW-SVAHQDNXSA-N	993.766	742.93	0.0251965	0.00726859	1.65389	0.00421016	0.0109475	3.46649	1.79348
13154	TAG(19:1/19:1/21:0)	0.880428			RMNOBBRRWHBXJG-YIVISXGPSA-N	979.867	783.699	0.0873331	0.0478845	1.5926	0.00136219	0.00489793	1.82383	0.866968
13534	TAG(17:0/22:1/22:1)	0.880348			RPRLGLPTDYFXNL-UOALMSBLSA-N	1007.84	777.091	0.0528293	0.0281556	1.58659	0.000782672	0.00338771	1.87634	0.907919
12958	PMeOH(27:0/26:4)	0.880123			XTVZXWBGZHTEEJ-UNUCBTHRSA-N	966.855	775.712	0.7396	0.215697	1.66399	8.4497e-05	0.00097842	3.42888	1.77774
12319	PMeOH(24:1/26:1)	0.880123			XPHLRQWFKKSQJN-HKOLQMFGSA-N	928.747	686.238	0.207609	0.11809	1.34496	0.00598177	0.0140724	1.75805	0.81398
12162	PMeOH(24:2/26:4)	0.880123			NXJMJUQNBAXTEF-XFZYBORHSA-N	920.707	565.624	0.211432	0.34935	1.36635	0.0320552	0.0452752	0.605215	-0.72448
11300	PEtOH(20:2/26:4)	0.880123			UPOXCSSGEJUPNX-VLZNVXKRSA-N	878.699	559.102	0.217934	0.142018	1.26135	0.0092853	0.0190333	1.53455	0.617818
9863	PEtOH(15:0/26:2)	0.880123			ARKJZIFAHDEDBZ-RRFGMPLOSA-N	816.72	556.526	0.0430851	0.0194548	1.45957	0.00188717	0.00615589	2.21462	1.14706
10044	PMeOH(19:1/24:4)	0.880123			WNLCPZKSUSYPKS-SXBNOHPFSA-N	824.616	542.8	0.517227	0.308595	1.42621	0.00219796	0.00684834	1.67607	0.745083
10161	PEtOH(25:0/17:2)	0.880123			LSUIIDDUILVZQR-MLWYYCKJSA-N	830.691	538.215	0.097466	0.0257274	1.2736	0.049263	0.0604398	3.78841	1.92159
11759	PEtOH(26:4/22:5)	0.880123			YQJFRFACKIKZJB-QLZWGILFSA-N	900.684	526.568	0.091011	0.0557173	1.34959	0.0207651	0.0337851	1.63344	0.707916
9819	PEtOH(15:1/26:2)	0.880123			BPMLFMADOBQRJB-DQRKNDMYSA-N	814.616	521.566	0.0694629	0.0420704	1.36901	0.016327	0.028526	1.65111	0.723436
9633	PEtOH(13:0/27:0)	0.880123			KNACGTBFHATSAY-UHFFFAOYSA-N	806.65	508.643	6.36844	2.4605	1.78369	8.60844e-07	0.000354002	2.58828	1.37199
10216	PEtOH(27:0/15:1)	0.880123			JCTBHRCYPPYNJQ-PEZBUJJGSA-N	832.665	507.809	2.89356	1.86103	1.29564	0.00294569	0.00843508	1.55481	0.636742
10366	PEtOH(19:1/24:4)	0.880123			YANCYUWEIZLQJF-VDDBLJGZSA-N	838.631	495.969	3.77536	2.18139	1.54387	0.00843351	0.0178264	1.73072	0.791369
9846	PMeOH(24:0/18:2)	0.880123			WEMBJUFBWVOCKN-SYTXRFSMSA-N	816.649	495.171	18.7427	8.51214	1.51038	0.00147317	0.00517966	2.20188	1.13874
10118	PEtOH(16:1/26:2)	0.880123			VGPZATFRYRDQJT-DQDFNJQNSA-N	828.649	477.228	1.70264	0.85953	1.40868	0.00239353	0.00726487	1.9809	0.986156
10652	PMeOH(19:2/26:4)	0.880123			SHIKNYQWFBBGHM-CWJRGRDXSA-N	850.63	476.293	0.458931	0.238894	1.58314	0.000521234	0.00264487	1.92107	0.941909
10318	PEtOH(21:0/22:6)	0.880123			QRHVVDJHNRMUHS-LYKFNTSESA-N	836.615	458.574	6.27861	4.09295	1.65079	0.000120967	0.00113161	1.53401	0.617304
9756	PMeOH(26:1/16:3)	0.880123			VQKOCYRCJQBFKO-UOBABFHWSA-N	812.617	423.045	26.618	14.1306	1.4728	0.00274955	0.00802973	1.88372	0.913582
10861	PMeOH(22:4/24:4)	0.880123			RTOQUYZADPTROL-CXXSHCMISA-N	860.535	324.871	0.17816	0.120413	1.02192	0.0447554	0.0566913	1.47958	0.565185
9367	PEtOH(16:2/24:4)	0.880123			QDYTWZLCOGEJAU-PHUUZXKRSA-N	794.497	305.283	0.166162	0.236901	1.10971	0.0409512	0.0534756	0.701399	-0.511694
13133	TAG(15:1/22:1/22:1)	0.879816			WTFRPDRVIVIESR-PNHBKRSTSA-N	977.894	763.597	0.0934943	0.0377258	1.42123	0.00357448	0.00970395	2.47826	1.30933
12507	TAG(18:3/18:3/21:2)	0.879812			XLGDACYIKVQQTJ-MAIJHTEXSA-N	939.721	723.199	0.0506491	0.0221021	1.37862	0.000799962	0.00343517	2.2916	1.19635
13098	TAG(18:1/21:5/21:5)	0.879742			VSWPRVUYEVPCSA-LJVUCTKPSA-N	975.77	725.344	0.0553684	0.0245318	1.3268	0.00907108	0.018736	2.257	1.17441
8221	TAG(13:0/13:0/16:2)	0.879665			GJYPUWXHAJQYFS-NUEZMRMQSA-N	741.616	230.626	0.0109298	0.00390611	1.28531	0.00559994	0.0134282	2.79813	1.48446
12759	TAG(16:0/21:4/21:4)	0.879541			SDWMEYIVMVUKDS-QJVAUJHHSA-N	953.769	770.567	0.0297	0.0209826	1.44515	0.00983588	0.0198253	1.41546	0.501267
10498	TAG(13:0/18:0/18:0)	0.879289			JWFSTKHCVMHWKP-UHFFFAOYSA-N	843.726	544.425	0.0690885	0.0247863	1.1158	0.011473	0.0220719	2.78737	1.4789
10411	TAG(13:0/18:1/18:1)	0.879103			LRHFUQNHZGWLNJ-IKJQKJQYSA-N	839.696	506.031	0.406412	0.234789	1.18506	0.0233738	0.0365925	1.73096	0.791576
13565	TAG(20:0/20:0/21:1)	0.878984			DCNFCNAWWFXBCW-ZSWXBHCYSA-N	1009.92	814.652	0.0198627	0.00705643	1.58368	0.00588634	0.0139137	2.81484	1.49305
12299	TAG(18:2/18:2/20:3)	0.87898			BEPZOMYIYPHSJI-OLXVUZTLSA-N	927.777	759.121	0.17128	0.0683995	1.62951	0.000247974	0.00166844	2.50411	1.3243
13535	TAG(20:1/20:1/21:0)	0.878968			FGFRVIYNQLGALY-MIFGFRIJSA-N	1007.9	799.649	0.0333401	0.0132008	1.50756	0.0034353	0.00941692	2.52562	1.33664
12938	TAG(19:2/19:2/21:5)	0.87887			PWVBHNUKZPZCLA-MRSJAOTISA-N	965.736	725.087	0.0313924	0.0111684	1.61437	2.15899e-05	0.000645862	2.81082	1.49099
8525	TAG(13:1/13:1/17:0)	0.878538			XCRGJWATQKAKBW-UBTQEXSZSA-N	755.574	443.964	0.32433	0.143462	1.30407	0.0360679	0.0490444	2.26074	1.1768
8560	TAG(12:0/12:0/19:1)	0.878435			GKWJYHGIRPQDSW-FCQUAONHSA-N	757.66	641.032	0.020011	0.0583216	1.55522	0.00105101	0.00410259	0.343114	-1.54324
14172	TAG(22:0/22:1/22:1)	0.878267			GBTYYAVCTRNSGC-CTPZRVMMSA-N	1077.98	840.443	0.034101	0.0105855	1.54513	0.0112509	0.0217773	3.22148	1.68773
12974	TAG(19:0/20:4/20:4)	0.87798			IGXYGZHHUCTMRA-KMTUTSBPSA-N	967.755	741.515	0.0469234	0.0272939	1.27019	0.0236209	0.0368539	1.71919	0.78173
11177	TAG(17:1/17:1/18:4)	0.877821			RVPKGHFNAHXROY-LTLMFEBWSA-N	873.707	454.161	0.26108	0.210918	1.05922	0.0480375	0.0594337	1.23782	0.307804
6378	TAG(12:3/12:3/13:0)	0.877437			UQEYVGZRLIEUMP-DGQKLVHASA-N	663.454	464.239	56.6199	38.9827	1.01123	0.0492649	0.0604414	1.45244	0.538475
11431	TAG(17:1/17:1/19:5)	0.877204			BMKKQNDEEGPZQY-WPGZWRHSSA-N	885.677	655.185	3.17048	2.0335	1.43311	0.0022433	0.00694516	1.55913	0.640737
9666	TAG(14:3/14:3/20:5)	0.87712			XJCZBFYJFMNUAR-SXEYOPDLSA-N	807.546	576.752	0.0375153	0.0227529	1.11909	0.0362239	0.0491917	1.64881	0.72143
8791	TAG(14:3/15:0/15:0)	0.876987			UDULEWQDXPWNNX-YTMLWYSLSA-N	767.54	427.873	2.52352	1.82658	1.42189	0.00165632	0.00561821	1.38156	0.466294
8928	TAG(12:0/16:0/16:0)	0.876728			ZCHDZACIKMGEJU-UHFFFAOYSA-N	773.626	443.465	12.5558	7.37242	1.22682	0.0120699	0.0229063	1.70308	0.768144
9573	TAG(12:3/18:5/18:5)	0.876487			FTQRJKFIQSZQPR-BNOBEIODSA-N	803.543	211.142	0.458633	0.289243	1.34209	0.00689978	0.0155595	1.58563	0.665058
13558	TAG(18:2/22:3/22:3)	0.876485			NDJSYMXOTNYNGM-IHEQNOOJSA-N	1009.86	792.273	0.0608099	0.0295934	1.50005	0.00472819	0.0118967	2.05485	1.03903
9698	TAG(15:1/15:1/17:1)	0.876347			IMYNBAVRJBAPOK-FIHUDXNQSA-N	809.588	415.822	7.31576	6.80125	1.24664	0.0147628	0.0265488	1.07565	0.105209
11777	TAG(15:3/20:5/20:5)	0.876295			QMOJOIBZPHBKNO-QMAWVROWSA-N	901.649	655.18	0.398075	0.289562	1.30979	0.00964105	0.0195481	1.37475	0.459169
10352	TAG(15:1/15:1/19:1)	0.876203			WWLUUGQQRMSHBK-KQUFLLNWSA-N	837.682	506.837	2.64735	1.02552	1.74086	5.27291e-06	0.000545535	2.58148	1.3682
7868	TAG(13:1/13:1/15:1)	0.87619			SJQVJWUSFPMCDM-UCMORPGLSA-N	725.557	345.946	11.5687	9.41726	1.75378	1.39101e-05	0.000616058	1.22846	0.296851
9662	TAG(13:0/17:2/17:2)	0.876142			ZWDJCUJVEISRHZ-QYRFIGTPSA-N	807.636	456.697	1.37053	1.6845	1.27358	0.0167514	0.0290443	0.81361	-0.29759
9176	TAG(13:0/13:0/19:1)	0.876138			QRWJYYKLRQDYTG-IZHYLOQSSA-N	785.625	431.608	0.262247	0.168436	1.0671	0.0381856	0.0510102	1.55695	0.638726
9704	TAG(13:0/13:0/21:3)	0.876082			IGJVIPKQQHSDQY-PMMYFGOISA-N	809.656	509.509	0.431833	0.224376	1.62006	0.000420971	0.00234635	1.9246	0.944557
9696	TAG(13:1/13:1/21:1)	0.87608			GEKHZQFOPVNDLS-OPMWUMGCSA-N	809.652	492.618	4.18887	3.34015	1.14101	0.039783	0.0524479	1.2541	0.326648
10306	TAG(14:1/14:1/21:2)	0.876067			OZQNRRFMUYWLEU-OZESSZQYSA-N	835.681	522.424	0.719607	0.433355	1.52575	0.000682183	0.00309741	1.66055	0.731661
7825	TAG(12:1/12:1/17:2)	0.876041			XIKAOWMQCMGIAM-SQBLIRQUSA-N	723.541	298.666	1.75718	2.87678	1.2728	0.0278963	0.0413018	0.610815	-0.711192
13918	TAG(21:0/22:6/22:6)	0.875997			PIARVBOPLDCRHK-QOPUKJDLSA-N	1043.81	886.155	0.0798499	0.0683783	1.50888	0.00618283	0.014405	1.16777	0.223751
13100	TAG(15:0/22:2/22:2)	0.875997			AMIPZWGAWGPVKV-HTUQFOBESA-N	975.818	886.147	0.104397	0.0877305	1.47228	0.00194741	0.00629171	1.18997	0.250931
12442	TAG(12:1/22:1/22:1)	0.875997			BMVLYTBCCXMUEU-VBTXPZEVSA-N	935.808	886.105	0.0721452	0.066807	1.38625	0.00506317	0.0124817	1.0799	0.110904
13757	TAG(18:0/22:0/22:0)	0.875997			JFYAITPMPUPERR-UHFFFAOYSA-N	1025.94	823.846	0.033541	0.00935052	1.6214	0.00091174	0.00373556	3.58707	1.84281
13805	TAG(20:1/22:5/22:5)	0.875997			HJROQILTQKXJCQ-UVFKMHFYSA-N	1031.83	760.854	0.0106114	0.00339451	1.41532	0.0029759	0.00849613	3.12604	1.64434
7548	TAG(12:0/12:0/16:3)	0.875997			RTBYQCHULWEZIY-HTRKWQGUSA-N	711.549	693.554	0.00569175	0.0201656	1.5572	0.0128667	0.0240205	0.282251	-1.82495
8093	TAG(12:0/12:0/18:5)	0.875997			UTGXPVSKWQHYNK-XLIYEHLBSA-N	735.55	681.847	0.00240886	0.00462562	1.54773	0.000921108	0.00376139	0.520764	-0.941298
11475	TAG(13:0/20:3/20:3)	0.875997			IRKCAGSCCUPSQW-BWMDCHBASA-N	887.681	655.179	0.679408	0.435693	1.4306	0.00218513	0.00682072	1.55937	0.640966
8517	TAG(12:0/12:0/19:2)	0.875997			LGUCAXPGQOZAFC-RIXDPRHCSA-N	755.654	640.135	0.138754	0.363046	1.69201	0.00443467	0.0113638	0.382194	-1.38762
13989	TAG(21:0/22:4/22:4)	0.875997			JYEJGYZFPVRIFS-LTMNVVETSA-N	1051.89	640	0.00807599	0.00544714	1.21109	0.0255132	0.0388618	1.48261	0.568141
8257	TAG(12:0/12:0/18:1)	0.875997			IOKBJIOMCMNTIK-VXPUYCOJSA-N	743.596	613.097	0.0574881	0.0828368	1.33011	0.0181106	0.0307152	0.693993	-0.527007
7867	TAG(12:0/12:0/17:3)	0.875997			CXQJZFXWTXRNEE-XMRVQXCHSA-N	725.607	589.653	0.0945001	0.145969	1.2757	0.0226647	0.0358332	0.647398	-0.627275
7589	TAG(12:0/12:0/16:2)	0.875997			NBXBBAIRPVIVRY-KVVDGFMCSA-N	713.572	577.957	0.0486105	0.0934534	1.4085	0.00674189	0.0153111	0.520158	-0.942977
6715	TAG(12:2/12:2/14:2)	0.875997			PEJKMYXKJIKQOQ-HRDOFKGWSA-N	677.548	539.717	0.236985	0.439111	1.27296	0.0237055	0.0369431	0.539693	-0.889789
9174	TAG(12:1/12:1/22:6)	0.875997			BNIUNSFBYAZPKH-TXVNATTASA-N	785.625	532.126	0.470815	0.164608	1.67854	3.19471e-05	0.000716717	2.86023	1.51613
9496	TAG(12:0/12:0/22:1)	0.875997			KCUYLQDWSWOANO-VHXPQNKSSA-N	799.64	519.916	0.732223	0.262621	1.22748	0.00208971	0.0066121	2.78814	1.4793
7288	TAG(12:2/12:2/16:4)	0.875997			QFIPHOARENKPEZ-WJDJLJQNSA-N	701.486	516.437	0.0565712	0.0837326	1.69193	0.00020712	0.00150124	0.675617	-0.565722
6664	TAG(12:2/12:2/14:3)	0.875997			VIIAMSNQIDJWRH-ISEGKLRZSA-N	675.479	511.24	0.0442779	0.0728363	1.40595	0.011656	0.02233	0.60791	-0.71807
9839	TAG(13:0/13:0/21:0)	0.875997			CVXPCKFBEVGPDA-UHFFFAOYSA-N	815.7	507.764	7.54589	1.78232	1.60444	0.000107926	0.00107241	4.23374	2.08193
8255	TAG(12:2/12:2/19:4)	0.875997			HIEHLSXRFUQCMG-DHQQAGRPSA-N	743.543	390.321	6.24283	4.75176	1.16339	0.0241513	0.0374144	1.31379	0.393738
9914	TAG(16:5/16:5/17:2)	0.875997			DWVFLFKFRMLFHJ-UWUNZWKYSA-N	819.612	384.894	0.511674	0.294142	1.37884	0.00571341	0.0136222	1.73955	0.798711
7349	TAG(12:1/12:1/16:5)	0.875997			XFYBSUGVYXNBPD-MARXBDQCSA-N	703.483	216.003	0.0269335	0.0195145	1.3096	0.0112773	0.0218126	1.38018	0.464858
6912	TAG(12:0/12:0/14:2)	0.875997			LKHSCNWBOXRXBM-OROSMMNWSA-N	685.553	171	0.0248233	0.00814193	1.64791	0.000180146	0.00138905	3.04882	1.60825
3174	LPC(18:1)	0.874868			YAMUFBLWGFFICM-SEYXRHQNSA-N	522.355	85.449	23.3093	11.9708	1.48171	0.00352875	0.00961025	1.94718	0.961387
5331	Cer/NS(d18:2/22:0)	0.874635			AWTNSRHUZXWBCO-MXBGQREFSA-N	620.598	523.396	0.670418	0.4415	1.11072	0.0328125	0.0459761	1.5185	0.602646
6469	DAG(18:1/20:1)	0.873808			AKCNIDZVBDSVNW-HWSICPKZSA-N	666.596	526.78	0.0726322	0.0409985	1.08929	0.0156377	0.027667	1.77158	0.825038
10615	TAG(16:0/16:1/18:1)	0.8728			URPCLMPOIWCNBL-QSZZZDORSA-N	848.772	703.924	1.05543	0.481949	1.58493	0.000128941	0.00116732	2.18992	1.13088
3486	LPE(22:0)	0.872535			NYSQCLMCGRAJJQ-UHFFFAOYSA-N	538.386	220.984	0.099717	0.0565459	1.37417	0.00858934	0.0180507	1.76347	0.818418
4666	Cer/NS(d18:2/20:0)	0.868672			NBSDZPNNDCXPFZ-CZIXKSQASA-N	592.573	494.103	0.481166	0.190453	1.61998	5.75741e-05	0.000855309	2.52643	1.3371
4337	PC(2:0/19:1)	0.863092			MLGCUDSCCLGEMN-PFONDFGASA-N	578.382	119.017	0.0586761	0.0326557	1.58034	0.000180958	0.00139238	1.79681	0.845438
10830	PE(26:0/18:1)	0.861839			MSBXOSSDSZGZJA-IMRQLAEWSA-N	858.733	589.692	0.170547	0.101928	1.20803	0.0153558	0.0273094	1.67321	0.742619
5079	DAG(16:1/18:1)	0.861128			FWWLDEIJAPIBES-LJSPAGPLSA-N	610.54	478.158	1.41194	2.77074	1.37892	0.0249858	0.0383041	0.509588	-0.972596
5747	Cer/NS(d18:1/23:0)	0.859551			NAJHAHQNQCNWOP-JMUUFCRMSA-N	636.629	571.206	0.0880563	0.0547832	1.05247	0.0267887	0.0401849	1.60736	0.684693
3432	LPE(22:1)	0.857121			XHNHVLOJRORARF-KTKRTIGZSA-N	536.371	169.62	0.11776	0.0732432	1.31414	0.00234052	0.00715322	1.60779	0.685079
3434	LPC(19:1)	0.852026			VRVDEVSSPPTZQJ-YPKPFQOOSA-N	536.371	98.844	0.15864	0.0872707	1.28245	0.0134206	0.0247753	1.8178	0.86219
3839	DAG(14:0/16:1)	0.847482			SSKSBJYFDDMVGX-SQFISAMPSA-N	556.531	402.291	0.120647	0.0742519	1.25792	0.0177899	0.0303266	1.62483	0.700291
6056	PC(13:0/13:0)	0.846452			RLNYFMQMIIHWFV-UHFFFAOYSA-N	650.475	240.129	0.0432822	0.0862854	1.53996	0.0183672	0.0310234	0.501616	-0.995343
5695	Cer/NS(d18:1/23:1)	0.843138			XJKTUXAMZYZQQC-SYPSHRJPSA-N	634.641	560.343	0.259396	0.141925	1.24754	0.0137874	0.025266	1.8277	0.870028
6417	CE(18:3)	0.836256			FYMCIBHUFSIWCE-WVXFKAQASA-N	664.604	684.471	0.00795976	0.0249696	1.50299	0.0204316	0.0334132	0.318779	-1.64937
3650	PC(2:0/17:2)	0.83452			QOLGHJRXYZBRRW-UTJQPWESSA-N	548.301	103.627	0.427815	0.253358	1.01841	0.0363741	0.049333	1.68858	0.755809
9730	HexCer/NS(d18:1/24:1)	0.825725			PBAGXITYDFFJEO-DBOQMASJSA-N	810.682	508.567	1.02409	0.64656	1.0469	0.0387816	0.0515511	1.5839	0.66348
4751	DAG(16:1/17:1)	0.824335			OYJYEQOXOMXSAZ-RYOQUFEFSA-N	596.598	483.909	0.173404	0.0707283	1.55666	0.000795007	0.00342164	2.45169	1.29378
10970	PMeOH(26:1/20:5)	0.817202			OJYBOWZUHSMDMX-DNLKPGIGSA-N	864.647	425.305	1.03966	0.664878	1.22697	0.0152004	0.0271107	1.56368	0.644947
8191	PMeOH(15:1/22:4)	0.817202			PUHCLBIGRALRIS-HAELRUHGSA-N	740.52	421.817	0.925002	0.686118	1.1286	0.0392	0.0519275	1.34817	0.431001
9891	PC(19:2/20:5)	0.813073			BUUSHDUVBYKLEA-NDXBRMGJSA-N	818.567	506.867	0.370312	0.232332	1.53744	0.00154033	0.00534415	1.59389	0.67255
5444	DAG(17:1/18:1)	0.812642			VZRUYZOUKQDWIP-YGGBKCGDSA-N	624.63	468.514	0.424982	0.0574797	1.59764	0.0255802	0.0389324	7.39359	2.88628
2957	PE(2:0/17:1)	0.807328			LRCATMCJQORKNR-KTKRTIGZSA-N	508.303	90.807	0.198054	0.0642415	1.62877	8.49494e-06	0.00058655	3.08295	1.62431
5689	DAG(18:2/18:2)	0.806619			MQGBAQLIFKSMEM-MAZCIEHSSA-N	634.541	451.906	0.141706	0.400661	1.64833	0.000819806	0.00348872	0.353681	-1.49948
9956	TAG(14:0/16:1/18:1)	0.804441			SXOXXBFPXZDGHF-GQMVFMLOSA-N	820.74	682.834	0.254593	0.127304	1.42184	0.0011405	0.00432468	1.99989	0.99992
12224	TAG(15:3/20:6/22:7)	0.80357			DGADOLCDRVKGNI-KKUGVOSASA-N	923.61	496.357	0.144129	0.100122	1.36438	0.0214737	0.0345629	1.43953	0.525595
8422	DAG(18:1/26:1)	0.800137			YNWHCELMQQAARU-OZKSNGOJSA-N	750.698	640.114	0.0167522	0.0636973	1.65816	0.0109576	0.0213829	0.262997	-1.92688
6509	CE(18:1)	0.790031			RJECHNNFRHZQKU-RMUVNZEASA-N	668.62	580.899	0.744373	0.414362	1.29198	0.0113232	0.0218736	1.79643	0.845132
8074	PMeOH(14:0/22:1)	0.781884			IGHCBDHJHDTIRF-ZCXUNETKSA-N	734.569	375.729	1.13054	1.86384	1.47875	0.0168107	0.0291161	0.606561	-0.721274
4101	LPC(22:6)	0.781657			LSOWKZULVQWMLY-WSDBEMKQSA-N	568.338	67.826	0.123375	0.0738428	1.2774	0.0101591	0.020278	1.67077	0.740516
6467	CE(18:2)	0.779242			NAACPBBQTFFYQB-LJAITQKLSA-N	666.62	705.398	0.00622167	0.0159379	1.36766	0.0443262	0.0563381	0.39037	-1.35709
7040	CE(20:4)	0.772435			IMXSFYNMSOULQS-BEDFLICRSA-N	690.619	693.585	0.00627973	0.0187727	1.421	0.0223048	0.035454	0.334514	-1.57986
5842	DAG(18:0/18:1)	0.744585			SAEPUUXWQQNLGN-ZZEZOPTASA-N	640.602	578.131	0.471476	0.100062	1.70681	0.000106674	0.00106807	4.71185	2.23629
7089	DAG(18:1/22:2)	0.740213			YYCQDSISASSAEO-SIUUASEZSA-N	692.556	581.935	0.0211055	0.0132554	1.03386	0.0498164	0.0608886	1.59222	0.671043
6322	DAG(18:1/20:4)	0.731634			CDIDDLXSXXDECX-HAGCXRLMSA-N	660.602	438.317	0.222888	0.100623	1.40532	0.00191048	0.006208	2.21507	1.14736
12984	PEtOH(26:1/26:2)	0.730228			JACLSUUTSUYJQD-HCXHDQOBSA-N	968.871	791.73	0.491247	0.127417	1.65353	0.000821897	0.0034943	3.85541	1.94688
12429	TAG(18:0/18:1/20:0)	0.722668			LXPJIWPRELJYCD-FLFQWRMESA-N	934.882	775.78	0.586923	0.104861	1.71355	0.000128265	0.00116438	5.59716	2.48469
6424	Cer/NS(d18:1/25:0)	0.712885			QHPYSHVSWAOLHS-BSKJHSHCSA-N	664.662	600.678	0.0355133	0.0191087	1.18772	0.019149	0.0319466	1.85849	0.894133
9682	HexCer/NS(d18:2/24:1)	0.711257			BOJPIDSVLYIBRS-QWGNBJIWSA-N	808.656	508.637	0.89759	0.366797	1.7668	1.36619e-06	0.000404416	2.4471	1.29108
8471	DAG(26:0/18:1)	0.709557			VCUTURFVKVVQBZ-IMRQLAEWSA-N	752.715	666.307	0.00733163	0.0219145	1.4016	0.0183099	0.0309547	0.334556	-1.57968
9726	HexCer/NS(d18:2/24:0)	0.707034			RVHBZEQSKCGIES-GHQHJQBOSA-N	810.672	522.543	0.411832	0.107253	1.79307	3.45937e-07	0.000292856	3.83981	1.94104
9246	PC(18:0/18:1)	0.6976			ATHVAWFAEPLPPQ-LNVKXUELSA-N	788.619	453.503	177.407	124.179	1.2985	0.00950205	0.0193483	1.42863	0.514633
11149	TAG(16:1/18:1/18:2)	0.696895			KTYJOSZMHWBFFQ-YXHVGKFASA-N	872.772	689.81	0.151849	0.090619	1.4043	0.00292711	0.00839737	1.67569	0.744752
9723	PEtOH(23:0/18:5)	0.696236			CSKLNJBREOHLPL-LOXYOXDISA-N	810.654	492.412	2.23722	1.7797	1.13831	0.0360565	0.0490337	1.25708	0.330073
8196	HexCer/NS(d18:1/19:1)	0.694774			VNPGJEYXYISUQO-XUXRLMLDSA-N	740.615	587.368	0.0493924	0.0213836	1.52332	0.00078542	0.00339531	2.30983	1.20778
9900	TAG(14:0/16:1/18:2)	0.68985			GNSSLMOBGUWUHC-BBYZJILNSA-N	818.725	664.612	0.035558	0.0176303	1.34755	0.000838272	0.00353769	2.01687	1.01212
6684	PE(16:0e/16:1)	0.682492			IGUNMQBJZNKZNQ-PEZBUJJGSA-N	676.521	398.755	0.278994	0.121596	1.44547	0.000525741	0.00265704	2.29443	1.19813
6745	PC(14:0e/15:0)	0.677094			YUXQHZHXNCZICU-UHFFFAOYSA-N	678.543	356.266	1.64493	1.12169	1.2687	0.01662	0.0288847	1.46648	0.552353
7440	PC(14:0e/17:0)	0.675193			JIMMLBKZVOQHGU-UHFFFAOYSA-N	706.594	366.653	8.37751	2.72933	1.68506	4.26912e-05	0.000783835	3.06944	1.61797
8023	PE(14:0e/22:1)	0.674705			VBDBLHXJJBLQSC-ZCXUNETKSA-N	732.589	494.613	2.53413	1.01435	1.65828	0.000195613	0.00145023	2.49828	1.32093
8362	PS(20:0/13:1)	0.673612			ZHVMBOWKJVQUFP-NTMALXAHSA-N	748.528	388.245	3.05342	2.06406	1.48558	0.00203426	0.00648823	1.47933	0.564941
10934	TAG(16:0/17:1/18:1)	0.673121			WHWWSPAFLPLISL-LIZOOBNRSA-N	862.788	713.854	0.126272	0.0700462	1.41121	0.00555789	0.0133558	1.8027	0.850158
10924	SHexCer(d15:1/25:1)	0.669638			RQZJKIVBKGHEIE-GPVNBQOJSA-N	862.625	345.96	0.587543	0.227592	1.77978	2.42509e-06	0.000452329	2.58156	1.36824
8635	PE(18:0e/20:1)	0.66702			WXYGZCLCGIRTNZ-ZPHPHTNESA-N	760.621	530.33	1.67636	0.537833	1.65492	4.3555e-05	0.00078832	3.11688	1.6401
10329	TAG(15:0/16:0/18:1)	0.665045			KWXJMBTWCDOOOM-QOCHGBHMSA-N	836.77	710.847	0.119716	0.0776752	1.35545	0.00635217	0.0146837	1.54123	0.624085
8323	PC(14:0e/20:1)	0.662634			LKFUTNGOWZWVPC-MRCUWXFGSA-N	746.606	436.469	134.222	97.2289	1.03108	0.0465618	0.0581994	1.38048	0.465168
6682	PC(12:0/16:1)	0.660778			YTBUBHOCZIYJCN-MSUUIHNZSA-N	676.491	248.71	0.0708693	0.207529	1.42414	0.0394701	0.0521692	0.341492	-1.55008
12331	TAG(18:1/18:2/20:1)	0.659023			HJTVQGCEWGLLJL-VCFWUCCFSA-N	928.835	728.871	0.233468	0.100429	1.5187	0.000922682	0.00376571	2.3247	1.21705
10982	TAG(16:0/17:0/18:1)	0.658385			FCWXNRYUXIEVJC-QOCHGBHMSA-N	864.794	713.376	0.0301659	0.0159851	1.41236	0.0028169	0.00817074	1.88713	0.916196
7093	PC(14:0e/16:0)	0.657151			BYMZZQJJOHDZOU-UHFFFAOYSA-N	692.56	383.096	67.6973	48.527	1.15477	0.0399448	0.0525914	1.39504	0.480311
7474	PC(14:1e/18:5)	0.65661			UJKXFRBYEJWFAZ-SRSDXETNSA-N	708.498	340.612	0.189871	0.117421	1.08876	0.0265225	0.0399122	1.61701	0.693325
8581	PE(18:0e/20:2)	0.656199			RGGRDRLKCMHWDY-OHNCOSGTSA-N	758.652	484.19	0.119517	0.0579554	1.4497	0.00157788	0.00543425	2.06223	1.0442
8459	PE(18:0e/20:5)	0.655448			FWURQWAWBUSJKV-GLWDABGQSA-N	752.559	436.562	4.1698	2.60895	1.40783	0.00417538	0.0108822	1.59827	0.676511
8463	PE(16:0e/22:5)	0.654526			CFQRNKTWTBEFHB-SZRPQGNZSA-N	752.554	416.678	1.70216	1.13993	1.14114	0.039558	0.0522477	1.49322	0.578423
4336	LPC(22:1)	0.654102			PAFOXYLFALKPOE-SEYXRHQNSA-N	578.418	160.591	0.33019	0.168129	1.54456	0.000668621	0.00305917	1.9639	0.973725
5630	DAG(16:0/20:5)	0.652666			WLYFADQAJKNNQG-LPHKCNJWSA-N	632.525	440.02	0.0705514	0.184079	1.67942	0.000357762	0.00212595	0.383266	-1.38358
7396	PE(14:0e/20:1)	0.652591			SFLKMBMDZAVDGR-ZCXUNETKSA-N	704.551	446.654	2.26405	0.790313	1.60496	1.94099e-05	0.000630149	2.86475	1.51841
7989	PC(14:0e/19:2)	0.652491			FTJMXFKYHYIDLB-KMBURPGVSA-N	730.573	458.411	0.996613	0.469342	1.55026	0.00018728	0.00141786	2.12343	1.0864
5728	LPC(26:0)	0.648447			WSDKRPCAPHRNNZ-UHFFFAOYSA-N	636.495	334.596	0.106284	0.18857	1.06676	0.0306908	0.0439943	0.563633	-0.827171
6738	PE(14:0e/18:0)	0.645781			NGPKHQCDINRGKR-UHFFFAOYSA-N	678.543	446.903	0.199405	0.0654989	1.57997	0.000545974	0.00271048	3.0444	1.60616
7441	PE(18:0e/16:0)	0.644987			FENSRZKRANTRCP-UHFFFAOYSA-N	706.574	491.033	0.245759	0.0778751	1.60786	0.00121624	0.00451298	3.15581	1.65801
6454	PC(22:6e/7:0)	0.643864			DEYMMXRVKPUIJV-QUAAIENRSA-N	666.532	329.113	1.12094	0.78973	1.10998	0.0481826	0.0595537	1.41939	0.505273
8718	DGTS(18:1/18:1)	0.642042			CZJZOUHVPJKYAO-YEUCEMRASA-N	764.641	475.96	0.19889	0.117417	1.09201	0.0362992	0.0492625	1.69388	0.760329
9510	PC(18:1/19:1)	0.640256			GEUWKMFIZLQRRK-SXAUZNKPSA-N	800.617	434.662	11.7307	7.87611	1.28541	0.0114522	0.0220445	1.4894	0.57473
7860	DAG(16:0/26:1)	0.639912			QIGNUCBYKTUAIG-VXPUYCOJSA-N	724.774	619.187	0.124912	0.0477257	1.46713	0.00660461	0.0150923	2.61729	1.38807
11666	TAG(18:1/18:2/18:3)	0.639355			PXFPBVBCKXAEFP-QZOFRBEOSA-N	896.72	706.803	0.157114	0.10073	1.55687	0.000367644	0.00216231	1.55975	0.641313
9594	DGTS(20:5/20:5)	0.627633			KIJDWDQXQKAFTC-IYICPNJGSA-N	804.575	386.579	3.28546	2.02324	1.06193	0.0432906	0.0554762	1.62386	0.699426
6405	PC(14:0e/14:0)	0.6267			XCOSZEFYPGMWET-UHFFFAOYSA-N	664.528	329.561	11.7775	8.24353	1.09888	0.0489331	0.0601706	1.4287	0.514698
10324	SHexCer(d15:0/23:1)	0.625669			RRZWRAGUQIZKCQ-VXPUYCOJSA-N	836.599	354.978	0.366282	0.211467	1.20508	0.00775893	0.0168523	1.7321	0.79252
4389	LPC(22:0)	0.624771			UIINDYGXBHJQHX-UHFFFAOYSA-N	580.433	213.351	0.163408	0.0811616	1.42637	0.00737008	0.0162792	2.01336	1.00961
12460	DGTS(24:0/24:0)	0.624414			YDWRVXNGUAHSPU-UHFFFAOYSA-N	936.81	742.93	1.04577	0.308698	1.70726	7.56706e-06	0.000577832	3.38767	1.76029
7530	PC(14:0e/18:5)	0.623272			GAFWOJKDMXZZTG-KOQZQRJKSA-N	710.534	251.342	0.0070048	0.00481036	1.13182	0.0379122	0.0507603	1.45619	0.542199
10699	DGTS(21:0/21:0)	0.623053			LEEMRJVVPPZTIT-UHFFFAOYSA-N	852.715	685.808	0.353426	0.216614	1.34466	0.00721615	0.0160469	1.6316	0.706285
10043	DGTS(20:0/20:0)	0.622996			UJVBVKBVRHUGJL-UHFFFAOYSA-N	824.684	663.637	0.139469	0.0956809	1.43356	0.00183759	0.00604372	1.45764	0.543638
9764	DGTS(20:3/20:3)	0.622996			CEFNSIGIOWGHSL-RSLAUBRISA-N	812.654	533.881	0.137101	0.0643562	1.48842	0.0133154	0.0246332	2.13035	1.09109
7389	DGTS(16:2/16:2)	0.622996			DJELWIJRKHIQRR-ZTELRPNUSA-N	704.56	485.534	0.433817	0.119172	1.24851	0.000340909	0.00206218	3.64027	1.86404
6792	DGTS(15:1/15:1)	0.622996			FBSDESNALWOMMV-RYOQUFEFSA-N	680.55	356.267	0.199091	0.134926	1.35074	0.00581287	0.0137905	1.47555	0.561254
8382	DAG(18:1/26:2)	0.619888			JALHTVSDWAOKQH-IINMVKDTSA-N	748.683	616.567	0.00966784	0.0248621	1.55961	0.00931933	0.019083	0.388858	-1.36269
6632	DGTS(10:0/20:5)	0.617331			RLHMCRYHBVUWDV-BOSZLVJWSA-N	674.512	398.566	1.39209	0.628177	1.61777	0.000119738	0.0011259	2.21607	1.14801
7325	DGTS(10:0/22:5)	0.616762			UNVIZUPCYYSENS-KDPMOZFYSA-N	702.544	445.975	11.2175	4.04856	1.67823	1.08348e-05	0.00060256	2.77075	1.47027
7811	PEtOH(17:0/17:0)	0.616271			JITWQDNPAANMAD-UHFFFAOYSA-N	722.555	373.346	1.58502	1.02341	1.33444	0.00396263	0.010476	1.54877	0.631125
4783	DAG(16:0/17:1)	0.615446			CNVMYUWURZZCCS-ICFOKQHNSA-N	598.541	492.062	0.135329	0.205955	1.37484	0.0136452	0.0250765	0.657081	-0.605858
11111	TAG(16:1/18:1/18:3)	0.614954			ZEDPEGHVSKGYML-XYLWLRQFSA-N	870.705	703.919	0.177885	0.114883	1.65518	3.15e-05	0.000713973	1.5484	0.630779
11982	PC(24:4/22:6)	0.614823			OHNVFXLNNQWYQJ-XCONFSOHSA-N	910.64	410.644	0.177417	0.071452	1.68709	0.000305329	0.00192082	2.48302	1.3121
12663	SHexCer(d25:0/21:1)	0.613416			HAUPAZGZASKNHA-SGEDCAFJSA-N	948.739	499.315	0.13376	0.0179457	1.67946	0.0049396	0.0122687	7.45356	2.89793
9476	HexCer/NS(d18:1/23:0)	0.613176			SJGWLQDELUWRDA-JMUUFCRMSA-N	798.637	519.959	1.42283	0.551365	1.29153	0.00190981	0.00620653	2.58055	1.36768
2897	LPE(20:3)	0.611181			UEONHLLDVDPRRN-PDBXOOCHSA-N	504.342	93.627	0.310292	0.126098	1.30506	0.0113679	0.021933	2.46072	1.29908
9879	SM(d14:0/28:0)	0.610714			IODQAUUFSUVFJA-UHFFFAOYSA-N	817.716	545.309	1.10218	0.176044	1.64814	0.0054778	0.0132169	6.26082	2.64635
6553	DAG(16:0/22:0)	0.604864			JAJNYVORAKCQCM-UHFFFAOYSA-N	670.637	610.709	0.144074	0.0705606	1.47174	0.00695641	0.0156478	2.04185	1.02987
4439	DAG(16:1/16:1)	0.604071			HSQHRRHRYJNSOC-VMNXYWKNSA-N	582.51	432.174	0.164015	0.3271	1.52706	0.0141203	0.0257087	0.501421	-0.995905
7937	PC(14:1e/19:2)	0.602772			ALUZOFCQBYVXAR-NLIWCXCPSA-N	728.575	366.565	0.777238	0.299061	1.63483	0.000149177	0.00125504	2.59893	1.37792
11990	TAG(16:0/19:0/20:6)	0.601279			KJBRAOCZRJSOAL-NKLHELQGSA-N	910.736	715.451	0.0257742	0.0147753	1.31589	0.00626724	0.0145445	1.74441	0.802742
3705	LPC(20:1)	0.596756			YYSFWGQAKJTHRE-SEYXRHQNSA-N	550.386	118.174	2.07783	0.638797	1.67579	6.12837e-05	0.000871434	3.25272	1.70165
12962	TAG(18:3/20:3/21:0)	0.59266			ZIFSWBRKRZLXQN-SUZYDGKBSA-N	966.85	684.145	0.0121649	0.0083042	1.30018	0.0150814	0.0269577	1.46491	0.550814
9861	TAG(12:0/14:3/22:1)	0.589363			QYZIDPSYMLLQNS-FGCVFDGQSA-N	816.709	644.374	0.0115055	0.00705694	1.2164	0.0201195	0.0330617	1.63038	0.70521
10277	PEtOH(15:0/27:0)	0.588326			SMYOSKWCUGJPJO-UHFFFAOYSA-N	834.681	543.998	6.69494	3.3058	1.61578	0.00013489	0.00119249	2.02521	1.01807
8675	PC(17:2/18:5)	0.588271			MQGCHOACCWYLRK-WHYDMFETSA-N	762.504	355.411	0.200267	0.0993513	1.31215	0.00802267	0.0172303	2.01574	1.01131
2541	ACar(22:3)	0.587156			OCGDLIUNELUBCT-YHTMAJSVSA-O	478.389	746.85	0.327155	0.280443	1.291	0.0134104	0.0247615	1.16656	0.222263
1909	ACar(18:3)	0.587156			GCEIHHLHHYUVPL-OBWVEWQSSA-O	422.328	211.636	0.0409041	0.0222339	1.48864	0.00569131	0.0135846	1.83972	0.879484
2635	ACar(22:0)	0.587156			IUMXSSOVGPXXJL-UHFFFAOYSA-O	484.435	208.22	0.0133932	0.00630805	1.57258	0.00842007	0.0178071	2.1232	1.08624
1734	ACar(17:3)	0.587156			ZELKYVPAKIMYJO-YHTMAJSVSA-O	408.313	193.947	0.11047	0.0577089	1.42203	0.0290487	0.0424332	1.91426	0.936785
2293	ACar(20:1)	0.587156			PVOQPLSKYNZHOT-OUKQBFOZSA-O	454.33	163.414	0.16833	0.143627	1.19878	0.0211609	0.0342217	1.172	0.22897
1572	ACar(16:3)	0.587156			BZWHRBUVELQZRZ-ZUGARUELSA-O	394.328	159.026	0.0309163	0.0179352	1.31705	0.00275899	0.00804962	1.72378	0.785575
2607	ACar(22:1)	0.587156			NLQWXKWLWHLPMC-CCEZHUSRSA-O	482.42	157.556	0.0371987	0.0150738	1.51963	0.00619718	0.0144288	2.46776	1.3032
2311	ACar(20:0)	0.587156			SVJLJQBGUITFLI-UHFFFAOYSA-O	456.404	154.439	0.132647	0.0240147	1.74279	0.0015556	0.00538095	5.52356	2.4656
1997	ACar(18:0)	0.587156			FNPHNLNTJNMAEE-UHFFFAOYSA-O	428.307	112.344	0.333728	0.14115	1.3927	0.0238345	0.0370785	2.36436	1.24145
2418	ACar(21:2)	0.587156			XXLSBVRJFOQZJR-ZBMVRHCNSA-O	466.385	104.745	0.00405319	0.014185	1.02506	0.0133467	0.0246756	0.285737	-1.80724
1972	ACar(18:1)	0.587156			HOAMADDCQBUDDY-KHPPLWFESA-O	426.357	86.744	0.165088	0.0578636	1.54858	0.00409953	0.0107387	2.85305	1.5125
1658	ACar(16:0)	0.587156			XOMRRQXKHMYMOC-UHFFFAOYSA-O	400.34	82.829	0.233594	0.0407211	1.67407	0.00321801	0.00897762	5.73643	2.52015
1417	ACar(15:1)	0.587156			ZERSBOACINXREU-MDZDMXLPSA-O	384.308	59.391	0.201074	0.155985	1.14897	0.0445833	0.0565499	1.28906	0.366316
10513	PS(20:0/20:2)	0.586007			QANVTSPSJLXCEQ-MLWYYCKJSA-N	844.672	496.838	1.7064	0.862838	1.43714	0.00178899	0.00593195	1.97766	0.983793
5883	DAG(18:0/18:0)	0.584144			UHUSDOQQWJGJQS-UHFFFAOYSA-N	642.608	579.254	0.692414	0.347783	1.49466	0.00225405	0.00696794	1.99094	0.993446
7173	PE(16:0e/18:5)	0.581862			MUBUUVZXCFDZOG-GLWDABGQSA-N	696.517	316.227	0.0539455	0.0274169	1.4083	0.00371891	0.00999602	1.9676	0.976436
3759	LPC(20:0)	0.578026			UATOAILWGVYRQS-UHFFFAOYSA-N	552.402	158.09	0.520806	0.141035	1.67133	0.000142294	0.00122364	3.69274	1.88469
7271	DGTS(10:0/22:6)	0.572493			MIBWKRKXASLMPU-FWXCUEABSA-N	700.528	409.918	1.36958	0.623263	1.73141	2.6699e-05	0.000682702	2.19743	1.13582
13799	TAG(21:0/21:1/21:1)	0.569094			DTODGONZUUCRQO-GAMXWTHESA-N	1030.98	776.25	0.0693355	0.0175456	1.70474	8.77095e-05	0.000993104	3.95172	1.98248
8903	PE(18:0e/21:2)	0.568857			OQTDQFDJONZHLM-RYKNKZFFSA-N	772.623	443.689	26.5677	15.379	1.2358	0.0104319	0.0206593	1.72753	0.788711
12933	TAG(16:0/20:0/22:0)	0.565353			BJLFDEXRRNQSQQ-UHFFFAOYSA-N	964.922	791.195	0.073221	0.0176457	1.68457	0.000369335	0.00216846	4.14951	2.05294
6977	DGTS(9:0/22:5)	0.564144			FFNWJLKSJDTNEK-KDPMOZFYSA-N	688.528	422.692	0.402145	0.220466	1.67083	6.26633e-05	0.000877084	1.82407	0.867158
9845	PEtOH(24:4/18:5)	0.564065			WFWKQUCGLGPWQT-ZZZYLOLJSA-N	816.552	427.865	0.511959	0.65349	1.0778	0.0434235	0.0555875	0.783424	-0.352135
12868	TAG(18:1/20:0/20:1)	0.563264			RMYOOEULFAUMKN-HBRSORGQSA-N	960.897	776.027	0.493137	0.108643	1.70758	5.04506e-05	0.000820787	4.53908	2.1824
13337	TAG(20:3/20:4/21:0)	0.55291			IIRGILQXXVZFBC-OVFYWSGBSA-N	992.755	725.183	0.0178397	0.00972588	1.25207	0.0101026	0.0201995	1.83425	0.875193
13528	TAG(19:0/21:0/21:0)	0.547226			POUJXATYJCWVAE-UHFFFAOYSA-N	1006.92	820.009	0.0191036	0.00712434	1.55097	0.0048071	0.0120366	2.68146	1.42302
12102	TAG(13:0/21:1/21:2)	0.544302			BMEZIPMWDRUVCK-ZQYNCETMSA-N	916.809	705.457	0.0453873	0.0111163	1.77762	7.44797e-05	0.000935085	4.08294	2.02961
12640	TAG(17:2/19:0/21:0)	0.539799			CYYVYIGLLDSMTL-LPRUQQNVSA-N	946.918	752.015	0.0510564	0.0170883	1.71375	2.0022e-06	0.000438182	2.9878	1.57908
14526	AcylGlcADG(20:3/22:6/18:2)	0.537821			BCPNSHJIHILVJZ-OMAXDDBVSA-N	1146.83	364.054	0.0540159	0.0753053	1.24301	0.0286067	0.0420029	0.717292	-0.479368
8347	SM(d14:0/23:0)	0.533905			GNAYNLOXJXVBHM-UHFFFAOYSA-N	747.599	400.903	0.534715	0.411439	1.15366	0.0408964	0.0534278	1.29962	0.378089
9647	TAG(14:0/16:1/17:1)	0.528212			TXTUHJQIYSFKNK-YWVGYDOYSA-N	806.761	714.136	0.0389642	0.013546	1.69423	0.000113457	0.00109689	2.87643	1.52428
9998	DGTS(19:0/21:1)	0.526653			DYZXISOWWPKXIF-GYHWCHFESA-N	822.669	643.688	0.0114916	0.00653409	1.22099	0.0202922	0.0332567	1.75872	0.814527
11415	DGTS(27:0/18:5)	0.52387			ZDQAEDYYBCAJJX-FOLUEPBASA-N	884.723	713.693	0.0342313	0.0258875	1.14722	0.0314857	0.0447408	1.32231	0.403059
8858	DGTS(15:1/22:5)	0.523032			LADQFPCDUKUSLE-YNPFHRDQSA-N	770.593	96.1345	0.114147	0.0403539	1.51458	0.0050683	0.0124905	2.82865	1.50011
13838	TAG(21:0/21:0/21:0)	0.522514			UTPJJAGAXCDLAG-UHFFFAOYSA-N	1034.96	835.96	0.00862346	0.00516433	1.42141	0.00718035	0.0159925	1.66981	0.739685
8152	DGTS(20:0/14:1)	0.52193			PYIMXEXIGSAXRU-SQFISAMPSA-N	738.601	468.594	0.37048	0.180642	1.65882	0.000104742	0.00106123	2.0509	1.03626
9201	DGTS(22:1/16:4)	0.521163			JEKMZRINSXEORW-IQSBZQRASA-N	786.682	522.51	0.553599	0.0343679	1.68738	0.00018803	0.00142083	16.108	4.00971
13642	TAG(18:2/22:0/22:0)	0.519331			YYTRZKBFEIKSHX-KLUMMZMFSA-N	1016.96	803.895	0.0328332	0.00997201	1.74426	2.25368e-06	0.00044713	3.29254	1.7192
8998	DGTS(16:4/22:6)	0.517592			VBDAZPNWUSJCOD-RYSCISCBSA-N	776.56	408.975	0.812784	0.568342	1.4718	0.00290124	0.00834461	1.4301	0.516113
10213	DGTS(20:4/22:6)	0.516893			TXTPAIFSOAENJH-QIKGRQGGSA-N	832.609	461.388	0.163638	0.100314	1.42587	0.0057489	0.0136824	1.63125	0.705979
7653	DGTS(13:0/20:5)	0.516134			MLBUKIMEGSIXHG-FFPFWGOCSA-N	716.559	462.024	0.787201	0.447985	1.43596	0.0189274	0.0316872	1.7572	0.813282
7934	DGTS(18:2/16:4)	0.515212			BXUVICGNJZOFAA-GBWSQLRNSA-N	728.56	457.224	3.66868	1.69464	1.64408	0.000372607	0.00218029	2.16487	1.11428
9908	DGTS(24:0/16:3)	0.51391			RXDIGVLJUCGUMG-KTKWVITKSA-N	818.71	506.922	0.209868	0.0410507	1.62093	4.97465e-05	0.000817076	5.1124	2.354
8241	DGTS(17:2/18:4)	0.513543			KWFQMKNNLSBBOM-FFUZSSOESA-N	742.575	476.882	0.475915	0.272274	1.3836	0.00355502	0.00966414	1.74793	0.805646
9820	DGTS(22:1/18:4)	0.512061			VTXIWLJGUMRZJV-MIYVYEIESA-N	814.672	589.325	0.0693117	0.0309404	1.40297	0.00916722	0.01887	2.24017	1.16361
11021	DGTS(24:2/20:5)	0.510974			RJAUKFPSJNTPSD-OJXBFUDPSA-N	866.767	736.457	0.2144	0.0992629	1.66711	7.06353e-05	0.000917571	2.15992	1.11098
8765	DGTS(22:0/14:1)	0.510948			NOEHIOJOAMGMBW-SQFISAMPSA-N	766.656	508.64	2.87093	1.00761	1.63831	3.30171e-05	0.000723064	2.84926	1.51058
13366	TAG(18:1/21:0/22:5)	0.509836			CAMXAKYCLRAZPB-BXFWAGDFSA-N	994.884	701.94	0.0170886	0.0106456	1.16507	0.0229445	0.0361339	1.60522	0.682773
7986	DGTS(18:1/16:4)	0.509082			CPGOZSZOLXLOEU-BYZWDEPJSA-N	730.575	488.06	11.4437	4.28304	1.61397	5.96812e-05	0.000864641	2.67187	1.41785
11372	DGTS(19:2/26:4)	0.509017			ZZULZSBEHKPOER-LGJQJTKASA-N	882.726	655.178	0.148483	0.0893649	1.37326	0.00767595	0.0167316	1.66153	0.732514
11548	DGTS(27:0/18:2)	0.507727			HVNFNIOWCAZMQB-DKQJKUHCSA-N	890.792	703.924	0.0434405	0.0105351	1.76888	4.27942e-06	0.000523145	4.12341	2.04384
6004	DGTS(8:0/20:4)	0.507634			JJIRNHQJRISIQS-KEXYTUSZSA-N	648.497	392.552	0.238744	0.092544	1.7072	7.58851e-06	0.000578054	2.57979	1.36725
9382	DGTS(24:0/14:1)	0.507465			HEUABJYOFOQAAY-SQFISAMPSA-N	794.688	544.487	1.78393	0.678001	1.51893	0.000438129	0.00240153	2.63115	1.3957
11906	DGTS(26:0/20:1)	0.506643			PUTOAQWBMPSDJS-LNVKXUELSA-N	906.827	886.116	0.816892	0.731406	1.37859	0.00593751	0.0139989	1.11688	0.159474
9162	DGTS(22:2/16:4)	0.506548			OCBCNQHQYAOQFH-OICYMIMPSA-N	784.622	532.186	0.967694	0.33443	1.62598	2.28234e-05	0.000655858	2.89356	1.53285
10383	DGTS(15:0/26:0)	0.504693			SRYORHLVWWJZAO-UHFFFAOYSA-N	838.703	556.675	0.172608	0.0237947	1.1541	0.0359059	0.0488912	7.25407	2.85879
7217	PC(18:3e/13:1)	0.504339			QPQBCXSEKZODPJ-UXDKAUAHSA-N	698.499	72.4655	0.056224	0.00785188	1.72634	4.81314e-07	0.000307038	7.16058	2.84008
10088	DGTS(21:1/20:5)	0.50414			MCWVWKDOLYBMQA-YZEBUURHSA-N	826.67	494.563	0.756731	0.512578	1.06826	0.0371926	0.0500972	1.47632	0.56201
6681	DGTS(6:0/24:4)	0.503874			ONIRWXHIHHPUNN-JAWPMMNVSA-N	676.529	440.955	0.455765	0.160932	1.58347	9.22587e-05	0.00101282	2.83204	1.50184
8368	DGTS(16:1/19:2)	0.50354			AGVXZHPQNSBFQZ-DQDFNJQNSA-N	748.623	479.028	11.1106	6.47679	1.16473	0.0188184	0.031559	1.71545	0.778588
9469	PC(14:1e/24:2)	0.503534			QRNZBOJCLYDYKG-LVPVIALKSA-N	798.628	442.404	1.26782	0.440903	1.31915	0.00453448	0.0115472	2.87552	1.52382
10751	DGTS(17:2/26:4)	0.503432			SAOIVZMOMABIQG-ZVLZJIIJSA-N	854.701	589.81	0.112917	0.0758936	1.18877	0.0395511	0.0522415	1.48783	0.573214
9604	DGTS(18:1/21:2)	0.503225			MSNPLEZBPFFDNO-UHXKZETLSA-N	804.677	522.37	1.35759	0.87624	1.08305	0.0421979	0.0545511	1.54934	0.631651
8279	DGTS(17:1/18:4)	0.502675			PIQWDDGZXYEXKS-GQQIUOJVSA-N	744.591	505.526	0.866838	0.342664	1.60715	8.58153e-05	0.000984526	2.52971	1.33897
9632	DGTS(18:3/22:6)	0.502418			LJARZNZCAJOCGK-HRBUQVTHSA-N	806.608	493.361	0.386901	0.237609	1.17956	0.0445303	0.0565063	1.62831	0.703374
7798	DGTS(16:4/18:5)	0.502226			ZGOWASNRSQOWHM-HAURBCOSSA-N	722.512	353.677	1.14263	0.608686	1.70291	0.000102905	0.00105458	1.87721	0.908592
10382	DGTS(24:2/18:5)	0.502129			DXTCUSRPWUZFPM-RDNGVRQESA-N	838.686	506.839	1.17839	0.250423	1.31229	2.76902e-05	0.000688643	4.70558	2.23437
10321	DGTS(18:4/24:4)	0.501735			WWPBOBYQMXFVOZ-MTVQZSDZSA-N	836.643	526.803	0.0576497	0.0398438	1.18302	0.0248074	0.0381155	1.44689	0.532958
9118	DGTS(16:2/22:5)	0.501718			DYHDWSFGKLRFIG-XJMWXLBTSA-N	782.603	530.464	0.657958	0.244522	1.6088	3.33831e-05	0.000725787	2.69079	1.42803
7841	DGTS(16:3/18:5)	0.501713			RYYYOWVDWCQODD-TYLZGSTJSA-N	724.528	401.29	10.4908	5.48862	1.61042	0.00065336	0.00301543	1.91138	0.934612
11719	DGTS(26:1/20:4)	0.501654			IKTGJUJCFGJXOU-HGZBBREMSA-N	898.727	567.218	0.183839	0.319552	1.25709	0.0168349	0.0291453	0.575302	-0.797608
12427	DGTS(27:0/21:1)	0.501531			HENHJFXHLHFHQZ-BZZOAKBMSA-N	934.795	729.091	0.340395	0.142151	1.62246	0.000130734	0.00117503	2.3946	1.25978
8993	DGTS(18:1/19:2)	0.501499			MDHDCXNDVVFWBB-DTXVDQHXSA-N	776.654	519.444	3.49619	1.41237	1.47385	0.00198265	0.0063712	2.4754	1.30766
8819	DGTS(19:2/18:5)	0.501369			TWVRXXPQGMXWAI-LIMOKOQJSA-N	768.583	360.552	1.02008	0.777607	1.14146	0.0390481	0.0517912	1.31182	0.391572
10087	DGTS(17:2/24:4)	0.501368			KCXVTAQDSFJFRH-ZVLZJIIJSA-N	826.67	505.927	0.962799	0.402258	1.45115	0.0115263	0.022147	2.39349	1.25911
9560	DGTS(15:0/24:4)	0.501348			GJSIJEPAMRBTRB-LTFXTMEVSA-N	802.67	522.431	9.80446	5.99941	1.1437	0.0263389	0.039723	1.63424	0.708619
10047	DGTS(21:2/20:5)	0.501275			WCQVHIOGFMMZRO-LIMOKOQJSA-N	824.671	512.928	0.239225	0.132813	1.38128	0.00742178	0.0163565	1.80122	0.848977
10038	DGTS(19:1/22:6)	0.501267			RAYGVAGJVCVKPS-YOUVBADSSA-N	824.653	487.685	1.13498	0.618126	1.46252	0.0047131	0.0118697	1.83616	0.876695
9074	DGTS(16:4/22:4)	0.50103			QJZSIBDRUJHCST-QSLUXWIJSA-N	780.589	525.913	1.43277	0.581268	1.61188	0.000102534	0.00105322	2.4649	1.30153
7845	DGTS(16:4/18:4)	0.500984			XHBUURZTMXNUKM-QYDJLKEZSA-N	724.526	446.033	1.10167	0.446054	1.70344	8.63233e-06	0.000587701	2.46981	1.3044
10156	DGTS(19:0/22:4)	0.500959			JKJFURIJRLFJQR-XXXLRELOSA-N	830.701	557.37	1.07721	0.704517	1.10174	0.0351708	0.0481907	1.529	0.612588
10659	DGTS(21:2/22:6)	0.500939			LHGHCNLBZAAUIX-ILWCXKAQSA-N	850.668	526.036	0.918722	0.665719	1.1482	0.0349614	0.0479908	1.38005	0.464716
9511	DGTS(21:0/18:5)	0.500921			OJSHIKYWPCCBHM-UGYBDHQQSA-N	800.653	490.184	7.52725	4.961	1.16017	0.021211	0.0342765	1.51728	0.601491
7617	DGTS(13:1/20:5)	0.500822			IBICBOSQWJQJKK-DMTVVBEVSA-N	714.541	383.107	4.41713	3.45061	1.41615	0.00667959	0.0152121	1.2801	0.356257
10086	DGTS(19:0/22:6)	0.500808			LCGMFGGPGPSBKV-DSFOIJQZSA-N	826.667	556.526	0.346328	0.212477	1.28354	0.0153551	0.0273084	1.62995	0.704831
11507	DGTS(27:0/18:3)	0.500687			QTHRAWOQRBKLOO-OTZAENATSA-N	888.786	785.005	0.0532128	0.0218187	1.67045	0.000377855	0.00219911	2.43886	1.28621
12893	DGTS(24:0/26:1)	0.500687			IEWNVXUIERKJAN-LCUIJRPUSA-N	962.825	746.792	0.162112	0.0552096	1.66332	0.000174853	0.00136697	2.9363	1.554
9371	DGTS(17:2/22:6)	0.500687			NQIVJYSLTXNISX-BRYGMMRHSA-N	794.602	535.632	0.0826279	0.0384168	1.38522	0.000331846	0.00202692	2.15083	1.10489
9036	DGTS(16:3/22:6)	0.500687			KKQGEVIXBLOJTA-OLFJYWOASA-N	778.609	531.315	0.292047	0.19826	1.25266	0.0163589	0.0285653	1.47305	0.558805
9997	DGTS(19:2/22:6)	0.500687			XLXRKACFLLPKNE-FKXCWQINSA-N	822.601	507.898	0.698998	0.412794	1.42907	0.00130533	0.00474862	1.69334	0.759867
10149	DGTS(20:5/22:6)	0.500687			HTPJNTURDJODDW-XQSFYUSASA-N	830.651	476.351	0.700709	0.469692	1.42669	0.00156518	0.0054039	1.49185	0.577101
8197	DGTS(13:1/22:6)	0.500687			ZIXPNEZWWJNVOU-GWBRHZEMSA-N	740.632	468.959	0.0658722	0.0291662	1.66053	1.8903e-05	0.000629173	2.25851	1.17537
6925	DGTS(9:0/22:6)	0.500687			IGZZIVMOMKNNBN-YTFNXUQISA-N	686.508	328.775	2.11824	1.36605	1.54845	0.00151126	0.00527348	1.55063	0.632856
5678	DGTS(3:0/24:4)	0.500687			YNAQXIOCEKUBOR-GKFVBPDJSA-N	634.48	273.511	0.0411651	0.0832172	1.35162	0.0335295	0.0466306	0.49467	-1.01546
4867	DGTS(3:0/22:6)	0.500687			MPMFTVFEFSKMGW-MMRRFZAGSA-N	602.415	214.184	0.0536992	0.0286111	1.45561	0.00594689	0.0140145	1.87686	0.908324
7418	SM(d14:0/20:0)	0.499264			BLHKKGMGTNRNHM-UHFFFAOYSA-N	705.591	366.653	20.0603	6.47593	1.67494	7.16694e-05	0.000922401	3.09767	1.63119
10479	TAG(14:0/16:0/20:5)	0.4716			REVSLNKZXRDJPV-VJJCZIEHSA-N	842.673	682.822	0.0871954	0.0503436	1.44237	0.00144608	0.00511204	1.732	0.792443
9268	SM(d14:0/26:0)	0.470401			JRQFYSUBVSFFTH-UHFFFAOYSA-N	789.684	507.721	4.40766	0.813411	1.6896	0.00185357	0.00608009	5.41874	2.43796
6111	DAG(18:1/19:1)	0.467301			KIFCHBUQPNLHPD-AUYXYSRISA-N	652.538	511.651	0.507623	0.749449	1.28533	0.018997	0.0317689	0.677328	-0.562074
10417	PC(20:4e/22:6)	0.465354			NYNFOKRCOOQOKE-ORGMSBAFSA-N	840.612	327.876	0.24952	0.138478	1.27478	0.0112294	0.0217486	1.80187	0.849494
13120	TAG(17:1/21:0/21:0)	0.462814			KSTHPNKMOGEKME-HYLXNHFUSA-N	976.928	759.152	0.144214	0.0346927	1.70118	0.000186392	0.00141433	4.15691	2.05551
10478	PC(20:1/20:1)	0.461275			AEUCYCQYAUFAKH-YEUCEMRASA-N	842.665	496.867	8.43745	4.57968	1.38485	0.00147147	0.00517543	1.84237	0.881561
9426	SHexCer(d23:0/12:0)	0.460482			JVUUIBTWQHFWLP-UHFFFAOYSA-N	796.53	243.143	0.0180552	0.0282076	1.15453	0.0445827	0.0565495	0.640083	-0.643668
13911	TAG(20:2/22:0/22:1)	0.454604			SCLWGQURUCODON-PVMKMUKQSA-N	1042.98	760.408	0.025131	0.00586282	1.73167	0.0001862	0.00141357	4.28651	2.0998
12136	TAG(13:0/21:1/21:1)	0.449777			BVCKNKYIGFKUJH-UOALMSBLSA-N	918.846	723.854	0.0511061	0.0178739	1.69477	1.39517e-05	0.000616202	2.85927	1.51565
13249	TAG(18:1/20:1/22:1)	0.448801			QCCDHLIGMOFIAY-AZLQGJPRSA-N	986.915	775.957	0.185394	0.0573595	1.64053	0.0001732	0.00135996	3.23214	1.69249
5969	DAG(17:0/20:5)	0.443999			QQCPIPQJEHTNMH-VZVMVVDZSA-N	646.586	488.639	0.0696309	0.0352914	1.39822	0.0017337	0.00580255	1.97303	0.98041
13307	TAG(18:1/20:0/22:0)	0.439982			MFTJGJJGQONILX-FLFQWRMESA-N	990.945	802.308	0.0710521	0.0187146	1.7532	6.15132e-06	0.000560286	3.79661	1.92471
6120	Cer/NDS(d18:0/24:0)	0.438993			BPLYVSYSBPLDOA-UHFFFAOYSA-N	652.651	586.875	0.160672	0.0647865	1.26856	0.00152183	0.00529927	2.48003	1.31036
9129	DAG(20:0/26:0)	0.438984			YDDWIALPGDXSDC-UHFFFAOYSA-N	782.76	730.897	0.0940253	0.0295175	1.61178	2.68872e-05	0.000683855	3.1854	1.67148
10567	PC(18:3e/24:4)	0.434313			CGUCKUWDYDSWPR-SIKAAJLYSA-N	846.66	427.532	0.289523	0.125389	1.60108	0.00104101	0.00407741	2.30899	1.20726
10885	TAG(16:1/17:1/18:1)	0.431506			LWTDEAHEBKFIOR-DOKDQNAQSA-N	860.808	735.918	0.0506247	0.0180134	1.64373	0.00025114	0.00168327	2.8104	1.49077
9939	PC(16:2e/24:4)	0.429874			PIDAAXAABZHLOK-CUZIJNPGSA-N	820.641	416.677	0.952534	0.401779	1.71785	2.4824e-05	0.000670495	2.37079	1.24537
10786	PC(15:0/26:2)	0.429117			SHHWXYWDXIFMTJ-AKXWPXBYSA-N	856.61	495.851	0.0620646	0.0429713	1.24643	0.0194457	0.0322911	1.44433	0.530399
11860	PC(20:4e/26:2)	0.425991			RBBISNUCSYFGAP-OEXNDLMKSA-N	904.719	526	0.051016	0.0264478	1.29241	0.0193603	0.0321923	1.92893	0.947801
13276	TAG(18:1/20:1/22:0)	0.424985			CFOWRVBCJCEHTO-HDILRKKHSA-N	988.931	788.542	0.0837265	0.0254028	1.57738	0.0297767	0.0431326	3.29595	1.7207
11073	TAG(16:0/16:1/20:5)	0.422741			HCHDAEYWBMKKJY-GHQZPNBOSA-N	868.74	662.218	0.0179296	0.0127059	1.22347	0.0207074	0.0337211	1.41113	0.496849
8100	PC(14:1e/20:5)	0.421264			RHPVOZWIEDYOBM-IRSSUGEQSA-N	736.528	385.696	0.842527	0.506871	1.26266	0.0152751	0.0272063	1.66221	0.733104
12062	TAG(15:3/19:0/21:1)	0.42078			NNKQCYZZEIZFKX-INCSXQDASA-N	914.792	684.612	0.0255499	0.00793104	1.71496	0.00109197	0.00420546	3.22151	1.68774
10744	PC(19:0/22:3)	0.420534			XSAUACNJGCRYSF-WXYWAFKVSA-N	854.607	496.357	0.22563	0.129177	1.57541	0.00800524	0.0172055	1.74667	0.804608
10616	PC(16:2e/26:4)	0.419612			UTKRUKQRZXSAAN-CUZIJNPGSA-N	848.672	459.298	0.605463	0.230702	1.62914	0.00084057	0.00354372	2.62444	1.39201
10524	PC(18:0/22:1)	0.419376			PQUQBWAOWNGATH-XDOYNYLZSA-N	844.68	532.299	2.4099	1.50318	1.15723	0.0339866	0.0470578	1.6032	0.680952
12738	TAG(18:0/18:1/22:5)	0.411899			KSVKMWRSSYNZCW-TZCDAHSOSA-N	952.835	721.056	0.12567	0.0539997	1.45433	0.00267196	0.00786491	2.32724	1.21862
10276	TAG(16:0/16:1/17:1)	0.408483			ICUSXKNBRBCDLC-IPIVTSKRSA-N	834.755	692.519	0.054124	0.0394678	1.01401	0.0380275	0.0508659	1.37135	0.455593
12128	PC(24:1/22:5)	0.404806			DBVXDBJRERZCKV-GWUBNVGXSA-N	918.691	535.928	0.126083	0.188035	1.07005	0.0461028	0.0578104	0.670531	-0.576624
11591	TAG(15:1/18:0/20:0)	0.399579			JRXBQPNJOUMYRM-UZYVYHOESA-N	892.834	749.238	0.114659	0.0418402	1.63557	0.000601998	0.00286244	2.7404	1.45439
8059	SM(d14:0/22:0)	0.396253			ZGVJYAAWNDFHCO-UHFFFAOYSA-N	733.595	414.971	1.73225	1.16222	1.38575	0.00492521	0.0122436	1.49046	0.575758
11551	TAG(16:0/18:1/19:1)	0.394326			FWQDNGXDYNUUBU-BZHHNKPISA-N	890.819	733.183	0.125153	0.0407247	1.62791	0.00059024	0.0028261	3.07316	1.61972
11020	TAG(16:1/16:1/20:5)	0.393407			HTLGNIMPRUEBBL-RREXSBAYSA-N	866.705	655.178	0.059989	0.034151	1.45103	0.00182142	0.00600675	1.75658	0.81277
13279	TAG(16:0/22:1/22:1)	0.389765			QMXHQBNAUZJAJM-SZDCHMHBSA-N	988.929	742.398	0.128876	0.0420985	1.57526	0.00157114	0.00541816	3.06131	1.61415
12252	TAG(18:1/18:2/20:3)	0.383605			HHHQACCKLNVPDJ-BVFJXTPFSA-N	924.803	701.651	0.174646	0.10786	1.19024	0.0253857	0.0387273	1.61919	0.695272
11459	PMeOH(26:4/22:5)	0.383105			SBEIUXOEJFQHGK-CXCRCKDQSA-N	886.625	365.392	0.125706	0.0636716	1.49475	0.0256478	0.0390033	1.97429	0.981335
9298	PC(14:0e/23:0)	0.361113			VMKGLGLTCXZHAV-UHFFFAOYSA-N	790.688	507.757	2.12904	0.281084	1.71512	0.00144114	0.00509965	7.57439	2.92113
6687	Cer/NS(d18:1/26:1)	0.354212			IBJXLRPUPQTCQS-SJWJHEOESA-N	676.593	610.415	0.303052	0.133472	1.62929	0.000824142	0.00350029	2.27053	1.18303
4109	Cer/NDS(d18:0/18:0)	0.315548			KZTJQXAANJHSCE-UHFFFAOYSA-N	568.503	471.168	0.0554212	0.105475	1.43925	0.0214009	0.0344838	0.525444	-0.928392
12455	PEtOH(26:1/24:4)	0.299303			WTEJXQQZYHQDHZ-QKFKMLRYSA-N	936.752	702.433	0.0087257	0.00637713	1.3165	0.00455813	0.0115903	1.36828	0.452363
9807						814.595	324.368	0.257834	0.111082	1.39355	0.00347392	0.00949713	2.32112	1.21482
9849						816.576	383.008	1.56577	1.00986	1.16902	0.0147591	0.0265439	1.55048	0.632717
2601						482.359	97.3975	1.12493	0.724857	1.18567	0.0395811	0.0522683	1.55194	0.634069
3290						528.273	48.953	0.125177	0.0853559	1.35891	0.00429391	0.0111036	1.46653	0.55241
11353						881.836	757.451	0.341456	0.090603	1.73533	3.02917e-05	0.000706263	3.76871	1.91407
11921						907.764	708.847	0.183164	0.10006	1.51834	0.00110651	0.00424145	1.83054	0.87227
11965						909.736	716.313	0.0380399	0.0207681	1.43711	0.00198236	0.00637053	1.83165	0.873143
2554						480.308	427.783	0.333654	0.209277	1.57887	0.000797782	0.00342923	1.59432	0.672943
10136						829.727	720.422	1.26622	0.597906	1.6064	0.000316145	0.00196479	2.11776	1.08254
2555						480.308	89.774	2.36722	1.3842	1.48223	0.00343357	0.0094133	1.71018	0.774145
8277						744.59	400.486	22.9895	16.4665	1.23623	0.0240752	0.0373323	1.39614	0.481443
11973						909.865	771.824	0.137344	0.0143697	1.78403	0.000440293	0.00240836	9.5579	3.25669
11877						905.751	691.913	0.1213	0.0743808	1.37003	0.00674493	0.0153159	1.6308	0.705581
12049						913.82	774.659	0.615201	0.150171	1.73478	0.000262676	0.00173641	4.09668	2.03445
12042						913.812	759.042	0.452843	0.141772	1.68284	0.000199441	0.00146713	3.19416	1.67544
11787						901.756	741.099	0.0645	0.0437077	1.24316	0.0226133	0.0357792	1.47571	0.561409
8852						770.606	416.686	6.52638	4.95712	1.13237	0.0498992	0.0609555	1.31657	0.39678
8719						764.521	390.851	1.04948	0.728468	1.02112	0.0364348	0.04939	1.44067	0.526735
11138						871.801	769.172	0.476407	0.153683	1.66742	0.000100733	0.00104652	3.09994	1.63224
8878						771.516	309.067	0.154151	0.0636127	1.26	0.00227348	0.00700977	2.42328	1.27696
8822						768.71	678.028	0.0775199	0.0322743	1.62576	0.00218311	0.00681637	2.40191	1.26418
13415						997.908	807.769	0.082174	0.0273032	1.56119	0.00218678	0.00682428	3.00968	1.58961
13319						991.868	776.907	0.441985	0.185207	1.59749	0.00124947	0.00460024	2.38644	1.25486
3868						558.32	92.784	0.110545	0.075481	1.2584	0.00917067	0.0188748	1.46454	0.550446
12796						955.872	798.96	0.0327841	0.014305	1.60375	0.00213054	0.00670207	2.29179	1.19648
11781						901.728	683.64	0.287313	0.167263	1.36401	0.00403087	0.0106075	1.71773	0.780507
10019						823.758	702.062	0.425549	0.189105	1.53053	0.000399587	0.00227492	2.25032	1.17013
10141						829.717	701.082	0.302601	0.143101	1.17466	0.00161537	0.00552286	2.1146	1.08038
2751						494.324	68.55	0.886398	0.479097	1.22198	0.0312333	0.0445018	1.85014	0.887638
12443						935.799	728.247	0.125401	0.0548934	1.53247	0.000839091	0.00353984	2.28444	1.19184
12588						943.84	724.712	0.0490633	0.0114758	1.70264	4.81218e-06	0.000536073	4.27538	2.09605
8190						740.522	355.394	2.02553	1.50461	1.18007	0.0407906	0.0533354	1.34621	0.428908
12041						913.8	786.484	0.118639	0.0496078	1.72214	3.43101e-05	0.000732509	2.39153	1.25793
9374						794.604	443.545	3.66556	2.99406	1.27556	0.010499	0.0207529	1.22428	0.291933
8547						756.545	287.233	0.0876188	0.239145	1.18269	0.0495231	0.0606512	0.366384	-1.44857
10023						823.668	512.96	0.64867	0.38151	1.23717	0.020843	0.0338715	1.70027	0.765764
13234						985.822	738.475	0.0971824	0.0376564	1.58041	0.00148529	0.00520967	2.58077	1.3678
10140						829.707	732.993	0.0759559	0.0336004	1.03147	0.0104707	0.0207135	2.26057	1.17668
10996						865.699	655.178	0.215956	0.121241	1.50136	0.00134435	0.00485147	1.78122	0.832864
11002						865.733	586.763	0.0181991	0.00561624	1.66549	0.000115313	0.00110482	3.24045	1.69619
11005						865.715	566.339	0.102256	0.0583545	1.15125	0.0321352	0.0453499	1.75232	0.809266
10025						823.685	538.907	0.0886194	0.0210828	1.60362	1.56751e-05	0.000621581	4.20339	2.07155
9224						787.684	522.025	0.327559	0.04543	1.62699	0.000474714	0.0025133	7.21018	2.85003
9221						787.67	491.959	21.2983	11.6048	1.35911	0.00750522	0.0164806	1.8353	0.876015
9225						787.661	469.05	1.26431	0.795454	1.10243	0.0382698	0.051087	1.58942	0.668503
8303						745.559	427.024	25.4035	17.2657	1.4387	0.00139877	0.00499221	1.47133	0.557119
9874						817.58	382.315	0.761279	0.541767	1.05579	0.0304909	0.0438074	1.40518	0.490753
8182						739.545	352.016	0.292002	0.22468	1.27843	0.0406452	0.0532083	1.29964	0.37811
3491						538.519	426.982	3.03413	2.12802	1.09315	0.0211684	0.0342298	1.4258	0.511772
10719						853.717	685.278	0.128747	0.0826034	1.27851	0.0143907	0.0260648	1.55862	0.640268
11315						879.734	689.536	0.107956	0.070593	1.36538	0.00598447	0.0140768	1.52927	0.612842
3137						520.339	71.855	1.25734	0.719696	1.23136	0.0325772	0.0457595	1.74704	0.804911
11438						885.78	741.153	0.6034	0.269493	1.63241	0.000477401	0.00252121	2.23902	1.16287
3596						544.337	85.9485	5.46812	2.34249	1.33308	0.00657818	0.0150498	2.33432	1.223
3499						538.52	345.954	0.111798	0.0396233	1.56707	0.000142711	0.00122537	2.82151	1.49647
5789						638.585	542.695	0.303948	0.137078	1.37436	0.00338803	0.00931816	2.21734	1.14883
8938						773.663	677.651	0.19899	0.0883144	1.6449	0.00250327	0.00749739	2.25321	1.17198
9026						777.563	409.068	0.484396	0.256274	1.50251	0.00424529	0.0110132	1.89015	0.918502
10100						827.782	720.962	0.0288178	0.0109103	1.70813	0.00100433	0.00398351	2.64135	1.40127
9538						801.695	700.307	0.656809	0.306842	1.53485	0.00115498	0.00436129	2.14055	1.09798
6016						648.628	451.745	0.0897727	0.0447395	1.14835	0.0172485	0.0296614	2.00657	1.00473
12792						955.774	702.931	0.236798	0.164446	1.10452	0.0429371	0.0551787	1.43997	0.526039
12790						955.766	684.979	0.0842372	0.0745038	1.2712	0.010207	0.0203445	1.13064	0.177144
10789						856.716	558.789	0.242958	0.132331	1.24767	0.00775399	0.0168451	1.83599	0.876555
12883						961.788	662.776	0.00892776	0.00347432	1.71548	0.00264778	0.00781301	2.56964	1.36157
9919						819.621	611.77	0.0181745	0.00864948	1.6235	0.000104401	0.00106001	2.10122	1.07123
9427						796.567	524.94	0.027274	0.0182917	1.17687	0.0371976	0.0501017	1.49106	0.576335
10682						851.703	667.726	0.0301141	0.0156944	1.57255	0.000424701	0.0023585	1.91877	0.940185
11817						902.768	758.226	0.0505583	0.0341365	1.41735	0.00280532	0.00814662	1.48106	0.566635
12342						929.749	684.303	0.0891787	0.0468114	1.41582	0.00578113	0.0137369	1.90506	0.929839
12913						963.833	744.602	0.0640402	0.0216854	1.72932	0.000146571	0.00124321	2.95315	1.56225
5392						622.608	427.024	0.0601942	0.0292855	1.28058	0.0117911	0.0225193	2.05543	1.03944
10661						850.778	703.851	0.217876	0.107907	1.51186	0.000530387	0.00266948	2.01911	1.01372
3704						550.35	88.924	0.238928	0.15828	1.0876	0.0300977	0.0434373	1.50953	0.594095
5040						608.598	536.202	0.0280128	0.015891	1.23717	0.00988251	0.0198912	1.76281	0.817876
11272						877.718	670.791	0.0441336	0.0288628	1.16243	0.0345238	0.0475705	1.52908	0.612669
10492						843.744	728.627	0.138453	0.104981	1.14189	0.0290344	0.0424194	1.31883	0.399258
10662						850.788	722.087	1.87356	0.770506	1.57953	0.000659201	0.00303226	2.43159	1.2819
3217						524.36	86.454	1.30064	0.40969	1.57163	0.000557055	0.00273896	3.1747	1.66662
12945						965.852	775.804	1.22419	0.314501	1.68953	5.78065e-05	0.000856362	3.89249	1.96069
10062						825.696	682.822	0.696736	0.3912	1.37471	0.0028184	0.00817385	1.78102	0.832707
11348						881.747	704.26	0.380932	0.213183	1.59044	0.00029821	0.00189129	1.78688	0.837444
9428						796.74	700.303	0.294228	0.12269	1.57466	0.000868548	0.00361756	2.39814	1.26192
9431						796.731	680.214	0.0293408	0.0135833	1.44824	0.00393139	0.0104153	2.16006	1.11107
11258						876.804	723.604	2.52683	1.0549	1.58896	0.000328224	0.00201264	2.39533	1.26022
12376						931.765	700.812	0.117318	0.0763081	1.2897	0.00874068	0.0182686	1.53743	0.62052
11748						899.944	725.178	0.00953995	0.00554529	1.25941	0.0204278	0.0334089	1.72037	0.782718
12826						957.791	720.298	0.264678	0.142926	1.52914	0.000864924	0.00360808	1.85186	0.888973
11045						867.742	713.7	0.385693	0.219526	1.46446	0.00297167	0.0084876	1.75694	0.813061
11395						883.764	714.33	0.0559518	0.0392619	1.50179	0.00135234	0.00487233	1.42509	0.511053
12263						925.728	668.63	0.0740465	0.041583	1.11693	0.046065	0.0577782	1.78069	0.832438
11649						895.852	720.633	0.0640929	0.0229269	1.71063	0.00126477	0.0046402	2.79553	1.48312
11650						895.717	706.392	0.25524	0.165374	1.49786	0.00128374	0.00469098	1.54341	0.626123
6073						650.644	586.207	1.25783	0.596804	1.33795	0.00521416	0.0127517	2.10761	1.07561
9453						797.665	659.802	0.14365	0.0899637	1.27345	0.007268	0.0161255	1.59675	0.675141
11335						880.834	749.922	0.0697751	0.0283446	1.49656	0.00280598	0.008148	2.46167	1.29964
12546						941.846	774.865	0.268212	0.0717044	1.68732	0.000166888	0.0013327	3.74052	1.90324
11747						899.832	785.675	0.45384	0.124502	1.72016	3.51113e-05	0.000738127	3.64526	1.86602
11051						867.822	700.45	0.022237	0.0083354	1.57575	0.00104358	0.0040839	2.66778	1.41564
9999						822.747	682.643	0.0562686	0.0324671	1.36226	0.00403107	0.0106079	1.7331	0.793352
12659						947.922	752	0.0312249	0.0126139	1.3592	0.00498357	0.0123448	2.47544	1.30769
4713						594.582	516.455	0.265309	0.154209	1.07299	0.0290236	0.0424089	1.72045	0.782783
12856						959.844	760.658	0.257193	0.0554468	1.74136	5.63593e-06	0.000552091	4.63855	2.21367
13678						1019.9	792.696	0.201435	0.091445	1.58132	0.000558677	0.00274308	2.2028	1.13934
10450						841.67	682.844	0.145297	0.0905297	1.34897	0.00327598	0.00908979	1.60497	0.682542
11087						869.703	704.394	0.290968	0.178137	1.64973	2.38758e-05	0.000663783	1.6334	0.707875
12658						947.808	737.225	0.0298215	0.0123604	1.49778	0.00326298	0.00906474	2.41267	1.27063
10701						852.804	739.842	0.873203	0.268811	1.68153	0.0010346	0.00406116	3.24839	1.69972
12304						927.735	667.504	0.0236677	0.0114259	1.35587	0.00223379	0.00692497	2.0714	1.05061
13291						989.932	742.434	0.0899706	0.0294606	1.60484	0.000573096	0.00277923	3.05393	1.61067
12313						927.837	782.09	0.0441166	0.0213063	1.39659	0.00950046	0.019346	2.07059	1.05004
8482						753.562	436.482	2.0533	1.23563	1.47832	0.00170947	0.00574506	1.66175	0.732701
8881						771.628	639.923	0.023193	0.0514494	1.64709	0.00545962	0.0131852	0.450793	-1.14946
13189						981.79	709.107	0.0500352	0.0309835	1.06302	0.0477433	0.0591896	1.6149	0.691442
11736						899.739	723.789	0.100359	0.0690868	1.55011	0.0005757	0.00278566	1.45265	0.538691
12540						941.76	693.359	0.0213969	0.0122693	1.19529	0.0234854	0.0367108	1.74394	0.802353
12231						923.808	740.752	0.0724681	0.0280373	1.51585	0.00329116	0.00911896	2.5847	1.37
11476						887.748	710.847	0.254163	0.159044	1.30172	0.02563	0.0389846	1.59807	0.676328
11478						887.768	684.146	0.111552	0.0250184	1.74206	1.95338e-05	0.00063038	4.45882	2.15666
12879						961.899	775.719	0.343345	0.0768462	1.6987	5.67791e-05	0.000851664	4.46795	2.15961
11519						889.685	655.314	0.0516502	0.031415	1.31597	0.00947022	0.0193023	1.64412	0.71732
13954						1047.93	807.814	0.0687301	0.0249995	1.63795	0.000287543	0.00184613	2.74926	1.45904
12765						953.795	760.036	0.161695	0.0547817	1.66478	0.00010234	0.0010525	2.95163	1.56151
13352						993.876	776.875	0.126534	0.0554269	1.54616	0.000562177	0.00275194	2.28291	1.19087
13651						1017.88	778.665	0.0690407	0.0400623	1.44681	0.00339235	0.00932721	1.72333	0.785203
9852						816.575	298.182	0.137511	0.0692061	1.28737	0.00423783	0.0109993	1.98698	0.990575
13101						975.872	790.859	0.0647677	0.0248716	1.62631	0.000217948	0.00154767	2.60408	1.38077
10639						849.657	475.226	0.119909	0.0607509	1.06317	0.0485468	0.0598539	1.97378	0.980962
7957						729.507	517.324	0.0137025	0.029717	1.35836	0.00912955	0.0188176	0.461099	-1.11685
13190						981.883	799.023	0.0477188	0.0215889	1.50557	0.00384094	0.0102383	2.21034	1.14427
13973						1049.95	823.525	0.0852427	0.0222896	1.66619	0.000956687	0.00385793	3.82433	1.93521
13992						1051.95	824.193	0.023173	0.00754163	1.69482	0.000348892	0.00209267	3.07268	1.6195
13348						993.758	725.178	0.0162554	0.00952591	1.39671	0.00862772	0.0181062	1.70644	0.770991
11079						868.67	534.018	0.283596	0.193609	1.23152	0.0338756	0.0469543	1.46479	0.550692
11299						878.7	525.918	0.195346	0.108005	1.30885	0.0292281	0.0426067	1.80868	0.854937
10961						864.647	497.252	2.38172	1.58263	1.43125	0.00192473	0.0062401	1.50491	0.589679
10916						862.63	468.021	1.04557	0.59158	1.60097	0.000404689	0.00229224	1.76743	0.821649
10370						838.626	459.404	1.47965	1.02817	1.2793	0.0120133	0.022828	1.43911	0.525174
9844						816.641	457.567	9.76733	5.00831	1.52511	0.000157618	0.00129205	1.95022	0.96364
10866						860.618	402.006	0.487938	0.29575	1.50974	0.00151676	0.00528692	1.64983	0.722321
10266						834.601	384.739	3.23935	2.41874	1.15886	0.0216485	0.0347522	1.33927	0.421449
11437						885.768	770.452	0.137174	0.0514874	1.59973	2.51296e-05	0.000672577	2.66423	1.41372
9918						819.598	422.709	1.03688	0.557193	1.41318	0.00204206	0.00650578	1.8609	0.896003
12311						927.771	742.441	0.0954261	0.0481796	1.68208	0.000117473	0.00111521	1.98063	0.985959
8522						755.605	418.413	0.096129	0.149731	1.42473	0.00331822	0.00917294	0.64201	-0.639332
11733						899.725	456.712	0.128123	0.0775513	1.25942	0.00315303	0.00885043	1.6521	0.724303
7688						717.562	351.13	2.10655	1.66613	1.17365	0.0351929	0.0482119	1.26434	0.338383
12545						941.834	803.444	0.0754089	0.0275585	1.58838	0.000147175	0.00124597	2.73632	1.45224
10458						841.707	545.485	0.16708	0.0852495	1.38162	0.00753239	0.0165208	1.95989	0.970775
9400						795.591	470.15	0.520926	0.245988	1.51855	0.0011034	0.00423378	2.11769	1.08249
9309						791.54	426.165	0.425961	0.617046	1.50291	0.0044646	0.011419	0.690323	-0.534657
10356						837.698	556.526	0.518368	0.103341	1.79939	2.95365e-06	0.000476549	5.0161	2.32657
10350						837.684	531.184	10.2033	7.07639	1.20384	0.0322941	0.0454975	1.44188	0.527951
10239						833.652	459.351	1.48636	2.18948	1.48327	0.00686295	0.0155019	0.678868	-0.558798
10309						835.666	473.975	0.344593	0.158392	1.06106	0.00113346	0.00430726	2.17556	1.12139
9832						815.702	531.152	17.4003	9.20733	1.19747	0.0341589	0.0472177	1.88984	0.918261
6395						663.628	806.891	0.0316204	0.00699106	1.64522	0.000577723	0.00279064	4.52298	2.17727
7505						709.534	673.074	0.0041331	0.0106078	1.31105	0.0477449	0.059191	0.38963	-1.35982
7965						729.617	597.135	0.0539992	0.0238876	1.6302	7.5189e-05	0.000938188	2.26056	1.17668
6615						673.61	587.004	2.85089	1.47337	1.50832	0.000706291	0.00316869	1.93495	0.952296
7010						689.597	586.317	0.168809	0.116856	1.17406	0.0204641	0.0334497	1.44459	0.530658
6386						663.535	573.522	0.192911	0.0676172	1.28214	0.00547939	0.0132197	2.85298	1.51247
6666						675.611	548.726	0.0337485	0.0586697	1.09112	0.0287574	0.0421501	0.575228	-0.797793
10408						839.69	531.23	1.54327	1.07425	1.20989	0.0291864	0.0425665	1.4366	0.522659
9709						809.668	522.439	1.16667	0.188444	1.80904	1.40372e-06	0.000407056	6.19108	2.63019
9835						815.692	491.134	7.82243	4.01164	1.194	0.0267847	0.0401809	1.94993	0.963423
7547						711.531	479.028	0.0870353	0.0513651	1.61478	0.000207667	0.00150363	1.69445	0.760814
6429						665.511	475.668	0.643365	1.17732	1.53322	0.00305482	0.00865519	0.546465	-0.871798
6846						683.49	464.342	0.236437	0.171039	1.06619	0.0315222	0.0447753	1.38236	0.46713
7909						727.572	366.66	1.77411	0.572095	1.74746	9.46272e-05	0.00102262	3.10107	1.63277
6813						681.472	352.837	0.673577	0.391952	1.00271	0.0295148	0.0428824	1.71852	0.781165
7911						727.562	345.194	1.31112	1.08344	1.57922	0.000918637	0.00375459	1.21014	0.275177
9307						791.597	330.492	0.301144	0.172942	1.23048	0.00904056	0.0186933	1.7413	0.800164
7244						699.541	310.873	0.217555	0.0897798	1.49271	0.000465579	0.00248612	2.42321	1.27692
9310						791.53	299.066	0.0652113	0.107163	1.31015	0.0281275	0.0415312	0.608526	-0.716609
10444						841.498	268.945	0.0142079	0.00817887	1.24011	0.0132815	0.0245874	1.73714	0.796718
5134						612.569	542.635	0.305176	0.0407464	1.7693	1.41884e-05	0.000617013	7.48965	2.9049
10619						848.764	685.645	0.046767	0.0299451	1.32473	0.00597437	0.0140601	1.56176	0.64317
4393						580.494	398.008	0.0257691	0.0446785	1.44806	0.00162095	0.00553595	0.576768	-0.793937
6470						666.687	589.264	0.0517918	0.0176883	1.58356	0.000582082	0.0028013	2.92803	1.54993
5394						622.613	553.143	1.01883	0.367046	1.53382	0.000554477	0.00273238	2.77576	1.47288
9373						794.724	680.214	0.178906	0.0901198	1.47729	0.000579566	0.00279516	1.9852	0.989288
7328						702.484	329.116	0.134558	0.0941642	1.50964	0.00645048	0.0148435	1.42897	0.51498
6074						650.644	467.981	0.266095	0.05329	1.69833	0.00128948	0.00470635	4.99335	2.32001
5290						618.554	448.539	0.263542	0.15373	1.48072	0.000917184	0.00375059	1.71432	0.777639
11822						902.819	725.058	1.32342	0.55597	1.58111	0.000290398	0.00185833	2.38037	1.25119
5737						636.656	592.991	0.470439	0.227764	1.30708	0.0195771	0.0324427	2.06547	1.04647
6712						677.558	310.752	0.40782	0.190509	1.31144	0.0091858	0.0188958	2.14068	1.09807
9892						818.605	385.425	0.8563	0.488011	1.01913	0.0296118	0.0429753	1.75467	0.811203
12369						930.849	742.93	0.843073	0.194828	1.70893	4.90622e-06	0.000538121	4.32728	2.11346
3836						556.494	423.551	0.105397	0.225259	1.43364	0.0261863	0.0395651	0.467893	-1.09575
11199						874.787	706.31	0.735679	0.356594	1.5535	0.000565512	0.00276033	2.06307	1.04479
11194						874.779	689.331	0.0440046	0.0269993	1.39232	0.0139828	0.0255261	1.62984	0.704732
12176						921.594	459.314	0.168052	0.12572	1.24394	0.0294398	0.0428104	1.33672	0.418694
2453						468.308	49.142	0.158298	0.115962	1.23684	0.0164895	0.0287254	1.36508	0.448985
9774						812.699	544.427	1.53037	0.588673	1.50915	0.000606497	0.00287621	2.5997	1.37834
10566						846.756	685.901	0.204298	0.113582	1.41061	0.00275983	0.00805139	1.79868	0.846938
8714						764.579	316.218	0.865533	0.45189	1.34002	0.00299746	0.00853945	1.91536	0.937617
7661						716.662	666.084	0.120257	0.0849755	1.14233	0.0404686	0.0530534	1.4152	0.501003
12932						964.961	803.351	0.0623615	0.0119803	1.72873	2.81316e-05	0.000691321	5.20533	2.37999
10574						846.748	667.726	0.0145074	0.0103099	1.42345	0.00422773	0.0109804	1.40713	0.49276
11769						900.803	709.19	0.302916	0.149104	1.52843	0.000643716	0.00298739	2.03157	1.02259
11771						900.795	691.545	0.0433188	0.0253194	1.57018	0.000777975	0.00337469	1.71089	0.77475
12458						936.897	790.941	0.160714	0.0262549	1.75735	6.75699e-05	0.000902712	6.12129	2.61384
12457						936.887	775.969	0.119944	0.0259385	1.34126	0.00594999	0.0140197	4.62418	2.2092
12985						968.756	739.657	0.0440516	0.0177479	1.55377	0.00532597	0.0129505	2.48208	1.31155
5439						624.629	522.41	0.735643	0.0825125	1.75445	0.000381115	0.00221069	8.91554	3.15632
7033						690.607	581.69	0.110695	0.0688351	1.43783	0.00627824	0.0145626	1.60812	0.685371
11908						906.85	751.186	0.116394	0.0387747	1.74245	1.73213e-05	0.000625783	3.00181	1.58583
8774						766.693	656.316	0.0442349	0.0251234	1.3965	0.00186077	0.00609641	1.7607	0.81615
10923						862.633	417.512	1.37772	0.903443	1.25491	0.0129193	0.0240929	1.52496	0.608774
9338						792.71	659.765	0.0467828	0.0252125	1.39679	0.00273089	0.00799033	1.85554	0.891839
7182						696.743	588.986	0.131741	0.0319966	1.59426	0.00149105	0.00522388	4.11736	2.04172
5172						614.573	546.186	1.2727	0.915743	1.11006	0.0332186	0.0463473	1.38981	0.474883
8363						748.529	373.447	1.03206	0.53125	1.61522	0.000228681	0.00159187	1.9427	0.958064
10927						862.759	682.545	0.0541706	0.0123644	1.80528	0.000220961	0.00156025	4.38119	2.13132
12394						932.867	752.913	0.0852785	0.034626	1.68895	3.16784e-05	0.000715075	2.46284	1.30033
4485						584.524	471.16	1.15285	2.2605	1.36369	0.0341522	0.0472116	0.509997	-0.971438
8036						732.591	523.39	0.328208	0.0948024	1.60841	0.000244633	0.00165443	3.46202	1.79161
10384						838.787	728.433	0.0791362	0.0493168	1.33277	0.0106069	0.0209026	1.60465	0.68226
10376						838.737	717.602	0.0736584	0.0337322	1.50785	0.00105078	0.00410201	2.18362	1.12672
5697						634.585	506.09	0.982304	0.430018	1.51639	0.000254302	0.00169798	2.28433	1.19177
6270						658.54	459.192	0.0524144	0.0787083	1.24927	0.0466001	0.0582318	0.665933	-0.586551
12330						928.826	711.968	0.0412233	0.0230232	1.45499	0.00265869	0.00783646	1.79051	0.84037
7569						712.599	421.845	0.0481377	0.0253459	1.30523	0.0280806	0.0414848	1.89923	0.925411
8458						752.551	403.736	1.54597	1.0417	1.5489	0.00136862	0.00491461	1.48408	0.569572
10469						842.602	400.268	0.387194	0.235749	1.47842	0.000752	0.00330164	1.6424	0.715806
8577						758.607	525.444	4.66711	1.47617	1.62424	4.51077e-05	0.000796068	3.16164	1.66067
12463						936.925	769.15	0.0380848	0.0126146	1.61202	0.000387554	0.00223335	3.01911	1.59412
12704						950.819	703.002	0.0775457	0.0460962	1.22348	0.00851197	0.0179386	1.68226	0.7504
12708						950.812	685.358	0.0132696	0.00880453	1.08648	0.0312566	0.044524	1.50713	0.591803
10521						844.676	683.145	0.0120251	0.00712348	1.24066	0.0126355	0.0237003	1.6881	0.755397
10519						844.74	668.05	0.0363145	0.0240378	1.29332	0.0141139	0.0257002	1.51072	0.595239
8073						734.597	494.939	0.317358	0.130713	1.60914	0.000323601	0.00199448	2.42789	1.2797
8506						754.568	436.529	0.728155	0.361595	1.0008	0.0248818	0.0381942	2.01373	1.00987
3216						524.371	114.894	4.03844	2.19542	1.33523	0.00347199	0.00949312	1.83948	0.879301
11669						896.772	683.736	0.0868987	0.0576288	1.17055	0.0146161	0.0263588	1.5079	0.592545
8412						750.544	403.736	11.7502	7.1758	1.57432	0.00104219	0.00408038	1.63748	0.711474
8069						734.606	448.539	1.09321	0.811192	1.05772	0.0435356	0.0556813	1.34766	0.430458
11147						872.719	722.058	0.150003	0.102081	1.58829	0.000429358	0.00237355	1.46945	0.555279
8537						756.59	496.511	2.63198	0.949994	1.64711	3.95295e-05	0.000766255	2.77052	1.47016
9337						792.672	507.987	1.26898	0.801938	1.04083	0.0387723	0.0515426	1.58239	0.662104
9250						788.674	492.01	10.2965	5.85162	1.32672	0.00987415	0.0198794	1.75959	0.81524
8456						752.558	487.747	2.08374	0.927319	1.65461	4.59389e-05	0.00080006	2.24706	1.16804
9675						808.62	559.204	0.382639	0.155589	1.57306	0.000550909	0.00272323	2.4593	1.29825
6884						684.57	524.173	0.109741	0.175851	1.48266	0.0147246	0.0264994	0.624057	-0.680251
8462						752.593	507.755	0.0466139	0.012342	1.69857	0.000693874	0.00313156	3.77684	1.91718
9590						804.636	475.443	1.48547	0.892583	1.58952	0.000207138	0.00150132	1.66424	0.734864
7264						700.322	446.288	0.0783295	0.0480294	1.50414	0.00446573	0.0114211	1.63087	0.705639
7272						700.542	311.623	0.0949856	0.0492645	1.51101	0.00254809	0.00759629	1.92808	0.947161
10981						864.803	730.672	0.168566	0.081392	1.49802	0.00239714	0.00727241	2.07104	1.05036
11510						888.838	754.256	0.0834738	0.0285761	1.60679	0.000433758	0.00238765	2.9211	1.54651
11512						888.803	715.885	0.0627046	0.0292419	1.63089	0.00102893	0.00404675	2.14434	1.10053
12670						948.729	485.818	0.0837916	0.0298669	1.66207	8.62788e-05	0.000986646	2.8055	1.48826
9878						817.707	531.152	2.48854	1.30957	1.2368	0.0217353	0.0348458	1.90026	0.926199
6739						678.562	310.806	0.164459	0.0544323	1.50192	0.000315464	0.00196205	3.02136	1.5952
8203						740.675	654.304	0.0132554	0.00699591	1.2195	0.00195904	0.00631804	1.89474	0.921999
12841						958.881	760.719	0.37427	0.0766737	1.74056	1.80915e-05	0.000627503	4.88133	2.28727
10921						862.736	709.05	0.114535	0.0598272	1.44802	0.00518782	0.0127045	1.91443	0.936917
12959						966.817	655.33	0.0125921	0.00858001	1.05933	0.0349352	0.0479657	1.46761	0.553469
8676						762.654	465.455	0.465004	0.246417	1.37786	0.00493467	0.0122601	1.88706	0.916138
10072						826.576	445.029	0.66735	0.374841	1.32551	0.00870332	0.018215	1.78035	0.832163
2729						492.405	727.267	0.139205	0.125479	1.25309	0.0293165	0.0426919	1.10939	0.14977
2538						478.388	211.408	0.554621	0.381211	1.56799	0.00120845	0.00449399	1.45489	0.540914
2313						456.296	130.763	0.00493935	0.00969856	1.21944	0.0178927	0.0304516	0.509287	-0.97345
2291						454.388	116.526	0.0973788	0.0317097	1.52799	0.0141747	0.0257807	3.07095	1.61868
7655						716.579	328.077	0.0777222	0.156825	1.26801	0.0496939	0.0607895	0.495597	-1.01276
6838						682.587	574.185	0.0890031	0.150003	1.23	0.0188211	0.0315622	0.593342	-0.753064
8240						742.565	341.599	0.254479	0.169204	1.07656	0.0299647	0.0433113	1.50398	0.588784
8689						762.63	530.561	0.199995	0.0740065	1.56274	0.000403739	0.00228902	2.7024	1.43424
9901						818.674	699.582	0.050986	0.0258545	1.42556	0.00295799	0.00845999	1.97204	0.979689
3760						552.4	122.288	0.279238	0.139439	1.55037	0.000353293	0.00210926	2.00257	1.00185
9809						814.634	456.889	78.9499	36.1858	1.60496	5.96861e-05	0.000864662	2.18179	1.12551
11406						884.607	345.818	0.32546	0.154895	1.82074	2.65669e-07	0.000281347	2.10117	1.07119
12896						962.903	775.622	0.104607	0.0280622	1.40094	0.00884979	0.0184241	3.72768	1.89828
12098						916.793	689.051	0.0236514	0.0134362	1.28564	0.0090754	0.0187421	1.76028	0.815802
12635						946.881	723.878	0.272852	0.130373	1.57829	0.000435349	0.00239272	2.09286	1.06548
12290						926.81	701.287	0.0473192	0.0268643	1.45651	0.0011679	0.00439373	1.76141	0.816734
8411						750.629	479.12	1.05823	0.632561	1.12752	0.0245227	0.0378127	1.67293	0.742376
12900						962.945	786.969	0.122854	0.0340808	1.73241	5.99829e-06	0.000557975	3.60479	1.84992
9884						817.707	506.889	0.948999	0.186131	1.40962	4.94329e-05	0.000815748	5.09856	2.35009
13835						1035	799.934	0.00843951	0.00292396	1.49541	0.00985863	0.0198575	2.88633	1.52924
14031						1059.01	792.075	0.0412288	0.015176	1.61526	0.000404716	0.00229233	2.71671	1.44186
13643						1016.96	759.206	0.0733849	0.0144405	1.66157	0.00482061	0.0120605	5.0819	2.34537
10562						846.598	542.723	0.327336	0.209598	1.42085	0.00272921	0.00798679	1.56173	0.643146
9197						786.638	559.096	0.797689	0.290551	1.60559	0.000123608	0.0011437	2.74544	1.45704
6834						682.561	371.945	3.40317	1.8252	1.50326	0.000431914	0.00238176	1.86455	0.898826
7213						698.5	352.83	0.766581	0.444188	1.29157	0.00656893	0.0150349	1.7258	0.787268
7889						726.544	422.692	2.37583	1.2648	1.60044	0.000687035	0.00311095	1.87842	0.909522
7890						726.56	345.96	5.03762	4.11538	1.77024	9.9005e-06	0.000596977	1.2241	0.291718
7225						698.513	393.727	0.197865	0.102344	1.22655	0.0130648	0.0242924	1.93333	0.951087
7222						698.512	375.046	0.700383	0.37682	1.56332	0.00180659	0.00597263	1.85867	0.894271
11375						882.722	589.731	0.0623254	0.0374779	1.27311	0.0173285	0.0297605	1.66299	0.733779
7888						726.535	401.274	1.30951	0.749374	1.58328	0.00100673	0.00398971	1.74747	0.805266
8853						770.604	479.297	2.8115	1.80586	1.3203	0.0066854	0.0152214	1.55688	0.638657
9641						806.59	561.686	0.0409787	0.0124819	1.58188	0.00851748	0.0179465	3.28306	1.71504
7794						722.512	367.617	6.08995	3.70777	1.53584	0.00255527	0.00761205	1.64248	0.715878
7891						726.545	437.224	0.992549	0.422089	1.69069	1.16989e-05	0.000607003	2.35152	1.23359
9600						804.685	555.801	0.508638	0.259335	1.29513	0.0133173	0.0246358	1.96132	0.971822
10204						832.617	564.39	0.110039	0.0309027	1.76483	5.01673e-05	0.000819302	3.56082	1.83221
10210						832.606	898.742	0.0127727	0.00526222	1.44456	0.00980543	0.0197822	2.42724	1.27932
11505						888.774	770.041	0.0245128	0.0163744	1.32684	0.0167813	0.0290806	1.49702	0.582089
11452						886.679	655.183	2.02803	1.31106	1.41834	0.00282261	0.0081826	1.54686	0.629339
11457						886.764	619.136	0.0170421	0.00917025	1.29053	0.0354127	0.0484219	1.85841	0.894068
12206						922.725	600.192	0.159634	0.269871	1.18608	0.0281911	0.0415941	0.591519	-0.757504
12204						922.723	569.701	0.0904104	0.141408	1.24422	0.0210929	0.034147	0.639357	-0.645307
10658						850.67	487.973	0.82315	0.478223	1.36345	0.0101264	0.0202327	1.72127	0.783471
9991						822.639	459.102	0.907984	0.607801	1.26554	0.022126	0.0352642	1.49388	0.579068
9555						802.623	433.967	1.73922	1.15889	1.41398	0.00329113	0.0091189	1.50076	0.585696
10570						846.621	345.933	0.0702948	0.0293499	1.5518	0.000791554	0.00341219	2.39506	1.26006
12213						922.788	685.911	0.0910107	0.0459481	1.46195	0.00102254	0.00403043	1.98073	0.986031
12205						922.756	655.178	0.0523954	0.0350761	1.42083	0.00473229	0.011904	1.49377	0.578954
12871						960.898	723.854	0.132514	0.0641048	1.5028	0.00328486	0.00910687	2.06715	1.04764
13625						1014.95	791.72	0.0773491	0.031884	1.59179	0.000445042	0.00242325	2.42595	1.27855
7416						705.562	394.303	0.143898	0.311804	1.4252	0.00253769	0.00757343	0.461502	-1.11559
9269						789.675	492.017	3.00376	1.71578	1.39092	0.00580582	0.0137786	1.75067	0.807905
13118						976.922	742.353	0.0773998	0.0284969	1.62849	0.000317568	0.00197049	2.71608	1.44152
10474						842.656	467.668	0.918741	0.614428	1.24098	0.0189023	0.0316577	1.49528	0.580414
12138						918.85	704.203	0.127685	0.0642631	1.50167	0.0020288	0.00647593	1.98691	0.990528
12812						956.865	746.396	0.110221	0.0287678	1.61274	7.90375e-05	0.00095532	3.83141	1.93788
6123						652.659	556.206	0.207061	0.0312662	1.70378	0.000447277	0.00243022	6.62253	2.72738
10879						860.781	723.521	0.0272338	0.0151042	1.50137	0.000531328	0.00267199	1.80307	0.850452
10420						840.649	467.195	5.85076	3.54848	1.33783	0.0055015	0.0132581	1.64881	0.721422
9937						820.622	400.87	2.5062	1.42622	1.51559	0.00152473	0.00530632	1.75724	0.81331
13278						988.924	724.896	0.022169	0.00958666	1.51314	0.000195069	0.00144815	2.31248	1.20944
10424						840.573	896.273	0.0109994	0.00619736	1.34304	0.00935425	0.0191339	1.77485	0.827693
6808						681.473	256.498	0.0262573	0.0365239	1.15294	0.0497065	0.0607998	0.718908	-0.476122
11250						876.634	456.632	0.0286632	0.0407788	1.07822	0.045544	0.0573339	0.702894	-0.508621
3539						540.526	426.933	0.281762	0.202496	1.07144	0.0269796	0.0403795	1.39145	0.476585
4115						568.567	414.967	0.0180037	0.0333841	1.24644	0.0137676	0.0252397	0.539291	-0.890864
51						213.112	1040.96	0.0193437	0.0151938	1.3038	0.0112848	0.0218225	1.27313	0.348381
3019						511.161	1038.83	0.0144862	0.011277	1.2804	0.030196	0.0435301	1.28458	0.361296
2238						448.783	906.357	0.0070154	0.00610799	1.32066	0.00913932	0.0188312	1.14856	0.199827
10077			PS(17:0/22:4(7Z,10Z,13Z,16Z))	5.20384		826.564	895.992	0.0136364	0.00892329	1.25191	0.0352449	0.0482613	1.52818	0.611817
2008						429.24	893.262	0.283286	0.262686	1.1344	0.0312482	0.044516	1.07842	0.108916
148						242.924	888.846	0.0668324	0.0610924	1.07257	0.0392895	0.0520078	1.09396	0.129555
2219						446.887	888.812	0.0951942	0.0862994	1.33152	0.0107875	0.0211511	1.10307	0.141524
427						288.921	888.796	0.0195497	0.0153601	1.01833	0.0465678	0.0582045	1.27276	0.347965
7720						718.841	888.32	0.0944206	0.0856376	1.14678	0.0184548	0.0311279	1.10256	0.140857
4452						582.864	887.992	0.0756342	0.0689853	1.34058	0.0155649	0.0275751	1.09638	0.13275
14396						1120.78	887.88	0.0100614	0.00744974	1.2156	0.0195744	0.0324396	1.35057	0.43357
12063						914.816	887.065	0.0336943	0.0286336	1.18036	0.0205414	0.0335361	1.17674	0.234798
14984						1229.26	887.057	0.00789224	0.00604249	1.22685	0.0237036	0.0369411	1.30612	0.385293
15398						1291.73	887.057	0.00931089	0.00707823	1.55935	0.000986426	0.0039368	1.31543	0.39553
16363						1493.22	887.021	0.00516434	0.00356551	1.14479	0.0223924	0.0355467	1.44841	0.534473
15434						1297.75	886.992	0.0131053	0.0095603	1.49336	0.00110224	0.00423091	1.3708	0.455018
15357						1284.75	886.979	0.0121709	0.00837474	1.27002	0.0203952	0.0333724	1.45329	0.539321
14767						1194.76	886.975	0.0287288	0.0245021	1.38782	0.00469316	0.0118341	1.1725	0.229594
14301						1104.77	886.952	0.0131602	0.0098888	1.13889	0.0299206	0.0432695	1.33082	0.412315
16562						1518.72	886.952	0.0225677	0.01796	1.30442	0.00768133	0.0167395	1.25656	0.329478
14220						1086.8	886.715	0.0126821	0.00932184	1.10137	0.0212738	0.0343452	1.36047	0.444107
13219						984.313	886.606	0.00652019	0.00454424	1.2054	0.028405	0.041805	1.43482	0.520875
14316						1107.29	886.577	0.00862552	0.00679145	1.27856	0.0199236	0.0328393	1.27006	0.344892
14264						1097.79	886.567	0.0341472	0.0286343	1.50196	0.00201301	0.00644022	1.19253	0.254027
14937						1221.77	886.561	0.0198115	0.0152318	1.04071	0.0234028	0.0366233	1.30066	0.379249
16578						1520.71	886.554	0.00837281	0.00542683	1.18857	0.0258986	0.0392658	1.54285	0.625602
14961						1225.76	886.553	0.0102596	0.00809283	1.20426	0.036582	0.0495281	1.26773	0.342253
10290						835.334	886.357	0.00777254	0.00534754	1.37694	0.00416224	0.0108574	1.45348	0.539511
12677						949.318	886.18	0.0366068	0.029054	1.23996	0.0252793	0.0386147	1.25996	0.333375
14338						1111.29	886.18	0.0290312	0.0232286	1.59511	0.000465637	0.00248629	1.24981	0.321703
14878						1213.28	886.18	0.0189872	0.0150883	1.33146	0.00834832	0.0177037	1.25841	0.331598
15027						1234.77	886.18	0.00986826	0.00775886	1.07873	0.0452225	0.0570729	1.27187	0.34695
15068						1240.76	886.18	0.0097995	0.00810545	1.19596	0.0105379	0.0208069	1.209	0.273815
15304						1275.75	886.18	0.028249	0.0225539	1.57553	0.000657728	0.00302803	1.25251	0.324823
15727						1369.74	886.18	0.0110965	0.0129621	1.18815	0.030874	0.0441649	0.85607	-0.224199
15528						1318.23	886.174	0.00789392	0.00624725	1.13283	0.0457461	0.0575062	1.26358	0.337522
13093						975.317	886.169	0.0447912	0.0381048	1.24862	0.0190676	0.0318516	1.17547	0.233243
13644						1017.3	886.169	0.0332772	0.028206	1.24956	0.0122809	0.0232034	1.17979	0.238535
14690						1179.28	886.169	0.0226277	0.0191722	1.12638	0.0372058	0.0501094	1.18023	0.239071
16081						1450.73	886.169	0.0316224	0.0283223	1.01736	0.0402322	0.0528453	1.11652	0.159008
17011						1586.71	886.169	0.0145819	0.0114533	1.29221	0.0218448	0.0349635	1.27315	0.348407
14883						1213.78	886.168	0.0154007	0.0123249	1.08934	0.0409101	0.0534398	1.24956	0.321416
2834						499.904	886.155	0.12822	0.116158	1.26393	0.011464	0.0220601	1.10384	0.142534
10580						847.335	886.155	0.0378235	0.0320514	1.14032	0.0252952	0.0386315	1.18009	0.238894
11612						893.826	886.155	0.0568795	0.051369	1.09828	0.0281633	0.0415666	1.10727	0.14701
14514			MIPC(t20:0/26:0(2OH))	-0.248938		1144.78	886.155	0.0724322	0.0618899	1.36833	0.00985074	0.0198463	1.17034	0.226928
15118						1246.77	886.155	0.126784	0.114033	1.39887	0.00320836	0.00895884	1.11182	0.152921
15584						1331.74	886.155	0.0216477	0.018263	1.10527	0.0348113	0.047847	1.18534	0.245295
15765						1382.74	886.155	0.0540612	0.0458597	1.40432	0.00273082	0.00799018	1.17884	0.237365
10797						856.83	886.147	0.0320808	0.026103	1.22159	0.0190786	0.0318644	1.22901	0.297495
14334						1110.79	886.147	0.279465	0.253949	1.27623	0.0134568	0.0248241	1.10048	0.138132
16186						1467.72	886.147	0.0125364	0.0093071	1.35683	0.0326323	0.0458103	1.34697	0.429717
15404						1292.75	886.144	0.0148597	0.0096098	1.27128	0.00918383	0.018893	1.5463	0.628823
2036						430.914	886.14	2.62427	2.42583	1.33586	0.00838361	0.0177546	1.0818	0.11344
4100						567.892	886.14	0.18085	0.166626	1.17816	0.0350477	0.0480733	1.08536	0.118179
5726						635.88	886.14	0.181302	0.162471	1.32078	0.00926688	0.0190079	1.11591	0.158218
7338						702.864	886.14	1.78425	1.61181	1.39704	0.00399358	0.0105358	1.10698	0.146633
7399						704.868	886.14	0.0910448	0.0803076	1.20533	0.0138493	0.025348	1.1337	0.181039
8870						771.354	886.14	0.044451	0.0408761	1.2562	0.0121471	0.0230139	1.08746	0.120958
8890						771.855	886.14	0.194921	0.176754	1.52409	0.0017686	0.00588452	1.10278	0.141144
10389						839.341	886.14	0.0511775	0.0455611	1.14506	0.0337694	0.0468553	1.12327	0.167708
13084						974.815	886.14	0.557441	0.503496	1.35442	0.00644335	0.014832	1.10714	0.146837
13860						1037.79	886.14	0.0571997	0.048428	1.38146	0.00151838	0.00529087	1.18113	0.240163
13870						1038.29	886.14	0.0259868	0.0203439	1.22795	0.00770249	0.0167703	1.27738	0.353185
14235						1089.79	886.14	0.0102228	0.00830102	1.15608	0.0470483	0.0586091	1.23151	0.300428
14360						1114.77	886.14	0.0337263	0.0309686	1.21591	0.0307832	0.0440805	1.08905	0.123067
14693						1180.78	886.14	0.0254026	0.0221219	1.18929	0.0198873	0.032798	1.1483	0.199499
14793						1199.77	886.14	0.0260431	0.0223806	1.028	0.0468647	0.0584548	1.16365	0.218653
14873						1212.77	886.14	0.0541104	0.0471274	1.26226	0.0248887	0.0382015	1.14817	0.19934
15512			M(IP)2C(t18:0/24:0)	6.77755		1314.76	886.14	0.0814483	0.0716026	1.34673	0.0138243	0.025315	1.1375	0.185872
8019						732.351	886.135	0.011838	0.00940561	1.06912	0.0462922	0.0579712	1.25861	0.331833
16526						1514.71	886.135	0.00851563	0.00634481	1.16717	0.0241116	0.0373717	1.34214	0.424538
8337						746.89	886.134	0.0296078	0.0249681	1.33143	0.00747471	0.0164353	1.18583	0.245894
15134						1248.76	886.131	0.0205834	0.0162731	1.27248	0.0079141	0.0170757	1.26487	0.33899
11339			Anhydroicaritin 3-(6'''-acetylgalactosyl)(1->3)-rhamnoside-7-glucoside	23.3364		881.328	886.128	0.0394653	0.0355815	1.36714	0.00563915	0.0134955	1.10915	0.149457
12910			TG(20:2(11Z,14Z)/20:2(11Z,14Z)/20:2(11Z,14Z))	-23.6114		963.815	886.128	0.0150026	0.0117695	1.08677	0.0425259	0.0548305	1.27471	0.350168
14389						1119.29	886.128	0.0240805	0.0179953	1.38472	0.00816393	0.0174355	1.33816	0.420248
1111						362.926	886.116	1.54032	1.40933	1.38898	0.00834308	0.0176961	1.09294	0.128219
2814						498.901	886.116	1.42726	1.30727	1.43832	0.00386744	0.0102904	1.09178	0.126688
8864						770.851	886.116	1.46076	1.31854	1.43218	0.00352217	0.00959672	1.10786	0.147776
10380						838.84	886.116	1.17431	1.05804	1.45022	0.00322392	0.00898912	1.10989	0.150422
11913						907.329	886.116	0.0481004	0.0427877	1.15727	0.0292198	0.0425987	1.12416	0.168852
12079			TG(18:0/18:2(9Z,12Z)/20:0)[iso6]	-19.9638		915.819	886.116	0.0192489	0.0127322	1.09523	0.0331936	0.0463246	1.51183	0.596294
13551						1008.81	886.116	0.112705	0.10204	1.17863	0.0256756	0.0390326	1.10452	0.143416
13908						1042.8	886.116	0.398772	0.353708	1.43459	0.00408568	0.0107123	1.1274	0.173002
14161						1076.8	886.116	0.0877938	0.079149	1.37889	0.0102455	0.0203976	1.10922	0.149547
14341						1111.8	886.116	0.0590985	0.0523569	1.38847	0.00848239	0.0178964	1.12876	0.174743
14423						1127.78	886.116	0.0557331	0.0484988	1.41752	0.00439328	0.0112871	1.14917	0.200586
14492						1139.77	886.116	0.0406957	0.0376457	1.31619	0.00928317	0.0190303	1.08102	0.112391
12530						940.821	886.111	0.146249	0.132374	1.37072	0.0084452	0.0178431	1.10482	0.143808
16738						1547.7	886.111	0.00878654	0.00646553	1.22234	0.0212952	0.0343686	1.35898	0.442527
91			2,5-Dichloro-4-oxohex-2-enedioate	-0.995981		226.951	886.106	2.09131	1.91126	1.21195	0.0163858	0.0285983	1.09421	0.129888
5699						634.876	886.106	1.62404	1.49811	1.30089	0.0128634	0.0240159	1.08406	0.116445
7369						703.868	886.106	0.221052	0.200549	1.36107	0.00912842	0.018816	1.10223	0.140431
8297						745.353	886.106	0.0230499	0.0191834	1.28318	0.00861769	0.0180917	1.20156	0.264904
11925						907.83	886.106	0.132161	0.118851	1.47965	0.00166411	0.00563619	1.11199	0.153146
14661						1173.77	886.106	0.0376966	0.0314655	1.30098	0.00695893	0.0156517	1.19803	0.26066
4074						566.888	886.105	1.89763	1.74052	1.38491	0.00758703	0.0166013	1.09027	0.12468
13320						991.804	886.105	0.0917681	0.0773969	1.37257	0.00702724	0.0157576	1.18568	0.245717
14306						1105.78	886.105	0.0476559	0.039463	1.65408	0.000348032	0.00208941	1.20761	0.272152
14498						1140.77	886.105	0.0246428	0.0206743	1.21431	0.0154296	0.0274033	1.19195	0.253328
14611						1161.77	886.105	0.0178168	0.0133609	1.12474	0.0238705	0.0371163	1.33351	0.415223
11156						872.833	886.104	0.169102	0.151213	1.23573	0.0229149	0.0361021	1.1183	0.161309
10409						839.843	886.101	0.179069	0.152955	1.48663	0.00116152	0.00437776	1.17073	0.227405
11057						868.324	886.101	0.0297845	0.0243479	1.12522	0.0219643	0.0350916	1.22329	0.290767
15489						1309.74	886.101	0.0242438	0.0213701	1.10445	0.0416226	0.0540575	1.13447	0.182022
15503						1312.74	886.101	0.00886654	0.00748209	1.00047	0.0383005	0.0511149	1.18503	0.244929
15979						1430.72	886.101	0.00686782	0.00483088	1.14861	0.0233238	0.0365394	1.42165	0.507566
7762						720.856	886.1	0.02629	0.0160299	1.45761	0.00325505	0.00904945	1.64006	0.713752
14995						1230.76	886.099	0.0116598	0.00943022	1.39947	0.00452107	0.0115227	1.23643	0.306185
6520						668.869	886.085	0.0321227	0.02724	1.22881	0.0240797	0.0373372	1.17925	0.237867
10775						855.829	886.085	0.142646	0.126637	1.28678	0.0201973	0.0331497	1.12642	0.171745
14701						1182.76	886.085	0.0253674	0.0218981	1.33655	0.00771457	0.0167879	1.15843	0.212171
15462						1304.73	886.085	0.0361103	0.0307219	1.08559	0.0266008	0.0399926	1.17539	0.233141
15726						1367.73	886.085	0.00784825	0.00568667	1.58619	0.000807989	0.00345695	1.38011	0.464787
9603						804.845	886.083	0.1723	0.158392	1.16916	0.0326578	0.0458338	1.0878	0.121417
14827						1204.76	886.072	0.0113885	0.00914301	1.18577	0.041324	0.0537995	1.2456	0.316842
15604						1336.75	886.072	0.00782807	0.00601399	1.40465	0.00460158	0.0116692	1.30164	0.380333
9502						799.832	886.067	0.0781827	0.0680941	1.19302	0.0174539	0.0299152	1.14816	0.19932
10252						833.826	886.067	0.0801663	0.0712563	1.29379	0.0163411	0.0285433	1.12504	0.169978
11052						867.819	886.067	0.0778623	0.0683107	1.23607	0.0137479	0.0252135	1.13983	0.188813
11823						902.815	886.067	0.0395577	0.035235	1.17144	0.0190485	0.0318292	1.12268	0.166946
8115						736.857	886.042	0.125997	0.115712	1.10762	0.033448	0.0465556	1.08888	0.122851
9524						800.834	886.042	0.0344144	0.0294474	1.2911	0.0120374	0.0228613	1.16867	0.22487
15944						1425.23	885.67	0.00835323	0.00593991	1.34628	0.005375	0.013037	1.40629	0.491893
14359			Gentiodelphin	-3.12861		1114.28	885.661	0.0155262	0.012353	1.08632	0.0381368	0.0509657	1.25687	0.329837
14651						1171.76	885.656	0.0101479	0.00800227	1.26602	0.00559787	0.0134247	1.26812	0.342695
13151						979.3	885.65	0.00876622	0.00666602	1.21658	0.0224562	0.035614	1.31506	0.39513
13937						1046.29	885.64	0.0163029	0.0125081	1.12228	0.0250868	0.0384105	1.30339	0.382268
6103						651.866	885.25	0.174235	0.152062	1.12389	0.0461536	0.0578535	1.14582	0.19638
7743						719.853	885.239	0.182752	0.158493	1.10658	0.0453215	0.0571533	1.15306	0.205467
13122			Kaempferol 7-methyl ether 3-(6-(E)-3,5-dimethoxy-4-hydroxycinnamoylglucosyl)-(1->2)-[rhamnosyl-(1->6)-glucoside]	18.0588		977.31	885.239	0.00917952	0.00544463	1.56115	0.00065427	0.00301806	1.68597	0.753583
13941						1046.78	885.239	0.0465567	0.0400869	1.3096	0.0141949	0.0258073	1.16139	0.215858
456						294.938	885.237	0.11306	0.100682	1.38095	0.00621865	0.0144643	1.12294	0.167285
13277						988.81	885.236	0.00973667	0.00686234	1.14596	0.0228348	0.036016	1.41885	0.504727
8590						758.865	885.23	0.00930904	0.00654342	1.261	0.0217222	0.0348316	1.42266	0.508587
14585						1156.77	885.23	0.020024	0.0166593	1.31553	0.015205	0.0271166	1.20197	0.265401
8779						766.838	885.205	0.0314082	0.0252248	1.29604	0.0209895	0.0340332	1.24513	0.316301
11674						896.798	885.205	0.246987	0.226209	1.34046	0.0206765	0.0336867	1.09185	0.126778
14277			MIPC(d18:0/26:0(2OH))	3.52946		1100.76	885.205	0.103329	0.0928382	1.40444	0.00630107	0.0146001	1.113	0.154459
3083						515.891	885.2	0.132996	0.113452	1.15676	0.0368404	0.0497697	1.17227	0.229306
14506						1142.76	885.198	0.0209254	0.026164	1.0465	0.0407618	0.0533103	0.799776	-0.322332
13948						1047.29	885.196	0.00795699	0.0058163	1.15529	0.0206895	0.0337011	1.36805	0.452122
4474						583.879	885.171	0.163793	0.138835	1.40437	0.00673052	0.0152931	1.17977	0.238502
13830						1034.77	885.132	0.0535507	0.0454638	1.2424	0.01111	0.0215886	1.17788	0.236187
10597						847.815	885.064	0.0157137	0.0114061	1.20098	0.0404127	0.0530043	1.37766	0.462223
13227						984.8	884.33	0.0139285	0.0108125	1.11585	0.0415219	0.0539706	1.28818	0.365337
14287						1102.76	884.33	0.0384545	0.0343381	1.22765	0.0440857	0.0561392	1.11988	0.163342
6560						670.86	884.321	0.00994483	0.00659092	1.17935	0.0230462	0.0362431	1.50887	0.593467
2876						502.878	884.313	0.0460761	0.0393147	1.21553	0.0498065	0.0608807	1.17198	0.228949
11699			TG(17:1(9Z)/18:3(9Z,12Z,15Z)/20:0)[iso6]	17.0965		897.806	884.308	0.072003	0.0605329	1.42851	0.00102487	0.00403638	1.18949	0.250337
7101						692.835	884.295	0.481179	0.431294	1.1864	0.02871	0.0421039	1.11566	0.157903
14008						1054.78	884.288	0.0138386	0.0115764	1.13122	0.0347409	0.0477794	1.19542	0.257514
12155						919.808	884.271	0.00879986	0.00753898	1.15724	0.0404398	0.0530281	1.16725	0.223111
11679						897.306	883.757	0.0114078	0.00853589	1.36736	0.00633577	0.0146569	1.33645	0.418403
13896						1041.28	883.398	0.00897198	0.00678014	1.12547	0.0213874	0.0344691	1.32327	0.404112
2681						488.872	882.503	0.351506	0.296665	1.59688	0.0016026	0.00549282	1.18486	0.244712
517						305.157	882.468	0.0124702	0.00766644	1.42868	0.00491497	0.0122258	1.6266	0.70186
152						243.941	882.444	0.0897999	0.0638653	1.36703	0.0106474	0.0209585	1.40608	0.491682
2129			Isosophoranone	2.12163		439.212	880.611	0.461734	0.433093	1.14057	0.0117667	0.0224851	1.06613	0.0923875
12031						913.1	880.576	0.0323096	0.0267139	1.16811	0.0101563	0.0202742	1.20947	0.274375
12774						954.76	880.124	0.0648163	0.0532672	1.04721	0.0287965	0.0421883	1.21681	0.283108
8980						775.88	879.663	0.0104163	0.00684858	1.28993	0.020016	0.0329444	1.52095	0.604971
7491						709.137	878.925	0.0798446	0.0644548	1.31896	0.00550667	0.0132671	1.23877	0.308905
14468						1134.05	875.251	0.00544018	0.00195603	1.55541	0.00163144	0.00556048	2.78123	1.47572
13599						1012.97	872.037	0.0131967	0.0041567	1.58829	0.00225618	0.00697245	3.17479	1.66666
13585						1011.97	872.018	0.0177838	0.00583053	1.59235	0.00806303	0.0172873	3.05013	1.60887
13875						1038.99	871.981	0.0150649	0.00606576	1.46442	0.00462466	0.0117109	2.4836	1.31243
13865						1037.98	871.767	0.020034	0.00895321	1.54052	0.0041978	0.0109243	2.23764	1.16198
10335						837.088	871.246	0.00693503	0.00480323	1.24657	0.00647409	0.0148817	1.44383	0.529899
14081						1065	871.08	0.00787989	0.0035305	1.63648	0.000640994	0.00297942	2.23195	1.15831
14075						1064	870.731	0.00961478	0.00506805	1.26038	0.021704	0.034812	1.89714	0.923823
13731						1023.97	861.153	0.004106	0.0017091	1.63019	0.00019138	0.00143396	2.40244	1.2645
14196						1081	858.541	0.0109453	0.00431321	1.49848	0.0223387	0.0354899	2.53762	1.34348
14315						1107.02	857.878	0.0116434	0.00552196	1.38855	0.00898644	0.0186173	2.10856	1.07626
14451						1132.03	857.828	0.00578833	0.00210751	1.57266	0.00230763	0.00708315	2.74653	1.45761
14460						1133.03	857.26	0.00530025	0.00201821	1.6872	0.000398491	0.00227117	2.62622	1.39299
13460						1000.92	853.995	0.0050483	0.00175227	1.4957	0.013752	0.025219	2.88101	1.52657
13215						983.936	853.895	0.05585	0.013357	1.66765	0.000320834	0.00198352	4.18133	2.06396
13229						984.941	853.813	0.0376754	0.00994212	1.65171	0.00150524	0.00525875	3.78947	1.922
13240						985.944	853.762	0.0133116	0.00409893	1.50426	0.00451918	0.0115192	3.24757	1.69936
14059						1061.99	853.762	0.00525078	0.00254006	1.33942	0.0110058	0.0214482	2.06719	1.04767
13446			TG(20:0/20:2(11Z,14Z)/22:0)[iso6]	-19.3066		999.912	853.512	0.00841578	0.00270262	1.57319	0.00430309	0.0111206	3.11394	1.63874
13563						1009.95	853.087	0.0602459	0.0196956	1.65855	0.00040514	0.00229376	3.05885	1.61299
13573						1010.96	853.076	0.0441052	0.0135496	1.66207	0.000376633	0.00219475	3.2551	1.7027
13845						1035.97	852.807	0.0259661	0.0112995	1.38162	0.00382134	0.0101997	2.29799	1.20037
13586						1011.96	852.727	0.0154566	0.00427377	1.73185	4.75627e-05	0.000807561	3.61662	1.85464
13855						1036.97	852.503	0.0199336	0.00769954	1.62996	0.00015558	0.00128329	2.58893	1.37235
13867						1037.98	851.482	0.00619997	0.00282569	1.52311	0.00171072	0.00574806	2.19414	1.13366
13002						969.924	843.588	0.00872103	0.00301317	1.665	0.000534213	0.00267965	2.8943	1.53322
13019						970.925	843.583	0.00784937	0.00262946	1.62849	0.00104976	0.00409946	2.98517	1.57781
13401						996.941	843.505	0.00866748	0.00402817	1.69334	2.45647e-05	0.000668697	2.15172	1.10549
2099			4,6'-Epoxyorotiniflavan-4-ol	-22.3563		437.186	842.54	0.381694	0.289522	1.28863	0.0444077	0.0564053	1.31836	0.398746
2748						493.408	842.07	0.0401013	0.0331525	1.33162	0.00989333	0.0199064	1.2096	0.274531
13717						1022.96	841.179	0.00463976	0.00302907	1.43506	0.00315554	0.00885538	1.53174	0.615173
14104						1067.94	840.934	0.00630463	0.00339181	1.49056	0.00969848	0.0196301	1.85878	0.894357
14305						1105	840.737	0.0122039	0.00536372	1.52618	0.00478804	0.012003	2.27527	1.18604
14182						1078.98	840.589	0.0244691	0.00827884	1.52531	0.00701581	0.0157399	2.95561	1.56346
13998						1052.97	840.421	0.0287468	0.00863346	1.54375	0.00868998	0.0181958	3.32969	1.73539
14298						1104	840.421	0.0162666	0.00512015	1.59868	0.00130445	0.00474628	3.17698	1.66765
13691						1021.03	836.427	0.00955042	0.00274429	1.74217	3.47676e-05	0.000735738	3.4801	1.79913
13826						1033.95	836.307	0.0126451	0.00637025	1.53114	0.00261551	0.00774335	1.98502	0.989155
14052						1061.06	835.808	0.0055481	0.00163212	1.6422	0.000715037	0.00319458	3.39932	1.76525
6749			Cer(d18:1/26:0)	12.6947		678.684	835.721	0.0116722	0.00244618	1.68322	8.24331e-05	0.000969568	4.77161	2.25448
6052						649.648	835.703	0.0258507	0.00536071	1.68007	4.5737e-05	0.0007991	4.82226	2.26971
13034			TG(20:0/20:1(11Z)/20:1(11Z))[iso3]	-20.9373		971.88	835.556	0.0178415	0.00397913	1.70601	0.000157928	0.00129337	4.48378	2.16472
13946						1047.04	835.556	0.0118809	0.00436805	1.63224	0.000529257	0.00266646	2.71994	1.44358
5367						621.618	835.528	0.0452142	0.00678553	1.66147	7.6462e-05	0.000943976	6.66332	2.73624
12800						955.905	835.514	0.156922	0.0332907	1.7124	0.000258076	0.0017154	4.71368	2.23685
12817						956.909	835.514	0.103026	0.0241445	1.71196	0.000154774	0.00127979	4.26707	2.09325
6723						677.681	835.501	0.0251791	0.00520581	1.67415	0.000110717	0.00108491	4.83674	2.27404
12710						950.95	835.488	0.0157794	0.00496328	1.63243	0.000918566	0.00375439	3.17923	1.66868
12832						957.912	835.488	0.0361051	0.00719552	1.64547	5.96909e-05	0.000864683	5.01773	2.32703
13191						981.92	835.488	0.164096	0.0439863	1.69671	4.22801e-05	0.000781655	3.73061	1.89941
13202						982.924	835.452	0.120541	0.0318983	1.72337	3.01091e-05	0.000705059	3.77891	1.91797
13541						1007.94	835.392	0.072363	0.0249741	1.7116	3.7449e-05	0.000753577	2.89752	1.53482
13552						1008.94	835.212	0.0499084	0.0192398	1.64396	0.000124202	0.00114638	2.59402	1.37519
13052						972.884	835.113	0.0120224	0.00331627	1.6602	0.000544334	0.00270622	3.62527	1.85809
13216						983.926	835.048	0.0437179	0.0111727	1.66174	0.000133871	0.00118826	3.91291	1.96824
7366						703.699	834.608	0.00755806	0.00241123	1.71568	7.18237e-05	0.000923113	3.13453	1.64825
13566						1009.94	834.54	0.0200615	0.00678122	1.79829	2.5479e-06	0.000455686	2.95839	1.56481
13869			TG(21:0/22:1(13Z)/22:3(10Z,13Z,16Z))[iso6]	6.39879		1037.95	830.616	0.00602561	0.00286895	1.50303	0.00733273	0.0162231	2.10028	1.07059
12987						968.909	826.318	0.0251641	0.00736071	1.66946	0.000667299	0.00305541	3.4187	1.77345
12976						967.906	826.174	0.0363678	0.00977096	1.63848	0.00212807	0.00669667	3.72203	1.89609
12548						941.89	825.971	0.0306208	0.00805422	1.64318	0.00153893	0.00534077	3.80183	1.92669
13369						994.927	824.99	0.0115317	0.00346118	1.72808	0.000865472	0.00360952	3.33171	1.73626
14284						1101.98	824.457	0.00475473	0.00243326	1.56351	0.00221904	0.00689352	1.95406	0.966473
14233						1089.06	824.317	0.00702492	0.00365085	1.39106	0.0211735	0.0342355	1.92418	0.944247
13882						1039.91	824.218	0.0161706	0.00482952	1.59504	0.000929638	0.00378476	3.34827	1.74342
14096						1066.93	824.193	0.00945092	0.00323903	1.67899	0.00046684	0.0024899	2.91783	1.54489
13743						1024.94	824.105	0.0882863	0.0225283	1.64044	0.000384212	0.00222163	3.9189	1.97045
13621			PC(36:0/16:0)	9.20712		1014.89	823.815	0.00466153	0.00230728	1.29946	0.0105482	0.0208213	2.02036	1.01461
13355						993.962	823.709	0.0137009	0.00664925	1.49896	0.0115745	0.0222152	2.06053	1.04301
14089						1065.92	823.691	0.0126698	0.00332394	1.72362	0.000999127	0.00396999	3.81167	1.93042
14163						1076.97	823.599	0.0216691	0.00730898	1.68115	0.0001364	0.00119869	2.96472	1.5679
13982						1050.95	823.557	0.0611163	0.0180454	1.62109	0.000941692	0.00381754	3.3868	1.75992
14114						1071.01	823.525	0.00804985	0.00352896	1.53545	0.00213672	0.00671559	2.28108	1.18972
13893						1040.91	823.493	0.0118214	0.00431724	1.52509	0.00982808	0.0198143	2.7382	1.45323
13609						1013.89	823.331	0.00760435	0.00326212	1.49336	0.0126818	0.0237646	2.33111	1.22101
13927						1045.01	821.992	0.0201571	0.00596843	1.6324	0.000702481	0.00315735	3.37729	1.75587
13934			TG(21:0/22:0/22:0)[iso3]	2.26644		1046.01	820.979	0.0135064	0.00466051	1.63256	0.000802835	0.00344298	2.89805	1.53508
13516						1005.92	819.624	0.0367333	0.0129976	1.6407	0.000125528	0.00115232	2.82616	1.49884
13677						1020.01	819.446	0.0247367	0.0065451	1.60231	0.00042406	0.00235642	3.77943	1.91817
13105			TG(20:0/20:0/20:0)	21.9729		975.953	818.679	0.0217264	0.00538537	1.73372	6.07838e-05	0.000869342	4.03434	2.01233
13828						1034.03	818.632	0.0147678	0.00423628	1.62734	0.000481938	0.00253448	3.48602	1.80158
6042						649.649	818.591	0.115633	0.0225005	1.64089	0.00024638	0.00166107	5.13914	2.36153
13947						1047.03	818.574	0.00535019	0.00191764	1.76162	0.000209056	0.00150968	2.78999	1.48026
13159						979.905	818.419	0.212016	0.0629935	1.68659	6.55814e-05	0.000892612	3.36567	1.75089
13175						980.908	818.419	0.152107	0.0457062	1.70005	5.85456e-05	0.00085967	3.32794	1.73463
14042			TG(22:0/22:0/22:0)	19.0051		1060.05	818.418	0.00568053	0.00247386	1.52538	0.00728207	0.0161468	2.29622	1.19926
13089						974.949	818.418	0.028745	0.00817626	1.73998	9.34305e-05	0.00101771	3.51566	1.8138
12673						948.934	818.367	0.0803546	0.015715	1.69924	0.000337843	0.00205033	5.11324	2.35424
12779						954.892	818.363	0.338199	0.0851636	1.67679	0.00030242	0.00190881	3.97117	1.98957
13668						1018.98	818.363	0.0347483	0.00883322	1.66673	8.55893e-05	0.000983487	3.93382	1.97593
5365						621.617	818.316	0.105069	0.0202774	1.69393	0.000393211	0.00225302	5.18157	2.37339
6070			Cer(d18:1/24:0)	12.106		650.652	818.316	0.0556851	0.0111693	1.65614	0.000268846	0.00176424	4.98556	2.31776
5989			Cyclic archaeol with two cyclopentane rings	-0.170823		647.634	818.275	0.0520502	0.0126672	1.68543	0.000150273	0.00125995	4.10907	2.03881
5391			Cer(d18:1/22:0)	12.4764		622.621	818.272	0.0432199	0.00791706	1.70129	0.000502489	0.0025932	5.45909	2.44866
6021			Cer(d18:1/24:1(15Z))	12.5456		648.637	818.26	0.0256735	0.00594416	1.69891	0.000318793	0.00197539	4.31911	2.11074
6674						675.665	818.26	0.0571097	0.011051	1.67894	3.23999e-05	0.000719441	5.16783	2.36956
12589			TG(18:2(9Z,12Z)/20:0/20:0)[iso3]	-22.2615		943.848	818.26	0.0375856	0.00931905	1.67938	0.000288384	0.00184973	4.0332	2.01193
12309						927.872	818.205	0.430957	0.0925159	1.69013	0.000597517	0.00284865	4.6582	2.21977
12332						928.876	818.205	0.282161	0.0593144	1.67532	0.000620767	0.00291941	4.75704	2.25006
12766						953.889	818.205	0.506984	0.133781	1.6723	0.000581873	0.00280079	3.78965	1.92206
13340						992.994	818.205	0.0343164	0.00528268	1.70886	0.000227402	0.00158669	6.49602	2.69956
12216						922.918	818.085	0.0569294	0.0106138	1.67125	0.000348672	0.00209184	5.36372	2.42323
12386						931.9	818.05	0.00790181	0.00243851	1.64698	0.000665303	0.00304973	3.24042	1.69618
12605						944.851	817.965	0.0261115	0.00636823	1.69462	0.00045575	0.00245634	4.10027	2.03572
12237						923.921	817.939	0.0352842	0.00602694	1.7001	0.000377719	0.00219862	5.85442	2.54953
4710			Cer(d18:1/20:0)	13.3217		594.59	817.934	0.0720225	0.0108346	1.63066	0.000301248	0.00190395	6.64746	2.7328
6698			Cer(d18:1/26:1(17Z))	12.3213		676.669	817.934	0.0292225	0.00646641	1.66015	0.000136318	0.00119835	4.51912	2.17604
12692						949.937	817.913	0.0472835	0.0104127	1.6921	0.00045086	0.00244131	4.54096	2.183
5344			Cer(d18:2/22:0)	13.2211		620.606	817.904	0.0401774	0.00615172	1.71828	4.91128e-05	0.000814379	6.53109	2.70732
12709						950.939	817.904	0.0170591	0.00382733	1.68396	0.000754191	0.00330787	4.45717	2.15613
12256						924.922	817.859	0.0148514	0.00321962	1.632	0.00121646	0.00451352	4.61279	2.20564
4685						593.586	817.726	0.160901	0.0280941	1.6919	0.000479684	0.0025279	5.72722	2.51783
13542						1008.01	817.726	0.0138451	0.0022698	1.65469	0.000563544	0.00275538	6.0997	2.60874
5317						619.602	817.681	0.0897771	0.0150807	1.67316	7.81993e-05	0.000951681	5.95311	2.57364
12625						945.852	817.681	0.0131824	0.00469017	1.66907	0.00066376	0.00304532	2.81064	1.4909
12814						956.897	817.636	0.0234553	0.00930864	1.24112	0.0207719	0.0337927	2.51973	1.33327
12348						929.88	817.549	0.0969289	0.019547	1.68578	0.000354839	0.00211505	4.95876	2.30998
12366						930.884	817.544	0.0243422	0.00445254	1.6891	0.00062679	0.00293743	5.46703	2.45076
7335						702.685	817.538	0.00281745	0.0008691	1.34504	0.000429715	0.0023747	3.2418	1.69679
6724						677.677	817.51	0.00959306	0.00294623	1.61594	0.00130252	0.00474114	3.25604	1.70312
13575						1010.92	814.852	0.0141715	0.00646672	1.34267	0.0373441	0.0502374	2.19144	1.13188
13857						1036.93	814.769	0.00782335	0.00366825	1.35967	0.0387285	0.051503	2.13272	1.09269
12944						965.889	810.172	0.0322283	0.00924911	1.69481	2.45938e-05	0.0006689	3.48447	1.80094
7401						704.804	809.992	0.00810472	0.00482952	1.2222	0.0391721	0.0519025	1.67816	0.746882
5746			Cer(d18:1/23:0)	13.7694		636.638	809.327	0.0135391	0.00142731	1.63012	0.046838	0.0584324	9.48574	3.24576
12527						940.877	809.316	0.0612536	0.0179455	1.67635	0.000171888	0.00135437	3.41332	1.77117
12511						939.872	809.309	0.0944384	0.0296426	1.64318	0.000362674	0.00214412	3.18591	1.6717
12963						966.902	809.109	0.0205491	0.00900127	1.46328	0.00594665	0.0140141	2.28291	1.19087
13393						996.902	809.006	0.215929	0.0670875	1.62332	0.00186144	0.00609791	3.21862	1.68644
12061						914.862	808.568	0.045307	0.0122345	1.62703	0.00162882	0.00555435	3.70322	1.88878
12045						913.857	808.477	0.0778072	0.0193944	1.65779	0.000726475	0.00322811	4.01184	2.00427
13610						1013.88	808.426	0.0118395	0.00465437	1.62662	0.00512197	0.012586	2.54374	1.34695
14280						1101.05	807.993	0.00737005	0.00385541	1.53761	0.00256905	0.00764223	1.91161	0.934789
14082						1064.91	807.941	0.00659734	0.00316178	1.52822	0.000749944	0.00329578	2.08659	1.06115
7715						718.682	807.814	0.0123042	0.00299214	1.58325	0.000956074	0.00385629	4.11218	2.0399
13718						1022.92	807.798	0.16307	0.0597967	1.57553	0.00638448	0.0147364	2.72706	1.44735
13432						998.912	807.794	0.0224168	0.00790512	1.66415	0.000500512	0.00258764	2.83573	1.50372
14058						1062.03	807.794	0.0164544	0.00522095	1.58598	0.00118497	0.00443621	3.15161	1.65609
14076						1063.9	807.792	0.0100096	0.0046148	1.60665	0.000566158	0.00276195	2.16902	1.11704
13962						1048.94	807.782	0.0503635	0.0178418	1.63263	0.000191758	0.00143542	2.82279	1.49712
7072						691.659	807.778	0.0294063	0.00984912	1.48784	0.00549977	0.0132551	2.98568	1.57806
13597						1012.88	807.774	0.0256428	0.0095066	1.5376	0.00602961	0.0141513	2.69736	1.43155
14222						1087.04	807.774	0.0147996	0.00583733	1.61071	0.00169938	0.005721	2.53533	1.34218
14228						1088.04	807.774	0.010991	0.00405924	1.62925	0.000939343	0.00381117	2.70765	1.43704
7017						689.644	807.769	0.0353908	0.00904773	1.6268	0.000699307	0.00314786	3.91157	1.96775
14050						1061.02	807.607	0.0233852	0.00742581	1.63395	0.00101543	0.00401217	3.14917	1.65497
14286						1102.06	807.572	0.00608065	0.00307031	1.48559	0.00927479	0.0190188	1.98046	0.985838
7096						692.664	807.496	0.0116928	0.00295115	1.59106	0.00202476	0.00646681	3.96213	1.98627
13055						972.896	807.496	0.00878658	0.00436606	1.44946	0.0331019	0.0462409	2.01247	1.00897
13247			PC(34:0/16:0)	11.9457		986.863	807.339	0.0108943	0.00449141	1.62826	0.00100284	0.00397964	2.42559	1.27833
13910						1042.98	807.339	0.0198812	0.00708318	1.60259	0.00175865	0.00586124	2.80682	1.48894
13920			TG(21:0/22:0/22:1(13Z))[iso6]	-11.0663		1043.98	807.266	0.0140824	0.00532845	1.61472	0.00102932	0.00404774	2.64287	1.4021
13037			TG(20:0/20:1(11Z)/20:1(11Z))[iso3]	-10.1742		971.89	807.096	0.0388654	0.0125973	1.50402	0.00433377	0.0111772	3.08523	1.62538
8265						743.695	807	0.0039973	0.000962835	1.27013	0.000631572	0.00295164	4.15159	2.05366
13341						992.953	806.922	0.0279909	0.0113545	1.6027	0.00297319	0.00849065	2.46519	1.3017
13656			TG(19:0/22:0/22:0)[iso3]	-8.65479		1017.97	806.909	0.050149	0.0140253	1.63745	0.000419689	0.00234215	3.57562	1.83819
13146						978.889	804.314	0.0643534	0.024356	1.36967	0.00100626	0.0039885	2.6422	1.40174
13073			TG(20:0/20:0/20:1(11Z))[iso3]	22.9468		973.938	803.213	0.0151073	0.00382191	1.68677	0.000320047	0.00198039	3.95281	1.98288
5941						645.618	803.116	0.0231688	0.00461081	1.72634	2.49135e-05	0.000671109	5.02489	2.32909
13057						972.933	803.058	0.0144553	0.00590676	1.62042	0.00247891	0.00744329	2.44724	1.29116
6368						662.619	802.967	0.0354939	0.00447882	1.71716	0.00708706	0.0158497	7.92482	2.98638
13326						991.952	802.714	0.055401	0.0122074	1.65274	8.34791e-05	0.000973804	4.5383	2.18215
12657			TG(18:0/20:0/20:0)[iso3]	23.7511		947.923	802.61	0.0738078	0.0177073	1.75607	2.00281e-05	0.000633149	4.16821	2.05943
13808			TG(20:0/22:0/22:0)[iso3]	19.9906		1032.01	802.588	0.0179428	0.00514675	1.71799	0.000336727	0.00204599	3.48624	1.80167
3984						563.54	802.587	0.103416	0.0224681	1.69107	8.08623e-05	0.000963073	4.60281	2.20252
5386			Cer(d18:1/22:0)	12.5583		622.621	802.564	0.20336	0.033566	1.72907	3.29121e-05	0.000722455	6.05851	2.59896
12642						946.917	802.564	0.107658	0.029635	1.70299	4.08384e-05	0.000773766	3.6328	1.86108
12721						951.873	802.564	0.630781	0.187819	1.71108	2.28473e-05	0.000656043	3.35846	1.7478
12739						952.876	802.564	0.428033	0.125308	1.70785	1.60684e-05	0.000622658	3.41585	1.77224
4730			Hydroxyphthioceranic acid (C39)	-16.7549		595.592	802.488	0.0310297	0.00418619	1.73476	5.94171e-05	0.000863497	7.4124	2.88994
5997			Cyclic archaeol with two cyclopentane rings	-0.578448		647.633	802.412	0.274124	0.0570057	1.74296	2.19248e-05	0.000648656	4.80871	2.26565
12238						923.913	802.412	0.0137071	0.00356358	1.59099	0.0014577	0.00514115	3.84643	1.94352
12782						954.882	802.412	0.0397294	0.0100002	1.72032	2.32955e-05	0.000659477	3.97285	1.99018
4706			Cer(d18:1/20:0)	14.0039		594.59	802.36	0.141827	0.0226467	1.73714	4.79557e-05	0.00080932	6.26257	2.64676
5313						619.602	802.348	0.210145	0.0401837	1.71431	2.05803e-05	0.000637049	5.22961	2.3867
6015			Cer(d18:1/24:1(15Z))	12.7085		648.637	802.308	0.133911	0.0257548	1.73716	1.28937e-05	0.000612249	5.19944	2.37836
12289						926.861	802.308	0.878016	0.201495	1.72348	6.21975e-05	0.000875196	4.3575	2.1235
4641						591.57	802.286	0.246664	0.0498304	1.7279	2.73787e-05	0.000686811	4.95008	2.30745
5336			Cer(d18:2/22:0)	12.2555		620.605	802.264	0.0952342	0.0177767	1.74681	1.2494e-05	0.000610596	5.35725	2.42149
5358						621.617	802.264	0.447967	0.109173	1.65202	0.00129292	0.00471554	4.10329	2.03678
12215						922.909	802.264	0.053849	0.012236	1.76186	1.6604e-05	0.000624048	4.40086	2.13779
4681						593.586	802.25	0.338669	0.0533579	1.74505	1.45976e-05	0.000618356	6.34711	2.6661
6620						673.65	802.25	0.0447711	0.0088933	1.73673	2.09677e-05	0.000640503	5.03425	2.33178
13517						1006	802.25	0.0355483	0.00781505	1.76666	6.40698e-06	0.000563938	4.5487	2.18545
17858						1855.75	802.148	0.00623527	0.000696672	1.50784	0.020634	0.0336394	8.95008	3.1619
12190						921.905	802.115	0.136074	0.0290371	1.72124	4.04949e-05	0.000771828	4.68621	2.22842
6643						674.653	802.093	0.0189786	0.00349131	1.7639	4.4963e-06	0.0005287	5.43596	2.44253
17841						1829.74	802.08	0.00912244	0.00133184	1.74693	0.000473891	0.00251088	6.84951	2.776
11703						897.897	802.025	0.00603738	0.000679763	1.55445	0.000849973	0.00356865	8.88159	3.15082
6050						649.644	801.965	0.0536088	0.0112024	1.70375	0.000135197	0.00119375	4.78549	2.25867
4664			Cer(d18:2/20:0)	13.3018		592.574	801.947	0.107845	0.0204389	1.71745	1.6748e-05	0.000624408	5.27646	2.39957
5440			Cer(d18:0/22:0)	4.31883		624.632	801.923	0.0107286	0.00298195	1.71854	0.000601027	0.00285946	3.59786	1.84714
12171						920.901	801.923	0.227186	0.0417458	1.73248	9.46221e-05	0.0010226	5.44214	2.44417
13504						1005	801.923	0.0494877	0.0128903	1.68785	0.000102497	0.00105308	3.83914	1.94078
5416						623.626	801.902	0.047462	0.00703632	1.70953	0.000218243	0.00154891	6.74529	2.75388
17817						1803.72	801.79	0.0109158	0.00106962	1.69996	0.000894491	0.00368755	10.2054	3.35126
12272						925.858	801.749	1.39692	0.334177	1.70203	0.00013299	0.00118458	4.18017	2.06356
12081			TG(18:0/18:2(9Z,12Z)/20:0)[iso6]	-23.2614		915.816	801.739	0.0612338	0.0166731	1.69348	3.21794e-05	0.000718121	3.6726	1.8768
11844						903.875	801.736	0.023736	0.00470247	1.67287	0.000972029	0.00389883	5.04756	2.33559
4096			Hydroxyphthioceranic acid (C37)	-16.2715		567.562	801.731	0.0294975	0.00377891	1.73628	0.000169017	0.001342	7.80583	2.96455
17842						1830.74	801.731	0.00834843	0.000972615	1.72767	5.83607e-06	0.000555416	8.58349	3.10156
17840						1828.73	801.73	0.00708855	0.000938052	1.71448	0.0119591	0.022753	7.55668	2.91775
4037						565.555	801.694	0.347012	0.0638453	1.72676	4.48164e-05	0.000794644	5.4352	2.44233
11632						894.887	801.694	0.16066	0.0228096	1.72548	0.00126418	0.00463865	7.04354	2.8163
11743						899.842	801.694	1.02329	0.178226	1.73694	0.000315189	0.00196095	5.74153	2.52143
11765						900.845	801.694	0.586771	0.114111	1.72159	3.83181e-05	0.000758989	5.14211	2.36236
12100						916.82	801.694	0.0383686	0.0110221	1.74035	3.16354e-05	0.00071481	3.48107	1.79953
12121						917.821	801.587	0.0167511	0.00414759	1.68995	0.000282034	0.00182238	4.03875	2.01391
12675						948.924	801.558	0.0331647	0.00866387	1.67964	0.000133266	0.00118573	3.82793	1.93657
4065			Cer(d18:1/18:0)	13.6662		566.558	801.552	0.148173	0.0242004	1.71948	5.58788e-05	0.00084745	6.12272	2.61417
11653						895.889	801.552	0.0891314	0.0146417	1.73661	6.18347e-05	0.000873712	6.08749	2.60585
12329						928.865	801.471	0.0596127	0.0178986	1.32232	0.00680789	0.0154154	3.33057	1.73577
6676						675.664	801.448	0.01642	0.00403323	1.69678	0.000207753	0.00150401	4.07117	2.02544
11818						902.852	801.404	0.0443463	0.00927897	1.75399	5.89316e-05	0.000861375	4.77922	2.25678
11676						896.892	801.39	0.029368	0.00460108	1.68485	0.000195646	0.00145035	6.38286	2.6742
17819						1804.72	801.39	0.00662188	0.000388723	1.68382	0.00617515	0.0143923	17.0349	4.09043
11792						901.848	801.346	0.19746	0.0387365	1.74035	2.69151e-05	0.000684025	5.09752	2.34979
11867						904.879	801.293	0.0172671	0.00346423	1.53887	0.0444549	0.0564442	4.9844	2.31742
12950						965.949	801.268	0.0424278	0.00812572	1.64735	5.62557e-05	0.000849226	5.22142	2.38444
6072			Cer(d18:1/24:0)	9.41596		650.651	801.194	0.0185193	0.00414088	1.63997	0.000727762	0.00323186	4.47231	2.16102
13403						996.934	799.091	0.00838244	0.00413542	1.21509	0.0205916	0.0335922	2.02698	1.01934
13553						1008.91	798.874	0.0232767	0.00902956	1.61029	0.00105918	0.00412305	2.57783	1.36616
13199						982.888	798.764	0.0297374	0.0126362	1.52415	0.00543666	0.0131451	2.35334	1.23471
13468						1001.89	798.201	0.043689	0.0217742	1.34391	0.0186208	0.0313254	2.00646	1.00465
13902			TG(21:0/22:1(13Z)/22:1(13Z))[iso3]	-13.8965		1041.96	794.947	0.00536216	0.00257615	1.4475	0.00539751	0.0130765	2.08146	1.0576
13894						1040.96	794.209	0.00933155	0.00450173	1.64847	0.000269504	0.00176718	2.07288	1.05164
12475						937.858	793.758	0.0793526	0.0353845	1.39986	0.00577197	0.0137215	2.24258	1.16516
12495						938.861	793.602	0.0710703	0.0259494	1.62952	0.00053364	0.00267813	2.73881	1.45355
4381						579.57	793.471	0.0178121	0.00657072	1.43343	0.0202713	0.0332331	2.71083	1.43873
12026						912.844	793.339	0.120585	0.0417419	1.58103	0.000900184	0.00370346	2.88883	1.53049
7665						716.665	793.151	0.0170816	0.00762966	1.45851	0.00254191	0.00758271	2.23884	1.16275
12566						942.851	793.151	0.212663	0.0496357	1.68675	0.000127869	0.00116265	4.28447	2.09912
12586			TG(18:2(9Z,12Z)/20:0/20:0)[iso3]	-12.1451		943.857	793.151	0.0812469	0.0169513	1.6772	0.000203994	0.00148748	4.79295	2.26091
13364						994.886	792.987	0.408086	0.146814	1.59922	0.00094445	0.003825	2.77962	1.47489
13570						1010.86	792.848	0.0426943	0.0186946	1.59284	0.00292065	0.00838421	2.28377	1.19142
12008						911.841	792.765	0.182127	0.05924	1.61463	0.000443046	0.00241701	3.0744	1.62031
14067						1062.88	792.765	0.00712156	0.00309424	1.48158	0.013081	0.0243145	2.30155	1.20261
13842						1035.87	792.759	0.025326	0.0121112	1.63827	0.000142764	0.00122558	2.09112	1.06428
14272						1099.04	792.619	0.00773453	0.00505468	1.35082	0.0246015	0.0378967	1.53017	0.613693
13683						1020.9	792.6	0.148979	0.0664785	1.59874	0.00204366	0.00650938	2.24101	1.16415
14134						1074.03	792.496	0.0175263	0.00582461	1.69571	5.56085e-05	0.000846166	3.009	1.58929
13224						984.846	792.459	0.0447643	0.0136482	1.69352	3.90173e-05	0.000763221	3.27987	1.71364
14218						1086.03	792.274	0.0085581	0.0038577	1.42906	0.00396387	0.0104784	2.21845	1.14955
7038						690.648	792.273	0.051239	0.0169574	1.55903	0.00437043	0.0112447	3.02162	1.59532
13207						983.841	792.273	0.0697469	0.0245056	1.67009	0.000339428	0.00205646	2.84616	1.50901
13943						1047.01	792.152	0.0253248	0.00470222	1.7392	7.40865e-06	0.000576156	5.38571	2.42914
11929						907.889	792.121	0.0242814	0.00699041	1.39455	0.00688298	0.0155333	3.47353	1.7964
7014						689.644	792.09	0.110605	0.0392534	1.5766	0.00192532	0.00624143	2.8177	1.49452
13236						985.849	792.09	0.0239167	0.00924736	1.66628	0.000603946	0.00286841	2.58632	1.3709
13851						1036.88	792.088	0.0171539	0.00886377	1.70955	6.87904e-05	0.000908728	1.93528	0.952544
13584						1011.87	792.087	0.0200428	0.00833543	1.56277	0.000576462	0.00278754	2.40453	1.26575
14212						1085.02	792.075	0.00962886	0.00540723	1.34978	0.0163289	0.0285284	1.78074	0.832476
14125						1073.02	792.051	0.0233037	0.0091861	1.61456	0.000722722	0.00321714	2.53685	1.34304
14051						1061.02	791.965	0.0117848	0.00451406	1.55519	0.00164915	0.00560164	2.61068	1.38443
13814						1032.99	791.892	0.0527611	0.0155919	1.61783	0.00286133	0.0082627	3.38387	1.75867
14041			TG(22:0/22:0/22:0)	-12.0512		1060.01	791.892	0.028883	0.00963596	1.60173	0.000551605	0.00272502	2.99742	1.58372
11464						886.829	791.855	0.0710431	0.0163927	1.68615	0.000445202	0.00242375	4.33383	2.11564
12829						957.827	791.855	0.0288014	0.00900454	1.72521	5.87952e-05	0.000860774	3.19854	1.67742
11440						885.825	791.816	0.119684	0.0311418	1.67173	0.000762731	0.00333204	3.84319	1.9423
6418						664.631	791.788	0.0457792	0.00860945	1.69212	0.000192995	0.0014402	5.31733	2.4107
6398						663.628	791.755	0.0985713	0.0253995	1.62552	0.00483244	0.0120813	3.88083	1.95637
13632			TG(20:1(11Z)/21:0/22:0)[iso6]	-12.5681		1015.95	791.73	0.0569274	0.0219607	1.62628	0.000927821	0.00377979	2.59224	1.3742
7639						715.66	791.72	0.0308097	0.0159936	1.46335	0.00169475	0.00570992	1.92638	0.945891
13963						1049.02	791.72	0.0087692	0.00275977	1.76029	1.71409e-05	0.00062536	3.17751	1.6679
6367						662.618	791.196	0.0440256	0.00633353	1.71222	0.000103368	0.00105627	6.9512	2.79726
6960						687.629	791.195	0.0375039	0.00967296	1.65923	0.000335486	0.00204116	3.87719	1.95501
13543						1007.98	791.059	0.0176891	0.00382847	1.69609	0.000428828	0.00237185	4.62041	2.20802
12860						959.836	790.902	0.0091255	0.00258901	1.56911	0.000580861	0.00279832	3.52471	1.8175
6992						688.631	790.898	0.018335	0.00356376	1.61863	0.000313913	0.0019558	5.14486	2.36313
12843			PC(22:0/26:0)	10.4626		958.83	790.885	0.0223051	0.00678016	1.68219	7.08412e-05	0.00091854	3.28976	1.71798
5719						635.596	790.85	0.0787542	0.013445	1.72439	6.98528e-05	0.000913857	5.85752	2.55029
5745			Cer(d16:2(4E,6E)/24:0(2OH))	12.0561		636.6	790.85	0.03766	0.00523492	1.69435	1.79575e-05	0.000627214	7.194	2.84679
3752						551.54	790.824	0.049001	0.014895	1.61701	0.00216675	0.00678098	3.28977	1.71799
13292			TG(20:0/20:0/21:0)[iso3]	-12.408		989.935	790.789	0.16951	0.0412671	1.64471	0.000369992	0.00217084	4.10762	2.0383
5663						633.583	790.33	0.130785	0.0282695	1.29863	0.0249273	0.0382423	4.62637	2.20988
13793			TG(20:1(11Z)/22:0/22:0)[iso3]	18.8071		1030	789.521	0.00701833	0.00313968	1.47951	0.00503746	0.0124376	2.23536	1.16051
5644						632.571	789.282	0.0301212	0.0069298	1.55018	0.000367432	0.00216154	4.34662	2.11989
12916						963.947	789.262	0.171208	0.0228353	1.75111	0.00570516	0.0136082	7.49754	2.90642
14110						1069.92	788.959	0.00665719	0.00399317	1.46355	0.00167189	0.00565498	1.66714	0.737379
1238			3-Deoxyvitamin D3	-1.65036		369.351	788.47	0.0710601	0.0379907	1.36484	0.0197508	0.0326421	1.87046	0.903392
12691						949.858	788.254	0.26511	0.101024	1.70184	1.89788e-05	0.000629322	2.62423	1.39189
12705						950.861	788.24	0.158211	0.063174	1.64474	0.000207911	0.00150469	2.50438	1.32445
5620						631.566	788.096	0.0649401	0.0163085	1.69868	8.94772e-05	0.00100091	3.98197	1.99348
12603						944.901	788.089	0.04284	0.0159715	1.51181	0.00133948	0.00483873	2.68227	1.42346
6574						671.634	787.744	0.00834698	0.00166255	1.70181	0.000137043	0.00120144	5.02057	2.32785
12629			TG(18:1(9Z)/20:0/20:0)[iso3]	22.5324		945.906	787.652	0.0402593	0.0105456	1.66936	3.89597e-05	0.000762876	3.81765	1.93268
12744						952.868	787.613	0.0132238	0.00607245	1.53855	0.0035182	0.00958855	2.17768	1.12279
5260						617.587	787.37	0.0593237	0.0124626	1.74293	7.506e-06	0.000577193	4.76016	2.25101
5287						618.59	787.37	0.0267115	0.00505985	1.64427	1.74494e-05	0.00062608	5.27911	2.40029
17834						1824.71	787.296	0.00321635	0.000352532	1.55785	0.000840855	0.00354447	9.12359	3.1896
17835						1825.7	787.165	0.00458645	0.00101252	1.68633	0.00261665	0.00774582	4.52973	2.17943
13490			TG(20:0/20:0/22:0)[iso3]	21.5265		1003.98	787.042	0.0342126	0.00986803	1.67463	6.67389e-05	0.000898537	3.46701	1.79369
13481						1002.98	786.856	0.0465527	0.0157797	1.67061	2.95374e-05	0.000701223	2.95016	1.56079
4597						589.555	786.825	0.0515809	0.0110356	1.69954	0.000158492	0.00129577	4.67404	2.22467
5938						645.618	786.743	0.0999494	0.0258599	1.68262	1.29449e-05	0.000612454	3.86504	1.95048
12139						918.885	786.665	0.254872	0.0694522	1.71476	1.07004e-05	0.000601811	3.66974	1.87568
4661			Cer(d18:2/20:0)	13.0612		592.574	786.545	0.174777	0.0412845	1.72659	3.5169e-05	0.000738525	4.23347	2.08184
12172						920.893	786.511	0.0674854	0.0186419	1.70575	1.87785e-05	0.000628925	3.62009	1.85603
12152			TG(16:0/20:0/20:0)[iso3]	22.1971		919.889	786.495	0.166457	0.0441186	1.70274	1.41388e-05	0.000616845	3.77295	1.91569
12236						923.842	786.495	1.28457	0.426082	1.6996	3.70926e-05	0.000751307	3.01485	1.59208
12253						924.845	786.495	0.834973	0.278597	1.70801	1.9359e-05	0.000630053	2.99707	1.58355
4640						591.571	786.484	0.406775	0.0995994	1.71868	2.37506e-05	0.000662867	4.08411	2.03002
5960						646.621	786.447	0.0535028	0.0111186	1.7383	1.63008e-05	0.000623272	4.81201	2.26664
17810						1800.69	786.357	0.00904641	0.00104742	1.75848	0.000135657	0.00119565	8.63685	3.1105
5311						619.602	786.331	0.739146	0.163749	1.73821	2.22627e-05	0.000651413	4.51389	2.17437
6019			Cer(d18:1/24:1(15Z))	12.4017		648.637	786.329	0.0297248	0.00642725	1.69223	4.99517e-05	0.000818164	4.62482	2.2094
6287						659.597	786.329	0.134447	0.0200002	1.72163	0.0014178	0.00504067	6.72229	2.74895
12059						914.803	786.329	0.077979	0.035497	1.67678	5.05254e-05	0.000821177	2.19677	1.13539
5987			Cyclic archaeol with two cyclopentane rings	-2.65092		647.632	786.295	0.0663878	0.0176457	1.71197	2.38324e-05	0.000663466	3.76227	1.9116
11819						902.864	786.004	0.0148389	0.00285858	1.78748	7.82006e-05	0.000951686	5.19102	2.37602
6313						660.601	785.966	0.0555326	0.0199217	1.61872	0.00225821	0.00697675	2.78754	1.47899
4010			Cer(d18:1/18:1(9Z))	13.7583		564.543	785.915	0.231677	0.0695547	1.54512	0.0103574	0.0205551	3.33086	1.73589
5334			Cer(d18:2/22:0)	12.8935		620.606	785.915	0.348787	0.0718469	1.7163	4.06443e-05	0.000772673	4.85458	2.27935
13134						977.968	785.899	0.0568588	0.0149625	1.70182	8.10473e-05	0.000963847	3.80009	1.92603
5388			Cer(d18:1/22:0)	9.16025		622.619	785.817	0.0491783	0.0102042	1.68072	0.000158713	0.00129671	4.81941	2.26886
13147						978.973	785.802	0.0230299	0.00584036	1.75918	3.70688e-06	0.000506116	3.94324	1.97938
3978						563.539	785.8	0.66606	0.11026	1.65969	0.0247147	0.0380171	6.0408	2.59474
17751						1772.67	785.776	0.0156817	0.00214036	1.67133	0.000382613	0.00221599	7.32667	2.87316
4703			Cer(d18:1/20:0)	13.7867		594.59	785.717	0.47075	0.0764744	1.73445	5.28189e-05	0.000832771	6.15565	2.62191
11613						893.873	785.717	0.273565	0.0548921	1.73213	1.92078e-05	0.000629766	4.98368	2.31721
17755						1773.67	785.677	0.0201066	0.00279071	1.67964	4.47036e-05	0.000794089	7.20483	2.84896
4063			Cer(d18:1/18:0)	13.8827		566.559	785.675	0.200016	0.0422547	1.71136	0.000102456	0.00105293	4.7336	2.24294
4727			Hydroxyphthioceranic acid (C39)	-15.1638		595.593	785.675	0.103249	0.0155016	1.72066	0.000107498	0.00107093	6.66053	2.73564
4039						565.555	785.648	0.497445	0.106076	1.7297	5.91137e-05	0.000862173	4.68949	2.22943
5363						621.613	785.643	0.147231	0.0330149	1.69585	0.000106005	0.00106572	4.45952	2.15689
13121						976.966	785.64	0.076541	0.0181184	1.73032	3.89916e-06	0.000512262	4.22449	2.07878
11718						898.829	785.637	1.38047	0.356246	1.7136	4.00711e-05	0.000769405	3.87504	1.95421
11231						875.842	785.629	0.0421199	0.00886345	1.72907	3.26797e-05	0.000721096	4.75209	2.24856
4677						593.586	785.62	1.09685	0.216519	1.66047	0.000111168	0.0010869	5.06584	2.3408
11588						892.87	785.62	0.416778	0.0929348	1.68701	5.37741e-05	0.000837397	4.48463	2.16499
11634						894.877	785.62	0.0960194	0.0181976	1.72702	6.85038e-06	0.000569722	5.27649	2.39958
11698						897.826	785.62	2.32464	0.592265	1.68805	6.377e-05	0.000883075	3.925	1.97269
12515						939.941	785.62	0.00635581	0.000956992	1.70755	0.00117752	0.00441774	6.64144	2.7315
17758						1774.68	785.577	0.0139435	0.00182439	1.49781	1.3843e-05	0.000615822	7.64285	2.93411
4752			Cer(d18:0/20:0)	-2.20754		596.596	785.557	0.0190922	0.00270692	1.74694	1.88589e-05	0.000629086	7.05312	2.81826
17761						1775.68	785.557	0.00587738	0.000928857	1.57029	0.00159139	0.00546632	6.32754	2.66165
11255						876.847	785.534	0.026124	0.0070001	1.77721	1.52973e-05	0.000620498	3.73195	1.89993
11656						895.878	785.477	0.0196688	0.00361603	1.70494	1.35765e-05	0.000614865	5.43934	2.44343
11054						867.859	785.451	0.156593	0.0254977	1.75659	4.73576e-05	0.000806634	6.14145	2.61858
11136						871.81	785.451	1.44646	0.268694	1.71535	0.000258799	0.00171872	5.38331	2.42849
11028						866.855	785.415	0.246641	0.037217	1.754	5.39268e-05	0.000838126	6.6271	2.72838
11202						874.821	785.413	0.0616191	0.0137981	1.71813	6.2313e-05	0.000875666	4.46576	2.15891
4094			Hydroxyphthioceranic acid (C37)	-15.2535		567.562	785.397	0.0425732	0.0084689	1.68996	0.000264472	0.00174455	5.02701	2.3297
11101						869.865	785.379	0.0113364	0.00161602	1.69979	2.29944e-05	0.000657181	7.01502	2.81045
12462						936.933	785.379	0.0979049	0.0221169	1.74798	1.27349e-05	0.000611604	4.4267	2.14623
17635						1722.65	785.379	0.00558381	0.000750523	1.65615	0.000119997	0.00112711	7.4399	2.89528
17700						1747.66	785.377	0.018889	0.0026498	1.62641	0.000466674	0.0024894	7.12845	2.83359
17705						1748.66	785.377	0.0113412	0.00159085	1.64616	0.000454922	0.0024538	7.12902	2.8337
11155						872.813	785.375	0.828481	0.180923	1.72103	0.000115286	0.00110471	4.57919	2.19509
17695						1746.65	785.277	0.0160377	0.00182122	1.64749	9.59905e-05	0.00102812	8.80602	3.13849
11081						869.04	785.269	0.0110356	0.00450827	1.59364	0.00693185	0.0156096	2.44785	1.29152
11485			TG(17:0/17:2(9Z,12Z)/20:0)[iso6]	-24.1894		887.785	785.204	0.0786646	0.0267548	1.68249	0.000571724	0.00277583	2.94021	1.55592
12481						937.937	785.192	0.0668672	0.0126213	1.74472	1.80086e-05	0.000627325	5.29796	2.40544
10666						850.832	785.126	0.0216714	0.00392868	1.75098	4.76133e-05	0.000807789	5.51622	2.46368
3521						539.53	785.09	0.0464711	0.00929545	1.66296	0.000685728	0.00310731	4.99934	2.32174
11077						868.861	785.033	0.0536909	0.0083971	1.74409	0.000106512	0.0010675	6.39398	2.67672
11181						873.816	785.033	0.255355	0.0585885	1.70188	0.000191577	0.00143472	4.35845	2.12381
3493			Cer(d18:1/16:0)	14.3022		538.527	785.019	0.248901	0.041046	1.67599	0.0202709	0.0332326	6.06396	2.60026
3464						537.524	785.005	0.560577	0.15111	1.58165	0.0117751	0.0224968	3.70973	1.89131
11768						900.833	784.933	0.0922286	0.0314818	1.13459	0.00784739	0.01698	2.92959	1.5507
10645						849.828	784.921	0.0321549	0.00606859	1.72264	0.000194496	0.00144597	5.29858	2.40561
11529						889.789	784.921	0.022243	0.00735561	1.65729	0.00102932	0.00404774	3.02395	1.59643
12499						938.941	784.795	0.0251453	0.00504738	1.72977	5.53622e-05	0.000844989	4.98185	2.31668
17625						1720.64	784.51	0.00676002	0.000929851	1.4932	0.00121026	0.00449842	7.27	2.86196
13174						980.871	783.323	0.0520653	0.0259806	1.54978	0.00291407	0.00837081	2.00401	1.00289
12781						954.856	783.035	0.0548027	0.0239275	1.51743	0.00191066	0.00620842	2.29036	1.19558
13372						994.919	782.814	0.0119758	0.00673064	1.27265	0.0207488	0.033767	1.77929	0.831305
13753						1025.82	782.768	0.00726721	0.00214882	1.33669	0.0465681	0.0582048	3.38195	1.75786
13456						1000.88	782.487	0.033152	0.0197801	1.24655	0.034041	0.0471084	1.67603	0.745051
13440						999.874	782.047	0.0448347	0.0268758	1.29695	0.0173118	0.0297398	1.66822	0.738308
13067						973.857	781.835	0.105485	0.0604939	1.33133	0.0270798	0.0404813	1.74372	0.80217
13663						1018.89	779.288	0.03966	0.02638	1.16522	0.0487246	0.0599999	1.50341	0.588239
13615			TG(20:2(11Z,14Z)/21:0/22:0)[iso6]	-11.3601		1013.94	778.426	0.01892	0.00810859	1.53869	0.00149607	0.00523623	2.33333	1.22239
13596						1012.93	778.315	0.0255879	0.0116123	1.48576	0.00553804	0.0133214	2.20351	1.13981
13198						982.829	777.635	0.0729345	0.0289546	1.65446	9.61882e-05	0.00102891	2.51892	1.33281
6537						669.62	777.445	0.00597744	0.00257311	1.5597	0.000773268	0.00336158	2.32304	1.21602
13548						1008.84	777.131	0.0383399	0.0198019	1.47305	0.00117403	0.00440904	1.93617	0.953208
14113						1071.01	777.106	0.0167175	0.00590949	1.72665	0.000132818	0.00118385	2.82893	1.50025
7592						713.646	777.043	0.00565481	0.00309893	1.30878	0.0207392	0.0337564	1.82476	0.86771
13834						1034.86	777.038	0.0127377	0.00713646	1.56463	0.000566789	0.00276353	1.78487	0.83582
11864						904.871	776.885	0.033043	0.0104049	1.62591	0.000114587	0.00110174	3.1757	1.66708
13342						992.872	776.879	0.313852	0.130306	1.58598	0.000346598	0.00208396	2.40858	1.26818
14018						1056.99	776.846	0.0259079	0.00917914	1.73356	5.63491e-05	0.000849663	2.82247	1.49696
4404			Cer(d18:1/19:0)	11.8658		580.573	776.694	0.0151025	0.00469319	1.59021	0.00328239	0.00910213	3.21797	1.68615
14026			TG(22:0/22:0/22:1(13Z))[iso3]	-13.2083		1058	776.627	0.0192625	0.00629154	1.63299	0.000270682	0.00177244	3.06166	1.61431
11885			TG(17:0/18:0/20:0)[iso6]	21.7091		905.873	776.626	0.0261032	0.00763728	1.67196	0.000244213	0.00165283	3.41786	1.77309
11988						910.832	776.6	0.108746	0.0444746	1.5361	0.00141739	0.00503964	2.44513	1.28991
14118						1072.01	776.6	0.0110864	0.00427854	1.64716	0.000235167	0.00161774	2.59116	1.3736
12350						929.794	776.592	0.048785	0.0229426	1.68673	0.000620306	0.00291802	2.1264	1.08841
11397						883.81	776.58	0.23345	0.081278	1.61	0.000506907	0.00260553	2.87224	1.52218
11416						884.813	776.551	0.149696	0.0536179	1.59247	0.000805862	0.00345119	2.7919	1.48125
13212						983.833	776.551	0.0359171	0.0194203	1.40165	0.00577726	0.0137304	1.84946	0.887106
13945						1047	776.362	0.0125334	0.00288	1.8172	0.000382545	0.00221575	4.35187	2.12164
12668						948.845	776.321	0.0720541	0.0404134	1.29922	0.0117857	0.0225117	1.78293	0.834248
13935			TG(21:0/22:0/22:0)[iso3]	-11.7829		1046	776.185	0.0309877	0.00863289	1.66512	0.000269911	0.001769	3.5895	1.84378
4943						604.539	776.166	0.0424425	0.014322	1.51418	0.00220266	0.00685846	2.96344	1.56727
11302						878.855	776.091	0.0447009	0.0118058	1.72393	7.31291e-05	0.000929067	3.78636	1.92081
3690						549.524	776.027	0.0514029	0.0114795	1.64973	0.0126418	0.0237092	4.47781	2.16279
3720			Cer(d15:2(4E,6E)/20:0)	14.8304		550.528	776.027	0.0236551	0.00474514	1.66433	0.00800732	0.0172085	4.98512	2.31763
11319						879.86	776.011	0.0290456	0.00959791	1.69913	0.00062934	0.00294502	3.02624	1.59753
12815						956.814	775.996	0.0683772	0.0222627	1.64416	0.000305978	0.00192349	3.07138	1.61889
6958						687.629	775.969	0.0931663	0.034526	1.54025	0.000792041	0.00341352	2.69844	1.43213
10911						861.833	775.878	0.00633595	0.00390639	1.24474	0.0419765	0.0543617	1.62194	0.697725
6363						662.616	775.804	0.103627	0.022433	1.65965	0.000461406	0.00247354	4.6194	2.2077
7021						689.642	775.78	0.0295911	0.0124789	1.39194	0.00590244	0.0139405	2.3713	1.24568
13265			TG(20:0/20:1(11Z)/21:0)[iso6]	-13.4469		987.918	775.78	0.131695	0.0381422	1.67496	5.39577e-05	0.000838274	3.45275	1.78774
6337						661.613	775.78	0.216025	0.0492679	1.68239	0.000126876	0.00115829	4.3847	2.13248
13807			TG(20:0/22:0/22:0)[iso3]	-13.0284		1031.98	775.78	0.0512978	0.0113259	1.75914	8.75818e-06	0.000588727	4.52924	2.17927
13929						1044.99	775.78	0.0406229	0.00817249	1.71073	0.000105184	0.00106281	4.97068	2.31344
4903						603.535	775.757	0.102994	0.0349248	1.58284	0.000804419	0.00344728	2.94902	1.56023
13816						1032.99	775.719	0.0240922	0.0052189	1.79778	1.03627e-05	0.000599852	4.61633	2.20675
12831						957.817	775.708	0.035652	0.0131048	1.65179	0.00017347	0.00136111	2.72052	1.44388
13505						1004.96	775.705	0.0919357	0.0153652	1.728	0.00030251	0.00190918	5.98337	2.58096
17859						1856.69	775.695	0.00525967	0.000372247	1.69589	5.45282e-05	0.00084097	14.1295	3.82064
4964						605.55	775.688	0.261581	0.0544223	1.61622	0.000159427	0.00129974	4.80651	2.26499
5694						634.585	775.688	0.120417	0.0165791	1.71183	7.32113e-05	0.000929438	7.26318	2.8606
5667						633.581	775.671	0.268463	0.0423177	1.69418	3.47446e-05	0.000735578	6.34397	2.66539
4995			Cer(d16:2(4E,6E)/22:1(13Z)(2OH))	14.1654		606.554	775.605	0.111752	0.0205226	1.70521	7.02679e-05	0.000915834	5.44535	2.44502
5715						635.597	775.605	0.184854	0.0341754	1.64743	0.000190179	0.00142928	5.40898	2.43536
13518						1005.96	775.605	0.0589316	0.0116808	1.7484	4.1721e-05	0.000778642	5.04516	2.3349
5767			17:1 Cholesteryl ester	20.7417		637.605	775.482	0.0190358	0.00295621	1.65099	0.00035484	0.00211506	6.43926	2.68689
12080			TG(18:0/18:2(9Z,12Z)/20:0)[iso6]	-12.3112		915.826	775.482	0.126503	0.0426459	1.75046	5.88536e-05	0.000861032	2.96636	1.5687
13692						1020.98	775.465	0.0153315	0.00351268	1.63385	0.00457952	0.0116292	4.36462	2.12586
5741			Cer(d16:2(4E,6E)/24:0(2OH))	12.569		636.601	775.441	0.0798215	0.0145085	1.68016	0.000286385	0.00184117	5.50173	2.45988
6997						688.632	775.441	0.0367889	0.013566	1.27839	0.0192964	0.0321181	2.71185	1.43928
10831						858.798	775.441	0.0746292	0.0196013	1.70785	0.000125913	0.00115403	3.80737	1.92879
17860						1857.7	775.333	0.00584594	0.00104837	1.50471	0.000665114	0.00304919	5.57619	2.47928
5017						607.565	775.049	0.207006	0.0495774	1.7242	3.74913e-05	0.000753844	4.17541	2.06192
10812						857.795	775.049	0.126198	0.0355976	1.61414	0.00142446	0.00505756	3.54512	1.82583
5035			Cer(d14:2(4E,6E)/24:0(2OH))	14.8026		608.57	774.924	0.0832718	0.0188997	1.72487	9.49848e-05	0.00102407	4.40599	2.13947
12525						940.839	774.924	0.771954	0.174853	1.69266	9.64487e-05	0.00102995	4.41487	2.14237
3232			Cer(d16:1/17:0)	18.7693		524.514	774.877	0.0117094	0.00233593	1.53373	0.00664288	0.0151536	5.01273	2.3256
13983						1050.84	774.877	0.00758586	0.00289149	1.62744	1.86678e-05	0.000628703	2.62351	1.3915
6425						664.632	774.865	0.0108727	0.00247861	1.61984	0.000452139	0.00244526	4.38663	2.13311
12568						942.859	774.865	0.06415	0.0179475	1.4936	0.00311303	0.00877135	3.57432	1.83767
10705						852.841	774.835	0.0222201	0.00744435	1.73733	0.00184938	0.00607056	2.98483	1.57765
5062			15:1 Cholesteryl ester	21.0566		609.573	774.814	0.019015	0.00447879	1.68279	0.00171934	0.00576854	4.24557	2.08596
12058						914.824	774.813	0.339618	0.104778	1.70988	8.58343e-05	0.000984613	3.24131	1.69658
13178						980.953	774.791	0.0111114	0.00422182	1.7179	0.00201453	0.00644367	2.63189	1.3961
13150			TG(20:0/20:1(11Z)/20:0) (d5)	-3.14965		978.944	774.725	0.0428158	0.0165334	1.72556	0.00404	0.010625	2.58966	1.37276
12383						931.804	774.328	0.0117893	0.00474219	1.4255	0.00926886	0.0190106	2.48605	1.31386
13669						1018.98	774.025	0.0359299	0.00662216	1.60022	0.00112897	0.00429637	5.42571	2.43981
14103						1067.9	773.298	0.00379405	0.00239638	1.17965	0.0246663	0.0379657	1.58324	0.662879
5619						631.566	773.086	0.138917	0.0429159	1.52006	0.00335504	0.00924884	3.23695	1.69464
13472			TG(20:0/20:1(11Z)/22:0)[iso6]	20.4051		1001.97	772.329	0.00928435	0.00467723	1.43853	0.00551412	0.01328	1.98501	0.989145
5925						644.606	772.049	0.00848665	0.00194108	1.57782	0.00228454	0.0070336	4.37213	2.12834
6396						663.756	771.95	0.0148603	0.0108605	1.2029	0.0286826	0.0420771	1.36829	0.45237
5900						643.603	771.83	0.0201895	0.00342463	1.59484	0.000266829	0.00175519	5.89537	2.55958
12211						922.829	771.667	0.302366	0.126932	1.6567	0.00011838	0.00111952	2.38211	1.25224
12118			TG(16:1(9Z)/20:0/20:0)[iso3]	22.499		917.874	771.52	0.0709223	0.0242463	1.65897	6.2303e-05	0.000875625	2.92507	1.54847
13640						1016.87	771.52	0.0184457	0.00836504	1.34617	0.0180754	0.0306728	2.2051	1.14084
13461						1000.97	771.501	0.0133447	0.0054781	1.57218	0.00197277	0.006349	2.436	1.28452
12189						921.826	771.484	0.465092	0.193964	1.63115	0.000217285	0.00154488	2.39782	1.26173
12099						916.87	771.419	0.0909759	0.0295776	1.61534	4.73112e-05	0.000806424	3.07584	1.62098
6235						657.583	771.343	0.0333008	0.00833484	1.55543	0.00886286	0.0184427	3.99537	1.99833
17747						1771.65	770.8	0.00257085	0.000492544	1.57801	0.00224009	0.00693835	5.21954	2.38392
3925						561.524	770.592	0.058072	0.0135199	1.72174	0.000119504	0.00112481	4.2953	2.10276
5256						617.586	770.431	0.202742	0.0498496	1.73764	1.12772e-05	0.000604912	4.06706	2.02399
4614			Cer(d18:2/20:1)	13.5036		590.559	770.346	0.0415394	0.0101257	1.70237	8.31422e-05	0.000972448	4.10236	2.03645
5281						618.59	770.346	0.0896154	0.0241309	1.68074	6.82155e-05	0.000905911	3.71372	1.89286
3945			Cer(d18:2/18:1)	14.1375		562.527	770.326	0.0202198	0.00582813	1.57792	0.0037812	0.0101202	3.46935	1.79466
13092						974.95	770.326	0.0540455	0.0212161	1.46431	0.000326552	0.0020061	2.54739	1.34902
13488			TG(20:4(5Z,8Z,11Z,14Z)/21:0/22:3(10Z,13Z,16Z))[iso6]	0.824629		1003.87	770.317	0.00642898	0.00244644	1.73055	7.41919e-05	0.000933814	2.6279	1.39391
11593						892.975	770.269	0.00856183	0.00380778	1.46733	0.0062702	0.0145493	2.24851	1.16897
13103			TG(20:0/20:0/20:0)	23.2941		975.954	770.261	0.0426225	0.0162935	1.57563	0.00143289	0.00507885	2.61592	1.38732
5942						645.618	770.252	0.0241603	0.00659256	1.69234	0.000159762	0.00130115	3.66478	1.87373
11614						893.866	770.039	0.0202238	0.00598685	1.62021	0.000866458	0.0036121	3.37803	1.75618
11673						896.813	770.015	1.15342	0.42129	1.70246	3.21647e-05	0.000718033	2.73784	1.45304
14239						1090.74	770.015	0.00630443	0.00386825	1.27618	0.0122108	0.0231044	1.62979	0.704683
11550						890.855	770.014	0.365032	0.106037	1.67839	5.88539e-05	0.000861033	3.44249	1.78345
11652						895.81	770.014	1.85429	0.657771	1.67021	5.62002e-05	0.000848965	2.81906	1.49521
4013			Cer(d18:1/18:1(9Z))	14.0258		564.543	770.009	0.276931	0.0677446	1.68739	7.9192e-06	0.00058135	4.08787	2.03135
11567			TG(18:0/18:0/18:0)	22.7971		891.858	770.009	0.241389	0.0683162	1.65817	4.07026e-05	0.000773003	3.53341	1.82106
12885			TG(19:0/20:0/20:0)[iso3]	21.7696		961.937	770.009	0.0606324	0.0249255	1.53546	0.000502302	0.00259267	2.43255	1.28247
11704						897.817	770.004	0.390437	0.141785	1.69126	3.25236e-05	0.000720175	2.75372	1.46138
12872						960.933	770.004	0.0820472	0.0361708	1.49129	0.000386636	0.00223014	2.26833	1.18163
11589						892.861	769.997	0.0856674	0.0266242	1.61448	0.000253206	0.0016929	3.21765	1.68601
17738						1769.64	769.992	0.00763536	0.00178347	1.49369	0.000935116	0.00379969	4.28118	2.09801
11203						874.832	769.981	0.0245078	0.00853295	1.71955	8.65137e-05	0.000987715	2.87214	1.52213
17742						1770.65	769.869	0.00523335	0.000991382	1.51343	0.00865306	0.0181427	5.27884	2.40022
17690						1745.63	769.752	0.00394567	0.00104275	1.63634	0.00086546	0.00360948	3.78392	1.91988
4635						591.571	769.629	1.12613	0.330651	1.66086	8.12266e-05	0.000964594	3.4058	1.76799
4657			Cer(d18:2/20:0)	13.3865		592.574	769.629	0.501484	0.142632	1.66639	7.05599e-05	0.000917216	3.51593	1.81391
11456						886.771	769.58	0.0957359	0.0627837	1.25051	0.0197636	0.0326567	1.52485	0.60867
35						209.2	769.567	0.0517949	0.0433609	1.38138	0.0105523	0.0208269	1.19451	0.256415
1237			3-Deoxyvitamin D3	-1.23178		369.351	769.561	0.104438	0.0410259	1.54063	0.00213539	0.00671269	2.54566	1.34804
11722						898.819	769.518	0.101019	0.0412154	1.66232	0.000173837	0.00136267	2.45101	1.29338
17681						1743.63	769.418	0.0160061	0.00276898	1.62169	1.95958e-05	0.000630495	5.78051	2.5312
17686						1744.63	769.418	0.0132163	0.00228337	1.6524	0.000155526	0.00128305	5.78808	2.53309
11180						873.826	769.407	0.0421593	0.0135537	1.67506	9.25912e-05	0.00101421	3.11054	1.63717
17678						1742.62	769.406	0.0132783	0.00340323	1.54605	0.00293369	0.00841074	3.90168	1.96409
1258						370.354	769.394	0.0338484	0.0121889	1.5205	0.00188647	0.00615432	2.77698	1.47352
11030						866.846	769.303	0.0703458	0.0263863	1.04312	0.0485595	0.0598643	2.66599	1.41467
12693						949.937	769.303	0.0508412	0.0186098	1.50665	0.00147394	0.00518156	2.73195	1.44993
3405						535.508	769.298	0.341994	0.0663651	1.71678	1.84918e-05	0.000628344	5.15323	2.36548
11483						887.774	769.296	0.044021	0.0213706	1.48857	0.000209952	0.00151357	2.05988	1.04256
5314						619.601	769.28	0.166558	0.0438167	1.62	0.000239765	0.00163572	3.80124	1.92647
3470						537.523	769.178	0.558421	0.132217	1.70133	4.19577e-05	0.000779925	4.22353	2.07845
12444						935.921	769.178	0.0924384	0.0345728	1.58945	0.000350974	0.00210054	2.67373	1.41885
3494			Cer(d18:1/16:0)	14.3539		538.527	769.169	0.213501	0.0503043	1.67324	9.3399e-05	0.00101758	4.24419	2.08549
5335			Cer(d18:2/22:0)	11.9654		620.605	769.169	0.0729731	0.0189984	1.61019	0.000132685	0.0011833	3.84101	1.94149
10623						848.816	769.169	0.0346635	0.00931899	1.6384	0.0134715	0.0248438	3.71966	1.89517
10977						864.839	769.169	0.493421	0.125021	1.68019	0.000156568	0.00128755	3.9467	1.98065
11004						865.842	769.169	0.294312	0.0777114	1.64223	0.000158647	0.00129643	3.78725	1.92115
11118						870.798	769.169	1.46704	0.461573	1.68941	3.57841e-05	0.000742714	3.17834	1.66828
10647						849.822	769.165	0.00995086	0.00332268	1.48551	0.00358118	0.00971763	2.99483	1.58247
3522						539.531	769.159	0.0473108	0.00850486	1.72569	5.124e-05	0.000824865	5.56279	2.47581
17617						1718.61	769.159	0.0143698	0.00251849	1.59826	0.000881996	0.00365249	5.70571	2.51241
3442			Cer(d18:2/16:0)	15.128		536.512	769.154	0.154123	0.0262602	1.75051	0.000268098	0.00176089	5.86906	2.55313
11056						868.042	769.154	0.00820054	0.00202322	1.4868	0.0292399	0.0426181	4.05321	2.01906
11097						869.795	769.154	2.46362	0.755221	1.68162	3.8511e-05	0.000760167	3.26212	1.70581
12430						934.917	769.154	0.135255	0.0470449	1.6368	9.25804e-05	0.00101417	2.87501	1.52357
11034						867.041	769.147	0.0159949	0.0062303	1.61595	0.000209281	0.00151066	2.56728	1.36024
17608						1716.61	769.146	0.0158537	0.00337128	1.59129	0.00127888	0.00467793	4.70258	2.23345
11161						872.804	769.13	0.112999	0.0392896	1.67054	8.83775e-05	0.000996077	2.87605	1.52409
4680						593.583	768.967	0.283434	0.0721301	1.66829	0.000176482	0.00137383	3.92948	1.97434
10599						847.813	768.947	0.0551433	0.0174269	1.63565	0.000672108	0.00306906	3.16426	1.66187
17611						1717.61	768.943	0.0217063	0.00391248	1.70286	0.00010524	0.00106301	5.54795	2.47196
4738			Hydroxyphthioceranic acid (C39)	-13.3954		595.594	768.86	0.0176996	0.00384643	1.5583	0.00244984	0.00738181	4.60156	2.20212
12676						948.933	768.805	0.0721114	0.0228094	1.60492	0.000372124	0.00217855	3.16148	1.6606
4707			Cer(d18:1/20:0)	11.4086		594.589	768.71	0.101896	0.0227879	1.68636	0.000169424	0.00134377	4.47151	2.16076
4088			Hydroxyphthioceranic acid (C37)	-17.1983		567.561	768.681	0.10923	0.0247402	1.71206	7.28841e-05	0.00092796	4.41507	2.14244
4111			Cer(d18:0/18:0)	-1.37605		568.565	768.614	0.0183068	0.00453303	1.52155	0.00203008	0.00647882	4.03854	2.01383
4035						565.555	768.547	1.26378	0.316199	1.66966	9.80538e-05	0.00103626	3.99679	1.99884
4062			Cer(d18:1/18:0)	13.5733		566.558	768.547	0.517241	0.12158	1.67637	7.70925e-05	0.000946798	4.25434	2.08894
10901						861.759	768.547	0.0181144	0.00797833	1.52873	0.00157949	0.00543807	2.27045	1.18298
1547			N-stearoyl taurine	11.1943		392.287	768.537	0.160125	0.108138	1.25111	0.0193275	0.0321543	1.48074	0.56632
17532						1690.59	768.289	0.0151959	0.00169706	1.68833	5.25765e-05	0.000831579	8.95424	3.16257
10410						839.827	768.288	0.139835	0.0305951	1.71725	0.000129983	0.00117181	4.57051	2.19236
17536						1691.6	768.287	0.0169064	0.00235713	1.58113	9.08461e-05	0.00100683	7.17247	2.84247
17541						1692.6	768.287	0.010451	0.000867243	1.55208	0.00324388	0.00902784	12.0508	3.59106
10435						840.83	768.285	0.0457942	0.010654	1.71011	0.000114655	0.00110203	4.29832	2.10377
9978						821.797	768.285	0.0347336	0.00889497	1.69861	0.00233762	0.00714705	3.90486	1.96527
10003						822.8	768.26	0.020107	0.0066931	1.66433	0.000227741	0.00158807	3.00413	1.58695
10379						838.824	768.26	0.246682	0.0595483	1.71636	0.000168936	0.00134165	4.14255	2.05052
10516						844.782	768.26	0.738546	0.184001	1.71835	5.87519e-05	0.000860583	4.01381	2.00497
10577						846.789	768.12	0.0538397	0.016301	1.7246	3.62563e-05	0.000745863	3.30285	1.72371
10873			PC(O-20:0/22:0)	13.674		860.758	767.98	0.0515181	0.0225348	1.66285	0.000426613	0.0023647	2.28616	1.19293
13416						997.858	767.98	0.0179535	0.00899163	1.40168	0.00644981	0.0148424	1.99669	0.997609
2984						509.493	767.829	0.290496	0.042614	1.74253	0.00013422	0.00118971	6.8169	2.76912
10493						843.778	767.829	1.41009	0.306198	1.71999	0.000237169	0.00162561	4.60514	2.20325
10543						845.786	767.829	0.245735	0.0593844	1.71624	0.000106552	0.00106764	4.13803	2.04895
11994						910.914	767.829	0.020306	0.0068142	1.50866	0.00171392	0.00575567	2.97996	1.57529
10439						841.105	767.615	0.00601402	0.00201802	1.65163	0.00144017	0.0050972	2.98015	1.57539
6023						648.605	767.407	0.00752361	0.00170672	1.75234	0.00095715	0.00385918	4.40822	2.1402
5998						647.598	767.401	0.0189698	0.00470002	1.60606	0.00280243	0.00814059	4.0361	2.01296
13856						1036.96	766.52	0.00724252	0.00273893	1.49154	0.00572012	0.0136336	2.64429	1.40288
13036						971.842	766.212	0.130189	0.0717022	1.39043	0.010045	0.0201192	1.8157	0.860523
12292						926.824	766.01	0.0972843	0.0297692	1.67409	0.000221964	0.00156442	3.26795	1.70839
13048						972.845	766.01	0.087478	0.0505807	1.32151	0.0214214	0.034506	1.72948	0.790335
13574						1010.95	765.704	0.0171107	0.0101249	1.21639	0.0323116	0.0455138	1.68996	0.756992
5395						622.587	765.624	0.00589115	0.00129428	1.58999	0.00156452	0.00540233	4.55167	2.1864
12622						945.826	765.1	0.238462	0.142966	1.25412	0.0286371	0.0420327	1.66797	0.738091
3428			Davallioside A	-20.0802		536.166	764.905	0.144835	0.120914	1.18961	0.0203401	0.0333106	1.19784	0.260436
1813						413.266	764.147	1.29666	1.4676	1.26939	0.0263247	0.0397083	0.883526	-0.178655
13235			TG(20:0/20:2(11Z,14Z)/21:0)[iso6]	-16.9368		985.899	763.504	0.0348828	0.0117068	1.71084	0.000103612	0.00105716	2.9797	1.57517
13302						990.856	763.192	0.0864435	0.035798	1.64296	0.000144623	0.00123424	2.41476	1.27188
13225						984.896	762.982	0.0601244	0.0193766	1.64933	0.000704217	0.00316252	3.10294	1.63363
14014			TG(22:0/22:1(13Z)/22:1(13Z))[iso3]	-11.3815		1055.98	762.702	0.00595844	0.00255198	1.36199	0.0387217	0.0514969	2.33483	1.22332
6914						685.614	761.48	0.015911	0.00806716	1.46308	0.00530244	0.0129089	1.97232	0.979895
12493			TG(20:2(11Z,14Z)/18:3(6Z,9Z,12Z)/20:2(11Z,14Z)) (d5)	1.53811		938.823	761.243	1.37525	0.340641	1.7085	3.97387e-05	0.000767479	4.03724	2.01337
6936						686.619	761.158	0.0090264	0.00323497	1.63363	0.000571364	0.00277493	2.79026	1.4804
12926						964.84	760.89	0.550287	0.149798	1.72485	1.34476e-05	0.00061439	3.67352	1.87716
13177						980.813	760.89	0.0696869	0.0217337	1.69524	2.63146e-05	0.000680306	3.2064	1.68095
13529			PC(20:4(5Z,8Z,11Z,14Z)/32:0)	0.653927		1006.82	760.881	0.0282198	0.00818876	1.64656	0.00584375	0.0138424	3.44616	1.78499
3694						549.524	760.822	0.0465382	0.0129759	1.69033	0.00220352	0.00686028	3.58652	1.84259
5638						632.569	760.69	0.128865	0.023749	1.68126	2.92709e-05	0.000699397	5.42611	2.43992
13786						1028.96	760.658	0.0488324	0.0126067	1.70787	9.10543e-05	0.00100772	3.87354	1.95365
13794			TG(20:1(11Z)/22:0/22:0)[iso3]	-14.0135		1029.96	760.658	0.0369139	0.00866649	1.68004	0.00289412	0.00833004	4.25938	2.09064
13817						1032.83	760.649	0.00793659	0.00393954	1.53745	0.000916363	0.00374833	2.0146	1.01049
3722			Cer(d15:2(4E,6E)/20:0)	14.639		550.527	760.63	0.0206435	0.00526507	1.70998	0.000211606	0.00152071	3.92084	1.97116
13510						1005.82	760.533	0.0410129	0.0119136	1.68992	0.00197565	0.00635547	3.44253	1.78347
13921			TG(21:0/22:0/22:1(13Z))[iso6]	-10.6004		1043.98	760.533	0.0158384	0.00448956	1.44925	0.0176723	0.0301831	3.52784	1.81878
4911						603.534	760.396	0.254623	0.0653797	1.72327	2.97626e-05	0.000702746	3.89452	1.96145
4940						604.538	760.396	0.108525	0.0250856	1.66885	8.01195e-05	0.000959945	4.32618	2.11309
11275			TG(17:0/18:0/18:0)[iso3]	24.0403		877.843	760.366	0.0241585	0.0103349	1.56206	0.0110175	0.0214639	2.33756	1.225
11259						876.839	759.966	0.0457231	0.0119645	1.69183	0.00428912	0.0110947	3.82155	1.93416
6286						659.597	759.788	0.183838	0.0406991	1.69805	2.21321e-05	0.000650355	4.51699	2.17536
13480						1002.94	759.788	0.149452	0.0289504	1.72032	9.6129e-05	0.00102867	5.16236	2.36803
6310						660.601	759.773	0.0954155	0.0213461	1.73971	6.4129e-05	0.000884992	4.46993	2.16025
17857						1854.67	759.623	0.00467149	0.000101729	1.66126	0.00454131	0.0115597	45.9208	5.52108
5616						631.566	759.571	0.280404	0.0527105	1.69886	1.7631e-05	0.000626492	5.3197	2.41135
6341						661.61	759.571	0.0688922	0.0142975	1.74572	1.96883e-05	0.000630665	4.81848	2.26858
13373						995.781	759.571	0.0263879	0.00597197	1.73834	0.000217521	0.00154588	4.41863	2.1436
13433						998.949	759.571	0.00600147	0.0030447	1.40757	0.0435814	0.0557197	1.97112	0.979013
6961						687.631	759.548	0.0262268	0.00836668	1.68495	0.000360481	0.00213603	3.13468	1.64832
5660						633.582	759.526	0.547623	0.101611	1.72806	2.99431e-05	0.000703956	5.38942	2.43013
5688						634.585	759.526	0.25563	0.0424116	1.71852	6.70634e-05	0.000900175	6.02736	2.59153
13492			TG(20:0/20:0/22:0)[iso3]	-15.7666		1003.95	759.526	0.0918184	0.0219942	1.62749	0.000179457	0.0013862	4.17466	2.06166
13501						1004.95	759.526	0.0364329	0.0110672	1.72322	9.84864e-05	0.00103794	3.29198	1.71896
17854						1852.66	759.511	0.0083699	0.00124274	1.65148	0.00834057	0.0176925	6.73504	2.75169
13667						1018.97	759.504	0.0220197	0.00593228	1.71342	0.00309755	0.00874059	3.71185	1.89214
17856						1853.67	759.496	0.0116648	0.00116596	1.55743	0.000116881	0.00111239	10.0044	3.32257
12417			TG(17:0/20:0/20:0)[iso3]	-17.2845		933.868	759.491	0.692789	0.131514	1.72209	3.27856e-05	0.000721717	5.2678	2.3972
13657			TG(19:0/22:0/22:0)[iso3]	-14.1401		1017.96	759.482	0.0532053	0.0102711	1.70127	0.000297698	0.00188915	5.1801	2.37298
6365						662.618	759.443	0.0247057	0.00430593	1.74135	9.98409e-05	0.00104314	5.73759	2.52045
5718			16:2 Campesteryl ester	23.8161		635.591	759.39	0.094822	0.0172275	1.72493	7.74091e-05	0.000948204	5.50411	2.46051
12318			PC(22:0/24:1(15Z))	7.87696		928.78	759.389	0.108459	0.0493408	1.66369	0.000361129	0.00213842	2.19815	1.13629
13715						1022.8	759.289	0.016722	0.00583382	1.58536	0.0017837	0.00591967	2.8664	1.51924
5743			Cer(d16:2(4E,6E)/24:0(2OH))	8.67213		636.598	759.23	0.0269829	0.00482073	1.66804	0.000343138	0.00207074	5.59725	2.48472
12029						912.808	759.152	1.36306	0.371084	1.68666	5.22115e-05	0.000829769	3.67319	1.87703
4353			Cer(d14:2(4E,6E)/22:1(13Z)(2OH))	13.6606		578.522	759.146	0.145529	0.0313314	1.67484	0.00123766	0.00456921	4.64482	2.21562
17839						1828.65	759.122	0.00941023	0.00112378	1.72534	0.0125418	0.0235697	8.37374	3.06587
4957						605.55	759.062	0.520961	0.122058	1.68563	0.000118739	0.00112121	4.26815	2.09361
4992			Cer(d16:2(4E,6E)/22:1(13Z)(2OH))	13.558		606.554	759.062	0.228627	0.052423	1.70877	7.78272e-05	0.000950049	4.36119	2.12472
10788						856.782	759.062	0.120653	0.0448424	1.6587	0.000415061	0.00232691	2.69059	1.42792
12351						929.786	759.062	0.0553798	0.0274732	1.54331	0.00324017	0.00902066	2.01578	1.01134
17836						1826.64	759.062	0.0113659	0.001234	1.72146	0.00299231	0.00852913	9.21057	3.20329
4315			phenolic phthiocerol	-1.13268		577.518	758.997	0.398752	0.09897	1.70103	5.45912e-05	0.000841265	4.02902	2.01043
11924						907.853	758.997	0.710235	0.143918	1.71027	8.07778e-05	0.000962719	4.935	2.30305
6188						655.566	758.965	0.00783565	0.0016099	1.58177	0.00640179	0.0147645	4.86715	2.28308
13396						996.784	758.965	0.0298031	0.00729715	1.73725	0.000215915	0.0015391	4.08421	2.03006
17838						1827.65	758.937	0.0156988	0.00188612	1.61163	0.00590736	0.0139487	8.32334	3.05716
899						341.304	758.908	0.0158278	0.00553665	1.45836	0.0215624	0.0346591	2.85874	1.51538
10770						855.778	758.822	0.19009	0.0760869	1.60118	0.000388887	0.00223801	2.49832	1.32096
5034			Cer(d14:2(4E,6E)/24:0(2OH))	12.6189		608.569	758.776	0.190118	0.0435536	1.71542	0.000111567	0.00108866	4.36515	2.12603
17812						1801.63	758.744	0.0160065	0.00208196	1.74821	0.00254557	0.00759076	7.68816	2.94264
10664						850.823	758.668	0.0437951	0.0128988	1.66367	0.000658981	0.00303163	3.39529	1.76353
10685						851.827	758.668	0.0323947	0.0103374	1.70387	0.00608708	0.0142457	3.13373	1.64788
10065						825.812	758.626	0.0122558	0.00250773	1.64756	0.0136871	0.0251326	4.88723	2.28902
17814						1802.63	758.573	0.0108445	0.00098206	1.64823	0.0224796	0.0356387	11.0426	3.465
17816						1803.64	758.573	0.00351096	0.000527753	1.63156	0.000570959	0.00277392	6.65266	2.73393
3210						523.508	758.535	0.0295999	0.00925144	1.63776	0.000573846	0.00278108	3.1995	1.67784
13343						992.952	758.438	0.0195855	0.00702452	1.74147	0.000101941	0.00105103	2.78816	1.47932
5057			15:1 Cholesteryl ester	20.0905		609.573	758.36	0.0477757	0.0101964	1.70707	0.000562887	0.00275373	4.68553	2.22821
17757						1774.61	758.241	0.0083698	0.000840528	1.5526	0.0204045	0.0333829	9.95779	3.31583
4364						579.534	758.15	0.366891	0.12306	1.72719	2.57203e-05	0.000676497	2.98139	1.57599
4402			Cer(d14:1(4E)/22:1(13Z)(2OH))	13.2478		580.538	758.124	0.149415	0.0447513	1.72745	4.28333e-05	0.000784582	3.33879	1.73932
12060						914.821	758.105	0.116509	0.0333273	1.4754	0.00109281	0.00420757	3.4959	1.80566
17760						1775.62	758.089	0.00993908	0.00146871	1.69432	0.00542085	0.0131175	6.7672	2.75856
4427						581.541	758.028	0.0364175	0.00854051	1.68214	0.00688387	0.0155347	4.2641	2.09224
4555						587.54	758.028	0.0150347	0.00557112	1.43956	0.0153573	0.0273113	2.69868	1.43225
11462						886.793	757.978	0.636944	0.250933	1.67214	0.000146415	0.00124249	2.53831	1.34387
11488			TG(17:0/17:2(9Z,12Z)/20:0)[iso6]	-11.2047		887.796	757.841	0.209808	0.089785	1.75116	2.89404e-05	0.000697101	2.33678	1.22452
13027						971.768	757.841	0.0146938	0.00478573	1.60387	0.0148506	0.026662	3.07033	1.61839
13308						990.944	757.841	0.0541074	0.0117987	1.70267	1.86956e-05	0.000628759	4.58588	2.1972
12726						951.917	757.808	0.055502	0.0185438	1.68115	0.000179818	0.00138769	2.99302	1.5816
9649						806.805	757.788	0.0141195	0.00992975	1.45808	0.0147704	0.0265585	1.42194	0.50786
12745						952.921	757.788	0.0215378	0.00786778	1.62534	0.000771952	0.00335791	2.73747	1.45284
12156						919.81	757.766	0.207985	0.126026	1.35713	0.00856359	0.0180134	1.65033	0.722754
3751						551.504	757.66	0.234029	0.0508752	1.69404	0.000199799	0.00146874	4.60005	2.20165
10158						830.768	757.258	0.0490463	0.0156072	1.70145	0.000227228	0.00158599	3.14254	1.65193
11380						882.835	757.148	0.102558	0.0321118	1.43139	0.000204159	0.00148821	3.19377	1.67526
10139						829.763	757.082	0.0871036	0.026189	1.5975	0.00196019	0.00632063	3.32596	1.73377
5203						615.571	757.078	0.0320746	0.0082233	1.60081	0.000483012	0.0025376	3.90045	1.96364
13892						1040.87	756.981	0.00755409	0.00470147	1.28906	0.0335992	0.046696	1.60675	0.684148
5231						616.576	756.46	0.0137276	0.00297776	1.66117	0.000725127	0.00322417	4.61004	2.20478
13444						999.894	756.456	0.00938064	0.00216977	1.6804	0.000235442	0.00161883	4.32334	2.11215
13623			PC(36:0/16:0)	-24.4582		1014.86	756.431	0.0253046	0.0112493	1.43309	0.00813186	0.0173884	2.24943	1.16956
13241			TG(20:0/20:2(11Z,14Z)/21:0)[iso6]	20.0701		985.936	756.379	0.00525302	0.00134463	1.49439	0.0216601	0.0347647	3.90667	1.96594
13847			TG(21:0/22:3(10Z,13Z,16Z)/22:2(13Z,16Z))[iso6]	-16.0179		1035.91	756.048	0.00315175	0.00152596	1.51864	0.000717202	0.00320095	2.06542	1.04643
13058						972.935	754.782	0.0139733	0.00479464	1.64448	0.000382191	0.0022145	2.91436	1.54318
3946			Cer(d18:2/18:1)	14.4219		562.527	754.541	0.0219493	0.00689187	1.65019	0.00112239	0.00428036	3.18481	1.67121
11630						894.798	754.4	0.313494	0.148439	1.58944	0.000147964	0.00124956	2.11193	1.07856
3929						561.524	754.392	0.0562639	0.0189723	1.74125	0.000139291	0.00121105	2.96558	1.56831
11530			TG(17:0/17:1(9Z)/20:0)[iso6]	23.1119		889.842	754.355	0.0731781	0.0214732	1.67791	0.000110677	0.00108474	3.40788	1.76888
12848						958.919	753.87	0.0228234	0.00750252	1.46299	0.0127021	0.0237928	3.0421	1.60507
11549						890.847	753.801	0.0335469	0.0118851	1.71462	0.000236052	0.00162123	2.8226	1.49702
3380						533.494	753.79	0.018092	0.00389704	1.62377	0.00180437	0.00596751	4.6425	2.2149
13074						973.941	753.625	0.0102568	0.00352061	1.35678	0.0337594	0.0468459	2.91337	1.54269
11655						895.802	753.582	0.130944	0.0680024	1.52536	0.00190482	0.00619539	1.92558	0.945295
12861			TG(19:0/20:0/20:1(11Z))[iso6]	24.0361		959.923	753.528	0.0140085	0.00530783	1.58073	0.000992419	0.0039525	2.63921	1.4001
11610						893.796	753.335	0.488666	0.228828	1.60432	9.63371e-05	0.0010295	2.13551	1.09458
17598						1713.58	752.725	0.00765672	0.00142727	1.68532	0.00505901	0.0124746	5.36458	2.42347
5262						617.587	752.703	0.0407683	0.0128727	1.74353	1.17541e-05	0.000607267	3.16703	1.66313
11120						870.789	752.557	0.103507	0.0480044	1.67325	0.00011794	0.00111743	2.15621	1.1085
11044						867.779	752.516	1.89717	0.715722	1.70678	1.7879e-05	0.000627043	2.65071	1.40638
11069						868.783	752.516	1.1496	0.439289	1.71726	1.73091e-05	0.000625755	2.61695	1.38789
3440			Cer(d18:2/16:0)	14.5445		536.511	752.366	0.135596	0.0322821	1.74398	3.15494e-06	0.000485454	4.20035	2.07051
3407						535.508	752.319	0.341697	0.0816172	1.70864	1.4377e-05	0.00061764	4.18658	2.06577
17601						1714.58	752.303	0.00494149	0.000859949	1.6599	0.00013441	0.0011905	5.74626	2.52262
10983						865.033	752.153	0.0101029	0.00434309	1.46376	0.0280393	0.0414439	2.32619	1.21797
10956			TG(17:0/17:0/18:0)[iso3]	23.7314		863.827	752.09	0.230863	0.0673913	1.74167	1.65579e-05	0.000623932	3.4257	1.7764
11099						869.785	752.078	0.37575	0.14723	1.71097	1.36031e-05	0.000614962	2.55214	1.35171
4593						589.555	752.066	0.329809	0.107143	1.68794	6.13305e-05	0.000871628	3.07822	1.6221
10932						862.823	752.066	0.379951	0.112249	1.73028	1.06382e-05	0.000601459	3.38491	1.75912
2939						507.478	751.888	0.0434357	0.00770713	1.73236	1.79172e-05	0.000627126	5.63578	2.49462
10578						846.8	751.888	0.025926	0.012658	1.72668	0.000114958	0.00110332	2.04819	1.03435
17595						1712.58	751.888	0.00702629	0.00151072	1.61055	0.000111927	0.00109023	4.65095	2.21752
17528						1689.57	751.838	0.00260032	0.000622603	1.47749	0.00782039	0.0169411	4.17654	2.06231
2963			Cer(d18:2/14:0)	18.1356		508.482	751.837	0.0162819	0.00194054	1.82604	0.00293698	0.00841743	8.39037	3.06873
17521						1687.56	751.739	0.0157758	0.00198912	1.77124	0.00112709	0.00429181	7.93106	2.98751
10980						864.83	751.718	0.0790803	0.0247568	1.78529	2.34523e-06	0.000449987	3.19428	1.67549
10548						845.796	751.646	0.0474689	0.0210652	1.74797	4.08116e-05	0.000773616	2.25342	1.17212
17519						1686.56	751.646	0.0121395	0.00268954	1.68679	2.46868e-05	0.000669547	4.51359	2.17428
10826			PC(O-20:0/22:1(11Z))	11.9187		858.741	751.521	0.082128	0.0403127	1.75296	2.02664e-06	0.000439132	2.03727	1.02664
2988						509.492	751.207	0.275141	0.0592808	1.73381	1.63995e-05	0.000623527	4.64132	2.21453
4008			Cer(d18:1/18:1(9Z))	14.3359		564.543	751.172	0.543775	0.154495	1.71304	6.00799e-05	0.000866355	3.51968	1.81545
3976						563.54	751.161	1.34799	0.374546	1.70754	5.32206e-05	0.000834731	3.59899	1.84759
10330						836.808	751.161	0.393171	0.108044	1.72995	2.63522e-05	0.000680543	3.639	1.86354
10355						837.811	751.161	0.234597	0.0633284	1.74339	1.87095e-05	0.000628787	3.70445	1.88926
17437						1662.55	751.161	0.00988672	0.00142738	1.76138	0.000440087	0.00240771	6.92649	2.79212
10495						843.769	751.156	0.365778	0.123932	1.7298	1.74072e-05	0.000625982	2.95145	1.56143
10453						841.763	751.151	2.08269	0.670793	1.71389	3.65146e-05	0.000747563	3.10481	1.63451
10522						844.773	751.151	0.0902072	0.0330296	1.72164	1.28754e-05	0.000612175	2.73111	1.44948
17428						1660.55	751.151	0.0130747	0.00246045	1.63638	0.00378605	0.0101298	5.31393	2.40978
5965						646.586	751.117	0.00605672	0.00113774	1.64972	0.000610341	0.00288792	5.32346	2.41236
5940						645.582	751.08	0.0151423	0.00305127	1.64435	0.00083278	0.00352321	4.96264	2.31111
10481						842.766	751.008	1.17152	0.39203	1.71226	2.7198e-05	0.000685734	2.98833	1.57934
17443						1663.56	751.005	0.00365396	0.000593991	1.69701	9.91976e-06	0.000597102	6.15154	2.62095
10386						839.094	750.972	0.0131239	0.00384907	1.61328	0.000684316	0.00310338	3.40962	1.76961
17433						1661.55	750.972	0.014212	0.00203195	1.59676	0.00042415	0.00235671	6.99429	2.80618
9957						820.784	750.91	0.0427226	0.0195815	1.74558	0.000128917	0.00116721	2.18178	1.1255
9928						819.78	750.859	0.0540097	0.0139365	1.80097	2.54609e-06	0.000455639	3.87541	1.95435
4639						591.57	750.827	0.254533	0.0960465	1.63413	0.000156905	0.001289	2.6501	1.40605
3492			Cer(d18:1/16:0)	14.9535		538.527	750.776	0.419577	0.098736	1.73588	3.68742e-05	0.000749902	4.24949	2.08729
10414			oxalyl-CoA	-18.9398		840.091	750.776	0.00702512	0.00242462	1.45292	0.00740777	0.0163356	2.89741	1.53476
4038						565.553	750.586	0.329161	0.107382	1.65144	0.000287971	0.00184797	3.06531	1.61603
10179			TG(16:0/17:1(9Z)/17:1(9Z))[iso3]	-24.632		831.723	750.332	0.0577887	0.0245142	1.72661	2.66602e-05	0.000682462	2.35735	1.23717
9979						821.789	750.313	0.0110908	0.00517249	1.58728	0.0108576	0.0212469	2.1442	1.10044
3041			Hydroxyphthioceranic acid (C33)	-17.7359		511.499	750.31	0.0206244	0.00214228	1.78246	0.00105037	0.004101	9.62729	3.26713
4663			Cer(d18:2/20:0)	14.3488		592.575	750.31	0.110319	0.0394565	1.62428	0.000484899	0.00254308	2.79596	1.48334
3011			Cer(d18:1/14:0)	15.0493		510.496	750.292	0.100979	0.0217722	1.7295	4.17348e-05	0.000778717	4.63798	2.2135
3466						537.524	750.292	1.06825	0.255343	1.73381	0.000110432	0.00108365	4.18359	2.06474
9731						810.792	750.261	0.173753	0.035331	1.77584	1.56969e-05	0.000621642	4.91788	2.29804
10254						833.728	750.261	0.0176094	0.00536747	1.75171	1.19872e-05	0.000608356	3.28076	1.71403
17307						1634.53	750.205	0.00858183	0.00104037	1.72819	5.45905e-05	0.000841262	8.24885	3.04419
3518						539.531	750.199	0.0891347	0.0203186	1.73983	1.35938e-05	0.000614928	4.38685	2.13319
10218			PC(O-18:0/22:0)	12.892		832.726	750.189	0.0370904	0.013064	1.78459	5.56822e-06	0.000550922	2.83912	1.50545
17315						1636.54	750.144	0.00523423	0.000756455	1.44878	0.00464266	0.0117434	6.91942	2.79065
9751						811.795	750.118	0.103907	0.0226439	1.76943	1.94877e-05	0.000630294	4.58875	2.1981
9776						812.801	750.118	0.0310763	0.00588673	1.74139	1.00626e-05	0.000598013	5.27904	2.40028
9860						816.75	750.118	0.562038	0.147376	1.74666	5.14474e-05	0.000825923	3.81364	1.93117
9377						794.771	750.112	0.0226966	0.0101888	1.7508	2.37275e-05	0.000662698	2.2276	1.15549
9833						815.747	750.112	0.9712	0.256496	1.74011	4.62362e-05	0.000801462	3.78642	1.92083
4066			Cer(d18:1/18:0)	12.1932		566.558	750.104	0.115412	0.0355747	1.64835	0.000199281	0.00146641	3.24421	1.69787
9360						793.766	750.104	0.0266652	0.00552903	1.78966	0.000500848	0.00258859	4.82277	2.26986
9880						817.754	750.104	0.170689	0.0471037	1.73427	4.34145e-05	0.000787599	3.62369	1.85746
2582			(S)-25-Hydroxy-14,16-hentriacontanedione	-0.552537		481.461	749.937	0.0390846	0.00455667	1.7548	0.00278217	0.00809827	8.57745	3.10055
4095			Hydroxyphthioceranic acid (C37)	-17.0802		567.561	749.385	0.0230693	0.00551941	1.66538	0.000679018	0.00308854	4.17968	2.06339
12254						924.812	749.367	0.169642	0.0569259	1.65963	0.000181344	0.00139396	2.98004	1.57533
5338						620.57	749.24	0.0221325	0.00506046	1.64018	0.00113124	0.00430188	4.37362	2.12883
17638						1723.48	749.11	0.00819757	0.00546286	1.3179	0.00587736	0.0138986	1.5006	0.58554
11317						879.78	748.556	0.0195174	0.0121063	1.16726	0.0398087	0.0524707	1.61217	0.689002
11721						898.794	748.542	0.164909	0.0724096	1.58467	0.00110337	0.00423372	2.27745	1.18742
17629						1721.48	748.529	0.00646759	0.00433107	1.19778	0.0185699	0.0312649	1.4933	0.578503
12528						940.86	748.495	0.0144985	0.0076023	1.47594	0.00161487	0.0055217	1.90712	0.931393
6862						683.597	748.481	0.00852239	0.00275304	1.62571	0.000539418	0.00269338	3.09563	1.63023
13200						982.885	748.457	0.0279765	0.014531	1.38853	0.00816434	0.0174361	1.92531	0.945087
1234			3-Deoxyvitamin D3	-1.43583		369.351	748.437	0.230766	0.144214	1.2596	0.0134046	0.0247537	1.60017	0.678223
5131						612.545	748.437	0.0145765	0.00564714	1.393	0.00890077	0.0184964	2.58122	1.36805
5109						611.54	748.431	0.0234516	0.0104545	1.22378	0.0254502	0.0387954	2.24321	1.16557
1263						370.355	748.392	0.0757527	0.0410749	1.45041	0.00231524	0.00709942	1.84426	0.883041
12117						917.795	747.676	0.388526	0.252559	1.18719	0.0409929	0.0535119	1.53835	0.621387
4683						593.551	747.611	0.0279775	0.00929271	1.55037	0.00210775	0.00665199	3.01069	1.5901
4708			Cer(d15:2(4E,6E)/22:0(2OH))	13.2415		594.553	747.611	0.0160517	0.0055547	1.52496	0.00746763	0.0164248	2.88975	1.53095
13230						984.921	747.466	0.011679	0.00525502	1.54913	0.000360492	0.00213607	2.22245	1.15215
11159						872.778	747.451	0.0748739	0.0532839	1.14911	0.0326013	0.0457817	1.40519	0.490765
4734			Ethylene glycol distearate	-12.6387		595.558	747.414	0.00295424	0.00073955	1.29782	0.0142913	0.0259343	3.99464	1.99807
12825			TG(19:0/20:1(11Z)/20:1(11Z))[iso3]	-17.4404		957.868	747.026	0.0781965	0.0191983	1.66417	1.37887e-05	0.00061563	4.0731	2.02613
13901			TG(21:0/22:1(13Z)/22:1(13Z))[iso3]	-10.0384		1041.97	746.396	0.00412344	0.00148448	1.54307	0.00483816	0.0120914	2.7777	1.47389
13767						1026.95	746.21	0.0148045	0.00449401	1.76343	2.21439e-05	0.000650451	3.29427	1.71996
5564						629.55	745.894	0.0552129	0.0140193	1.65508	0.000576186	0.00278686	3.93835	1.97759
5592						630.554	745.832	0.0272839	0.00897172	1.44362	0.00723806	0.0160802	3.0411	1.60459
13779			TG(20:2(11Z,14Z)/22:0/22:0)[iso3]	-12.2998		1027.95	745.638	0.0108703	0.00382971	1.75726	3.32456e-07	0.000291257	2.83842	1.50509
1279			Docosanedioic acid	6.27109		371.318	745.245	0.0109919	0.00841417	1.19587	0.0298806	0.0432315	1.30636	0.385551
6234						657.581	745.067	0.042601	0.00809471	1.71499	2.40723e-05	0.000665206	5.26281	2.39583
13895						1040.96	745.067	0.00845238	0.00334441	1.73599	3.21099e-05	0.000717703	2.52731	1.33761
6269						658.586	745.022	0.0114083	0.00126984	1.45013	0.00123412	0.0045599	8.98404	3.16736
11207						874.823	744.875	0.0111847	0.00660309	1.37579	0.0166654	0.0289399	1.69386	0.760316
10748						854.768	744.142	0.0366425	0.01926	1.37436	0.012765	0.02388	1.90251	0.927906
12736						952.781	743.819	0.115868	0.0427899	1.62932	0.000227293	0.00158625	2.70784	1.43714
13631			TG(20:1(11Z)/21:0/22:0)[iso6]	-13.3288		1015.95	743.567	0.0396455	0.0126959	1.65761	0.000215392	0.00153688	3.1227	1.64279
17851						1848.62	743.567	0.0026832	0.000628945	1.30765	0.029655	0.0430165	4.26619	2.09295
13473			TG(20:0/20:1(11Z)/22:0)[iso6]	-13.1521		1001.93	743.567	0.0723075	0.0185182	1.69966	3.6881e-05	0.000749946	3.90468	1.9652
13864			TG(22:3(10Z,13Z,16Z)/22:3(10Z,13Z,16Z)/22:5(7Z,10Z,13Z,16Z,19Z))[iso3]	0.555418		1037.85	743.525	0.00708174	0.00395661	1.38175	0.00378652	0.0101308	1.78985	0.83984
12715						951.777	743.337	0.17209	0.0715778	1.70424	0.000430591	0.00237751	2.40424	1.26558
4288						576.508	743.332	0.0332752	0.00978741	1.55513	0.00390094	0.010356	3.3998	1.76545
13498			LacCer(d18:0/26:0)	4.45085		1004.8	743.317	0.0182821	0.00669564	1.52993	0.00745737	0.0164095	2.73046	1.44914
13491			TG(20:5(5Z,8Z,11Z,14Z,17Z)/22:3(10Z,13Z,16Z)/22:6(4Z,7Z,10Z,13Z,16Z,19Z))[iso6]	20.0268		1003.79	743.302	0.0223938	0.00694447	1.67273	7.30187e-05	0.000928569	3.2247	1.68916
13624						1014.95	743.279	0.0552056	0.0162766	1.74703	2.72656e-05	0.000686138	3.39171	1.76201
5152						613.555	743.221	0.0351014	0.0145283	1.33687	0.0125199	0.0235391	2.41607	1.27266
17818						1804.6	743.221	0.00198153	0.0002765	1.35868	0.0251031	0.0384277	7.16649	2.84127
13459						1000.93	743.218	0.0969968	0.0275149	1.70171	1.29276e-05	0.000612385	3.52524	1.81772
4253			Mayolene-19	-0.056534		575.503	743.215	0.0674036	0.0212178	1.62132	0.000192361	0.00143776	3.17675	1.66755
12323			PC(22:0/24:1(15Z))	-3.80686		928.769	743.117	0.0381836	0.0229137	1.57519	0.00105738	0.00411856	1.66641	0.736746
17831						1823.62	743.091	0.0114785	0.00150236	1.74631	8.8144e-06	0.000589177	7.6403	2.93363
12282			PC(23:1(9Z)/23:1(9Z))	9.81114		926.766	742.975	0.191845	0.0995497	1.6385	0.000304836	0.00191879	1.92713	0.946456
17829						1822.62	742.975	0.00853314	0.000980316	1.56163	0.00103782	0.00406934	8.70448	3.12176
3893						559.5	742.912	0.0340153	0.0290036	1.18922	0.0262976	0.0396803	1.17279	0.229949
13306						990.936	742.903	0.038857	0.0120274	1.64922	0.0001403	0.00121531	3.23072	1.69186
3167						521.494	742.872	0.0122602	0.00237756	1.73586	0.000841188	0.00354535	5.15661	2.36642
12384			TG(17:1(9Z)/20:0/20:0)[iso3]	-15.4414		931.854	742.706	0.578118	0.133234	1.72031	8.48596e-06	0.000586473	4.33912	2.1174
14698						1181.74	742.676	0.00652467	0.00350597	1.67038	0.000671325	0.00306684	1.86102	0.896091
17672						1740.59	742.676	0.00425127	0.00114504	1.42761	0.0221114	0.0352486	3.71276	1.89249
14580						1155.73	742.651	0.00500504	0.00146012	1.60145	0.0167101	0.0289942	3.42782	1.77729
6164						654.556	742.477	0.0134878	0.00668179	1.13084	0.0457114	0.0574766	2.01859	1.01335
13390						996.771	742.477	0.0123172	0.00557823	1.38302	0.0082244	0.0175238	2.20807	1.14279
13381						995.769	742.47	0.027935	0.00777697	1.59161	0.022691	0.0358606	3.59201	1.84479
4907						603.535	742.462	0.599451	0.177573	1.66089	0.000151146	0.00126384	3.37579	1.75523
5636						632.569	742.462	0.266141	0.0586831	1.73896	6.36242e-06	0.000563319	4.53522	2.18117
12264						925.763	742.462	0.297351	0.149101	1.64746	0.000157785	0.00129276	1.99429	0.995877
4934						604.538	742.457	0.274225	0.0758938	1.68106	9.75359e-05	0.00103424	3.61327	1.8533
13129			TG(20:5(5Z,8Z,11Z,14Z,17Z)/20:5(5Z,8Z,11Z,14Z,17Z)/22:3(10Z,13Z,16Z))[iso3]	24.4364		977.783	742.452	0.0655138	0.0123196	1.35075	6.70641e-05	0.000900178	5.31786	2.41085
17804						1798.61	742.452	0.0151265	0.00398611	1.50176	0.00205646	0.00653806	3.79481	1.92403
10622						848.809	742.428	0.0335559	0.0114634	1.50072	0.00138758	0.00496352	2.92722	1.54953
13141						978.788	742.415	0.0439636	0.0100178	1.56808	0.000821407	0.00349299	4.38854	2.13374
13687						1020.78	742.386	0.0124707	0.00470438	1.77388	1.91637e-05	0.000629681	2.65087	1.40647
14293						1103.73	742.355	0.00849318	0.00292422	1.45363	0.00280636	0.00814879	2.90442	1.53825
10644						849.812	742.353	0.0197781	0.0081346	1.51293	0.00728136	0.0161457	2.43135	1.28176
11989						910.793	742.353	2.28786	0.832405	1.66078	0.000128146	0.00116386	2.74849	1.45864
13088						974.913	742.353	0.25633	0.0791245	1.67468	9.71169e-05	0.00103259	3.23957	1.6958
13106			TG(20:0/20:0/20:0)	-14.7108		975.917	742.306	0.177027	0.0552025	1.64409	0.000355041	0.00211581	3.20686	1.68116
5615						631.566	742.28	0.581835	0.130403	1.73259	1.16145e-05	0.000606596	4.46182	2.15763
6291						659.599	742.28	0.0518248	0.00997374	1.66364	6.10048e-06	0.000559529	5.19613	2.37744
17802						1797.6	742.277	0.0228723	0.00532464	1.66075	0.000239726	0.00163557	4.29557	2.10285
17797						1796.6	742.235	0.018998	0.00319504	1.61137	8.82553e-05	0.000995535	5.94611	2.57195
854						339.289	742.221	0.0364807	0.0170459	1.62355	0.00120733	0.00449124	2.14014	1.09771
13033						971.87	742.221	0.0274213	0.00519326	1.7199	3.81586e-05	0.000758009	5.28017	2.40058
5662						633.58	742.208	0.175465	0.0373998	1.73284	1.66069e-05	0.000624055	4.69159	2.23008
260						265.252	742.172	0.0208423	0.00728894	1.71529	0.000123787	0.00114451	2.85944	1.51573
6314						660.603	742.153	0.0264271	0.00845956	1.67213	0.000104906	0.00106182	3.12393	1.64336
447						293.283	742.134	0.00616148	0.00122964	1.65143	0.000140705	0.00121701	5.0108	2.32504
920						342.31	742.097	0.00579438	0.00214166	1.52761	0.0144772	0.0261779	2.70556	1.43593
11486			TG(17:0/17:2(9Z,12Z)/20:0)[iso6]	20.594		887.824	742.097	0.0585089	0.0256617	1.44295	0.0066927	0.015233	2.28001	1.18904
13840						1035.75	742.06	0.00577182	0.00332526	1.29432	0.0248601	0.0381713	1.73575	0.79556
14362						1114.76	742.06	0.00810512	0.00415021	1.51182	0.00608295	0.014239	1.95294	0.965648
4989			Cer(d16:2(4E,6E)/22:1(13Z)(2OH))	12.8937		606.553	741.991	0.582342	0.169208	1.66455	0.000231406	0.00160282	3.44158	1.78307
11889			TG(17:0/18:0/20:0)[iso6]	-17.1027		905.838	741.991	1.38423	0.371911	1.66419	0.000154998	0.00128076	3.72193	1.89605
13054						972.881	741.976	0.0224984	0.00641746	1.74724	5.73655e-05	0.00085436	3.50582	1.80975
4959						605.55	741.807	1.3334	0.380164	1.67729	0.000219939	0.001556	3.50744	1.81042
12934						964.92	741.807	0.0291364	0.0106362	1.47515	0.00627608	0.014559	2.73937	1.45384
14253						1094.7	741.806	0.00510228	0.00195171	1.63245	0.000504522	0.00259889	2.61426	1.38641
5016						607.559	741.769	0.206215	0.0632833	1.6639	0.000218838	0.0015514	3.25859	1.70425
17746						1771.59	741.707	0.0265424	0.00710905	1.59001	0.00091788	0.00375251	3.73361	1.90057
5523						627.535	741.669	0.0282457	0.00783952	1.53551	0.0145375	0.0262565	3.60299	1.84919
13849						1036.74	741.631	0.00747038	0.00455732	1.36068	0.0121139	0.0229668	1.6392	0.712995
14351						1113.76	741.607	0.00888022	0.00475879	1.34185	0.0167122	0.0289968	1.86607	0.900002
17754						1773.6	741.607	0.00876172	0.00229301	1.48721	0.0314493	0.0447064	3.82106	1.93397
4340			Cer(d14:2(4E,6E)/22:1(13Z)(2OH))	13.8139		578.522	741.602	0.347039	0.10349	1.66546	7.51337e-05	0.000937948	3.35336	1.74561
5036			Cer(d14:2(4E,6E)/24:0(2OH))	9.73868		608.567	741.602	0.061159	0.0170207	1.68004	0.000340891	0.00206211	3.59321	1.84527
11338						880.966	741.602	0.0149212	0.00608767	1.57959	0.000490228	0.00255843	2.45104	1.2934
17743						1770.58	741.602	0.0217077	0.00428644	1.59946	0.000152743	0.00127091	5.06426	2.34035
17750						1772.59	741.602	0.0190673	0.00385568	1.62891	0.000424566	0.00235807	4.94527	2.30605
4307			phenolic phthiocerol	0.148315		577.519	741.592	0.836163	0.260794	1.70117	0.000142346	0.00122385	3.20622	1.68088
876			N-oleoyl glycine	21.4404		340.292	741.582	0.0102453	0.00370486	1.48909	8.524e-05	0.000981875	2.76536	1.46747
14401						1121.71	741.58	0.00333599	0.0014909	1.54324	0.00105402	0.00411015	2.23757	1.16193
14307						1105.73	741.556	0.00687845	0.00218583	1.45029	0.00805849	0.0172809	3.14684	1.6539
11408						884.776	741.547	1.77424	0.769697	1.61883	0.000434357	0.00238956	2.30511	1.20484
587						313.273	741.541	0.0250564	0.00897093	1.62747	0.00021892	0.00155175	2.79307	1.48185
11824						902.966	741.532	0.00816392	0.00202903	1.43486	0.0176021	0.0300972	4.02355	2.00847
11814			PC(18:0/26:0)	-0.868661		902.756	741.521	0.0254378	0.0178974	1.274	0.0170378	0.0293995	1.42132	0.50723
11235						876.032	741.388	0.0109848	0.00303253	1.55136	0.00957828	0.0194581	3.62231	1.85691
14302						1104.73	741.364	0.00944338	0.00522976	1.49393	0.00379761	0.0101527	1.8057	0.852557
2866						502.318	741.339	0.0296118	0.0206173	1.44579	0.00545838	0.0131831	1.43626	0.522316
13539			TG(20:2(11Z,14Z)/21:0/22:3(10Z,13Z,16Z))[iso6]	-14.9995		1007.88	741.284	0.00789181	0.00435091	1.37624	0.0110225	0.0214707	1.81383	0.859038
11755			PC(20:0/24:1(15Z))	10.4002		900.751	741.23	0.140475	0.0963713	1.36034	0.0130354	0.0242522	1.45764	0.543637
10002						822.794	741.203	0.0318676	0.0166573	1.36899	0.0368669	0.0497943	1.91313	0.935934
12688						949.9	741.169	0.146337	0.0580356	1.57646	0.00139525	0.0049832	2.5215	1.33428
12901						962.914	741.153	0.0904521	0.0384629	1.52073	0.00236602	0.00720711	2.35168	1.23369
17694						1746.57	741.153	0.014139	0.00411615	1.33274	0.00516877	0.0126703	3.435	1.78031
17689						1745.57	741.099	0.0219351	0.00662926	1.53699	0.00431631	0.011145	3.30883	1.72632
11357						881.972	741.024	0.0123771	0.00412528	1.61483	0.000317584	0.00197055	3.00031	1.58511
3229			Cer(d16:1/17:0)	15.5427		524.512	740.937	0.0258981	0.00526722	1.71081	0.00100031	0.00397307	4.91685	2.29773
12671						948.897	740.931	0.225294	0.0872328	1.59999	0.000925942	0.00377465	2.58268	1.36887
17699						1747.58	740.931	0.00580145	0.00124855	1.48127	0.00432421	0.0111596	4.64654	2.21616
4446			Cer(d14:1(4E)/22:0(2OH))	0.146365		582.546	740.871	0.0120503	0.00348442	1.66429	0.000107264	0.00107012	3.45833	1.79007
5696			Cer(m18:1(4E)/24:0)	8.53563		634.655	740.857	0.0509613	0.0103292	1.26132	0.0291968	0.0425765	4.9337	2.30267
17685						1744.57	740.841	0.0186876	0.00448849	1.68031	0.000393635	0.00225448	4.16346	2.05778
10119						828.751	740.752	0.0705656	0.0232758	1.61528	0.000139682	0.0012127	3.03172	1.60014
11582						892.782	740.752	0.122996	0.0667718	1.38675	0.0100088	0.0200687	1.84204	0.881305
4422						581.541	740.737	0.0788883	0.023819	1.71356	6.1821e-05	0.000873656	3.31199	1.7277
14226						1087.74	740.737	0.00510096	0.00286149	1.26652	0.0357716	0.0487638	1.78262	0.834
4399			Cer(d14:1(4E)/22:1(13Z)(2OH))	13.0163		580.538	740.722	0.333399	0.115191	1.68009	0.000155236	0.0012818	2.89431	1.53322
10103						827.747	740.722	0.120993	0.0483124	1.60588	0.00119191	0.00445338	2.50439	1.32446
10853			TG(17:0/17:2(9Z,12Z)/18:0)[iso6]	-13.223		859.764	740.539	0.233978	0.107959	1.63444	0.000110629	0.00108452	2.16729	1.11589
17621						1719.55	740.462	0.0128206	0.00341172	1.63542	0.00048912	0.00255525	3.75781	1.90989
13598						1012.84	740.394	0.0160268	0.00767907	1.5522	0.0014465	0.0051131	2.08708	1.06149
3207						523.508	740.345	0.0587982	0.0160816	1.64777	0.000767992	0.00334682	3.65624	1.87036
3746						551.503	740.295	0.445683	0.145674	1.70458	4.91023e-05	0.000814334	3.05945	1.61327
9455						797.781	740.273	0.0084394	0.00398828	1.18078	0.0377373	0.0505999	2.11605	1.08137
10777						855.814	740.273	0.0333729	0.010937	1.69186	0.00367613	0.00991011	3.05138	1.60946
17626						1720.56	740.273	0.00962791	0.00260809	1.5833	0.0011217	0.00427869	3.69155	1.88423
3793			38:6(20Z,23Z,26Z,29Z,32Z,35Z)	22.3708		553.51	740.239	0.036603	0.00976245	1.70028	8.1493e-05	0.000965701	3.74937	1.90665
17616						1718.55	740.239	0.0159937	0.00335427	1.61478	0.00868987	0.0181957	4.76815	2.25343
3766			Cer(d14:1(4E)/20:1(11Z)(2OH))	14.0853		552.506	740.153	0.177244	0.0518875	1.73902	2.77689e-05	0.0006891	3.41593	1.77228
10877						860.769	740.15	0.0592469	0.0276086	1.6281	0.0100665	0.0201493	2.14596	1.10162
12581						943.737	739.892	0.0165042	0.00518171	1.53408	0.00121493	0.00450979	3.18508	1.67133
11170						873.733	739.889	0.104902	0.0696522	1.4558	0.00130642	0.00475151	1.50609	0.590803
11560						891.778	739.867	0.224343	0.126785	1.42285	0.00602568	0.0141449	1.76948	0.823325
10824						858.761	739.743	0.728769	0.343595	1.62896	0.000170946	0.00135033	2.12101	1.08475
17545						1693.53	739.606	0.00496176	0.00172357	1.43042	0.0185876	0.031286	2.87876	1.52545
11192			PC(16:0/26:0)	10.6573		874.735	739.383	0.0669538	0.0421019	1.54496	0.000483205	0.00253816	1.59028	0.669279
10752						854.809	739.181	0.147315	0.0464648	1.68929	0.00013361	0.00118717	3.17048	1.6647
12210						922.878	739.181	0.111415	0.0494078	1.43713	0.0186876	0.0314045	2.25501	1.17313
10754						855.052	739.18	0.00749252	0.00392092	1.42072	0.00716809	0.0159738	1.91091	0.934261
13250						986.826	738.622	0.0615776	0.024311	1.52311	0.00189019	0.00616269	2.53291	1.3408
9567						802.734	738.508	0.0297253	0.00939439	1.36849	0.00763528	0.0166722	3.16416	1.66182
9539						801.732	738.287	0.0602626	0.0226974	1.62111	0.00016464	0.00132277	2.65505	1.40874
10909			TG(17:0/17:1(9Z)/18:0)[iso6]	24.3984		861.812	736.527	0.051808	0.0180138	1.56144	0.00187928	0.00613818	2.87601	1.52407
10999						865.764	736.501	0.334516	0.156128	1.65807	8.01269e-05	0.000959976	2.14258	1.09935
12867						960.809	736.044	0.128304	0.0582049	1.50339	0.00264651	0.00781029	2.20435	1.14035
3382						533.494	735.843	0.0185748	0.00535319	1.63219	0.000220282	0.00155743	3.46986	1.79488
13469			DAT(19:0/24:0(2Me[S],4Me[S]))	1.36884		1001.79	735.641	0.0137142	0.00764514	1.24598	0.0215517	0.0346475	1.79385	0.843056
1798						413.266	735.179	2.13043	2.6182	1.14278	0.0195154	0.0323716	0.8137	-0.29743
3942			Cer(d18:2/18:1)	13.4169		562.527	734.739	0.0554271	0.0166493	1.64775	0.000160446	0.00130403	3.3291	1.73513
10796			PC(O-20:0/22:2(13Z,16Z))	12.2491		856.726	734.732	0.04153	0.0243031	1.41751	0.00802265	0.0172302	1.70884	0.773013
10405						839.748	733.975	0.827435	0.308904	1.68629	2.45472e-05	0.000668575	2.67862	1.42149
10429						840.75	733.906	0.494246	0.191495	1.69225	1.59668e-05	0.000622384	2.58099	1.36792
10285						834.792	733.887	0.153088	0.0520107	1.68708	1.41258e-05	0.000616801	2.94339	1.55748
10307			TG(16:0/16:0/18:0)	23.8798		835.795	733.871	0.0964529	0.0308573	1.69835	8.95535e-05	0.00100124	3.12578	1.64421
2962			Cer(d18:2/14:0)	17.7068		508.481	733.864	0.0154637	0.00302491	1.74071	5.10437e-08	0.000164323	5.11214	2.35393
4616			Cer(d18:2/20:1)	12.9553		590.558	733.851	0.0311838	0.00797358	1.72003	0.000612503	0.00289448	3.91089	1.9675
2938						507.478	733.837	0.042896	0.00913043	1.72552	2.4027e-05	0.000664879	4.69813	2.23209
12021						912.751	733.677	0.0229884	0.0160028	1.22868	0.0363622	0.0493218	1.43653	0.522587
9906						818.774	733.578	0.0300921	0.0232291	1.42253	0.00235552	0.00718496	1.29545	0.373449
5283						618.555	733.557	0.0165893	0.00665488	1.42622	0.00643977	0.0148262	2.49281	1.31777
4596						589.555	733.535	0.064572	0.0234183	1.52985	0.000215514	0.0015374	2.75733	1.46327
5267						617.551	733.269	0.0465887	0.0155832	1.52421	0.00136035	0.00489316	2.98967	1.57998
10334						837.084	733.269	0.00757879	0.00529056	1.13448	0.0458795	0.0576202	1.43251	0.518548
9883						817.764	733.138	0.0141717	0.00514536	1.44183	0.00746845	0.016426	2.75428	1.46167
17284						1630.51	732.971	0.00214822	0.000482248	1.25609	0.0259614	0.0393314	4.45461	2.1553
11570			TG(18:0/18:0/18:0)	-18.1255		891.821	732.759	0.0854325	0.025565	1.64376	0.000172648	0.00135762	3.34178	1.74062
3404						535.508	732.667	0.507371	0.144358	1.71054	2.01997e-05	0.000634378	3.51466	1.81339
3449			Cer(d18:2/16:0)	14.9695		536.512	732.667	0.20618	0.0607454	1.69396	3.24293e-05	0.000719616	3.39416	1.76306
11667						896.777	732.619	0.285224	0.132256	1.60361	0.00062225	0.00292386	2.1566	1.10876
11320						879.857	732.539	0.0378933	0.0183418	1.30182	0.0496088	0.0607207	2.06595	1.04681
9793						813.732	732.394	1.0808	0.320698	1.71196	6.80073e-06	0.000569106	3.37015	1.75281
9816						814.735	732.348	0.602528	0.19111	1.70972	1.15676e-05	0.000606367	3.15278	1.65663
9836						815.738	732.303	0.180977	0.0620232	1.71785	1.10336e-05	0.000603638	2.9179	1.54493
9683						808.776	732.175	0.18866	0.0504528	1.72432	1.14614e-05	0.000605843	3.73934	1.90278
17138						1605.49	732.151	0.00364627	0.000560501	1.30412	0.0142376	0.0258636	6.50537	2.70163
9729						810.783	732.116	0.0344266	0.00771619	1.69078	0.000181962	0.00139648	4.46161	2.15756
9705						809.78	732.101	0.107725	0.0279272	1.73689	1.45469e-05	0.000618193	3.85737	1.94762
9322						791.749	732.003	0.0229614	0.00639568	1.78864	6.46875e-05	0.000887947	3.59014	1.84404
3979						563.539	731.97	0.355355	0.139767	1.62026	0.000327091	0.00200821	2.54248	1.34624
9862						816.742	731.959	0.039005	0.0116216	1.69467	3.99487e-05	0.000768698	3.35626	1.74685
2583			(S)-25-Hydroxy-14,16-hentriacontanedione	0.574159		481.462	731.933	0.0386566	0.00585366	1.70583	1.0367e-05	0.000599878	6.60383	2.7233
12907			TG(17:1(9Z)/22:6(4Z,7Z,10Z,13Z,16Z,19Z)/22:6(4Z,7Z,10Z,13Z,16Z,19Z))[iso3]	22.1516		963.765	731.612	0.00704507	0.00308538	1.50429	0.0136241	0.0250484	2.28337	1.19117
4014			Cer(d18:1/18:1(9Z))	13.8614		564.543	731.506	0.147725	0.0528656	1.57918	0.0004789	0.00252561	2.79435	1.48251
2981						509.493	731.423	0.523073	0.119349	1.73564	2.47095e-05	0.000669704	4.38271	2.13182
6210						656.572	731.323	0.00495918	0.00128276	1.4341	0.00116802	0.00439403	3.86601	1.95085
6187						655.565	731.285	0.00995855	0.00240603	1.1489	0.00748422	0.0164494	4.13899	2.04928
3006			Cer(d18:1/14:0)	15.5132		510.496	731.247	0.198776	0.0456202	1.74509	1.98801e-05	0.000632075	4.35718	2.12339
3033			Hydroxyphthioceranic acid (C33)	-17.1604		511.5	731.235	0.0367932	0.00686424	1.69952	7.51068e-05	0.000937831	5.36013	2.42227
13173						980.872	731.235	0.0218977	0.0116715	1.28917	0.00495176	0.0122898	1.87617	0.907793
4637						591.534	731.219	0.0944242	0.0430372	1.53496	0.000801945	0.00344056	2.19401	1.13357
4658						592.538	731.177	0.042234	0.0178728	1.40249	0.00965208	0.0195639	2.36303	1.24064
9299						790.726	731.053	0.0181204	0.00580844	1.69101	0.00143244	0.00507773	3.11966	1.64139
3468						537.523	730.974	0.282967	0.100495	1.6141	0.000461362	0.00247341	2.81573	1.49351
9148						783.764	730.974	0.0514178	0.0114558	1.76358	2.93329e-05	0.000699824	4.48835	2.16618
9251						788.719	730.966	0.300489	0.0754246	1.74335	1.65507e-05	0.000623914	3.98397	1.99421
9625						805.697	730.911	0.0110463	0.00439251	1.60724	3.3718e-05	0.000728244	2.5148	1.33044
9220						787.716	730.789	0.53816	0.139277	1.74021	1.12342e-05	0.000604691	3.86396	1.95008
9270						789.724	730.779	0.0888206	0.0240946	1.74477	1.25331e-05	0.000610762	3.68632	1.88218
11112						870.761	730.769	0.21273	0.132934	1.35963	0.00905521	0.0187138	1.60027	0.678311
9165						784.769	730.669	0.0229638	0.0107436	1.65747	0.0027996	0.00813469	2.13745	1.09589
11993						910.823	730.669	0.0888506	0.0514279	1.25192	0.0205614	0.0335585	1.72767	0.788832
8751						765.736	730.621	0.0155169	0.00342637	1.7043	0.000503716	0.00259663	4.52865	2.17908
9605			PC(O-16:0/22:0)	14.7078		804.696	730.574	0.0243817	0.00751743	1.75184	3.6669e-07	0.000295118	3.24336	1.69749
3496			Cer(d18:1/16:0)	15.6332		538.528	730.467	0.110651	0.0368292	1.62824	0.000466634	0.00248928	3.00443	1.58709
3526						539.532	730.352	0.0219548	0.00803706	1.52746	0.00067393	0.00307421	2.73169	1.4498
12347			TG(17:2(9Z,12Z)/20:0/20:0)[iso3]	-20.2504		929.834	730.352	0.142687	0.0467752	1.63567	3.93282e-05	0.00076507	3.05049	1.60904
5101						611.54	729.889	0.0721028	0.0388012	1.33495	0.00849969	0.0179211	1.85826	0.893953
4466						583.509	729.844	0.0117391	0.00556334	1.38251	0.0108154	0.0211892	2.11008	1.07729
11007						865.806	729.84	0.0740518	0.0404781	1.38536	0.00945387	0.0192786	1.82943	0.871394
11522						889.764	729.39	0.424517	0.253464	1.28325	0.0210769	0.0341294	1.67486	0.74404
4087			FAHFA(18:0/5-O-18:0)	-12.5936		567.528	729.274	0.00526725	0.00312997	1.27806	0.00616873	0.0143816	1.68285	0.750902
4055			Cer(d15:2(4E,6E)/20:0(2OH))	15.7946		566.523	728.784	0.0287061	0.0149995	1.28365	0.0050441	0.012449	1.9138	0.93644
12030						912.831	728.656	0.0231535	0.0112354	1.43649	0.00475262	0.0119401	2.06077	1.04318
10517						844.747	728.651	0.0886255	0.0667109	1.17021	0.0216228	0.0347244	1.3285	0.4098
11537						890.767	728.651	0.244535	0.15237	1.27504	0.0159938	0.0281135	1.60488	0.682468
4025			FAHFA(18:1(9Z)/5-O-18:0)	0.169311		565.519	728.635	0.0580218	0.0346489	1.13254	0.0191407	0.031937	1.67456	0.743785
13430						998.914	728.433	0.0283871	0.00956801	1.69063	6.01824e-05	0.000866793	2.96688	1.56895
[truncated: 3,133 more rows]
