# Supplementary material for: Multi-Omics Analysis of Mammary Metabolic Changes in Dairy Cows Exposed to Hypoxia
Source: Front Vet Sci. 2021 Oct 14;8:764135. doi: 10.3389/fvets.2021.764135 (PMC8553012; doi:10.3389/fvets.2021.764135)
Supplement: Supplementary file 4 [file Data_Sheet_2.ZIP › raw data for cells/raw data/POS for lipidomics/Statistical Analysis/POS-Mean.xlsx]

## Sheet: file explanation
表头名称	描述
id	该物质在本次定性分析中的唯一数据编号
MS2 name	二级质谱定性匹配分析得到的物质名称
MS2 score	二级匹配的打分，取值[0, 1]，越大越好
MS1 name	一级碎片离子匹配的名称，参考HMDB数据库或KEGG数据库
MS1 ppm	一级匹配的精确度，取值(-25, 25)，越接近0越好
InChIKey	暂无说明
mzmed	物质特征离子的质荷比
rtmed	该物质的色谱保留时间
KB1	KB1样品相对定量值
KB2	KB2样品相对定量值
KB3	KB3样品相对定量值
KB4	KB4样品相对定量值
KB5	KB5样品相对定量值
KB6	KB6样品相对定量值
Mean 空白	空白样本重复实验的相对定量值均值
QF1	QF1样品相对定量值
QF2	QF2样品相对定量值
QF3	QF3样品相对定量值
QF4	QF4样品相对定量值
QF5	QF5样品相对定量值
QF6	QF6样品相对定量值
Mean 缺氧+复氧	缺氧+复氧样本重复实验的相对定量值均值
QY1	QY1样品相对定量值
QY2	QY2样品相对定量值
QY3	QY3样品相对定量值
QY4	QY4样品相对定量值
QY5	QY5样品相对定量值
QY6	QY6样品相对定量值
Mean 缺氧	缺氧样本重复实验的相对定量值均值
QC01	QC01样品相对定量值
QC02	QC02样品相对定量值
QC03	QC03样品相对定量值
Mean QC	QC样本重复实验的相对定量值均值

## Sheet: Mean
id	MS2 name	MS2 score	MS1 name	MS1 ppm	InChIKey	mzmed	rtmed	NX1	NX2	NX3	NX4	NX5	NX6	Mean NX	HX1	HX2	HX3	HX4	HX5	HX6	Mean HX
10418	PS(20:2/20:2)	0.999571			HOKYPGBUIVXWNM-MAZCIEHSSA-N	840.566	341.681	0.154588	0.275148	0.302846	0.26732	0.332247	0.161016	0.248861	0.366548	0.210582	0.260018	0.331275	0.278207	0.294784	0.290236
10364	PS(18:0/22:5)	0.999526			PZEFRSYCROBXSJ-NIZIMQIGSA-N	838.552	318.511	0.163896	0.0166289	0.133444	0.360468	0.327442	0.0576636	0.17659	0.0413776	0.251568	0.346366	0.050268	0.0711578	0.0317303	0.132078
9000	PS(18:0/17:1)	0.999512			IVFDQSWMLAYCDF-VLGSPTGOSA-N	776.593	389.019	0.107244	0.0860637	0.142309	0.202449	0.217823	0.0941992	0.141681	0.185212	0.124541	0.143176	0.157813	0.166129	0.20096	0.162972
9333	BMP(18:1/18:1)	0.999505			ZCXRIDHJRROVJY-CLFAGFIQSA-N	792.574	317.18	0.576764	0.560941	0.947106	0.962107	1.21766	0.609457	0.812339	1.63814	1.13412	1.17649	1.27678	1.14713	1.59758	1.32837
9848	PS(19:1/19:1)	0.999499			KGVGBZDHMRHXJU-WRBBJXAJSA-N	816.586	396.668	1.62509	1.97735	1.96628	1.82755	1.815	1.42115	1.77207	2.63162	1.91744	2.11222	2.06889	2.03883	2.22612	2.16585
8722	BMP(16:1/18:1)	0.999216			HFMNWSMOJFRNIN-LJSPAGPLSA-N	764.543	270.972	0.05925	0.0520321	0.0844304	0.0934796	0.0770944	0.0295805	0.0659778	0.167098	0.0805056	0.10253	0.109908	0.102636	0.131793	0.115745
9292	PS(12:0/24:1)	0.998694			OILLDBRPOGNMCR-ZCXUNETKSA-N	790.559	378.699	5.7123	7.04774	11.3405	12.0667	8.83641	4.12867	8.18872	14.0886	9.42005	11.3391	11.3592	12.3682	14.2669	12.1403
9758	PS(19:2/19:2)	0.998373			XUVXVEINFBQTGC-KWXKLSQISA-N	812.545	338.908	0.343831	0.518382	0.66268	0.601836	1.00039	0.334907	0.577004	0.895707	0.268035	0.532118	0.467331	0.45398	0.539121	0.526049
2537	LPE(18:2)	0.997829			DBHKHNGBVGWQJE-HZJYTTRNSA-N	478.293	74.5355	0.107045	0.190506	0.0885041	0.152666	0.247577	0.18139	0.161281	0.189908	0.145569	0.249766	0.170837	0.132195	0.277293	0.194261
9759	PS(18:0/20:4)	0.997661			IULWELDCBXQXED-ZKVKLVECSA-N	812.496	357.133	0.223994	0.234785	0.259182	0.24735	0.217916	0.249358	0.238764	0.252546	0.307569	0.240775	0.292437	0.284265	0.273102	0.275116
10557	PS(22:0/18:1)	0.997532			KFQGFVMICAOVBD-NKFKGCMQSA-N	846.622	898.495	0.00995501	0.0206092	0.0314575	0.0278227	0.0205546	0.00761432	0.0196689	0.0332104	0.0226977	0.0252279	0.0324116	0.0297188	0.0404336	0.0306167
11354	TAG(16:0/18:1/18:1)	0.995651			NJWLXJXDVKOEOP-IKJQKJQYSA-N	881.759	723.789	1.85573	2.88901	3.57776	2.22619	2.11634	1.28126	2.32438	5.22715	4.00977	3.65333	4.33009	3.93329	4.38913	4.25713
11972	TAG(18:0/18:1/18:1)	0.994235			HWYGJLSOHLGKDX-UZTWDUGDSA-N	909.79	742.353	0.905864	2.79509	1.60953	1.11122	1.33204	0.59716	1.39182	4.60704	3.50015	3.15316	3.7676	4.14307	3.62747	3.79975
6421	PE(15:0/15:0)	0.993815			SKVKIGSFTGVBOX-UHFFFAOYSA-N	664.46	382.323	0.0163544	0.0310529	0.0443724	0.0508448	0.0396335	0.0411124	0.0372284	0.0440721	0.0362076	0.037394	0.061991	0.0593895	0.0551987	0.0490422
9332	PG(18:1/18:1)	0.993703			DSNRWDQKZIEDDB-CLFAGFIQSA-N	792.591	364.91	1.45026	1.7677	1.99718	1.59981	1.97373	1.2527	1.67356	3.20249	1.63593	1.99021	2.27901	3.07569	2.29537	2.41312
3937	PE(5:0/18:2)	0.993685			ACCHUKAFRCVXDH-UTJQPWESSA-N	562.351	137.296	0.0706424	0.0708147	0.0355934	0.0427866	0.0409348	0.0297415	0.0484189	0.0786563	0.0946626	0.0860602	0.0826192	0.0681586	0.0940783	0.0840392
10773	TAG(16:0/16:0/18:1)	0.993379			ZKEWGTVAIGJNBK-QOCHGBHMSA-N	855.743	722.059	1.22865	1.95302	2.25314	1.69115	1.62458	1.10293	1.64225	4.20392	3.0333	2.60667	3.17085	2.84346	3.19656	3.17579
3833	PE(3:0/20:5)	0.992642			WRIMOWMEPJYJLD-AAQCHOMXSA-N	556.303	77.6565	0.141799	0.197701	0.25343	0.36257	0.563562	0.308509	0.304595	0.656823	0.465994	0.494224	0.549372	0.355598	0.550509	0.512086
10320	PS(18:0/22:6)	0.992466			LYYHRRPTEXPVOR-HSBBONCLSA-N	836.545	301.23	0.124396	0.115985	0.228799	0.198229	0.301367	0.0874815	0.176043	0.199637	0.0913277	0.127558	0.12985	0.14734	0.148433	0.140691
9284	PS(10:0/26:1)	0.992371			NQHJCMQJZNXHRJ-MSUUIHNZSA-N	790.567	395.144	2.21888	2.85628	3.29813	3.52679	2.86734	1.88212	2.77492	4.27577	2.9399	3.39873	3.28308	3.89883	3.70935	3.58428
2596	LPE(18:0)	0.992308			BBYWOYAFBUOUFP-UHFFFAOYSA-N	482.324	467.709	0.152059	0.164418	0.21149	0.246782	0.154125	0.131183	0.176676	0.248231	0.158256	0.212806	0.171559	0.230262	0.236542	0.209609
2919	PE(2:0/17:2)	0.992015			ZVDASQYAVDATBT-HZJYTTRNSA-N	506.287	77.371	0.00953979	0.0173625	0.0320673	0.0563971	0.0577249	0.020671	0.0322938	0.0985373	0.0950137	0.0921804	0.095428	0.0636139	0.101381	0.0910257
3990	PE(5:0/18:1)	0.991837			AOUHYJINOIVSDY-SEYXRHQNSA-N	564.365	171.245	0.0441256	0.0774785	0.0832929	0.0999933	0.0846294	0.0432653	0.0721308	0.192813	0.154464	0.166839	0.158938	0.150732	0.17622	0.166668
8673	PS(18:0/16:1)	0.991565			BWQAJZLCZFRDSD-PEZBUJJGSA-N	762.529	336.399	1.02264	0.972706	2.01979	2.32905	1.43187	0.719031	1.41585	1.94215	1.13567	1.48536	1.58104	1.47706	1.83693	1.57637
3433	PE(5:0/16:1)	0.990995			UTARFGYHWOSYDN-KHPPLWFESA-N	536.334	127.175	0.131545	0.237132	0.20801	0.231081	0.197513	0.110279	0.185927	0.566685	0.501586	0.551176	0.465104	0.416573	0.548736	0.50831
11920	TAG(18:1/18:1/18:1)	0.990715			JSSROPRCXOAGCW-BUTYCLJRSA-N	907.774	725.509	0.984254	1.82326	1.81591	1.24671	1.2056	0.642545	1.28638	3.21382	2.51049	2.31377	2.3355	2.35611	2.57352	2.55054
3112	LPC(18:3)	0.990156			WKQNRCYKYCKESD-QNEBEIHSSA-N	518.321	84.157	0.325187	0.674963	0.826982	1.42889	1.31339	0.665499	0.872485	1.81705	1.33908	2.91561	1.51436	1.2288	1.76067	1.7626
10422	BMP(18:1/22:5)	0.988826			MNSVFDFUJVTMHW-LKVUMQLBSA-N	840.575	279.645	0.032124	0.0521123	0.0610592	0.0560012	0.0685243	0.0329979	0.0504698	0.10637	0.0502225	0.0650978	0.0788838	0.0720367	0.0807662	0.0755628
3359	PE(3:0/18:3)	0.987647			KCEZSGZZAPSBHL-AGRJPVHOSA-N	532.326	52.596	0.0224117	0.0187767	0.0535132	0.0379454	0.0351318	0.032852	0.0334385	0.0478194	0.0375152	0.0462748	0.0367029	0.0307895	0.0567171	0.0426365
3286	PE(3:0/18:5)	0.987175			IMYDOJXSMQAJIN-AAQCHOMXSA-N	528.273	65.142	0.019793	0.0719364	0.0767009	0.0882804	0.0898807	0.0811665	0.071293	0.12382	0.139889	0.144668	0.119138	0.0779436	0.115714	0.120195
9288	PS(18:0/18:1)	0.986923			AJFWREUFUPEYII-ZZEZOPTASA-N	790.56	900.338	0.0457196	0.0605288	0.0886465	0.0892251	0.0684435	0.035085	0.0646081	0.0962575	0.0688892	0.0803493	0.0883784	0.0818081	0.109873	0.0875925
10042	TAG(16:0/16:0/16:0)	0.986864			PVNIQBQSYATKKL-UHFFFAOYSA-N	824.771	721.189	0.194626	0.299902	0.313166	0.300708	0.236365	0.190769	0.255923	0.976126	0.519702	0.535938	0.818742	0.771159	0.905007	0.754446
7758	PE(17:0/17:0)	0.986734			YSFFAUPDXKTJMR-UHFFFAOYSA-N	720.554	461.596	0.186197	0.150277	0.338234	0.343207	0.148191	0.174737	0.223474	0.290178	0.250602	0.350979	0.558988	0.631406	0.607421	0.448262
12579	TAG(19:2/19:2/19:2)	0.986716			XJYZCGDAODMRBP-HFGWIEJSSA-N	943.776	710.549	0.00796094	0.0292085	0.0292557	0.0161535	0.0237378	0.0132322	0.0199248	0.0413218	0.0168473	0.0397346	0.031449	0.0407121	0.0378386	0.0346506
7981	PE(17:1/18:1)	0.986293			MLYDZMPNTAJTBN-YGGBKCGDSA-N	730.516	383.234	0.162097	0.111829	0.182281	0.172893	0.017823	0.177325	0.137375	2.01384e-05	0.2293	0.160164	0.132214	0.161587	0.0685527	0.125306
7078	PE(16:0/16:0)	0.985766			SLKDGVPOSSLUAI-UHFFFAOYSA-N	692.524	415.822	0.111238	0.104969	0.182613	0.207035	0.109463	0.121874	0.139532	0.156757	0.175429	0.230118	0.242139	0.259853	0.246524	0.21847
3224	LPC(18:0)	0.985198			IHNKQIMGVNPMTC-UHFFFAOYSA-N	524.369	137.122	0.065117	0.140741	0.0962976	0.102281	0.121492	0.0474644	0.0955655	0.166134	0.104041	0.156904	0.143249	0.111518	0.131756	0.1356
3939	PE(2:0/21:2)	0.984149			FSJDTWYNNBWXNR-MURFETPASA-N	562.327	115.724	0.138118	0.029334	0.0383237	0.0588578	0.0433182	0.0439207	0.0586453	0.0711278	0.0504016	0.0693315	0.0651234	0.0601448	0.0760299	0.0653598
3617	LPC(20:3)	0.984047			XUDGAAFUMTTZCO-QNEBEIHSSA-N	546.353	77.817	0.162865	0.287755	0.298926	0.18408	0.439089	0.27493	0.274607	0.415312	0.25004	0.319369	0.564551	0.316257	0.385253	0.37513
3568	LPC(20:5)	0.983376			PDIGSOAOQOXRDU-WMPRHZDHSA-N	542.323	71.674	0.0113491	0.169145	0.100086	0.104679	0.264545	0.238334	0.148023	0.284561	0.280057	0.39305	0.314802	0.24167	0.413475	0.321269
4398	DAG(14:0/18:3)	0.982345			UBVNVODYHAMTDT-YYPVPKODSA-N	580.529	421.424	0.0691837	0.0767784	0.126161	0.134108	0.0949028	0.0480148	0.0915249	0.1501	0.104686	0.108217	0.115953	0.11287	0.12878	0.120101
2996	LPE(20:0)	0.982238			HEQMDGOBDIGJOC-UHFFFAOYSA-N	510.354	166.083	0.0474979	0.097407	0.0581083	0.0968455	0.0630953	0.03946	0.067069	0.133508	0.0847999	0.119603	0.121616	0.133325	0.171767	0.127436
8992	PEtOH(18:0/20:1)	0.98183			DNJGSERAVXZTHX-VZCXRCSSSA-N	776.644	482.992	2.56071	4.57696	5.00019	5.46112	3.47262	1.45873	3.75506	7.05561	4.1702	4.87091	4.97812	5.02895	6.56502	5.4448
2951	LPC(17:1)	0.981693			LPMGFNAQZPADDZ-QXMHVHEDSA-N	508.339	75.4735	0.118726	0.206934	0.137431	0.15523	0.236758	0.146897	0.166996	0.321403	0.232507	0.432902	0.231406	0.153287	0.346826	0.286388
3318	PE(3:0/18:4)	0.981069			HKVSUFWNEHRGOA-AFSLFLIVSA-N	530.287	74.545	0.089382	0.187318	0.220393	0.183521	0.285654	0.148359	0.185771	0.352377	0.334054	0.407839	0.421156	0.282322	0.483272	0.38017
11373	PC(22:5/22:5)	0.978001			XAFPNZQFSGKDDB-IYICPNJGSA-N	882.608	370.988	0.864367	1.06946	1.32235	1.50594	1.07189	0.573359	1.0679	1.58738	1.22964	1.43866	1.20925	1.28987	2.09996	1.47579
7707	PEtOH(16:1/18:1)	0.977469			SQEHUBDFCCVGCJ-FRKBGCJLSA-N	718.538	332.126	3.3553	3.14909	5.70858	5.96401	6.56141	3.01707	4.62591	5.11418	2.20744	2.95809	4.01069	3.34278	4.15548	3.63144
4531	DAG(16:0/16:0)	0.976977			JEJLGIQLPYYGEE-UHFFFAOYSA-N	586.541	507.767	0.980141	0.945887	1.96762	2.35128	1.71614	0.813284	1.46239	1.76055	1.08357	1.10059	1.45522	1.4696	1.43303	1.38376
2753	LPC(16:1)	0.976874			LFUDDCMNKWEORN-KHPPLWFESA-N	494.325	49.228	0.282843	0.293767	0.443667	0.342321	0.534488	0.27858	0.362611	0.495011	0.567484	0.663192	0.378087	0.335042	0.664767	0.517264
9369	PEtOH(20:3/20:3)	0.976246			KXRONEZLRKXXIG-HKTUAWPASA-N	794.57	427.946	5.0375	5.82403	7.78889	6.92366	8.00014	5.31835	6.4821	6.89576	3.55267	4.94071	5.86109	6.32144	5.64542	5.53618
3651	LPC(20:2)	0.976099			YYQVCMMXPIJVHY-UTJQPWESSA-N	548.37	91.479	0.0774376	0.177124	0.128651	0.148522	0.221931	0.124872	0.146423	0.349142	0.240418	0.411748	0.238605	0.203009	0.371312	0.302372
8994	PEtOH(19:0/19:1)	0.975552			GYDYTLVCBQZKCX-GYHWCHFESA-N	776.607	506.81	0.203666	0.463967	0.454421	0.487327	0.290463	0.24665	0.357749	0.954943	0.540566	0.687845	0.571431	0.78369	0.678645	0.702853
3777	Cer/NS(d18:1/17:0)	0.975471			ICWGMOFDULMCFL-SJCQXOIGSA-N	552.556	482.303	0.00151196	0.0160448	0.0425421	0.00808325	0.0123995	1.70441e-05	0.0134331	0.0183385	0.0103245	0.00614633	0.0376201	0.0227948	0.0307753	0.0209999
3599	LPC(20:4)	0.9752			GOMVPVRDBLLHQC-DOFZRALJSA-N	544.339	67.756	0.119924	0.256601	0.206444	0.253957	0.504098	0.303199	0.274037	0.512876	0.27831	0.4403	0.314547	0.361574	0.489953	0.399593
7262	PC(14:1e/17:2)	0.974517			JYSWPACBOJYOEM-REZITTCYSA-N	700.524	355.412	0.131099	0.270082	0.246602	0.147955	0.170549	0.151455	0.18629	0.33286	0.340448	0.323822	0.347662	0.271738	0.316828	0.322226
9894	PS(25:0/13:1)	0.974348			YONRKZZSMIXZDN-NTMALXAHSA-N	818.593	422.672	0.64284	1.04746	1.10268	1.31486	1.35842	0.915417	1.06361	2.56372	1.39266	1.67225	1.62034	2.26551	2.28468	1.96653
9239	BMP(18:1/18:3)	0.973591			DXIXCLSUSJNOQR-MURDYDGNSA-N	788.545	248.69	0.0401518	0.0414377	0.0528527	0.0524653	0.0576256	0.0397649	0.047383	0.0936795	0.0505152	0.0529999	0.0657762	0.0587932	0.0537771	0.0625902
8862	PEtOH(12:0/26:4)	0.973516			NXGLQUKUJXLMIZ-PWJSNALLSA-N	770.569	352.838	1.50031	2.99346	1.87335	1.77023	3.71779	2.05998	2.31919	3.71866	1.43388	1.93286	2.26654	2.78214	2.9595	2.5156
10079	PEtOH(26:1/16:3)	0.973			IKIMNXMXCLHENA-HIGIJNJXSA-N	826.622	542.513	0.0302746	0.069494	0.0614192	0.0524888	0.0503908	0.0243422	0.0480683	0.0875317	0.06802	0.0716259	0.0862916	0.0805994	0.117227	0.085216
8576	PEtOH(21:1/16:2)	0.972823			HJFFMWSWKLQVJC-JUWXNISPSA-N	758.606	420.126	1.42868	2.28764	2.10277	2.05304	2.39838	1.4402	1.95178	3.411	1.87284	2.24918	2.44966	2.98284	2.86915	2.63911
11316	TAG(16:1/18:1/18:1)	0.972672			LUMXEMCKOBNHRP-OQGVBXIJSA-N	879.743	706.421	0.75286	1.16872	1.467	1.05657	0.9482	0.568295	0.993608	2.24351	1.57859	1.63741	1.76064	1.71388	1.75295	1.78116
11876	TAG(18:1/18:1/18:2)	0.972404			XIKRLPVGWJXBJH-QFACYJBGSA-N	905.759	709.454	0.290235	0.623207	0.598881	0.406874	0.448635	0.266505	0.439056	1.05282	0.643144	0.716884	0.823902	0.850432	0.756938	0.807353
8025	PEtOH(19:0/16:2)	0.971968			MAYDTVOYTZKSDT-XOMYGGGSSA-N	732.554	444.821	1.67091	1.88884	2.4814	2.48266	2.73657	1.50452	2.12748	2.84456	1.79122	2.02433	2.21512	2.27798	2.28709	2.24005
6342	TAG(12:0/12:0/12:0)	0.97195			VMPHSYLJUKZBJJ-UHFFFAOYSA-N	661.509	298.666	0.00595759	0.00492878	0.00906592	0.013707	0.0189905	0.0100854	0.0104559	0.015315	0.00359548	0.00717893	0.0117377	0.00858188	0.00191475	0.00805395
8276	PE(14:1/22:1)	0.971221			CUUIBVDVVFLYGA-IFVCHSSZSA-N	744.556	426.959	34.5224	41.2046	49.1053	51.7758	42.4161	26.3369	40.8935	74.5915	53.8943	58.4426	57.3891	58.0878	65.2162	61.2703
7608	PE(16:0/18:3)	0.969056			QONZHKTZKTUIMU-SVNQLWEDSA-N	714.507	340.686	0.423259	0.332454	0.733851	0.635274	0.575638	0.451582	0.525343	0.852258	0.373497	0.586139	0.724737	0.507733	0.66264	0.617834
10203	PMeOH(22:2/22:6)	0.968385			YQTCSQZWUYXZCI-JQCDCSHMSA-N	832.585	332.163	1.12898	1.16175	1.73021	1.5113	3.68968	1.94539	1.86122	1.80612	0.500336	1.04329	1.40944	1.40326	1.3667	1.25486
3395	PE(2:0/19:2)	0.967933			QLVDMJHOELOEAN-MURFETPASA-N	534.323	105.795	0.107821	0.146187	0.00609608	0.00729957	0.0409338	0.00990099	0.0530396	0.0510256	0.0356723	0.0676215	0.0595279	0.0549257	0.0510447	0.0533029
8953	PEtOH(19:1/19:1)	0.967898			RCGLKJILXUUIBF-SXAUZNKPSA-N	774.602	506.875	1.34207	2.49086	2.75971	3.08756	1.9302	0.880376	2.0818	5.44795	3.33774	4.25865	3.89001	4.5537	4.75668	4.37412
8150	PEtOH(18:3/18:3)	0.967588			METWNYLCXCBBIU-HKTUAWPASA-N	738.506	380.197	0.400653	0.31572	0.537966	0.558911	0.0766591	0.221645	0.351926	0.531112	0.488794	0.519791	0.404254	0.42624	0.496564	0.477793
9553	PEtOH(20:1/20:1)	0.966488			DRNOMXMSYLOEJO-WRBBJXAJSA-N	802.633	542.8	0.463201	0.899987	1.01125	1.14726	0.661764	0.319677	0.750523	1.91232	0.975738	1.55854	1.33981	1.62895	1.66649	1.51364
7983	PE(17:0/18:2)	0.9664			UJCJWIHZUHMDIT-OHNCOSGTSA-N	730.54	402.995	0.657719	0.913386	0.9502	0.963716	0.949805	0.764407	0.866539	1.41866	1.2957	1.30648	1.37321	1.13399	1.45339	1.33024
8579	PEtOH(16:1/21:2)	0.965463			FVDJELNRNGVBBJ-NGVUZZMQSA-N	758.57	448.3	0.596246	1.12218	0.896409	0.878446	0.725157	0.497086	0.785921	1.54335	1.01422	1.18695	1.08898	1.16549	0.99623	1.16587
3295	LPE(22:5)	0.96535			OSRWIBSZJTWIKA-JLNKQSITSA-N	528.309	74.8965	0.0736386	0.116413	0.0870269	0.13779	0.229105	0.160423	0.134066	0.177456	0.10917	0.185596	0.147021	0.131924	0.171892	0.153843
9834	TAG(13:0/17:0/17:0)	0.965233			ALSWHOULJKOHIH-UHFFFAOYSA-N	815.711	709.708	0.113932	0.0899159	0.0910723	0.0942464	0.0913795	0.0868414	0.0945645	0.137886	0.0859512	0.0923804	0.128103	0.113907	0.127134	0.114227
2294	LPE(16:0)	0.964949			YVYMBNSKXOXSKW-UHFFFAOYSA-N	454.292	88.5225	0.104267	0.140256	0.105743	0.14145	0.145778	0.0643551	0.116975	0.150921	0.1646	0.250543	0.209964	0.199476	0.26775	0.207209
12044	TAG(18:0/18:0/18:0)	0.964768			DCXXMTOCNZCJGO-UHFFFAOYSA-N	913.842	747.662	0.0161888	0.0382642	0.0181174	0.0165351	0.0393939	0.0182871	0.0244644	0.063701	0.0298865	0.0482622	0.0533773	0.0580169	0.0438064	0.0495084
8544	PEtOH(17:1/20:3)	0.964676			OUKJBQDXEVZTBV-QTUOEJEDSA-N	756.506	436.495	0.016191	0.0092958	1.92727e-05	1.8625e-05	0.159766	0.121081	0.051062	0.0150228	1.85636e-05	1.9156e-05	0.00784694	1.94318e-05	2.02878e-05	0.00382453
9417	PEtOH(20:1/20:4)	0.964286			FITASGHDBNGZHI-GQQIUOJVSA-N	796.586	459.063	1.23729	1.40503	1.71189	1.59187	1.74518	1.13028	1.47026	1.94232	1.39027	1.33186	1.53578	1.65982	1.62843	1.58141
8305	TAG(14:0/14:0/14:0)	0.96392			DUXYWXYOBMKGIN-UHFFFAOYSA-N	745.633	654.121	0.027627	0.0206431	0.023659	0.0192128	0.0247133	0.0209286	0.0227973	0.0539289	0.0292245	0.0329691	0.0410063	0.0519847	0.0337775	0.0404819
9040	PEtOH(19:0/19:0)	0.963709			YITIZQYKCZQADP-UHFFFAOYSA-N	778.617	469.04	0.179941	0.174611	0.245339	0.292905	0.26493	0.344635	0.250393	0.441406	0.41709	0.453936	0.450605	0.462079	0.557856	0.463829
7706	PE(18:0/16:1)	0.963621			XQWOAWVAWAXMKM-PEZBUJJGSA-N	718.538	421.719	7.02648	6.31981	10.3155	12.2301	7.29524	4.59195	7.96318	12.8172	9.26475	10.1547	10.2417	10.8236	11.7102	10.8353
12074	TAG(17:2/19:2/19:2)	0.96348			QNUXCOZEPHIVFC-AJGHSGIQSA-N	915.779	730.292	0.143983	0.485134	0.347054	0.248001	0.460353	0.265292	0.32497	0.665287	0.335521	0.422962	0.495095	0.586891	0.471277	0.496172
9718	PMeOH(20:1/22:4)	0.96348			WHPNMSNEKZGODD-GIHPIRDFSA-N	810.601	389.664	9.44134	19.9332	15.9685	14.8475	22.1072	15.5681	16.311	21.4814	10.3897	12.5503	20.3012	18.578	18.0874	16.898
9286	BMP(18:1/18:2)	0.963339			ORHQIMMGYUCYFD-LTEAFHAISA-N	790.559	284.731	0.0901814	0.121045	0.172577	0.18509	0.136416	0.0666423	0.128659	0.310791	0.113357	0.210104	0.168904	0.186736	0.242018	0.205318
8325	PEtOH(14:1/22:1)	0.962197			ODHUNFUCYIVPDI-DUZKARGPSA-N	746.571	467.589	21.6737	25.4677	35.6257	36.9832	27.2283	17.3218	27.3834	47.9245	29.5768	34.8375	33.26	39.2466	39.3588	37.3674
10073	PEtOH(20:2/22:2)	0.961927			XSZQSSMLJILWPB-KWXKLSQISA-N	826.637	514.531	0.14083	0.655505	0.204854	0.23758	0.150049	0.075837	0.244109	0.187155	0.105575	0.160451	0.102229	0.176402	0.114885	0.141116
8498	PEtOH(19:2/18:3)	0.961782			BHLFSVCSWXWCFR-WYJSFBTQSA-N	754.536	357.133	12.7732	12.879	16.876	17.4138	15.4906	12.5112	14.6573	17.3514	13.4986	14.9264	16.3949	15.412	16.3816	15.6608
9562	PE(22:0/18:1)	0.961685			FWHVZNCIAUKGET-NKFKGCMQSA-N	802.626	507.755	0.231093	0.119615	0.262595	0.262853	0.629915	0.0603099	0.261063	0.3001	0.187197	0.271142	1.06041	0.242951	0.207661	0.378243
9193	PS(14:0/22:3)	0.961482			MKTHNSMTZUAJBI-NKTIKPMXSA-N	786.476	294.038	0.0282351	0.0133537	0.0311661	0.016761	0.0240591	0.0130672	0.021107	0.0190106	0.00792284	0.0187425	0.016595	0.022482	0.0329837	0.0196228
13063	TAG(20:4/20:4/20:4)	0.961449			HYVJNYYVNIYMDK-QSEXIABDSA-N	973.73	652.302	0.00616551	0.00659071	0.00947232	0.00831551	0.0100783	0.00630277	0.00782085	0.0102432	0.00801388	0.00953325	0.00801919	0.0111501	0.00955322	0.00941881
11783	TAG(17:0/17:0/20:6)	0.961268			PASGFQQRZQGLBT-XSPNQQOYSA-N	901.763	758.143	0.0492666	0.0551349	0.0565003	0.063317	0.0568343	0.0533195	0.0557288	0.138524	0.0670342	0.0788792	0.0717186	0.0810324	0.0950217	0.0887016
2958	LPE(20:1)	0.961259			JEAGLCKGAKACCE-KTKRTIGZSA-N	508.339	125.225	0.0884382	0.259375	0.114305	0.185045	0.0466455	0.0669017	0.126785	0.333413	0.246683	0.355	0.270854	0.227267	0.340625	0.29564
8623	PS(8:0/26:2)	0.960877			BHCCLMNQHWGECK-QGLGPCELSA-N	760.525	305.011	0.388093	0.42364	0.325761	0.403534	0.456825	0.232605	0.371743	0.568724	0.300462	0.410121	0.380854	0.439618	0.556149	0.442655
10157	PE(24:0/18:1)	0.960451			HZQGLAQCNUAUPN-BWAHOGKJSA-N	830.665	575.216	0.202225	0.391521	0.448732	0.546634	0.371352	0.174591	0.355842	0.452655	0.259972	0.368348	0.367679	0.400497	0.463535	0.385448
9335	PEtOH(20:2/20:5)	0.960109			QWBNZIPPVCHOFX-WHYDMFETSA-N	792.554	414.116	0.838764	0.996595	1.14443	1.0872	1.54203	1.12842	1.12291	0.0154431	0.555598	0.605188	0.991628	0.989979	0.830485	0.66472
8715	PEtOH(18:3/20:4)	0.959754			UPHHRSPIUXLLCG-LSPJWUKVSA-N	764.523	350.26	2.09323	2.97298	3.03004	2.88283	3.59747	2.3901	2.82778	3.83375	2.52224	2.82676	4.08558	3.49349	3.81846	3.43005
5390	Cer/NS(d18:1/22:0)	0.959703			KEPQASGDXIEOIL-LAPDZXRHSA-N	622.615	452.974	0.0266189	0.0333196	0.0538155	0.0543935	0.0342527	0.0320148	0.0390692	0.0600229	0.040891	0.0446279	0.0119612	0.0935959	0.126128	0.0628712
9509	PEtOH(20:1/20:2)	0.959688			HPVLXNPFCGQUBW-ZFUXOTDWSA-N	800.618	508.265	1.3571	1.70369	2.56347	3.0916	1.80113	0.763786	1.88013	3.85421	2.18624	2.8831	2.65058	3.25278	2.85297	2.94665
7519	PC(9:0/22:5)	0.959431			ZGKWIHHASSAJRE-KDPMOZFYSA-N	710.462	56.041	0.157937	0.108495	0.13938	0.159031	0.248544	0.176335	0.164954	0.243775	0.150453	0.239232	0.184412	0.140634	0.126105	0.180769
8763	PEtOH(18:2/20:4)	0.959265			REQVNVKRYDGNPL-NGQJMHBFSA-N	766.539	394.722	4.39977	6.33957	7.57204	6.77121	9.38175	5.6737	6.68967	0.0265138	3.24701	4.46746	5.67634	5.95875	5.69758	4.17894
9331	PEtOH(16:3/24:4)	0.959039			DDMPXFLADMPWDE-HXQDEAGBSA-N	792.564	380.618	2.29066	1.70386	1.1095	1.42081	1.81332	1.19778	1.58932	2.31538	1.04384	1.26766	1.65121	1.56827	2.29274	1.68985
5024	DAG(16:0/18:3)	0.958892			UHPKYXAUVQOHQL-SVNQLWEDSA-N	608.525	447.045	0.29016	0.41281	0.509631	0.504222	0.602091	0.320728	0.439941	0.357655	0.136264	0.234886	0.313629	0.264024	0.266058	0.262086
8816	PEtOH(22:1/16:4)	0.95887			DTMXETFWANNCJL-IONANHEISA-N	768.552	467.709	2.78165	3.4254	4.55725	5.06663	3.5644	2.32288	3.6197	5.0694	3.88345	4.56067	4.71346	4.36168	4.87126	4.57665
8851	PEtOH(19:2/19:2)	0.958078			UHNCXKZGOBDKSW-MLLZQYMOSA-N	770.572	444.034	2.47018	6.1388	4.18052	3.78227	5.11965	4.98381	4.44587	4.88471	2.4387	3.12077	3.7807	4.18337	5.17571	3.93066
8717	PEtOH(16:1/22:6)	0.958025			JOXHHIWFDSMKIQ-YOZPJVPISA-N	764.598	407.186	0.915179	0.990379	1.26817	1.16675	1.26084	0.901148	1.08374	1.22715	0.957424	1.10371	1.04592	1.15464	1.23187	1.12012
11128	TAG(17:0/17:0/17:0)	0.957759			FBFWDBGUSMGXPI-UHFFFAOYSA-N	871.718	722.188	0.15539	0.184895	0.208102	0.172233	0.16674	0.13348	0.17014	0.289141	0.205469	0.225384	0.249943	0.235266	0.235489	0.240115
8879	TAG(12:0/15:0/17:1)	0.957601			HPZNYVQOMOUMGJ-LCUIJRPUSA-N	771.645	155.589	0.0300367	0.0209475	0.00401429	0.067956	0.0695929	0.146323	0.0564785	0.0387782	0.0134867	0.0206825	0.0214773	0.0406077	0.00258296	0.0229359
9897	PS(24:0/14:1)	0.957559			DCMPXUZXGHFXAD-BENRWUELSA-N	818.644	457.571	0.100023	0.0985847	0.135745	0.139257	0.159771	0.106597	0.12333	0.291682	0.252129	0.195033	0.275477	0.307085	0.380313	0.28362
12113	TAG(17:1/19:2/19:2)	0.957275			RLEOZLGWYVQAJG-NNJJPWTDSA-N	917.784	730.574	0.0353653	0.106409	0.0801359	0.0493025	0.107831	0.0570825	0.0726877	0.16076	0.0706593	0.0843708	0.10253	0.00223017	0.114675	0.0892042
10544	TAG(16:5/17:0/17:1)	0.956254			AAHGSZOWQVRNDL-FFYHIPKFSA-N	845.675	407.721	0.170335	0.161394	0.18501	0.168588	0.179521	0.151547	0.169399	0.2009	0.157734	0.171661	0.20018	0.202374	0.18653	0.186563
12007	TAG(18:0/18:0/18:1)	0.956024			CXVKBFLPGNGMQW-QOCHGBHMSA-N	911.806	758.908	0.191055	1.54758	0.518809	0.339577	0.444453	0.279089	0.553428	3.67675	2.48862	1.72967	1.94892	1.84381	2.4218	2.35159
8854	PEtOH(17:2/21:2)	0.955939			GCOGDOGRMCJXHS-MIXQNCRASA-N	770.596	393.69	0.849479	1.53338	1.43917	1.34322	1.42896	0.729126	1.22056	1.90997	0.959637	1.20904	1.49883	1.42844	1.65879	1.44412
14152	TAG(22:1/22:1/22:1)	0.955765			BIXZCRFRTNYIBY-TUIVHVJNSA-N	1075.96	824.193	0.00446319	0.0224141	0.00961134	0.00480817	0.00967991	0.0035846	0.00909355	0.0320126	0.0313283	0.0228401	0.0236337	0.0232899	0.0347984	0.0279838
10021	TAG(16:1/16:1/16:1)	0.955697			CWTZJNJDDDCLFV-IUPFWZBJSA-N	823.68	664.204	0.150487	0.148265	0.164627	0.148104	0.136588	0.113267	0.143556	0.265253	0.210415	0.182364	0.229611	0.193358	0.184931	0.210989
8189	PE(18:1/18:3)	0.955294			PCBVVHMKRNVSDR-XEKZTXPJSA-N	740.523	377.637	0.878821	1.18761	1.46618	1.50137	1.4228	0.840095	1.21615	1.8757	1.04429	1.18493	1.50219	1.5058	1.57609	1.44817
13324	TAG(20:1/20:1/20:1)	0.955229			XKXYLRHFXANGHG-IUPFWZBJSA-N	991.867	759.054	0.00488102	0.0260702	0.00874872	0.0119674	0.00972438	0.00985507	0.0118745	0.078478	0.0404954	0.0363924	0.0396499	0.028874	0.0400345	0.0439874
9227	TAG(15:0/15:0/15:0)	0.955081			CLJLWABDLPQTHL-UHFFFAOYSA-N	787.672	668.683	0.00971006	1.71641e-05	0.00246348	0.000899136	0.00184472	0.000283925	0.00253641	0.00215636	0.00057862	0.00209258	0.00261961	1.94318e-05	0.00655815	0.00233746
12441	TAG(18:1/18:1/20:1)	0.955052			DVVVWSWPMOHCJM-ANKPWZAQSA-N	935.806	743.424	0.267137	1.07502	0.554707	0.375754	0.359157	0.206356	0.473022	1.83565	1.61501	1.54434	1.65793	1.43261	1.65258	1.62302
4283	LPC(22:2)	0.955042			YMGXOQLWSYJFSD-UTJQPWESSA-N	576.402	125.77	0.00618939	0.0743399	0.0172146	0.056722	0.042325	0.00937946	0.0343617	0.103369	0.0853763	0.114879	0.0709341	0.0598528	0.139988	0.0957333
12549	TAG(17:1/20:3/20:3)	0.95404			ULEQTTIMIYLCDX-DHZSECBDSA-N	941.75	215.948	0.00333559	0.00406532	0.00359149	0.0070605	0.00698687	0.00533623	0.00506267	0.00580769	0.00682474	0.00814685	0.00921931	0.00789971	0.00825137	0.00769161
8147	PE(16:0/20:5)	0.95308			KHLRCNXJXSYNCK-LPHKCNJWSA-N	738.507	342.406	0.327844	0.569647	0.517052	0.5475	0.703121	0.358937	0.504017	0.791075	0.399213	0.538604	0.755355	0.635858	1.2216	0.723618
11003	TAG(17:1/17:1/17:1)	0.952963			DBGJJEOFYRIOEN-XNQILKFJSA-N	865.727	696.154	0.0690433	0.0917712	0.10076	0.0661921	0.0782338	0.048381	0.0757302	0.165055	0.1026	0.0936305	0.119955	0.102932	0.116224	0.116733
12687	TAG(19:1/19:1/19:1)	0.952854			ZMKRXODJXRSUGE-XNQILKFJSA-N	949.821	752.031	0.0186257	0.0694602	0.0354374	0.0233377	0.0311888	0.0197679	0.0329696	0.118027	0.101191	0.0996435	0.0941447	0.0858387	0.109949	0.101466
13157	TAG(20:3/20:3/20:3)	0.952357			XWDKUUOKCJGHBE-RTQNNJNFSA-N	979.774	697.737	0.00488113	0.0122791	0.0145353	0.0101112	0.0208937	0.00917942	0.01198	0.0216229	0.00635596	0.00496702	0.0262715	0.023782	0.010408	0.0155679
9760	PEtOH(19:2/22:2)	0.952323			MIVZIXTWEQCGGI-HOILGRHZSA-N	812.614	447.504	1.21642	1.59945	1.97896	2.0843	1.82717	1.04068	1.6245	2.74713	1.52612	1.91775	2.18548	2.2618	2.25255	2.14847
11396	TAG(16:0/18:0/18:1)	0.951951			RBJMAKBTUZSIDN-QOCHGBHMSA-N	883.774	740.931	0.683706	2.20394	1.56355	1.24668	1.1806	0.756494	1.2725	3.77843	2.47993	2.33641	4.09018	2.68073	3.8737	3.20656
13417	TAG(20:0/20:0/20:0)	0.951781			KCVWRCXEUJUXIG-UHFFFAOYSA-N	997.915	824.224	0.00533974	0.0471503	0.0187419	0.0108763	0.00995515	0.0101499	0.0170355	0.0572701	0.0457904	0.041548	0.0616155	0.0629299	0.0752533	0.0574012
10596	TAG(15:0/15:0/20:5)	0.951496			BAINQHMKSFVYPY-WWPVJSRJSA-N	847.663	427.086	0.0558838	0.106552	0.0974302	0.129864	0.0530639	0.0331698	0.0793273	0.187635	0.219471	0.157884	0.135728	0.129828	0.19262	0.170528
12480	TAG(14:3/21:5/22:1)	0.950774			PTGZEHUJEHDYNV-NIHAFLIXSA-N	937.781	655.183	0.00521225	0.0161406	0.0087022	0.00944127	0.0125968	0.00467276	0.00946098	0.0189043	0.014136	0.00897619	0.0155491	0.0184366	0.0151548	0.0151928
3506	Cer/NS(d18:1/16:0)	0.950287			YDNKGFDKKRUKPY-ORIPQNMZSA-N	538.519	307.377	0.0295078	0.0492736	0.0411252	0.0926618	0.0693678	0.0223665	0.0507171	0.16106	0.0432681	0.0904827	0.177124	0.16502	0.189957	0.137819
8899	PEtOH(22:1/16:2)	0.950157			MTTHZUODATZHEK-BLLZRTNRSA-N	772.586	470.448	3.1402	3.85494	5.15612	5.32671	3.50156	1.82899	3.80142	10.3915	7.46469	7.67427	7.18678	7.73417	8.31434	8.12763
12794	TAG(19:0/19:0/19:0)	0.949903			IZTDYXKTXNJHMQ-UHFFFAOYSA-N	955.895	818.085	0.010757	0.0800354	0.0232534	0.0204725	0.0235863	0.0155285	0.0289389	0.138317	0.0972612	0.0984601	0.132032	0.100525	0.154809	0.120234
11795	TAG(18:2/18:2/18:2)	0.949833			YLJZNIRHIYWHQC-CRDRQGJOSA-N	901.718	663.324	0.00830882	0.00967407	0.0212987	0.0118488	0.0133284	0.00733274	0.0119653	0.0189587	0.0343635	0.0221013	0.0540831	0.0174426	0.0184684	0.0275696
8815	PEtOH(20:1/18:4)	0.949708			IYEQWYSCPAQRLY-PEWWWUDJSA-N	768.555	426.122	11.2826	11.0614	14.6142	13.8556	18.0382	11.4674	13.3866	11.4567	5.71799	7.65501	9.31115	10.3076	10.5661	9.16909
9987	PEtOH(16:2/26:4)	0.949573			JLXHTFLTTPXEGP-PHUUZXKRSA-N	822.637	443.246	1.81724	4.12253	3.13908	3.02052	4.05523	1.76909	2.98728	5.38361	2.30974	2.97281	3.83796	3.9523	4.32805	3.79741
7034	PE(16:0/16:1)	0.949238			CZOSTDZGCCEZTJ-PEZBUJJGSA-N	690.507	373.199	0.90246	0.696446	1.37509	1.58554	0.914547	0.535778	1.00164	1.30632	1.25573	1.28333	1.29	1.27327	1.47942	1.31468
13827	TAG(21:1/21:1/21:1)	0.949107			KLSLTXHYCBTPBL-ISKMNAODSA-N	1033.99	792.752	0.00424451	0.030444	0.00962013	0.00649791	0.00686124	0.00403831	0.0102843	0.0406918	0.0337825	0.0305192	0.0439364	0.0253509	0.0423409	0.0361036
12758	TAG(18:0/20:4/20:4)	0.948912			KWIGMCRWEINBIR-PUVHIJDNSA-N	953.765	714.922	0.124091	0.11786	0.136088	0.130507	0.133878	0.134423	0.129474	0.1309	0.14199	0.122208	0.148132	0.139783	0.141353	0.137395
10328	PMeOH(22:3/22:3)	0.948412			NFMLXXVVLRYQAV-NSDKMMGWSA-N	836.616	401.291	1.63003	2.26174	2.58399	2.46646	3.06745	1.98693	2.33277	2.77834	1.56111	1.89996	2.3949	2.48894	2.3162	2.23991
9233	PEtOH(20:4/20:5)	0.948379			GOUBOMCRMOMIIN-GQRDOOBSSA-N	788.521	393.931	0.414852	0.458699	0.634677	0.485454	1.0039	0.497343	0.582487	0.829322	0.299137	0.350306	0.469084	0.310006	0.48777	0.457604
6640	PMeOH(13:1/19:2)	0.947571			DLWRQLYRTOULGA-JACMLKSRSA-N	674.506	78.29	0.00246064	0.0318932	0.00861615	0.06826	0.217602	0.077687	0.0677532	0.0916374	0.0460386	0.0517736	0.0786452	0.0401617	0.101583	0.0683067
10720	TAG(14:0/18:1/18:1)	0.947468			JSXDYDGETRNNDY-IKJQKJQYSA-N	853.728	703.924	1.10974	1.36652	1.89478	1.37405	1.21798	0.709534	1.27877	2.79118	2.14044	2.17163	2.46073	2.2302	2.49418	2.38139
11515	TAG(18:4/18:4/18:4)	0.94714			BSOKWTTWQNVYKF-CMJRKKNOSA-N	889.572	339.971	0.127959	0.162757	0.0979814	0.200155	0.120873	0.225545	0.155878	0.171761	0.111556	0.126184	0.128286	0.135071	0.111001	0.130643
10931	PEtOH(22:0/22:0)	0.946515			OZKGDBOFURCIDD-UHFFFAOYSA-N	862.713	575.514	0.0957	0.133605	0.217871	0.278956	0.149207	0.105422	0.16346	0.300126	0.221098	0.224732	0.323365	0.393533	0.364753	0.304601
10655	PEtOH(22:3/22:3)	0.946515			PXILSKGLVNLBED-UEADRGIISA-N	850.653	543.657	0.164141	0.205374	0.247815	0.0765329	0.226552	0.154019	0.179072	0.281276	0.330851	0.31427	0.347131	0.351931	0.367685	0.332191
9643	PEtOH(20:0/20:0)	0.946515			FUVBWITURXIZHA-UHFFFAOYSA-N	806.607	531.732	0.103882	0.205973	0.19575	0.220302	0.130258	0.0743158	0.15508	0.404674	0.300018	0.325149	0.366065	0.309549	0.42046	0.354319
10283	PEtOH(21:0/21:0)	0.946515			XMGAHFCALVONCD-UHFFFAOYSA-N	834.68	521.655	0.159049	0.264837	0.304364	0.198357	0.160446	0.120202	0.201209	0.689364	0.59521	0.648638	0.653678	0.59254	0.776176	0.659268
9953	PMeOH(21:0/21:0)	0.946515			HUBPKUVCUUMVGS-UHFFFAOYSA-N	820.574	506.88	0.0346316	0.0335164	0.0345463	0.0634887	0.0235753	0.0233623	0.0355201	0.0593014	0.0494671	0.0379597	0.0451909	0.0460724	0.0180632	0.0426758
12604	PMeOH(26:4/26:4)	0.946515			WDKVDHHODIGDGN-XTOJRFFLSA-N	944.706	451.149	0.0415029	0.0674693	0.0481404	0.0597063	0.0502219	0.057435	0.0540793	0.0944566	0.0774725	0.0688135	0.0988655	0.0860486	0.0863195	0.0853294
11494	PMeOH(24:4/24:4)	0.946515			BRXAFIHALGYOHK-XTOJRFFLSA-N	888.649	446.831	0.0706217	0.122893	0.113547	0.0993023	0.13536	0.102036	0.107293	0.159031	0.086511	0.0817437	0.129124	0.129222	0.136226	0.12031
10033	PMeOH(22:6/22:6)	0.946515			TUSGUCGSZHRCOR-YVRWGPLWSA-N	824.558	417.521	0.642219	0.618008	0.665521	0.608969	0.555141	0.75355	0.640568	0.655643	0.726099	0.712774	0.549933	0.590042	0.648512	0.647167
9075	PMeOH(20:3/20:3)	0.946515			ZQHRDHNDMLPISP-DOPDDKBTSA-N	780.554	327.851	10.0839	12.622	18.5513	19.6272	27.2649	12.4992	16.7747	19.7986	8.80534	10.6441	14.8383	15.3895	14.7508	14.0378
7486	PMeOH(17:0/17:0)	0.946515			IORDPBGBMUCEOE-UHFFFAOYSA-N	708.553	317.765	0.0868469	0.128416	0.152581	0.175279	0.166737	0.073673	0.130589	0.229745	0.132717	0.146808	0.168445	0.15404	0.221872	0.175605
8542	PMeOH(19:2/19:2)	0.946515			PVTIJFBLGBVKHF-ZPPAUJSGSA-N	756.545	308.542	0.233956	0.193998	0.455923	0.515213	0.531232	0.204127	0.355741	0.35965	0.131406	0.221581	0.287879	0.277974	0.33213	0.268437
9470	PEtOH(20:2/20:2)	0.946515			GQVKMYUVDQOCPR-KWXKLSQISA-N	798.563	261.111	0.0565596	0.0414009	0.0834286	0.0983551	0.0859523	0.0654643	0.0718601	0.113108	0.0352925	0.0452431	0.068214	0.0538808	0.0583179	0.0623428
13702	TAG(21:3/21:3/21:3)	0.946224			KQVSHRUREQPXED-LOVLFJNVSA-N	1021.8	760.219	0.00263844	0.00508367	0.00193318	0.00197921	0.0020769	0.00242104	0.00268874	0.0113505	0.00924272	0.0101139	0.0120895	0.0090053	0.0108644	0.0104444
10845	TAG(17:2/17:2/17:2)	0.946224			UTXYTAHUERNOJK-XVNWISTMSA-N	859.738	662.98	0.00755411	0.0130538	0.0118567	0.01435	0.00560352	0.0046706	0.00951479	0.0517635	0.0357638	0.0316564	0.0360615	0.040426	0.0379491	0.0389367
9869	TAG(16:2/16:2/16:2)	0.946224			ZCWBRQCTMRFYLM-BWYWOHEUSA-N	817.613	612.025	0.019821	0.0404454	0.0228701	0.0248452	0.0211615	0.00993111	0.0231791	0.0754676	0.0554987	0.0572874	0.0608591	0.0539722	0.0784369	0.063587
7364	TAG(13:0/13:0/13:0)	0.946224			UDXANBFMQUOKTQ-UHFFFAOYSA-N	703.613	611.637	0.0691641	0.178411	0.142875	0.153704	0.15113	0.0941758	0.131577	0.189993	0.108752	0.154368	0.166236	0.164855	0.185284	0.161581
6179	TAG(12:1/12:1/12:1)	0.946224			WJJOCZGPZADARQ-BUTYCLJRSA-N	655.496	609.326	0.0304758	0.0457405	0.0605327	0.0766927	0.069289	0.030165	0.0521493	0.0734414	0.0590083	0.0512193	0.0318501	0.059638	0.0782727	0.058905
8176	TAG(14:1/14:1/14:1)	0.946224			JNMDCUOOYCRSIP-WLFVLELZSA-N	739.586	584.996	0.00804298	0.0061086	0.0104407	0.00619348	0.0233481	0.00659289	0.0101211	0.0106086	0.00372176	0.00320332	0.0092476	0.00554123	0.00624616	0.00642812
9095	TAG(15:1/15:1/15:1)	0.946224			ONPXYEULBZRYSX-JFJOQQEJSA-N	781.62	447.575	0.507851	0.580574	0.811785	0.817672	0.696871	0.763585	0.69639	0.563656	0.666198	0.776027	0.757737	0.873588	0.849402	0.747768
7200	TAG(13:1/13:1/13:1)	0.946224			OJGNREAJBZCCCL-WLFVLELZSA-N	697.538	422.746	0.0306705	0.0334772	0.0372759	0.0340138	0.0285164	0.0203092	0.0307105	0.0198571	0.0140844	0.0227357	0.0277655	0.04459	0.0372608	0.0277156
8832	TAG(15:3/15:3/15:3)	0.946224			JFKDDQDHBBGXIA-FLIQGJDUSA-N	769.562	394.021	3.0525	5.95136	5.08389	4.79531	6.44677	2.89951	4.70489	7.40112	4.22299	4.86115	5.6738	5.41251	6.60772	5.69655
8056	TAG(14:2/14:2/14:2)	0.946224			SHNZZSAAVLYHET-GUJFLIOZSA-N	733.547	316.87	0.587942	0.203582	0.579574	0.957674	0.897519	0.392635	0.603154	0.649004	0.202772	0.279068	0.513802	0.508855	0.600129	0.458938
13883	TAG(22:7/22:7/22:7)	0.946224			CLPPMRDTGGZXDF-SQCIKVMKSA-N	1039.67	84.33	0.00146407	0.00621901	0.00907149	0.0283921	0.0383051	0.00708944	0.0150902	0.0623554	0.0413756	0.136854	0.0509328	0.0242872	0.0793119	0.0658528
13031	TAG(17:2/21:2/21:2)	0.94584			MOGQMFXBWSYQAE-UIHHPEEMSA-N	971.797	885.196	0.0106255	0.0156844	0.0139232	0.0117748	0.0125371	0.0161911	0.013456	0.010323	0.0145504	0.0174015	0.0128757	0.0103169	0.00683229	0.01205
12908	TAG(17:0/21:5/21:5)	0.945563			HYLGCMAPFJFNBX-FMDZYZALSA-N	963.744	669.962	0.0057474	0.00878736	0.00884963	0.00819655	0.00709985	0.0077727	0.00774225	0.011287	0.00823427	0.00772392	0.0104317	0.00941597	0.0118135	0.00981772
9416	PEtOH(16:1/24:4)	0.945341			QSQITYZVWZHWKS-RPPVFPDWSA-N	796.62	482.394	6.8257	9.82788	9.71855	10.4762	7.69826	4.91857	8.24419	11.5115	8.80941	9.66754	9.58161	8.81022	10.3553	9.78926
8289	PEtOH(16:1/20:2)	0.945087			BONVVBLTCMQKOF-FKDBMLBBSA-N	744.554	340.044	3.46591	3.97199	5.95352	5.99619	6.45208	3.29049	4.85503	5.05483	2.55104	3.01369	3.83119	3.47808	4.09466	3.67058
10032	PEtOH(24:0/18:5)	0.944943			HYBZKWIXPGBLKN-OXELVLKYSA-N	824.652	522.37	1.96524	3.79793	3.6527	3.93686	2.62057	1.48896	2.91038	4.61709	3.65347	3.98146	3.97469	3.62245	4.7594	4.10143
10115	PE(18:1/24:1)	0.943334			ISJLLEYVLZBZHK-BJSHFZDTSA-N	828.648	542.727	0.236792	0.249733	0.432141	0.492423	0.325743	0.121235	0.309678	0.455985	0.241422	0.374546	0.333379	0.451537	0.389677	0.374424
11444	TAG(16:0/18:0/18:0)	0.942238			SDNYRTVJOFMYIW-UHFFFAOYSA-N	885.789	758.028	0.185616	0.608089	0.430072	0.450527	0.377241	0.355538	0.401181	1.08079	0.837386	0.827047	1.01108	1.02568	1.24175	1.00395
8768	PEtOH(20:1/18:5)	0.942229			VNYJNSBIZQXJSX-HJTDJNLSSA-N	766.536	427.851	3.3595	3.86023	4.30845	4.74684	3.9308	2.72439	3.8217	5.84592	5.19708	5.44027	5.25394	5.00022	5.68956	5.4045
7939	HexCer/NS(d18:1/18:0)	0.941728			YMYQEDCYNANIPI-OWWNRXNESA-N	728.601	422.648	0.0819573	0.146528	0.150671	0.17241	0.107022	0.166241	0.137471	0.465787	0.112388	0.122203	0.202298	0.229649	0.501975	0.272383
3439	Cer/NS(d18:2/16:0)	0.941162			GMWIWVUTMCBDSP-ZNPGVSGMSA-N	536.504	383.952	0.287734	0.201953	0.420753	0.545847	0.478042	0.304578	0.373151	0.348307	0.223278	0.216124	0.265795	0.31314	0.216995	0.26394
8235	PEtOH(17:2/19:2)	0.940925			GYUXSECDMHCSDH-MIXQNCRASA-N	742.539	390.703	7.6764	10.9327	11.7169	11.4683	12.109	7.39044	10.2156	17.5148	10.3892	12.0479	14.1845	13.9675	15.0037	13.8513
12477	TAG(18:1/18:1/20:0)	0.94076			GYPCYQZGNPPXQY-XFUYORNGSA-N	937.821	759.758	0.305673	1.43007	0.562885	0.302677	0.42175	0.22256	0.540936	2.55268	2.38831	1.97962	1.92205	1.77487	2.37772	2.16588
9272	TAG(12:1/12:1/22:4)	0.940375			PQHGSQCNJYKZER-PBKGXPONSA-N	789.57	361.386	0.327804	0.515281	0.253486	0.469089	0.541923	0.280895	0.39808	0.46398	0.454425	0.316151	0.320924	0.440584	0.495941	0.415334
7649	PE(16:1/18:1)	0.940018			RAMNOXDFBNFSFC-LJSPAGPLSA-N	716.525	379.645	5.40682	4.94738	7.65479	8.61488	5.3245	3.62731	5.92928	9.53709	8.06754	8.02618	8.22239	7.54412	8.96998	8.39455
10546	TAG(15:0/15:0/20:6)	0.939632			IBTZZRAOKJEHEA-XXCWNEEWSA-N	845.687	655.197	0.00597679	0.010446	0.0107205	0.00789256	0.0130605	0.00550579	0.00893369	0.0225692	0.0141009	0.0136823	0.0124506	0.0125947	0.022413	0.0163018
3255	PS(3:0/14:0)	0.939527			JQWMUAJMXUSPFY-UHFFFAOYSA-N	526.288	121.418	0.0620719	0.0451693	0.0473617	0.080685	0.0504583	0.0473576	0.0555173	0.0439514	0.0341564	0.0548024	0.0562063	0.0455074	0.0722855	0.0511516
12760	TAG(19:1/19:1/20:6)	0.939519			UYHDFLTXSHHTHB-BXNKFCBBSA-N	953.767	746.075	0.120823	0.295213	0.410607	0.372292	0.354149	0.164325	0.286235	0.545362	0.453919	0.492564	0.07523	0.312402	0.499556	0.396505
6639	PMeOH(16:0/16:3)	0.93889			CZCMWOZBACKKEI-COSYBTHASA-N	674.462	113.5	0.222721	0.24818	0.110906	0.131848	0.119343	0.0895466	0.153758	0.124582	0.0987035	0.109185	0.0999062	0.0750179	0.11196	0.103226
4005	Cer/NS(d18:2/18:0)	0.938436			WNPWDGNHTKGEDS-LLRUVXLESA-N	564.542	451.339	0.0884499	0.121604	0.153271	0.161865	0.10294	0.0676432	0.115962	0.285158	0.306946	0.258467	0.221464	0.243827	0.359405	0.279211
8771	PEtOH(22:2/16:4)	0.938353			XPHHSLCOFNASAW-JHUHNNMZSA-N	766.575	448.584	0.181542	0.269413	0.229641	0.222885	0.310268	0.00913007	0.203813	0.33115	0.199855	0.251648	0.239212	0.313249	0.236218	0.261889
7079	PEtOH(16:0/16:1)	0.938083			MLHVKKWOXVSPDG-VLGSPTGOSA-N	692.522	323.206	0.712971	0.729993	1.31686	1.647	1.48727	0.991171	1.14754	1.35933	0.482917	0.747772	1.17067	0.871553	1.15668	0.964821
10805	TAG(16:0/16:0/18:0)	0.937282			DQKMNCLZNGAXNX-UHFFFAOYSA-N	857.758	739.777	0.308504	0.684414	0.617984	0.682425	0.574147	0.515434	0.563818	1.42458	0.998076	0.975186	1.30054	1.26841	1.50071	1.24458
5790	DAG(18:1/18:1)	0.936299			AFSHUZFNMVJNKX-CLFAGFIQSA-N	638.611	497.301	0.117276	0.0122292	0.0127814	0.0413758	0.0393794	0.0514926	0.0457558	0.0370921	0.0682919	0.0443428	0.0605754	0.0144702	0.0417132	0.0444143
8680	PEtOH(16:3/22:5)	0.935883			JUKLJCKQEHOAJH-RJUNSBJZSA-N	762.509	315.32	0.147978	0.118776	0.217344	0.170515	0.390519	0.124572	0.194951	0.13128	0.0691954	0.11291	0.166257	0.142222	0.147338	0.1282
2961	Cer/NS(d18:2/14:0)	0.935298			HCVPOJMMIOHQJA-ZSVMZQBZSA-N	508.471	328.709	0.0179894	0.0111906	0.0365451	0.0326046	0.0315102	0.0232872	0.0255212	0.028027	0.0133478	0.0231895	0.00989343	0.0292705	0.0303041	0.0223387
12340	TAG(18:1/18:1/20:4)	0.935164			SSSYEBQOMVLJEC-FYUZBIDISA-N	929.759	701.338	0.183204	0.32279	0.444281	0.340726	0.317823	0.178977	0.297967	0.543791	0.40667	0.409622	0.507404	0.600708	0.419495	0.481282
13749	TAG(20:4/22:5/22:5)	0.934826			INEVJURQYVMVJM-LWMJAFMHSA-N	1025.76	655.176	0.0057401	0.00600996	0.00672081	0.00497362	0.00825834	0.00497044	0.00611221	0.00757757	0.00712763	0.00648335	0.00727323	0.00671467	0.00689324	0.00701162
9280	PEtOH(22:3/18:5)	0.934326			MBJHNZMAXPTIHZ-ZLSQVEHJSA-N	790.535	426.047	0.900797	1.1324	1.35816	1.26129	1.5774	1.1333	1.22722	0.912589	0.58936	0.695856	0.959322	1.00008	0.808568	0.827629
3231	Cer/NS(d17:1/16:0)	0.934318			KXVLPPCAUYSNGY-BYCLXTJYSA-N	524.52	427.02	0.0270193	0.0316497	0.0290265	0.0199964	0.0326616	0.0221175	0.0270785	0.0176533	0.0295082	0.0207847	0.0356775	0.0419849	0.0332965	0.0298175
3317	LPE(22:4)	0.934152			RSVFMXVZJZRSQQ-LTKCOYKYSA-N	530.359	94.874	0.286871	0.42474	0.474498	0.507058	0.454177	0.440025	0.431228	0.681088	0.503929	0.592138	0.547354	0.547151	0.595975	0.577939
9248	PG(18:1/18:3)	0.933999			SPLOPJJVMQWFIT-XEKZTXPJSA-N	788.58	293.611	0.0224142	0.0485208	0.0327708	0.0536582	0.040029	0.010387	0.03463	0.10511	0.0505009	0.0436207	0.0592557	0.052527	0.0785866	0.0649335
3706	PC(2:0/17:1)	0.933915			ZHAHTCLACAJNQI-SEYXRHQNSA-N	550.307	102.72	0.103541	0.00588413	0.0338945	0.0286866	0.0250439	0.0165719	0.0356036	0.0270799	0.0355226	0.0365907	0.030029	0.0204791	0.0339586	0.03061
11025	PMeOH(22:1/24:4)	0.933066			OUXCDJDLOUDVNB-ZAXQVAJQSA-N	866.664	477.492	0.276718	0.675298	1.28315	0.628902	0.711246	0.275415	0.641789	1.17759	0.423966	0.488045	0.728481	1.57726	1.04069	0.906006
13378	TAG(20:4/20:4/21:0)	0.932932			KEBKPJLYPZZGEL-SUGSNPTISA-N	995.809	886.967	0.036309	0.0376818	0.0442074	0.0431353	0.0461088	0.0380344	0.0409128	0.0384108	0.0422264	0.0422586	0.0448962	0.0467077	0.0446253	0.0431875
8151	PE(16:1/20:4)	0.932683			CXGZFWPMXPAZEA-NUNQZGBLSA-N	738.51	316.825	0.0337997	0.123758	0.165714	0.178464	0.231317	0.116455	0.141585	0.174861	0.086321	0.112001	0.169268	0.156364	0.184664	0.147246
11091	TAG(16:0/18:4/18:4)	0.932619			CMXKAVCHHHHTNC-ISBSFQGTSA-N	869.674	375.305	0.021851	0.0468607	0.0304114	0.0162456	0.0496579	0.0286486	0.0322792	0.052926	0.0623403	0.0270418	0.0300491	0.0339534	0.0466142	0.0421541
10102	TAG(16:0/16:0/16:1)	0.932288			IXWQOOZEHUNDEZ-FVDSYPCUSA-N	827.711	701.846	0.83957	0.915292	1.31069	0.969319	0.885371	0.487668	0.901318	2.06492	1.37384	1.43133	1.7916	1.52848	1.78308	1.66221
13187	TAG(20:2/20:2/20:4)	0.931171			VIIWKEJLCOZGMH-MRYKMYABSA-N	981.826	776.875	0.0207008	0.0803975	0.0436115	0.0307907	0.0417133	0.0208253	0.0396732	0.109783	0.0984293	0.0964982	0.0944163	0.0929858	0.114127	0.10104
12300	TAG(18:1/18:1/20:5)	0.931			HDYMVQPEOYPWHH-UIKXZODISA-N	927.744	686.238	0.0825098	0.118866	0.184928	0.226548	0.195286	0.0744277	0.147094	0.357246	0.2241	0.2482	0.315595	0.273253	0.209097	0.271249
9540	TAG(14:0/16:0/16:0)	0.93016			JWVXCFSNEOMSHH-UHFFFAOYSA-N	801.687	679.79	0.0683492	0.0511379	0.0660985	0.0548478	0.0496378	0.011769	0.0503067	0.122776	0.0815947	0.0846495	0.0936567	0.0772045	0.0851506	0.0908387
8193	PEtOH(18:2/18:3)	0.929667			DXMGHDHOPBCWGC-MJXYYAAPSA-N	740.52	331.577	0.690188	0.417934	0.816494	0.315224	0.64973	0.609881	0.583242	0.378506	0.528312	0.535	0.501866	0.421803	0.254495	0.436664
9024	TAG(13:1/13:1/19:3)	0.928177			ZDKQEHGHESFCQS-JIPXGMEESA-N	777.608	431.27	0.446177	0.672147	0.717661	0.419423	0.563274	0.474063	0.548791	0.89185	0.469045	0.569156	0.68797	0.66317	0.694	0.662532
4072	Cer/NS(d18:1/18:0)	0.927954			VODZWWMEJITOND-OWWNRXNESA-N	566.57	496.741	0.289462	0.260474	1.12911	1.05092	1.0246	0.90076	0.775886	1.2012	1.36849	1.14672	1.13011	0.807758	1.29621	1.15841
13029	TAG(20:4/20:4/20:5)	0.927046			ZSZOJQVAKZLTTE-CZBMNFJNSA-N	971.713	634.553	0.00446727	0.00503807	0.00453991	0.00254872	0.00482123	0.0024774	0.0039821	0.000715899	0.00517948	0.00379805	0.00440595	0.00576263	0.00487807	0.00412335
8497	PEtOH(19:0/18:5)	0.926217			QZFXHSWOASBXAI-YJARMUCDSA-N	754.591	398.178	0.246698	0.256169	0.400247	0.384733	0.33522	0.402635	0.337617	0.26657	0.258398	0.315199	0.317315	0.361212	0.428926	0.324603
11402	PMeOH(26:4/22:6)	0.925734			GOBXTOHTKKBJEA-XSUPZIPHSA-N	884.579	396.225	0.0401308	0.0483438	0.0271819	0.0401426	0.047269	0.0678515	0.0451533	0.0462877	0.00803203	0.0317529	0.0396914	0.0421677	0.0374383	0.0342283
7916	TAG(12:0/12:0/17:2)	0.925374			AEBJNPSBSPTNTI-OKRTZADUSA-N	727.567	655.178	0.000797981	0.0115282	0.00725034	0.00758512	0.0102327	0.0013669	0.00646021	0.0251158	0.018491	0.0180206	0.0166628	0.0186154	0.0252148	0.0203534
13508	TAG(18:4/22:3/22:3)	0.924912			YPAJSPGMOJEVJM-AEOJNDDUSA-N	1005.78	678.954	0.00142748	0.0026932	0.00365339	0.00384222	0.00320207	0.00142902	0.0027079	0.00227718	0.00305013	0.00295639	0.00326429	0.00598802	0.00207206	0.00326801
6026	Cer/NS(d18:1/24:1)	0.92361			FUWLDBVRSLAFFJ-DBOQMASJSA-N	648.562	475.32	0.0142498	0.0362102	0.0880647	0.0524719	0.0546436	0.0445291	0.0483616	0.0983967	0.0951076	0.112445	0.104967	0.0945284	0.103306	0.101458
12795	TAG(18:1/18:1/22:5)	0.923258			AANCKINPVVQDGX-HRVFRTFQSA-N	955.774	715.018	0.0501866	0.0814207	0.0812519	0.0653623	0.0713124	0.0575467	0.0678467	0.107343	0.0697597	0.0529201	0.0876965	0.0887036	0.0804286	0.081142
10794	PEtOH(26:0/18:3)	0.922616			YILUSSNGRMQNHY-VDWCZQQJSA-N	856.705	590.408	0.00858276	0.014831	0.0184269	0.0222522	0.0114383	0.0083283	0.0139766	0.0221761	0.0182598	0.0227415	0.0273093	0.0257998	0.0373069	0.0255989
8632	PEtOH(15:1/22:1)	0.922616			DPFNDTRTDITDOQ-YPRCPECBSA-N	760.586	486.292	0.303982	0.885028	0.604912	0.731635	0.598113	0.31131	0.572497	2.73842	0.542866	0.620598	1.43922	0.65794	0.843958	1.1405
8204	PEtOH(16:2/20:3)	0.922616			FTFHBGWIPDHQGR-JRLQAXGDSA-N	740.559	341.749	0.00909679	2.05316	2.06694	1.91279	1.77822	1.07901	1.4832	2.86911	1.51181	1.96924	2.04245	1.70994	2.59781	2.11673
9920	TAG(14:0/14:0/20:5)	0.921742			XVZKEWCRXPFBME-PUULZFANSA-N	819.649	634.925	0.0028025	0.00409982	0.00505294	0.00490353	0.00507144	0.00386584	0.00429935	0.00766215	0.00456562	0.00458378	0.00630306	0.00771948	0.00584348	0.00611293
10368	PMeOH(24:1/20:4)	0.920704			ZPLCQURTTKGNKF-KMCPPOPKSA-N	838.633	445.744	0.998425	1.75731	1.61853	1.37218	2.05482	0.940313	1.45693	2.45102	0.954851	1.35115	1.72382	2.05824	1.78196	1.72017
9293	PG(18:1/18:2)	0.920448			FSVTVWTVWNNIQX-RQOIEFAZSA-N	790.593	330.649	0.234619	0.430873	0.414191	0.436705	0.24416	0.101335	0.310314	0.652035	0.479788	0.478852	0.524727	0.428059	0.686839	0.541717
11015	PMeOH(24:1/22:4)	0.920004			FRCLJVBACMMNKW-LCOAORKUSA-N	866.658	499.271	0.327435	0.559	0.454418	0.430888	0.460333	0.280571	0.418774	0.747473	1.03701	0.666793	0.584801	0.490011	0.546118	0.6787
8745	TAG(12:3/12:3/21:5)	0.919419			GZWKBKSBLSBGDI-NUHWMVPZSA-N	765.514	289.002	0.0315069	0.0312927	0.0529176	0.0616389	0.0486246	0.023721	0.0416169	0.0573229	0.0263182	0.0413977	0.0456151	0.0423886	0.0478376	0.04348
9119	PEtOH(17:2/22:3)	0.918702			ZEMYNTIXGDNGQD-YCCHQCOVSA-N	782.568	420.985	1.16862	0.87088	1.26485	1.2792	1.14266	0.957433	1.11394	1.05155	0.995306	1.03777	0.842648	0.942681	0.971601	0.973593
10680	TAG(16:1/16:1/18:1)	0.918626			YAZXQAFZIYKZEV-HWDPTEACSA-N	851.712	685.971	0.303966	0.370658	0.531432	0.35213	0.370901	0.187468	0.352759	0.824865	0.506046	0.522791	0.611514	0.535195	0.588078	0.598082
1781	PC(2:0/7:0)	0.917772			BBZZVOMOBPBYTN-UHFFFAOYSA-N	412.096	70.202	0.0135527	0.00869411	0.00504089	0.00942539	0.00687118	0.0109782	0.00909375	0.0035765	0.0076604	0.00453825	0.0110087	0.0077125	0.00417856	0.00644582
11692	TAG(16:1/16:1/22:6)	0.917303			OEHNPRTVDDHOJT-DKHQHHMVSA-N	897.748	633.226	0.0113918	0.0103271	0.0128089	0.0128978	0.0127666	0.0100928	0.0117142	0.0213451	0.0133457	0.0100335	0.0156242	0.0146076	0.0121691	0.0145209
9996	TAG(14:0/16:0/18:1)	0.917242			UPTISBGEYYYCRS-QOCHGBHMSA-N	822.756	702.081	0.274637	0.359685	0.546142	0.394345	0.34561	0.174193	0.349102	1.03063	0.619402	0.60615	0.833082	0.646586	0.82807	0.760653
11842	TAG(18:1/18:1/18:3)	0.916547			UJDONMWTIRBOTM-VORWTQTRSA-N	903.743	694.382	0.249217	0.152558	0.188883	0.159557	0.138595	0.0977092	0.16442	0.342023	0.192384	0.261846	0.249316	0.297968	0.224678	0.261369
12914	TAG(18:1/20:1/20:1)	0.915952			FTPZUXAMLKYSRC-HGKIKGFLSA-N	963.836	760.921	0.118224	0.481415	0.282589	0.153195	0.19206	0.113749	0.223539	0.927538	0.815429	0.810371	0.750712	0.698066	0.878391	0.813418
12410	TAG(18:0/18:0/20:4)	0.915689			CIRJQIDEADRSMG-ADUKSPHOSA-N	933.781	713.21	0.0342788	0.0797363	0.0691126	0.0531584	0.0603396	0.0309956	0.0546036	0.135352	0.078615	0.0887783	0.0937388	0.107391	0.095571	0.0999078
8098	PE(16:1/20:5)	0.915594			LEBOQMHVVYOZDX-DVKFGTQTSA-N	736.49	296.19	0.13026	0.12022	0.214384	0.218625	0.197248	0.104633	0.164228	0.229142	0.102694	0.142476	0.189491	0.170832	0.207359	0.173666
10491	TAG(16:0/16:0/17:0)	0.915487			TTWJTJMWHOYBPQ-UHFFFAOYSA-N	843.686	701.955	0.126972	0.129513	0.18616	0.145592	0.135523	0.0944676	0.136371	0.217721	0.181116	0.179267	0.188665	0.182925	0.214618	0.194052
6809	TAG(12:2/12:2/14:0)	0.914673			OTTGCHOASOJRNI-UQUQEGNJSA-N	681.502	89.223	0.251362	0.204674	0.00309124	0.00670178	0.00485817	0.00420183	0.0791481	0.0105913	0.00580216	0.00560774	0.0102199	0.00428855	0.0100236	0.00775553
9422	PEtOH(14:1/26:4)	0.914544			HOMJDZPWKSWVRJ-GGPCEUTNSA-N	796.584	506.424	0.368634	0.6564	0.597191	0.687485	0.494889	0.280642	0.514207	1.01521	0.849312	0.916084	0.983343	0.81835	1.06593	0.941371
11602	TAG(17:1/18:1/18:1)	0.913845			BFFXLOGCHXWQID-JTIDUANGSA-N	893.758	715.845	0.0783367	0.181246	0.15821	0.102535	0.134251	0.0691725	0.120625	0.304709	0.193147	0.210379	0.240439	0.228735	0.222014	0.233237
4054	LPE(24:0)	0.91358			OYIDIWMHAJCRKH-UHFFFAOYSA-N	566.418	282.684	0.0306887	0.0880991	0.0889899	0.0938017	0.0649649	0.0339308	0.0667459	0.0763409	0.0507254	0.0665407	0.070664	0.0736972	0.0917409	0.0716182
2786	LPC(16:0)	0.912553			ASWBNKHCZGQVJV-UHFFFAOYSA-N	496.339	84.21	2.80422	5.26468	4.02321	6.25065	5.50664	3.10668	4.49268	7.63657	5.52817	9.54881	6.88337	5.59847	7.85205	7.17457
10148	PMeOH(24:4/20:5)	0.911752			HTEGXCVWJPNBPF-JKRWAUCLSA-N	830.57	381.378	0.0673421	0.845144	0.651025	0.623957	0.91419	0.826162	0.654637	0.683788	0.545669	0.631757	0.472501	0.746216	0.578602	0.609755
13513	TAG(18:0/22:5/22:5)	0.909788			AEPAWSXNWPLZEO-JFHSMFNJSA-N	1005.79	698.272	0.00512798	0.00635074	0.010551	0.00900063	0.00530129	0.00436024	0.00678198	0.0071219	0.00605414	0.00794003	0.00787033	0.0130836	0.00700184	0.00817864
11296	PE(24:0/22:5)	0.909682			YLGSTUWATWOWLX-FIYYLASMSA-N	878.691	575.009	0.0316321	0.03564	0.0519829	0.0342684	0.0485365	0.0178728	0.0366555	0.061739	0.049292	0.0556385	0.0525645	0.0583036	0.0740281	0.0585943
10906	TAG(15:1/15:1/21:3)	0.909205			GKFMGNHKFMKINN-IYTSBTNZSA-N	861.646	637.83	0.00731973	0.00759373	0.00642612	0.0072897	0.0074463	0.0063071	0.00706378	0.00836705	0.00609463	0.00748345	0.006494	0.00687215	0.00966949	0.0074968
9973	TAG(14:0/14:0/20:4)	0.909094			KIZWKFNHVBOAMA-UYUKELGHSA-N	821.665	643.745	0.00698113	0.00540181	0.0200872	0.00790611	0.010321	0.00754561	0.00970714	0.0250315	0.012037	0.0246631	0.0151547	0.0265714	0.0143882	0.019641
12191	TAG(18:1/18:1/19:1)	0.90891			MAKQQPHBUNHYGM-ROROFROQSA-N	921.79	734.582	0.0392092	0.157132	0.0936711	0.0573025	0.0759114	0.0479879	0.0785357	0.25812	0.178962	0.0124268	0.224272	0.20002	0.210625	0.180738
6984	PE(14:0/18:2)	0.908704			HMARMWSETGYKDK-BIXSNLIQSA-N	688.492	329.531	0.237669	0.240097	0.494772	0.544649	0.127015	0.0904117	0.289102	0.326448	0.199933	0.0583991	0.176179	0.246019	0.187689	0.199111
4068	Cer/NDS(d20:0/16:1)	0.908211			DSYIZHFTAAGZRO-QOCHGBHMSA-N	566.561	136.342	0.799664	0.976545	0.00546375	0.000342034	0.0260117	0.00928617	0.302885	0.00797526	0.00757323	0.00628245	0.0160922	0.00390415	0.00581047	0.00793963
8630	PEtOH(18:1/19:1)	0.907719			SBPGGJPPRGLZNQ-YEUCEMRASA-N	760.577	368.378	18.8762	17.5178	27.3572	28.2091	25.145	15.4569	22.0937	25.7615	18.6866	19.6883	20.8976	20.5302	23.3201	21.4807
10351	TAG(16:1/16:1/17:1)	0.906876			COIJIZVGJVDKDE-PHPCGZCKSA-N	837.696	674.932	0.0567149	0.0363249	0.0547675	0.0448025	0.0431746	0.0396718	0.0459094	0.0685427	0.0578822	0.0484993	0.0482785	0.0598993	0.0534441	0.056091
7500	TAG(12:0/12:0/16:4)	0.906305			ICSFGNQMLIOUFV-MIYIKUFDSA-N	709.526	270.409	0.0136357	0.0124841	0.0204452	0.0275454	0.0224467	0.013974	0.0184218	0.0154325	0.00988342	0.0111532	0.0160729	0.0172856	0.0145177	0.0140575
10183	TAG(14:0/16:1/19:5)	0.906186			ROOOCVGCJIOZBC-JQXMQZKYSA-N	831.636	421.845	0.216718	0.166746	0.262261	0.246023	0.239325	0.219779	0.225142	0.203085	0.171097	0.189388	0.13798	0.185301	0.190936	0.179631
13582	TAG(20:1/20:1/22:5)	0.905888			AMNNFGBXIAYMGK-NJWXMVLDSA-N	1011.84	740.722	0.00579382	0.0152259	0.00866512	0.0102623	0.00670508	0.00883349	0.00924761	0.0428572	0.0165201	0.0222883	0.0238922	0.02784	0.0230861	0.0260806
5032	Cer/NS(d17:1/22:0)	0.905761			NHEGYDMEFDPAEY-NWBJSICCSA-N	608.624	560.021	0.0471205	0.351255	0.129637	0.105023	0.0976219	0.0434376	0.129016	0.766417	0.288916	0.452879	0.578434	0.537521	0.824429	0.574766
11276	TAG(16:0/18:2/18:2)	0.905527			UAWKISGGTGCUMP-HTUQFOBESA-N	877.708	709.525	0.00737173	0.0148004	0.00805636	0.00843339	0.012662	0.00662158	0.00965758	0.0132515	0.0147339	0.0174231	0.0160377	0.021306	0.0176271	0.0167299
5123	DAG(16:0/18:1)	0.905468			YEJYLHKQOBOSCP-ZCXUNETKSA-N	612.557	512.087	5.68891	4.83818	10.7417	11.6012	7.87987	3.15921	7.31819	6.25674	2.70617	4.11368	4.55988	5.15443	4.35806	4.52482
12681	TAG(15:2/21:1/22:7)	0.905206			OEIQOCWEBFNOBV-LZGGNVPQSA-N	949.752	724.245	0.024131	0.0878567	0.0953387	0.0580884	0.0700933	0.0381784	0.0622811	0.143178	0.0784034	0.063221	0.124361	0.128701	0.119883	0.109625
9062	TAG(12:0/12:0/21:4)	0.905192			UYKAWSGNGSIOTB-RMZPYGRVSA-N	779.597	381.579	0.0709452	0.0803089	0.0795821	0.07108	0.0657563	0.0876123	0.0758808	0.0810494	0.0704833	0.0727653	0.0815585	0.0908732	0.0838403	0.080095
11040	TAG(17:3/17:3/18:3)	0.905114			SQSRBLIIABSJNH-PROXAYJXSA-N	867.549	418.373	0.140319	0.104753	0.129782	0.0912256	0.187623	0.13298	0.131114	0.0860669	0.120882	0.0981356	0.0939605	0.0885805	0.170906	0.109755
9501	TAG(14:0/14:0/18:1)	0.904991			YFAOERMPCIFRTL-QOCHGBHMSA-N	799.68	680.223	0.313545	0.239717	0.344971	0.27125	0.208186	0.150071	0.254623	0.641994	0.482465	0.406943	0.501931	0.411964	0.458175	0.483912
12230	TAG(17:2/19:0/19:0)	0.904559			PGXBTXIXMIMEML-LPRUQQNVSA-N	923.739	708.91	0.0165749	0.0251018	0.034606	0.021803	0.0286151	0.0168116	0.0239187	0.0362268	0.0399461	0.0477079	0.0415387	0.0451242	0.039508	0.0416753
13630	TAG(20:2/20:2/22:1)	0.90427			DSCZQFPQXFUHPN-UNECPMJASA-N	1015.87	765.378	0.00764198	0.0218121	0.0109373	0.012622	0.0187168	0.0126948	0.0140708	0.0262329	0.0189158	0.0246476	0.0324798	0.0209239	0.0555408	0.0297901
10641	TAG(16:1/16:1/18:2)	0.903911			RHRCBOCRXHUAJG-AQTXVFEXSA-N	849.689	647.255	0.00643307	0.00784746	0.00873316	0.00492529	0.00788496	0.00598499	0.00696816	0.012109	0.00719344	0.0082277	0.00874592	0.0114698	0.0110292	0.00979584
4702	Cer/NS(d18:1/20:0)	0.903691			XWBWIAOWSABHFI-QOSDPKFLSA-N	594.599	537.214	0.0937172	0.0922979	0.316302	0.327509	0.288188	0.25926	0.229546	0.405379	0.371983	0.372944	0.376076	0.250797	0.461408	0.373098
13126	TAG(16:0/22:5/22:5)	0.903584			XMRBIWWWAIEADV-YYQFQRANSA-N	977.759	678.442	0.008311	0.0101624	0.00835779	0.0142117	0.00877684	0.00893076	0.00979174	0.020477	0.0107182	0.00906226	0.00991061	0.0212869	0.0110156	0.0137451
7750	PEtOH(15:0/19:1)	0.903532			PVFZYTKJXLIUQD-MRCUWXFGSA-N	720.554	376.067	3.55713	2.0312	4.40218	4.28814	4.61409	3.38229	3.7125	3.37689	1.6115	3.91421	5.30803	3.59043	3.11807	3.48652
10595	TAG(16:1/16:1/18:3)	0.903432			HJFDNNHLSVDCOM-OFMGDYCASA-N	847.682	655.447	0.0109716	0.0105426	0.015965	0.0207226	0.0151489	0.00651178	0.0133104	0.049525	0.026957	0.0318066	0.0350315	0.0410308	0.0294789	0.0356383
12414	TAG(18:1/18:1/20:2)	0.903386			YYLWOHSMTQQTBX-UYTRXKGHSA-N	933.79	729.482	0.124624	0.510445	0.236573	0.200625	0.308842	0.119534	0.250107	0.666455	0.45759	0.49038	0.494943	0.616707	0.555577	0.546942
7681	TAG(12:0/12:0/16:0)	0.903266			XTHFMIVZMLNNFC-UHFFFAOYSA-N	717.601	627.769	0.0136873	0.015769	0.0132883	0.0176124	0.0168726	0.0100547	0.0145474	0.0203981	0.015991	0.020246	0.0199556	0.0189042	0.0215562	0.0195085
12436	TAG(15:3/20:4/22:3)	0.903014			RBTNUCZNSDQMJB-GXJHAGQNSA-N	935.704	166.891	0.0043313	0.00463704	0.0080391	0.0112838	0.0110047	0.00644147	0.00762289	0.0117269	0.00761983	0.00920313	0.0092722	0.0163987	0.0146093	0.0114717
12822	TAG(18:1/18:1/22:4)	0.902587			OERPRQQVPXQVON-LOETYXBHSA-N	957.781	702.469	0.0332057	0.0469421	0.0608665	0.0537882	0.0553657	0.0393555	0.048254	0.0838261	0.0534539	0.0650783	0.0784598	0.0889552	0.062023	0.071966
10452	TAG(16:0/16:0/17:1)	0.902501			DYXOPHJPQFFRRG-HYOGKJQXSA-N	841.727	711.622	0.202256	0.217525	0.239567	0.178412	0.198106	0.143481	0.196558	0.363569	0.205529	0.229465	0.307625	0.250733	0.271361	0.271381
12714	TAG(18:1/20:4/20:4)	0.902471			SBTWVYCOKCLVIP-GNVBEXTCSA-N	951.744	676.755	0.0138322	0.0260595	0.0506384	0.0423188	0.0277202	0.0147313	0.0292167	0.0595636	0.0242955	0.0281336	0.0372866	0.0646939	0.0217722	0.0392909
9318	TAG(12:3/17:1/17:1)	0.90239			KUNMBAFYAPOMEQ-HJVBOAOMSA-N	791.618	412.438	0.107994	0.120033	0.153434	0.150022	0.103032	0.10387	0.123064	0.19148	0.0990254	0.140239	0.102	0.121421	0.138976	0.13219
12880	TAG(19:0/19:0/20:4)	0.90227			CVVFSVOQMFFYHA-FRWPDBAYSA-N	961.821	746.72	0.043696	0.25499	0.0967514	0.0607822	0.087164	0.0421387	0.097587	0.261492	0.238112	0.250506	0.22666	0.212549	0.275304	0.244104
13214	TAG(19:0/19:0/21:0)	0.902126			HLPNIMFVPBGECE-UHFFFAOYSA-N	983.89	751.521	0.00458581	0.0105565	0.0116849	0.00501115	0.0111948	0.00925442	0.0087146	0.0279073	0.0207171	0.0224564	0.013753	0.0152394	0.0260894	0.0210271
8797	TAG(12:3/12:3/21:4)	0.901948			MYTONGQUCFIYDL-AHUJZJPQSA-N	767.48	241.578	0.0130684	0.0134235	0.0175403	0.00696865	0.0133169	0.0158702	0.0133646	0.0196547	0.0157761	0.00973288	0.00632367	0.0197245	0.0245239	0.015956
12857	TAG(18:0/18:0/22:5)	0.901363			SRYYVIJJOHXIGQ-KNNVLUOCSA-N	959.806	735.775	0.0518158	0.182008	0.1116	0.125355	0.104118	0.0622582	0.106193	0.241204	0.222488	0.186333	0.21175	0.219658	0.201169	0.213767
12762	TAG(17:1/20:0/20:0)	0.901066			HRUQUGAOCWNOFI-LLLYXHGFSA-N	953.852	782.811	0.0170525	0.0777588	0.0224751	0.0138755	0.0273377	0.0204902	0.0298316	0.10556	0.0660746	0.0651198	0.0969168	0.0715543	0.0919693	0.0828658
7270	HexCer/NS(d18:1/16:0)	0.901063			VJLLLMIZEJJZTE-ORIPQNMZSA-N	700.572	372.262	1.57676	1.31842	2.10171	2.73979	1.41525	1.29144	1.74056	3.41075	2.89204	3.01113	2.8179	3.46447	3.56154	3.19297
11270	TAG(16:0/16:0/20:4)	0.900705			FTMDHBKIGZUTJX-MFRLHHNRSA-N	877.728	689.81	0.198489	0.326154	0.38662	0.271423	0.297579	0.172818	0.275514	0.611573	0.359456	0.384234	0.44103	0.515189	0.419914	0.455233
11050	TAG(15:0/18:1/18:1)	0.900239			LUGDNKTVMCHPQX-IKJQKJQYSA-N	867.686	685.885	0.0806659	0.085129	0.130503	0.0877673	0.093989	0.0515879	0.0882737	0.180991	0.116828	0.131691	0.125316	0.121583	0.147195	0.137267
11744	TAG(17:0/18:0/18:0)	0.900157			WSUMGSSXAHYOFH-UHFFFAOYSA-N	899.806	765.027	0.0232508	0.0625608	0.0480024	0.0345484	0.0331396	0.0257438	0.0378743	0.0799742	0.0575646	0.0558421	0.0957729	0.0806467	0.0863382	0.0760231
12269	TAG(18:2/18:2/20:4)	0.899675			SFRYBXSVNJEWEH-OTSYZDSKSA-N	925.719	649.059	0.00719342	0.00708092	0.00555354	0.00488905	0.00559106	0.00486459	0.0058621	0.00619167	0.00176122	0.00960388	0.00999724	0.00659412	0.0064875	0.0067726
10677	TAG(16:5/16:5/19:0)	0.89967			FISAZJCONABNIG-LYLZPLSCSA-N	851.579	425.976	0.0345863	0.0278934	0.118031	0.0709573	0.0966304	0.0380169	0.0643525	0.144897	0.052363	0.139646	0.132597	0.0766651	0.0732306	0.103233
7827	TAG(12:1/14:0/15:3)	0.899253			JMJDNPFURUOAJE-DXQJGNTPSA-N	723.6	432.27	0.287749	0.346977	0.605305	0.596658	0.496735	0.385198	0.453103	0.47582	0.354213	0.461163	0.528752	0.590528	0.619109	0.504931
6413	DAG(18:0/20:3)	0.899191			HNIUPWXDMUKNJU-JTBMWNAQSA-N	664.588	529.421	0.380697	0.360192	0.389948	0.415	0.530256	0.223629	0.383287	0.726299	0.217928	0.40287	0.541274	0.578537	0.372568	0.473246
5389	DAG(17:1/18:2)	0.89912			DRDDPVBZYGRUBV-DAWNVERKSA-N	622.541	474.688	0.0102051	0.0101979	0.0259877	0.0307809	0.113675	0.0100041	0.0334752	0.128905	0.112203	0.0206078	0.170446	0.00850346	0.0193032	0.0766613
11088	TAG(16:0/16:0/19:1)	0.89891			ADCOBDZTCWVQTA-RQZHXJHFSA-N	869.759	730.395	0.173288	0.303167	0.268114	0.201472	0.232454	0.139382	0.219646	0.462213	0.274552	0.298819	0.376745	0.329259	0.345712	0.347883
12683	TAG(18:2/20:4/20:4)	0.898587			XLNKLKOFQNXSJU-WUPDEGHUSA-N	949.728	661.076	0.00570866	0.0109099	0.0214791	0.0104717	0.0166357	0.00722395	0.0120715	0.0225265	0.0111423	0.0122926	0.0215974	0.0256329	0.0131894	0.0177302
10946	TAG(15:0/18:2/18:2)	0.89839			DRFFNNCYRJLRRH-HTUQFOBESA-N	863.713	678.807	0.0158767	0.0239865	0.034595	0.0176315	0.0226853	0.014808	0.0215972	0.0340332	0.0204179	0.0110752	0.0271723	0.0190349	0.015572	0.0212176
11645	TAG(17:0/18:1/18:1)	0.897436			UCFUHDDQQGBXAB-IKJQKJQYSA-N	895.775	732.619	0.107292	0.358049	0.261239	0.17186	0.223873	0.116785	0.206516	0.561917	0.375394	0.382176	0.466699	0.392051	0.436532	0.435795
11628	PEtOH(27:0/20:5)	0.897109			UXGOFJOAZKJBII-OOFVMAIMSA-N	894.697	514.626	0.0188755	0.178078	0.217944	0.20625	0.26233	0.117657	0.166856	0.220395	0.0742634	0.130579	0.149118	0.176352	0.176903	0.154602
6067	Cer/NS(d18:1/24:0)	0.897085			ZJVVOYPTFQEGPH-MHAUTQJVSA-N	650.558	611.264	0.0243676	0.0453556	0.0320859	0.0376998	0.0271406	0.0311545	0.0329673	0.0751438	0.0489872	0.0621289	0.0636023	0.0613356	0.0752145	0.0644021
9396	TAG(14:1/16:1/16:1)	0.8969			STSGYVDGAZNMGA-AWJQGWRASA-N	795.628	612.135	0.00742398	0.0219325	0.014712	0.0272588	0.0144314	0.00849313	0.0157086	0.0285781	0.0186953	0.0213185	0.0281123	0.0225815	0.0323303	0.0252693
12973	TAG(18:1/20:0/20:0)	0.896871			QFLCNOQGBBZIBN-FLFQWRMESA-N	967.867	791.971	0.0690569	0.715614	0.135075	0.105514	0.146748	0.0825179	0.209088	1.19558	0.586067	0.562426	0.949055	0.869909	0.896437	0.843246
10636	TAG(16:0/16:0/18:4)	0.896763			YJCSVXVCOAUWPX-PUROTXAUSA-N	849.696	668.332	0.0509772	0.0750328	0.107764	0.0760071	0.0782575	0.0405788	0.0714362	0.162799	0.0965931	0.0901775	0.11558	0.116769	0.13055	0.118745
11561	TAG(17:2/18:1/18:1)	0.896734			XLAMJNAHPKFOHK-NJALSDIMSA-N	891.743	698.925	0.029181	0.0486904	0.0495322	0.0350353	0.0518926	0.0247946	0.0398543	0.0837142	0.0397884	0.0442878	0.0518431	0.0527081	0.0412968	0.0522731
12544	TAG(16:0/20:0/20:0)	0.896733			SXOXZWKQBXKGCG-UHFFFAOYSA-N	941.852	790.85	0.0285718	0.213238	0.0450864	0.0444058	0.0461126	0.039116	0.0694217	0.336041	0.256796	0.219719	0.310876	0.288669	0.426838	0.30649
8877	TAG(14:0/14:0/16:1)	0.896679			KQEHALNICAFZDI-RWEWTDSWSA-N	771.649	656.91	0.092167	0.0535239	0.130926	0.0537328	0.0512867	0.0277369	0.0682288	0.127475	0.0900255	0.0855454	0.100004	0.0773782	0.10182	0.0970413
11220	TAG(16:1/18:2/18:2)	0.896632			DZUGWYNHCGIUTA-JJZGRHHDSA-N	875.712	678.235	0.061694	0.141075	0.187577	0.0972422	0.131557	0.0456791	0.110804	0.167808	0.158769	0.190878	0.209158	0.145208	0.181883	0.175617
11734	TAG(17:1/17:1/20:5)	0.896409			PMMWAJCHQXBQAP-JIWZZYBSSA-N	899.712	665.084	0.0411038	0.0484677	0.0934931	0.0778443	0.0566807	0.0291444	0.057789	0.125702	0.0704253	0.0707412	0.0958577	0.11658	0.0872141	0.0944202
10897	TAG(16:1/16:1/19:3)	0.896396			FYHAHKNWUZHDBK-GWAHXULASA-N	861.754	682.984	0.00979151	0.0312337	0.0208939	0.0158257	0.0122972	0.00573603	0.015963	0.10927	0.067747	0.06062	0.0868983	0.0764085	0.108718	0.0849435
12184	TAG(18:3/18:3/20:4)	0.89612			IVYBYIYBTOGHIR-DUHOXMSISA-N	921.747	655.174	0.0246624	0.0454847	0.0391378	0.0461292	0.064247	0.0352028	0.0424773	0.0655825	0.0447027	0.0486845	0.0534967	0.0474409	0.0484364	0.0513906
13727	TAG(19:4/22:2/22:2)	0.896056			CZEUXICISAPKHA-GZIZUTHDSA-N	1023.81	775.719	0.00154209	0.0115446	0.00355602	0.00275063	0.00462635	0.00254696	0.00442778	0.0179147	0.010974	0.0105394	0.0123414	0.0096039	0.0166811	0.0130091
12112	TAG(18:1/18:1/19:3)	0.894804			ZWKKTRIUDFNDBW-QNCVTWOLSA-N	917.76	707.922	0.0189702	0.0408897	0.0425866	0.0377774	0.0344321	0.0227785	0.0329057	0.0286918	0.00559562	0.0385321	0.0373416	0.0603014	0.0432811	0.0356239
12656	TAG(18:1/18:1/21:2)	0.894772			FQXUWBXBRJVMEY-WETMBJQPSA-N	947.84	775.354	0.0326601	0.121793	0.0687226	0.0650047	0.131136	0.0434658	0.0771304	0.175186	0.0873456	0.114299	0.150293	0.132397	0.12591	0.130905
13679	TAG(18:1/22:1/22:1)	0.894605			LEUQGYDZSJOWKG-MIWAFWMKSA-N	1019.98	774.896	0.00179327	0.0149895	0.00478675	0.00351924	0.0047513	0.00139387	0.00520565	0.028745	0.033718	0.0211702	0.0298577	0.0233959	0.0398523	0.0294565
10769	TAG(12:1/19:0/19:0)	0.894355			UYQYJBWTICSBOP-NECWGFRUSA-N	855.689	695.044	0.0343315	0.0252019	0.0293639	0.0254863	0.0251001	0.0169749	0.0260764	0.0379343	0.0302646	0.0278307	0.0301626	0.0259552	0.0346663	0.0311356
11213	TAG(16:4/16:4/21:4)	0.894081			ANWUWUVBHQDGKZ-IQRSTDPJSA-N	875.518	467.688	0.0932413	0.0707746	0.0731737	0.066636	0.0670845	0.0824716	0.0755636	0.0952991	0.0881032	0.0916992	0.0786336	0.0547936	0.0598212	0.0780583
12884	TAG(18:1/18:1/22:2)	0.893786			SPFZUVXNQBSMSE-QFACYJBGSA-N	961.9	724.295	0.031349	0.0520948	0.0858224	0.0598665	0.0355959	0.0264972	0.0485376	0.0981167	0.107514	0.0817521	0.056053	0.054365	0.0918401	0.0816069
11132	TAG(16:1/18:3/18:3)	0.893716			SAKXPJDNWZNORC-YZMANTQLSA-N	871.682	641.386	0.00989132	0.00729215	0.0139072	0.0141975	0.0114498	0.00888052	0.0109364	0.0100152	0.0073324	0.0163825	0.0171479	0.0137459	0.0173152	0.0136565
13209	TAG(20:1/20:3/20:3)	0.893671			ZZJRLQIUSRLFIT-HFVHPCLDSA-N	983.807	722.057	0.017093	0.0424586	0.0329561	0.0271802	0.0306607	0.0160954	0.0277407	0.0873394	0.0500625	0.0646349	0.0624194	0.0725219	0.0630945	0.0666788
12078	TAG(18:1/18:1/19:4)	0.893612			OGCYYDMULIWHHD-RXCRFKTESA-N	915.687	665.655	0.0124007	0.00685194	0.0257834	0.0215941	0.0150244	0.00899828	0.0151088	0.0330225	0.0202953	0.0238967	0.0290543	0.0362044	0.0250462	0.0279199
12539	TAG(18:1/18:1/21:5)	0.89335			SATOMKUZECULEM-WKADVWEVSA-N	941.722	723.212	0.011485	0.0185415	0.0276494	0.0136622	0.00987036	0.00678608	0.0146658	0.0406137	0.0298592	0.032147	0.0334352	0.0337428	0.0350255	0.0341372
11173	TAG(16:1/16:1/20:4)	0.893004			VQOXABZZOUFQCP-LNEKTYGSSA-N	873.697	662.259	0.0340079	0.0323991	0.0531293	0.0392844	0.0334741	0.0283915	0.036781	0.0880732	0.0600196	0.0682714	0.078321	0.0738134	0.0563563	0.0708091
11690	TAG(14:0/20:4/20:4)	0.892906			AXKAKJJNQURYJN-LSQTZDRISA-N	897.698	647.045	0.00492644	0.010001	0.00968866	0.0184075	0.0100309	0.00900331	0.010343	0.0263685	0.0188113	0.015013	0.0117561	0.0146046	0.0179276	0.0174135
11129	TAG(17:1/17:1/18:5)	0.892388			RYLDCBKIXVXYEA-CBLSEDQRSA-N	871.692	414.095	0.166368	0.219434	0.258277	0.227344	0.237006	0.146013	0.209074	0.293594	0.221908	0.19237	0.255943	0.230051	0.259596	0.242244
13756	TAG(20:0/20:0/22:0)	0.89222			RZBGTDVLCODSBN-UHFFFAOYSA-N	1025.95	840.792	0.00282743	0.0203663	0.00397243	0.00437516	0.00595017	0.0058199	0.00721857	0.0170343	0.0147433	0.0127494	0.0196171	0.0184853	0.0273496	0.0183298
11738	TAG(17:0/17:0/19:0)	0.892115			VGHZSSCGGGOBSS-UHFFFAOYSA-N	899.785	777.431	0.0038106	0.0110823	0.00397209	0.00578121	0.0116443	0.00536185	0.00694205	0.0175957	0.00862489	0.00727325	0.0132994	0.0122077	0.0194069	0.013068
9685	PMeOH(22:2/20:4)	0.892081			BSOODLORJXUTPM-ZHPBCBMUSA-N	808.57	318.645	0.844534	0.530452	1.97648	2.94904	3.48801	1.74633	1.92247	2.46857	1.17372	2.3076	2.35307	0.368807	2.35127	1.83717
13213	TAG(18:1/21:3/21:3)	0.892079			BUGIUJOXOUHGEL-CJPDRVKDSA-N	983.8	703.638	0.00528791	0.00929808	0.00971357	0.00441618	0.00878503	0.00601514	0.00725265	0.0133875	0.00590863	0.0115539	0.0106483	0.0128747	0.00823117	0.010434
11881	TAG(16:0/19:2/19:2)	0.892058			ACSBVHOAAHWHBZ-VFKHURCQSA-N	905.739	730.007	0.0124662	0.0282727	0.0156996	0.0138005	0.0316928	0.023597	0.0209215	0.0450245	0.0167318	0.00909249	0.0162338	0.0342132	0.0269653	0.0247102
6352	PE(14:0/16:1)	0.891519			AZKOMSGSPCBHKK-SQFISAMPSA-N	662.475	318.923	0.0871894	0.0224101	0.117503	0.0883311	0.0655889	0.0281942	0.0682028	0.0580019	0.041237	0.0468427	0.0488038	0.0362794	0.0513813	0.047091
11226	TAG(16:0/16:0/20:5)	0.891488			MKRZSXAKFYWUAW-HRDWKEGWSA-N	875.703	650.52	0.0231465	0.0161716	0.0102571	0.0162225	0.0133861	0.0112772	0.0150768	0.0254867	0.0175716	0.0204296	0.0264714	0.0249979	0.0192033	0.0223601
12235	TAG(18:1/18:1/19:0)	0.89143			BHZBNIOOFFAFKX-XFUYORNGSA-N	923.833	771.121	0.0276995	0.0968191	0.05407	0.0427321	0.044438	0.0258265	0.0485975	0.145405	0.0842879	0.0977797	0.118213	0.101985	0.121729	0.111567
9397	TAG(12:3/17:0/17:0)	0.891258			MUKOBKNKHNLIKV-HHMLNSQASA-N	795.649	640.684	0.0192608	0.0171245	0.0192437	0.0138724	0.0183406	0.010269	0.0163518	0.0353744	0.0185007	0.0230623	0.0229587	0.0249268	0.0208576	0.0242801
9799	TAG(15:0/15:0/17:1)	0.89125			UXGFDKDAJJLEAT-WCTVFOPTSA-N	813.686	671.314	0.0273728	0.0208443	0.0164563	0.0230979	0.0163959	0.0176807	0.020308	0.0216941	0.0186569	0.022349	0.0195343	0.0205005	0.0246177	0.0212254
12151	TAG(18:1/18:1/19:2)	0.891059			QFPAAVNTMZUHBG-NXWUSTFBSA-N	919.775	718.582	0.014132	0.0307091	0.0258529	0.0216488	0.0328961	0.0186651	0.023984	0.064789	0.037154	0.0480023	0.0610082	0.051509	0.0417273	0.0506983
5974	TAG(12:1/12:3/12:3)	0.891034			SCBSVQQDBKUGBA-PDRLHJJKSA-N	647.422	159.076	0.0115307	0.0136691	0.0163049	0.0232117	0.0196404	0.0154393	0.0166327	0.0269581	0.0247016	0.0260534	0.0271868	0.0259755	0.0304047	0.02688
12717	TAG(16:1/21:4/21:4)	0.890709			MOSSRTIOMNDHEK-GMVIGSKTSA-N	951.763	628.072	0.0114562	0.0274647	0.0298822	0.0291618	0.0199999	0.0121297	0.0216824	0.0155832	0.0168468	0.0170486	0.0165613	0.0243222	0.0248463	0.0192014
12859	TAG(18:1/20:2/20:2)	0.890583			LXEJZQQYTGAQGN-LNZLXKATSA-N	959.798	719.676	0.0187575	0.0661874	0.0448923	0.040193	0.0476795	0.0311997	0.0414849	0.101458	0.0490614	0.0578984	0.0741984	0.0751081	0.0776003	0.0725541
9853	BMP(18:1/20:3)	0.890473			ZZSRFGIXMGIDEH-ZYKQNZMBSA-N	816.598	324.168	0.0278797	0.0430034	0.0515301	0.0404909	0.0534619	0.0295229	0.0409815	0.0615775	0.0281471	0.0300276	0.0152471	0.0477381	0.0470275	0.0382941
11696	TAG(16:0/16:0/21:1)	0.890286			GKCCPQZSZBCBJD-ZIADKAODSA-N	897.735	724.152	0.215651	0.254213	0.304276	0.23498	0.213124	0.158348	0.230099	0.398674	0.331934	0.321197	0.344426	0.324469	0.360403	0.346851
13132	TAG(19:0/19:0/21:3)	0.890284			GKWOPGNDJZLPCI-KDFOPKTPSA-N	977.886	804.37	0.0500478	0.0915189	0.0419236	0.0256972	0.0242901	0.0531521	0.0477716	0.123218	0.0984891	0.105309	0.1383	0.179271	0.12141	0.127666
12046	TAG(17:1/17:1/21:5)	0.890191			NMAZENCEKGIVGF-LNJHBZRASA-N	913.727	675.734	0.00157077	0.003557	0.0111392	0.00527769	0.00365341	0.00311142	0.00471824	0.0121158	0.00658592	0.00635575	0.00972424	0.0132586	0.010486	0.00975438
12995	TAG(18:0/20:0/20:0)	0.890161			JWFYUJLOEJEIEC-UHFFFAOYSA-N	969.88	808.54	0.0162861	0.177193	0.0244537	0.025546	0.0266648	0.0315714	0.0502859	0.156869	0.103025	0.117408	0.160512	0.149561	0.212825	0.150033
11845	TAG(17:0/17:0/20:5)	0.890074			CZNAEULIOKMPIT-UKBCZQRXSA-N	903.819	649.754	0.00230187	0.00330114	0.00384458	0.00313024	0.00568772	0.00169611	0.00332694	0.00333468	0.00163483	0.00247113	0.00590912	0.0050669	0.00263611	0.0035088
13290	TAG(20:0/20:0/20:4)	0.890069			PORGMKLTIBAGKT-XQRCKKHBSA-N	989.853	763.186	0.0297099	0.108857	0.0697937	0.042686	0.055537	0.0339998	0.056764	0.150618	0.119855	0.13349	0.14991	0.114651	0.14685	0.135895
7304	TAG(12:2/14:3/14:3)	0.89003			FRLMNMRECWPESY-RIYPNKFVSA-N	701.571	479.888	0.00857862	0.0125304	0.0216709	0.123351	0.0094104	0.00606622	0.0302679	0.0157052	0.0038111	0.00617892	0.0153141	0.0146342	0.0130146	0.011443
10076	PMeOH(22:5/22:6)	0.889931			TUTGRPQTZNQHAV-XPTQMGEGSA-N	826.537	305.591	0.178201	0.145613	0.239867	0.283798	0.322028	0.173473	0.22383	0.197055	0.104155	0.140549	0.177792	0.177994	0.199473	0.166169
13885	TAG(21:1/21:1/22:5)	0.889797			XBAXLAWHVCFDOP-CSOWGDIDSA-N	1039.87	756.981	0.00440358	0.00829815	0.00596553	0.00532059	0.0084243	0.00218831	0.00576674	0.0145792	0.00657243	0.00973121	0.00988704	0.00735504	0.0044745	0.00876657
13032	TAG(19:1/19:1/21:4)	0.889568			ZFHRFXRZXQPBEA-BOWBBHBGSA-N	971.807	729.346	0.00667198	0.0106881	0.00687228	0.00787212	0.0056348	0.00492655	0.00711097	0.0169999	0.0102337	0.00764963	0.0118294	0.0153685	0.0144878	0.0127615
10406	TAG(15:0/17:1/17:1)	0.889428			PKVBTDVUJOJERN-GEADDECUSA-N	839.712	693.623	0.147246	0.111778	0.128976	0.104997	0.106548	0.0864809	0.114338	0.203412	0.144946	0.135959	0.169833	0.156608	0.178357	0.164852
12310	TAG(17:0/17:0/21:0)	0.889389			NCRKIQAWNPZMKK-UHFFFAOYSA-N	927.863	801.605	0.022048	0.196702	0.062527	0.0513442	0.0600998	0.0363197	0.0715068	0.359478	0.255752	0.213572	0.322237	0.254953	0.310039	0.286005
11520	TAG(17:1/17:1/19:3)	0.889363			DJQDMNGGAHTZKM-RWUJBTAXSA-N	889.727	685.936	0.0152643	0.0193112	0.0355091	0.0198044	0.0395279	0.0142417	0.0239431	0.0290871	0.0112342	0.010726	0.0157651	0.0163818	0.0135492	0.0161239
13188	TAG(19:1/19:1/22:6)	0.889247			UZVVZMQGZJJIQZ-IZUKWTDVSA-N	981.887	732.471	0.00595321	0.0197899	0.00951727	0.00529664	0.00966414	0.00635153	0.00942878	0.0126966	0.0115519	0.0115469	0.0174363	0.0362707	0.0124606	0.0169938
13955	TAG(20:1/22:1/22:1)	0.889083			QYBDNPKXGIKXKL-BCWOAQIMSA-N	1048.01	791.965	0.00263124	0.0190445	0.00640411	0.00396137	0.00777873	0.0047019	0.0074203	0.0204902	0.0171189	0.0193988	0.0251884	0.0167018	0.0257394	0.0207729
8611	TAG(14:0/14:0/15:0)	0.888905			BIVVSKATUZHURG-UHFFFAOYSA-N	759.671	665.777	0.0126777	0.0431438	0.0295177	0.0330008	0.0472694	0.019211	0.0308034	0.020106	0.00663325	0.00999036	0.0183617	0.0190921	0.0173393	0.0152538
8538	PEtOH(13:0/24:4)	0.888578			HTSARVGTAXOMGH-BLFZPKBOSA-N	756.552	400.428	3.5308	2.38039	4.84229	4.28666	4.30916	4.76097	4.01838	3.24146	2.83306	3.26989	3.30732	4.3208	3.27879	3.37522
10353	TAG(13:1/18:1/18:1)	0.888525			VOBDFARTBFCYLJ-JBRWGPMISA-N	837.637	644.545	0.0014646	0.00348527	0.00275601	0.000384025	0.000560897	0.00147729	0.00168802	0.00717145	0.00440125	0.00669491	0.00143075	0.00212452	0.00166585	0.00391479
11697	TAG(17:1/18:0/18:0)	0.888388			PFIODDOEBWDLQX-MEIHLTSWSA-N	897.79	748.793	0.0540385	0.219788	0.115147	0.117087	0.124651	0.0922487	0.120493	0.327477	0.199347	0.218015	0.257286	0.217207	0.281324	0.250109
12649	TAG(18:1/20:5/20:5)	0.888332			BHNZVYBODMKEQT-CXHFGHJQSA-N	947.713	643.431	0.00305007	0.00434643	0.0035367	0.00562947	0.00519413	0.00428117	0.00433966	0.00552945	0.00394181	0.00476957	0.00505384	0.00825282	0.00300335	0.00509181
12996	TAG(19:1/19:1/21:5)	0.888289			UJJHESZVAKYVGS-ARVGSKIXSA-N	969.824	750.292	0.00600905	0.0441248	0.0275316	0.0113383	0.0537576	0.0217992	0.0274268	0.044977	0.0263561	0.0164929	0.0217781	0.0405311	0.0371028	0.0312063
8479	TAG(13:1/15:1/15:1)	0.888286			KSZZVFNVDJAQIY-QMJZYSMNSA-N	753.562	449.214	1.32868	2.67393	1.8242	1.7261	1.85459	1.19153	1.7665	2.88874	1.84282	2.05106	2.17346	2.24593	2.77795	2.32999
9792	TAG(15:1/16:0/16:0)	0.888159			JWQTZRIFIGSJAC-UZYVYHOESA-N	813.696	691.206	0.180961	0.103636	0.115137	0.0960848	0.1015	0.0876364	0.114159	0.16595	0.105212	0.119599	0.134406	0.121807	0.132915	0.129981
9141	TAG(12:0/12:0/21:2)	0.888028			KPLXFWRCEDAUFJ-RIXDPRHCSA-N	783.649	648.529	0.0291253	0.00537899	0.0207303	0.0244469	0.0251766	0.0138666	0.0197875	0.0106531	0.00807412	0.0194001	0.020863	0.0190125	0.0249515	0.0171591
11735	TAG(14:3/20:2/20:2)	0.887987			SWLAKAKONWRHCU-AKUPSTCTSA-N	899.748	741.099	0.110648	0.179147	0.167898	0.139459	0.139879	0.117948	0.142496	0.246987	0.190538	0.179794	0.216623	0.288938	0.213429	0.222718
7219	HexCer/NS(d18:2/16:0)	0.887884			VCLOTRNDBUPTQD-ZNPGVSGMSA-N	698.443	326.747	0.080263	0.0473803	0.0875392	0.0976268	0.0432258	0.0249536	0.0634981	0.0847923	0.0354885	0.0312576	0.0459224	0.0582372	0.0408652	0.0494272
10621	PEtOH(19:0/24:0)	0.88767			DJMHSFBZGGBTGC-UHFFFAOYSA-N	848.698	560.021	0.0809859	0.0989304	0.156362	0.168547	0.160827	0.115941	0.130266	0.170399	0.123794	0.152435	0.190291	0.20363	0.222815	0.177227
9679	PMeOH(16:2/26:4)	0.88767			JQPYHLHQJFZYNA-YEEAZEEOSA-N	808.584	352.84	3.21416	4.66044	5.00779	4.12535	8.09141	5.20994	5.05152	4.96755	2.55419	3.37494	3.97501	4.49607	3.99314	3.89349
10542	TAG(16:1/16:1/18:4)	0.887543			KVTKHLLQSGQZKC-QBCCKPFESA-N	845.665	637.66	0.00297844	0.00591976	0.0078052	0.00764832	0.00684268	0.00298545	0.00569664	0.0136378	0.00863637	0.00906676	0.00757152	0.00648438	0.010316	0.00928548
8700	TAG(14:1/15:2/15:2)	0.887351			IERNLPLGMCYXDY-WWXHSGOKSA-N	763.604	380.102	0.114687	0.145777	0.188137	0.196159	0.164999	0.0984064	0.151361	0.291226	0.310344	0.199763	0.0761387	0.182221	0.331181	0.231812
10804	TAG(12:0/19:0/19:0)	0.887264			ATKIBOYJWMGSDL-UHFFFAOYSA-N	857.738	752.516	0.0462042	0.0680153	0.0714243	0.0403041	0.0563521	0.0511847	0.0555808	0.13977	0.119836	0.135989	0.121458	0.110931	0.135662	0.127274
13264	TAG(20:1/20:1/20:3)	0.88719			NAZBWUYFIUKAKG-GJHAKFATSA-N	987.915	726.019	0.0139883	0.0214688	0.0486096	0.0292336	0.020183	0.0139254	0.0245681	0.0663272	0.0580468	0.0424477	0.0537466	0.0470793	0.0544067	0.0536757
12270	TAG(18:0/18:0/19:1)	0.887032			WZGRNKRQYVNZKZ-PNOGMODKSA-N	925.821	765.646	0.0264567	0.115133	0.0400449	0.0453178	0.0382613	0.0215703	0.0477973	0.211296	0.169871	0.120838	0.16457	0.126289	0.168371	0.160206
12789	TAG(19:2/19:2/20:3)	0.886905			VUMPHKWMRMOPDQ-WOKAVHRUSA-N	955.783	785.64	0.00771858	0.0151226	0.0127764	0.0104882	0.0109408	0.00647969	0.0105877	0.0365883	0.0193443	0.0277033	0.0298687	0.0325635	0.0311284	0.0295327
8613	TAG(14:3/15:2/15:2)	0.886861			QKRJMMXITMNPTM-WWFNUEGHSA-N	759.563	333.92	0.438013	0.76477	0.861652	0.801787	1.1623	0.568287	0.766135	1.0133	0.451139	0.566256	0.717222	0.708387	0.81531	0.711937
12232	TAG(15:2/20:0/20:0)	0.886811			MRKOXBGIVAALQT-LPRUQQNVSA-N	923.817	886.1	0.093032	0.112389	0.0946865	0.106732	0.099793	0.100825	0.101243	0.126037	0.11086	0.113739	0.116023	0.115175	0.104599	0.114405
11480	TAG(17:1/17:1/19:4)	0.886807			LGFOHBVUAPDWCR-KHYAVSBBSA-N	887.75	724.174	0.0338966	0.0774923	0.0590377	0.0569393	0.0675008	0.0418124	0.0561132	0.126763	0.0692234	0.0823558	0.104732	0.103233	0.0940284	0.0967225
8256	TAG(14:0/14:0/14:1)	0.886548			DOEBPNOTMREOMP-SSZFMOIBSA-N	743.618	631.207	0.0263874	0.016483	0.0189184	0.0245127	0.0273751	0.0121201	0.0209661	0.0361076	0.026474	0.0236985	0.0325035	0.0202086	0.0338845	0.0288128
12972	TAG(19:3/19:3/21:2)	0.886373			KVUFVEMUFGYTBC-SWBZZULVSA-N	967.778	695.721	0.024466	0.0232528	0.0281213	0.0308773	0.031269	0.028058	0.0276741	0.0246262	0.0267718	0.0307125	0.0277534	0.0309019	0.0290708	0.0283061
12302	TAG(17:0/17:0/22:7)	0.886297			YQOTUUQRNFLUPI-TWXJDJKCSA-N	927.756	496.851	0.0205947	0.0333205	0.040747	0.0492511	0.0330095	0.00902277	0.0309909	0.0483082	0.0328277	0.042537	0.0469061	0.0387028	0.0263602	0.0392737
13732	TAG(18:1/22:0/22:0)	0.886244			AFWVVPIAVLFQOY-FLFQWRMESA-N	1023.93	824.149	0.0179078	0.109842	0.0218072	0.0244574	0.0176375	0.0116815	0.0338889	0.123593	0.0939137	0.129735	0.163678	0.0938848	0.252466	0.142878
13386	TAG(20:0/20:0/20:1)	0.885878			YNDXXWKSWMKVGO-FVDSYPCUSA-N	995.922	782.243	0.00189303	0.00462086	0.00430645	0.00472786	0.00691643	0.00427881	0.00445724	0.0105108	0.00645473	0.00860702	0.013141	0.0112843	0.0117571	0.0102925
8534	HexCer/NS(d18:1/20:0)	0.885834			DFELABABMXOKTD-QOSDPKFLSA-N	756.635	468.991	0.0983402	0.328255	0.102808	0.129919	0.0716992	0.138761	0.144964	0.311242	0.280442	0.226614	0.286659	0.296767	0.36863	0.295059
8836	TAG(12:0/16:1/16:1)	0.885698			PYCQOABHIDXAJU-YPAXQUSRSA-N	769.633	634.498	0.0335899	0.0249477	0.0200005	0.0234101	0.0278408	0.0149159	0.0241175	0.0476515	0.031543	0.0320388	0.0387315	0.0263189	0.0345359	0.0351366
13351	TAG(20:0/20:1/20:1)	0.885317			QPNVLDQSHXVPMG-CDAVXRBQSA-N	993.883	792.665	0.0913145	0.57068	0.284867	0.135598	0.194671	0.0878033	0.227489	0.667912	0.564695	0.512788	0.557642	0.504746	0.665252	0.578839
5337	Cer/NS(d18:1/22:1)	0.885291			OINPSEGEBLVAKZ-MBXZFYGDSA-N	620.57	485.238	0.0246805	0.0688199	0.0753674	0.0847761	0.0570304	0.0372671	0.0579902	0.215665	0.138115	0.154143	0.153527	0.132225	0.175862	0.161589
9493	TAG(12:1/17:0/17:0)	0.885183			SGEWUCUGKSIPEI-OVXWJCGASA-N	799.546	435.995	0.0491629	0.0744045	0.0621155	0.0564946	0.0696408	0.0482146	0.0600055	0.0944388	0.0411474	0.0657833	0.0475369	0.0632704	0.0616881	0.0623108
10099	TAG(14:3/14:3/21:2)	0.885179			PXMHTHIQPWYFJG-XFWDLOOUSA-N	827.58	445.009	0.131896	0.323898	0.203586	0.210143	0.29726	0.118408	0.214199	0.472863	0.261001	0.337765	0.460455	0.358244	0.399161	0.381581
13288	TAG(19:0/19:0/22:4)	0.885122			QHUMCVBMKGCMME-CZQRWPQWSA-N	989.832	782.185	0.0023492	0.00962355	0.00205278	0.00365007	0.0052476	0.00307641	0.00433327	0.00693826	0.00250647	0.00413196	0.00838531	0.00683958	0.00530354	0.00568419
9190	PEtOH(20:5/20:5)	0.885082			XOTQWVNUMWRMLQ-ALKOQTPGSA-N	786.504	351.084	0.15116	0.182423	0.21755	0.25946	0.250751	0.138509	0.199976	0.366122	0.251461	0.263626	0.288105	0.223195	0.31019	0.283783
9179	TAG(14:0/14:0/17:1)	0.884954			FEAYBWPBXJBSRU-PNHLSOANSA-N	785.664	668.63	0.08588	0.0238415	0.0161326	0.015457	0.0165499	0.0108147	0.0281126	0.0396641	0.0192622	0.0159458	0.0296369	0.0152943	0.0289815	0.0247975
12075	TAG(17:1/17:1/21:4)	0.884667			RGMNUSAEDZGJIQ-VZVNHKBASA-N	915.743	691.59	0.0127442	0.0342923	0.037419	0.033322	0.0305261	0.0160869	0.0273984	0.0458342	0.0292054	0.0355023	0.0355689	0.0500962	0.0325174	0.0381207
9748	TAG(15:0/16:1/16:1)	0.884269			BQUIWVIBSXGNPH-RZEXXKRKSA-N	811.677	671.77	0.155173	0.131689	0.139714	0.134948	0.134254	0.123517	0.136549	0.168047	0.135464	0.134284	0.2612	0.156051	0.151165	0.167702
5740	DAG(18:1/18:2)	0.884213			BLZVZPYMHLXLHG-RQOIEFAZSA-N	636.556	484.984	0.834885	1.32343	1.50073	1.25358	1.77707	0.930781	1.27008	0.934874	0.396652	0.58745	0.745094	0.937647	0.707866	0.718264
12725	TAG(19:0/19:1/19:1)	0.884029			LGBGVYJTTFWKID-GIMNZITISA-N	951.864	787.042	0.0111772	0.0461484	0.0311822	0.0176142	0.00347439	0.0154781	0.0208457	0.0825932	0.0552384	0.0673158	0.0246903	0.0270405	0.0320337	0.048152
13104	TAG(19:2/20:1/20:1)	0.884019			GPRYDHJDQWNWDR-VVNZUKNQSA-N	975.839	754.498	0.00317846	0.00962479	0.00529994	0.00288064	0.0102577	0.00528288	0.0060874	0.0253966	0.0108405	0.0138002	0.0139718	0.0110094	0.016939	0.0153262
13704	TAG(20:1/20:1/22:0)	0.883656			UPWRHEBKYKNKII-MIFGFRIJSA-N	1021.88	819.715	0.00456363	0.00400651	0.0045367	0.00396138	0.00515318	0.00319648	0.00423631	0.00397384	0.00623157	0.00359444	0.00793679	0.00655921	0.011407	0.00661714
13654	TAG(18:2/22:1/22:1)	0.883591			GQJSCUOTJOBCTD-BMKFKRALSA-N	1017.86	798.734	0.000515727	0.00301668	0.00209986	0.00133261	0.00304197	0.00147136	0.00191303	0.00208434	0.00233081	0.00271861	0.00430109	0.00109062	0.00154428	0.00234496
13991	TAG(20:1/22:0/22:0)	0.883587			FEVVXYSELXHRIH-IKPAITLHSA-N	1051.96	840.721	0.00228749	0.0470791	0.00505715	0.0026516	0.00509913	0.00484157	0.0111693	0.0482961	0.0431591	0.0295784	0.0388395	0.0303473	0.0557809	0.0410002
12408	TAG(18:4/19:0/19:0)	0.883347			XHIQRSNVXLHIJU-RKECGZOZSA-N	933.769	748.506	0.0149535	0.0306647	0.0241712	0.0238373	0.035972	0.0263465	0.0259909	0.0224492	0.0157836	0.0144879	0.0219884	0.0189896	0.0257874	0.0199144
13153	TAG(17:0/21:1/21:1)	0.883076			OQAWEFNFXSTBRD-ZMYSONEWSA-N	979.81	760.952	0.0118376	0.0570692	0.0381577	0.0196184	0.0273602	0.0187315	0.0287958	0.0979899	0.0824676	0.0838013	0.0646687	0.0695141	0.0870977	0.0809232
12799	TAG(18:3/20:2/20:2)	0.882943			IYYGLWBNONJKBA-VWSSNHFUSA-N	955.811	775.804	0.0178526	0.0784648	0.0317148	0.0232512	0.0273661	0.0194131	0.0330104	0.202978	0.0793879	0.0908106	0.091365	0.090163	0.127037	0.113624
13511	TAG(19:1/21:1/21:1)	0.88294			PBQFQQPTINUTLI-OGHKGKHBSA-N	1005.88	784.642	0.00613942	0.0226791	0.0137129	0.00563843	0.0129495	0.00531154	0.0110718	0.0282255	0.0257555	0.023268	0.025672	0.0037995	0.0291763	0.0226495
12722	TAG(18:0/18:0/21:2)	0.882896			SASJOHIQRIOIMB-WRRCRXFXSA-N	951.836	767.1	0.017565	0.101826	0.032254	0.0244315	0.0346385	0.0180077	0.0381204	0.155103	0.117023	0.113188	0.13253	0.111538	0.143881	0.128877
12970	TAG(19:4/20:2/20:2)	0.882804			OGBNDVFGNROVLU-XITXPYGISA-N	967.739	724.713	1.68063e-05	0.0128318	0.00911095	0.0050977	0.00416687	0.000976144	0.00536672	0.0366024	0.0185856	0.0211703	0.0170766	0.0123652	0.0241567	0.0216595
13899	TAG(20:4/22:1/22:1)	0.882671			WIIMHEBSZNKTLY-ZLXKKQOUSA-N	1041.89	773.031	0.00155232	0.014214	0.00991294	0.00775491	0.0102624	0.00619628	0.00831549	0.0140788	0.0101694	0.00913504	0.0184296	0.0161452	0.0125187	0.0134128
8220	TAG(12:1/12:1/18:0)	0.882656			GMISXVDJFWFAKJ-LBJSJSAUSA-N	741.602	607.246	0.0176785	0.0263131	0.0264061	0.0257314	0.0311073	0.00795946	0.0225327	0.0200079	0.0152746	0.018405	0.015168	0.0180224	0.0178382	0.0174527
2265	LPE(16:1)	0.882445			DSOWUEHXZJUNID-FPLPWBNLSA-N	452.278	70.488	0.0401151	0.0560881	0.0454137	0.0863585	0.0800086	0.0500916	0.0596793	0.0500729	0.0780244	0.105105	0.0834902	0.0525323	0.113366	0.0804318
13321	TAG(17:0/22:5/22:5)	0.88236			IYGZKHWWVYHHRQ-OWNKSYQUSA-N	991.812	728.079	0.00482123	0.0120076	0.00712852	0.00638352	0.0204081	0.00711665	0.00964427	0.0108287	0.00716955	0.00541714	0.00829939	0.00962714	0.0064412	0.00796384
13192	TAG(15:1/22:0/22:0)	0.88233			NCHKZHCCQOMNJI-UZYVYHOESA-N	981.911	818.205	0.00680452	0.0377636	0.0138204	0.0132844	0.0181679	0.0111728	0.0168356	0.060604	0.0442078	0.0447813	0.0673898	0.0427549	0.059276	0.053169
12513	TAG(17:0/20:4/20:4)	0.882243			WETOUFXZQVJYFM-HGVMEUEJSA-N	939.745	683.87	0.006134	0.010193	0.0073031	0.00674519	0.00794718	0.0053634	0.00728099	0.0102001	0.0118381	0.0129444	0.01112	0.00737375	0.0132016	0.011113
8214	TAG(12:0/12:0/18:2)	0.882205			WEEQWYIHJBKAGQ-MLRCXYDISA-N	741.581	587.044	0.0256284	0.0460643	0.032519	0.014701	0.0473553	0.0181178	0.030731	0.0197984	0.0160865	0.0412992	0.0217832	0.0354352	0.0347595	0.0281937
12911	TAG(15:0/22:5/22:5)	0.882183			MWAONJXLRHDZSC-VYHNAMIMSA-N	963.78	708.056	0.00557662	0.0163006	0.0154077	0.0114793	0.022233	0.0171291	0.0146877	0.0098615	0.00894449	0.0094234	0.0141931	0.0215825	0.00669072	0.0117826
7350	TAG(12:2/12:2/16:3)	0.88216			QLSBIRDFHOATHY-XEUSSORJSA-N	703.415	572.525	0.0293362	0.0213062	0.0144141	0.0134631	0.0235967	0.0303161	0.0220721	0.0236992	0.0362385	0.0349479	0.0186386	0.0148544	0.0182427	0.0244369
13728	TAG(20:0/20:0/22:1)	0.882077			AKLLRIJNXLTSPS-MVJHLKBCSA-N	1023.92	807.655	0.00944465	0.0611935	0.0178539	0.0109991	0.0199531	0.00914813	0.0214321	0.0690081	0.0553165	0.0578518	0.0677613	0.055091	0.0814346	0.0644106
13155	TAG(17:2/22:7/22:7)	0.88203			XPKRGIHPLVBYAF-DQQMRDFVSA-N	979.673	569.403	0.024908	0.0550734	0.0344651	0.045745	0.035901	0.0282486	0.0373902	0.0374551	0.0221557	0.0127417	0.0369551	0.0348934	0.027868	0.0286782
13614	TAG(20:1/20:1/22:4)	0.88202			PINOMSMFBCKJHH-MEFCLSMJSA-N	1013.85	756.048	0.00756904	0.0374161	0.0128935	0.0197972	0.018181	0.0113394	0.017866	0.0411402	0.0273285	0.0318256	0.0307957	0.0440897	0.0343882	0.034928
10128	TAG(14:1/14:1/21:5)	0.88201			VTLPLJXMQINMIY-HITRLEJWSA-N	829.652	477.163	0.27471	0.666925	0.564645	0.55376	0.543144	0.213339	0.46942	1.18323	0.550503	0.754765	0.912005	0.932342	1.13486	0.911284
13824	TAG(20:2/22:4/22:4)	0.881945			NEVAUDXVLKIPLW-SBKFMUHGSA-N	1033.85	777.574	0.0051362	0.0160793	0.00624117	0.00414657	0.0087722	0.00464555	0.0075035	0.0247228	0.0139255	0.0186304	0.0185271	0.0135849	0.0203075	0.018283
13257	TAG(20:5/20:5/21:2)	0.881887			KXLWMBWQJIRKJL-GTAMFWJZSA-N	987.718	702.642	0.00426858	0.0051902	0.0082971	0.00540792	0.00569867	0.00477708	0.00560659	0.0132918	0.00694695	0.00455062	0.00886818	0.00691068	0.00812337	0.00811527
13975	TAG(20:0/22:1/22:1)	0.881786			IEAILIQCOKKIIP-WANSBIPISA-N	1049.94	807.961	0.00447135	0.013768	0.00548366	0.00497915	0.00850187	0.00390897	0.00685217	0.0262307	0.0177105	0.0214757	0.0220345	0.0183742	0.0247373	0.0217605
10494	TAG(16:5/17:1/17:1)	0.881735			RDMVQCAKAVIFRW-OFRVRWCWSA-N	843.658	365.615	0.118362	0.205571	0.206598	0.189534	0.16357	0.118198	0.166972	0.0329638	0.138803	0.119283	0.142152	0.195507	0.153178	0.130314
10635	TAG(16:4/17:0/17:0)	0.881581			LWNPKLJMZBOKMC-RKECGZOZSA-N	849.683	511.242	0.14545	0.172345	0.310504	0.195108	0.231658	0.145719	0.200131	0.396445	0.137645	0.230393	0.378028	0.273649	0.323486	0.289941
12582	TAG(16:5/21:4/21:4)	0.881515			KOWIJXDDXUSERU-ODERNSSDSA-N	943.705	667.813	0.016341	0.0173166	0.0211143	0.0178067	0.020284	0.0189842	0.0186411	0.00863179	0.0229503	0.0203877	0.023631	0.020887	0.0233794	0.0199779
11263	TAG(17:1/18:5/18:5)	0.881493			NTORWSYLIWAPIY-VBQALDTDSA-N	877.64	493.018	0.119571	0.116216	0.153597	0.186526	0.157033	0.173548	0.151082	0.139649	0.129981	0.144533	0.175163	0.167937	0.138515	0.149296
9168	HexCer/NS(d18:1/22:0)	0.881461			YIGARKIIFOHVPF-LAPDZXRHSA-N	784.668	508.648	0.511388	0.649655	1.19534	1.46883	0.691757	0.431914	0.824814	2.54139	1.74828	1.96609	2.36657	2.54286	2.79467	2.32665
7627	TAG(12:0/12:0/16:1)	0.881338			WJNINRKJPNNAAX-DQRAZIAOSA-N	715.563	582.592	0.0888829	0.156679	0.128117	0.139378	0.13827	0.0239397	0.112544	0.133155	0.150057	0.118708	0.140903	0.135056	0.104818	0.13045
10954	TAG(16:2/16:2/19:0)	0.881302			BHYAWJKEHMXSDH-SHPRVHJESA-N	863.694	655.177	0.327627	0.678773	0.50475	0.541872	0.615909	0.272083	0.490169	1.08146	0.713669	0.729431	0.865685	0.885487	1.02731	0.88384
10496	TAG(15:0/15:0/19:0)	0.881279			DRPNOTUFZXNCIM-UHFFFAOYSA-N	843.734	566.537	0.0175507	0.0362616	0.0561885	0.0681787	0.0301282	0.02299	0.0385496	0.0474535	0.0318144	0.0540885	0.0827483	0.0752278	0.0964791	0.0646353
7961	TAG(12:2/12:2/18:4)	0.88114			CDODRXGTCDUQCN-WCCPBRKTSA-N	729.573	553.959	0.0171589	0.0267042	0.00796067	0.033132	0.0186534	0.0117887	0.019233	0.022012	0.0236922	0.0230243	0.038141	0.0295028	0.0293964	0.0276281
14056	TAG(22:0/22:5/22:5)	0.881055			CGIDYRDKQLZRCC-VETILFJWSA-N	1061.88	792.934	0.00233546	0.00805352	0.00430931	0.00398268	0.00356233	0.00283017	0.00417891	0.0110296	0.00543304	0.00629068	0.00774506	0.00731692	0.00771259	0.00758798
12904	TAG(20:5/20:6/20:6)	0.880969			IABFRFXMTMKFSI-KUQSJCDCSA-N	963.634	531.483	0.0211565	0.0275575	0.0454787	0.0438966	0.043773	0.0241557	0.0343363	0.0353364	0.0192462	0.0357604	0.0426138	0.0506242	0.0493415	0.0388204
13936	TAG(20:2/22:1/22:1)	0.88083			ZUEJJSVWIRYEKC-OOQVZHJWSA-N	1045.92	794.337	0.00314055	0.0293366	0.0143889	0.00673769	0.00379448	0.00636895	0.0106279	0.0346946	0.0210596	0.0266416	0.0231975	0.022063	0.0274485	0.0258508
13347	TAG(17:1/22:4/22:4)	0.880527			LQLLUAWGZBBBPW-SVAHQDNXSA-N	993.766	742.93	0.00548309	0.0113636	0.00636821	0.00364736	0.00966496	0.00708434	0.00726859	0.0157731	0.0239249	0.0176135	0.0392959	0.0335476	0.0210238	0.0251965
13154	TAG(19:1/19:1/21:0)	0.880428			RMNOBBRRWHBXJG-YIVISXGPSA-N	979.867	783.699	0.030163	0.0841386	0.0431092	0.0445128	0.0488339	0.0365498	0.0478845	0.101465	0.0746338	0.0972072	0.0862972	0.0744074	0.0899881	0.0873331
13534	TAG(17:0/22:1/22:1)	0.880348			RPRLGLPTDYFXNL-UOALMSBLSA-N	1007.84	777.091	0.0159661	0.044304	0.0362275	0.0237433	0.0278603	0.0208323	0.0281556	0.0651442	0.0496168	0.0526476	0.0480719	0.0448666	0.0566289	0.0528293
12365	PEtOH(23:0/26:1)	0.880123			CRVRCKVYCJLFLL-BZZOAKBMSA-N	930.796	884.295	0.0230236	0.0168148	0.0227279	0.0227402	0.0288209	0.0259823	0.0233516	0.0238557	0.0316758	0.0165856	0.0211855	0.0250108	0.018754	0.0228446
12958	PMeOH(27:0/26:4)	0.880123			XTVZXWBGZHTEEJ-UNUCBTHRSA-N	966.855	775.712	0.0957772	0.545005	0.243904	0.117447	0.199074	0.0929757	0.215697	0.917898	0.701213	0.652857	0.752284	0.62585	0.787496	0.7396
12319	PMeOH(24:1/26:1)	0.880123			XPHLRQWFKKSQJN-HKOLQMFGSA-N	928.747	686.238	0.0514551	0.127215	0.18172	0.157628	0.103459	0.0870653	0.11809	0.259452	0.155717	0.166027	0.216472	0.245017	0.202972	0.207609
11074	PMeOH(20:0/26:4)	0.880123			YLKBCNRAZNVEIT-QOWFJZTNSA-N	868.651	577.326	0.00900653	0.0148653	0.0131013	0.0131441	0.00726572	0.0838526	0.0235393	0.008351	0.0106352	0.00643283	0.0110629	0.0115395	0.0127309	0.0101254
10692	PEtOH(26:2/18:3)	0.880123			VRCUDHFKGLRCEU-RZBDHLQVSA-N	852.648	575.287	0.112741	0.203914	0.251344	0.282051	0.210547	0.097957	0.193092	0.24106	0.135616	0.159062	0.188827	0.194912	0.253741	0.195536
12162	PMeOH(24:2/26:4)	0.880123			NXJMJUQNBAXTEF-XFZYBORHSA-N	920.707	565.624	0.251312	0.262996	0.475038	0.479063	0.398374	0.229315	0.34935	0.236784	0.182279	0.213114	0.214952	0.228192	0.19327	0.211432
11300	PEtOH(20:2/26:4)	0.880123			UPOXCSSGEJUPNX-VLZNVXKRSA-N	878.699	559.102	0.117925	0.178188	0.159213	0.199555	0.130245	0.0669805	0.142018	0.24452	0.174181	0.23266	0.194484	0.201202	0.260556	0.217934
9863	PEtOH(15:0/26:2)	0.880123			ARKJZIFAHDEDBZ-RRFGMPLOSA-N	816.72	556.526	0.00701552	0.021922	0.0197577	0.028421	0.0251029	0.01451	0.0194548	0.0359772	0.0343674	0.031366	0.0577497	0.0424843	0.0565663	0.0430851
10044	PMeOH(19:1/24:4)	0.880123			WNLCPZKSUSYPKS-SXBNOHPFSA-N	824.616	542.8	0.21297	0.394801	0.359182	0.450205	0.274451	0.159962	0.308595	0.540289	0.465454	0.446216	0.559919	0.500373	0.591114	0.517227
10161	PEtOH(25:0/17:2)	0.880123			LSUIIDDUILVZQR-MLWYYCKJSA-N	830.691	538.215	0.00381487	0.0108636	0.0097719	0.108123	0.0152224	0.00656831	0.0257274	0.161896	0.0601561	0.117148	0.0243662	0.184822	0.0364072	0.097466
11675	PEtOH(27:0/20:4)	0.880123			GXAPKKWBCCFCSV-DBSGREFSSA-N	896.712	536.516	0.151634	0.192159	0.338079	0.220368	0.370714	0.1653	0.239709	0.262368	0.131407	0.191815	0.200791	0.369464	0.14587	0.216953
11626	PEtOH(25:0/22:5)	0.880123			UWKBQYFZMVUTLO-UEGMBFGJSA-N	894.691	535.619	0.184276	0.40767	0.312981	0.279143	0.338558	0.165425	0.281342	0.335941	0.205991	0.243251	0.301018	0.26324	0.298674	0.274686
11117	PEtOH(27:0/18:3)	0.880123			CEQZCVSTNORKGU-RURHGGOWSA-N	870.696	532.904	0.787685	1.272	1.80149	1.79312	1.51027	0.555723	1.28671	1.71488	0.936454	1.53977	1.36272	1.30837	1.52783	1.39834
11759	PEtOH(26:4/22:5)	0.880123			YQJFRFACKIKZJB-QLZWGILFSA-N	900.684	526.568	0.0399298	0.10353	0.0515272	0.0554565	0.0536644	0.030196	0.0557173	0.0963395	0.073178	0.0757822	0.0795167	0.122507	0.0987431	0.091011
9819	PEtOH(15:1/26:2)	0.880123			BPMLFMADOBQRJB-DQRKNDMYSA-N	814.616	521.566	0.0270716	0.0540856	0.0572526	0.043627	0.033266	0.0371197	0.0420704	0.0679481	0.044581	0.0716926	0.104695	0.0577324	0.0701282	0.0694629
9633	PEtOH(13:0/27:0)	0.880123			KNACGTBFHATSAY-UHFFFAOYSA-N	806.65	508.643	1.79309	2.43199	2.89613	3.37607	2.09513	2.17057	2.4605	6.27884	5.80962	5.74995	6.59748	6.17156	7.60321	6.36844
10216	PEtOH(27:0/15:1)	0.880123			JCTBHRCYPPYNJQ-PEZBUJJGSA-N	832.665	507.809	1.84991	1.17058	2.39118	2.70716	1.74177	1.30562	1.86103	3.37695	2.87209	2.83132	2.77847	2.67682	2.82573	2.89356
11538	PMeOH(26:2/22:5)	0.880123			SQNGRIXQKCMJKL-BXCLCNMBSA-N	890.662	503.415	0.205997	0.374348	0.348607	0.380464	0.362664	0.21223	0.314052	0.393075	0.297886	0.327696	0.34093	0.311369	0.410065	0.346837
11583	PMeOH(22:2/26:4)	0.880123			TUNALQPERCCCNR-OCFMMQNESA-N	892.679	500.786	0.259814	0.547494	0.254589	0.238208	0.288143	0.114402	0.283775	0.283018	0.148167	0.19696	0.272088	0.347665	0.298954	0.257809
9770	PEtOH(15:0/26:4)	0.880123			SWYYDGIBDAQTGJ-JJGVKMCQSA-N	812.65	500.692	0.116318	0.0613309	0.0854973	0.245465	0.199349	0.0671685	0.129188	0.100738	0.53211	0.139112	0.134067	0.0357799	0.0985059	0.173385
10925	PMeOH(26:2/20:5)	0.880123			NTNWJCUIOWIBRX-OGBMNCJDSA-N	862.689	498.272	0.120792	0.0715118	0.203785	0.210569	0.201685	0.100517	0.151477	0.151938	0.114847	0.127241	0.11518	0.119099	0.140995	0.128217
10366	PEtOH(19:1/24:4)	0.880123			YANCYUWEIZLQJF-VDDBLJGZSA-N	838.631	495.969	1.52951	4.04152	2.09287	1.96109	2.11282	1.35052	2.18139	4.15894	3.43582	3.91998	3.63435	3.51669	3.98639	3.77536
9846	PMeOH(24:0/18:2)	0.880123			WEMBJUFBWVOCKN-SYTXRFSMSA-N	816.649	495.171	4.75368	16.0596	9.27699	9.63898	7.68116	3.6624	8.51214	23.8278	13.7768	17.2247	17.1907	17.9611	22.4753	18.7427
10969	PMeOH(20:2/26:4)	0.880123			YQVLCXCMGCIUBC-GAJXPSHFSA-N	864.61	481.757	0.367427	0.400639	0.46601	0.464556	0.364195	0.256679	0.386584	0.419375	0.420153	0.441201	0.38241	0.35351	0.393824	0.401745
10118	PEtOH(16:1/26:2)	0.880123			VGPZATFRYRDQJT-DQDFNJQNSA-N	828.649	477.228	0.513926	1.21544	1.0029	1.03331	0.997282	0.394321	0.85953	2.25285	1.11223	1.50006	1.63463	1.72669	1.9894	1.70264
10652	PMeOH(19:2/26:4)	0.880123			SHIKNYQWFBBGHM-CWJRGRDXSA-N	850.63	476.293	0.153897	0.335043	0.293117	0.235892	0.263284	0.152127	0.238894	0.45211	0.348414	0.473367	0.461139	0.430102	0.588452	0.458931
10318	PEtOH(21:0/22:6)	0.880123			QRHVVDJHNRMUHS-LYKFNTSESA-N	836.615	458.574	3.88952	5.14637	4.44821	4.27072	3.91879	2.88411	4.09295	6.29171	6.4861	6.70396	5.6274	5.80922	6.75329	6.27861
10864	PMeOH(20:4/26:4)	0.880123			BJWAJTFAVMJMHM-NUCWEZCMSA-N	860.615	445.148	0.293879	0.409981	0.332933	0.33437	0.498048	0.339148	0.36806	0.410555	0.249009	0.278197	0.319872	0.411604	0.35204	0.336879
10362	PMeOH(26:2/18:3)	0.880123			ZKTNCHUAAATQNQ-PDIUFINVSA-N	838.632	433.874	1.36375	2.85825	2.11896	4.88662	8.35637	1.40302	3.49783	3.53796	1.87698	2.39536	2.98887	3.13687	3.0384	2.82907
9756	PMeOH(26:1/16:3)	0.880123			VQKOCYRCJQBFKO-UOBABFHWSA-N	812.617	423.045	9.76735	18.6009	15.8336	15.2669	16.3134	9.00135	14.1306	31.4817	18.3468	21.9002	23.6428	36.7187	27.6181	26.618
10268	PEtOH(21:1/22:6)	0.880123			DUPTUWPPZUDHGI-YTYLWHSJSA-N	834.599	422.723	1.34789	3.07936	1.55369	2.20577	3.3171	1.30371	2.13459	2.18355	1.85326	1.92666	3.12882	2.05274	3.30375	2.40813
10201	PMeOH(22:3/22:5)	0.880123			LCSLDPPJXVDVSU-IEJIAEAUSA-N	832.637	421.849	0.100154	0.080337	0.0924156	0.160363	0.166841	0.117971	0.11968	0.0949186	0.0865868	0.0601854	0.0678693	0.286118	0.0731818	0.111477
8105	PMeOH(12:0/24:0)	0.880123			LECGCENHKQKXTE-UHFFFAOYSA-N	736.576	401.128	3.5545	3.19107	7.87136	7.24292	6.75953	5.36282	5.6637	5.15809	3.16331	4.03253	5.31699	6.53482	4.963	4.86146
10784	PMeOH(24:4/22:6)	0.880123			FSVZZZBXJCTIMG-VTKCJXJGSA-N	856.585	399.191	0.130273	0.197184	0.155364	0.134051	0.224644	0.182804	0.17072	0.185489	0.132533	0.157503	0.188763	0.173429	0.161614	0.166555
9465	PMeOH(17:2/24:2)	0.880123			RJPAFOCKMIPUDV-UCHXSRIUSA-N	798.601	398.589	1.34457	2.51847	2.09063	1.82647	3.05367	1.69038	2.08736	3.19169	1.48915	1.98533	2.56063	2.56063	2.57243	2.39331
10614	PEtOH(20:3/24:4)	0.880123			MCTKBIJSRMXKSY-VIRLQUDNSA-N	848.617	394.379	0.0220054	0.149201	0.146335	0.119071	0.304342	0.108979	0.141656	0.277917	0.11263	0.101475	0.234634	0.206941	0.207688	0.190214
8380	PEtOH(21:0/15:1)	0.880123			UXFNHFJJJUVMEA-PEZBUJJGSA-N	748.576	383.093	1.84819	2.27244	3.22409	3.07706	3.29255	1.81574	2.58834	3.09201	1.73402	2.03128	2.60236	2.37204	2.66833	2.41667
9986	PEtOH(26:2/16:4)	0.880123			KFJDSEMSWDPCCZ-NURMYJLXSA-N	822.543	377.018	0.375148	0.370973	0.375831	0.323903	0.304645	0.430302	0.363467	0.388106	0.446595	0.401048	0.384685	0.41617	0.390896	0.404583
9196	PEtOH(23:0/16:3)	0.880123			KDJPWZMLESYZRT-GYFPHYEHSA-N	786.592	376.654	7.88771	10.7564	12.2474	11.6862	15.3448	8.55999	11.0804	15.436	8.87845	10.6084	12.6336	13.4568	13.6802	12.4489
9945	PEtOH(16:3/26:4)	0.880123			HUEQNBUANMHNGB-KKPYLMATSA-N	820.588	373.779	0.116627	0.160264	0.187639	0.159836	0.27147	0.168573	0.177401	0.184663	0.145027	0.144181	0.171714	0.186875	0.168465	0.166821
10819	PMeOH(26:4/20:5)	0.880123			AZRHVRICABOPGK-QFAIAERJSA-N	858.593	371.662	0.305944	0.153001	0.206409	0.242566	0.275604	0.241919	0.237574	0.222396	0.189086	0.213232	0.222416	0.225795	0.323982	0.232818
9123	PEtOH(15:1/24:4)	0.880123			ZXMOFWDSQHDNBB-RGBMNRTRSA-N	782.57	363.117	10.5373	15.2613	14.9632	15.9154	20.344	12.6772	14.9497	19.3304	9.07444	11.9512	15.3638	16.8928	14.7998	14.5687
7929	PEtOH(13:0/22:4)	0.880123			JXRUGFAECRNICQ-BLFZPKBOSA-N	728.52	351.13	5.50512	4.82279	7.38912	7.82448	6.2631	6.04021	6.30747	7.2711	5.31189	6.41124	7.13465	7.10244	7.41161	6.77382
9295	PEtOH(13:0/26:1)	0.880123			RCIMTNUXONQJCI-MRCUWXFGSA-N	790.672	345.964	0.0307004	0.0221278	0.0334437	0.0564932	0.0307811	0.0218482	0.0325657	0.0414876	0.034188	0.0332189	0.0257417	0.0484188	0.039436	0.0370818
9676	PMeOH(26:2/16:4)	0.880123			SLGZCHXQQYJTSU-GNDAKTCSSA-N	808.573	332.947	1.99927	2.12667	4.68031	6.59648	7.02402	3.53588	4.32711	4.7779	2.50551	4.10125	4.47823	7.32925	4.71754	4.65161
8031	PEtOH(13:0/22:2)	0.880123			XTMJEQDHRIGUBY-WITMPDRSSA-N	732.546	331.319	0.494807	0.511166	0.984633	0.846125	0.934513	0.505015	0.71271	0.648881	0.456696	0.475323	0.468151	0.51511	0.487177	0.508556
9552	PMeOH(20:3/22:6)	0.880123			IRIQWZQWEXMOAF-HQGDOICBSA-N	802.536	327.697	2.34561	2.77057	3.12869	2.95172	3.23207	2.39278	2.80357	3.18508	1.97941	2.31184	3.00186	3.75356	2.68612	2.81964
9889	PEtOH(16:4/26:4)	0.880123			IPPNXFYFABNAGG-QTZKMBDKSA-N	818.512	327.599	0.177229	0.216757	0.219415	0.162597	0.199478	0.199761	0.195873	0.152152	0.143987	0.177712	0.170873	0.219361	0.196733	0.176803
9124	PMeOH(22:0/18:5)	0.880123			JABPREQTSIEESW-WZEBXDRYSA-N	782.56	326.247	1.44845	1.81961	2.56211	2.64216	3.27878	1.48394	2.20584	2.80173	1.13076	1.42951	2.19832	2.16215	2.07316	1.96594
10861	PMeOH(22:4/24:4)	0.880123			RTOQUYZADPTROL-CXXSHCMISA-N	860.535	324.871	0.111293	0.100568	0.160146	0.173934	0.118238	0.058298	0.120413	0.248868	0.12242	0.16477	0.170252	0.150755	0.211898	0.17816
7602	PEtOH(12:0/22:4)	0.880123			PLWUYYONDZVWOC-PWJSNALLSA-N	714.503	323.242	0.170942	0.214235	0.296565	0.21469	0.258515	0.204039	0.226498	0.27709	0.140395	0.225858	0.311972	0.234056	0.270306	0.24328
9639	PMeOH(22:3/20:4)	0.880123			GBSYDHGCXKTLEW-FHFBULSISA-N	806.569	319.633	1.37909	1.25174	2.4729	2.96189	4.11276	1.84732	2.33762	2.41075	0.90241	1.36129	1.9602	2.15132	2.05094	1.80615
10211	PEtOH(21:2/22:6)	0.880123			DXWBPYYGOLVVIE-PQDQMQRTSA-N	832.571	316.853	0.111552	0.121765	0.197539	0.24459	0.370884	0.175487	0.203636	0.248796	0.105043	0.176192	0.214385	0.214495	0.206428	0.194223
9367	PEtOH(16:2/24:4)	0.880123			QDYTWZLCOGEJAU-PHUUZXKRSA-N	794.497	305.283	0.244576	0.183652	0.313655	0.286095	0.216843	0.176587	0.236901	0.223266	0.161106	0.182771	0.165635	0.187586	0.0766089	0.166162
10153	PMeOH(26:4/18:5)	0.880123			JEHMHVFCMYPWJX-QYGLTGJDSA-N	830.569	295.086	0.114017	0.187705	0.224644	0.218906	0.572211	0.21841	0.255982	0.213765	0.0645448	0.100853	0.15644	0.181063	0.152462	0.144855
10274	PMeOH(22:3/22:4)	0.880123			YHBJIFYYQBJJAT-UFJCMGAMSA-N	834.564	287.844	0.0262283	0.0501493	0.0652249	0.0699183	0.0872023	0.0332143	0.0553229	0.120095	0.0509712	0.0726505	0.0817254	0.0787664	0.0958202	0.0833381
8454	PMeOH(16:0/22:6)	0.880123			BGFWMAAVVOSWDL-ZLLJYNJXSA-N	752.444	227.934	0.00639673	0.00578844	0.00485976	0.0344685	0.0025121	0.00376528	0.0096318	0.0038426	0.00694589	0.00714061	0.0500238	0.00750164	0.00508163	0.0134227
6986	PMeOH(13:0/20:3)	0.880123			HFQAAGPWNZVTRF-QLIFKMHNSA-N	688.521	84.332	0.100929	0.129224	0.0942749	0.102777	0.0918256	0.0764672	0.0992496	0.0988595	0.086522	0.108751	0.0777852	0.0762318	0.0903329	0.0897471
13133	TAG(15:1/22:1/22:1)	0.879816			WTFRPDRVIVIESR-PNHBKRSTSA-N	977.894	763.597	0.0188091	0.0634323	0.0138796	0.0280898	0.0780852	0.0240587	0.0377258	0.134763	0.0762119	0.0692128	0.0950618	0.0783073	0.107409	0.0934943
12507	TAG(18:3/18:3/21:2)	0.879812			XLGDACYIKVQQTJ-MAIJHTEXSA-N	939.721	723.199	0.0118166	0.0204563	0.04326	0.0218828	0.0292147	0.0059822	0.0221021	0.0628098	0.0502279	0.0477111	0.0447384	0.0454162	0.0529912	0.0506491
13098	TAG(18:1/21:5/21:5)	0.879742			VSWPRVUYEVPCSA-LJVUCTKPSA-N	975.77	725.344	0.0151011	0.0437776	0.0419002	0.0134622	0.0267528	0.00619687	0.0245318	0.0867059	0.0440071	0.0647363	0.0499438	0.0427584	0.0440587	0.0553684
7020	TAG(12:0/12:0/14:0)	0.879685			SMUUMIRCIBXLGI-UHFFFAOYSA-N	689.559	317.712	1.17277	1.99406	2.54532	2.55089	3.10962	1.3221	2.11579	2.78755	1.2975	1.98737	2.41278	2.4603	2.7296	2.27918
8221	TAG(13:0/13:0/16:2)	0.879665			GJYPUWXHAJQYFS-NUEZMRMQSA-N	741.616	230.626	0.00106602	0.00579274	0.00212506	0.0052269	0.00818413	0.00104181	0.00390611	0.0138013	0.00407855	0.00875153	0.0146663	0.0120307	0.0122505	0.0109298
7564	PE(14:0/20:4)	0.879663			MNVGUNLOWKLLFC-WNXRHBFNSA-N	712.492	324.892	0.0567774	0.0510162	0.0841819	0.099354	0.130617	0.0469413	0.078148	0.124397	0.0559444	0.0704168	0.10132	0.0648363	0.0883718	0.0842143
10186	TAG(14:3/14:3/21:0)	0.879653			JKYYLKZQUYNRAB-FOYJMYMLSA-N	831.685	678.739	0.0123259	0.00758067	0.00686467	0.00550698	0.00342466	0.00572448	0.00690456	0.0106196	0.00960287	0.00533028	0.0100969	0.0126668	0.00968319	0.00966661
12759	TAG(16:0/21:4/21:4)	0.879541			SDWMEYIVMVUKDS-QJVAUJHHSA-N	953.769	770.567	0.0161061	0.0230266	0.0240621	0.023542	0.0210785	0.0180805	0.0209826	0.030687	0.0275722	0.025656	0.0284419	0.0248912	0.0409515	0.0297
9922	TAG(12:3/18:1/18:1)	0.879311			UJMFNLQGAFEQED-YYNVIIFZSA-N	819.576	459.255	0.0887109	0.113787	0.096078	0.0987391	0.136852	0.0852201	0.103231	0.134997	0.105572	0.116848	0.110049	0.145011	0.123308	0.122631
10498	TAG(13:0/18:0/18:0)	0.879289			JWFSTKHCVMHWKP-UHFFFAOYSA-N	843.726	544.425	0.0218275	0.0150057	0.00827841	0.0502298	0.0412786	0.0120979	0.0247863	0.0958357	0.0171187	0.0513291	0.0787193	0.0728257	0.0987022	0.0690885
13846	TAG(19:0/22:1/22:1)	0.879124			TTWFTAREJORLGL-WANSBIPISA-N	1035.93	814.668	0.00123823	0.0163581	0.00232569	0.00317678	0.00381233	0.00259561	0.00491778	0.0124047	0.00787616	0.0100001	0.00682432	0.00986406	0.0120075	0.00982948
10411	TAG(13:0/18:1/18:1)	0.879103			LRHFUQNHZGWLNJ-IKJQKJQYSA-N	839.696	506.031	0.109059	0.173442	0.382956	0.436812	0.216408	0.0900577	0.234789	0.447962	0.301474	0.395259	0.418245	0.387343	0.488187	0.406412
13124	TAG(17:3/22:7/22:7)	0.87901			DFYFCXSIXFHPFZ-FSHNZKGISA-N	977.663	533.873	0.0253462	0.0422526	0.0456521	0.0509289	0.0479713	0.0238425	0.0393323	0.0477876	0.0111697	0.0228583	0.020963	0.0294142	0.0278654	0.0266764
10104	TAG(14:1/17:0/17:0)	0.879			GGLYNBAMPRUCGR-SDXDJHTJSA-N	827.7	511.231	0.354275	0.405118	0.962122	0.85817	0.772797	0.284074	0.606093	1.02082	0.325656	0.606205	0.61491	0.00790042	0.711634	0.547853
13565	TAG(20:0/20:0/21:1)	0.878984			DCNFCNAWWFXBCW-ZSWXBHCYSA-N	1009.92	814.652	0.00352536	0.0196146	0.00405607	0.00408046	0.00609876	0.00496331	0.00705643	0.0219322	0.0158648	0.013767	0.0235325	0.013924	0.0301559	0.0198627
12299	TAG(18:2/18:2/20:3)	0.87898			BEPZOMYIYPHSJI-OLXVUZTLSA-N	927.777	759.121	0.0332861	0.124605	0.0909539	0.0461611	0.071604	0.043787	0.0683995	0.199478	0.165146	0.13736	0.211966	0.144927	0.168802	0.17128
13535	TAG(20:1/20:1/21:0)	0.878968			FGFRVIYNQLGALY-MIFGFRIJSA-N	1007.9	799.649	0.0066014	0.0323539	0.00967305	0.0063781	0.0174828	0.00671532	0.0132008	0.0437823	0.0235892	0.0271005	0.0354134	0.0298084	0.040347	0.0333401
12938	TAG(19:2/19:2/21:5)	0.87887			PWVBHNUKZPZCLA-MRSJAOTISA-N	965.736	725.087	0.00943644	0.0158791	0.01976	0.00802945	0.00988783	0.00401766	0.0111684	0.0304013	0.0349614	0.032029	0.0319108	0.0251977	0.0338543	0.0313924
6669	TAG(12:0/12:0/13:0)	0.878789			OERJCCATXMXPHT-UHFFFAOYSA-N	675.556	473.795	0.041059	0.0400512	0.0527334	0.0434869	0.0199897	0.0345682	0.0386481	0.0153098	0.0434476	0.0541435	0.05443	0.052295	0.0651153	0.0474569
9214	TAG(12:2/12:2/22:3)	0.878682			JFSPQXLOMKNRIA-MMTNPENISA-N	787.54	315.634	0.0995051	0.0589438	0.117773	0.135627	0.352514	0.0809762	0.14089	0.316236	0.226593	0.227117	0.207997	0.15738	0.251428	0.231125
11839	TAG(18:4/18:4/19:4)	0.878622			TUFZZPBWFQANOQ-ZKRCQBLXSA-N	903.676	544.53	0.0201005	0.0286666	0.0515029	0.0514846	0.0236292	0.0230281	0.0330686	0.0424205	0.0395838	0.0518479	0.0387545	0.0454743	0.0630669	0.046858
8789	TAG(13:1/13:1/18:1)	0.878606			KJKMGECHYGQIPT-SASKFMPESA-N	767.581	360.539	1.8469	3.27134	2.64573	3.44537	2.98512	1.91499	2.68491	5.24841	2.15698	3.22008	3.22521	3.24165	3.17503	3.37789
8487	TAG(12:0/12:0/19:3)	0.87854			CAJWUQABMNSLLA-XMRVQXCHSA-N	753.57	353.674	0.0878749	0.140198	0.00835824	0.121383	0.156076	0.0910599	0.100825	0.125793	0.0806499	0.120394	0.121799	0.130926	0.120769	0.116722
8525	TAG(13:1/13:1/17:0)	0.878538			XCRGJWATQKAKBW-UBTQEXSZSA-N	755.574	443.964	0.0544514	0.285286	0.0930638	0.0866695	0.22743	0.113871	0.143462	0.629602	0.184324	0.234141	0.25915	0.337258	0.301508	0.32433
7638	TAG(12:1/14:0/14:0)	0.878492			JBGDORBPFAJYEP-RWEWTDSWSA-N	715.575	328.085	0.152241	0.208733	0.290973	0.318268	0.545627	0.190591	0.284406	0.245068	0.0722212	0.126111	0.164842	0.21405	0.16759	0.16498
8560	TAG(12:0/12:0/19:1)	0.878435			GKWJYHGIRPQDSW-FCQUAONHSA-N	757.66	641.032	0.038107	0.0435129	0.0674281	0.0666128	0.0885091	0.0457596	0.0583216	0.00818454	0.0140735	0.0213108	0.0239383	0.0250238	0.0275348	0.020011
9784	TAG(12:0/18:4/18:4)	0.878314			DVJPZJRWWZWSLE-UZMMEFRFSA-N	813.548	379.832	0.231273	0.317898	0.452736	0.541136	0.372469	0.164375	0.346648	0.518412	0.368109	0.496775	0.462514	0.445944	0.561554	0.475551
8148	BMP(14:0/18:1)	0.87831			YMOBTMIBRSEDRO-MSUUIHNZSA-N	738.427	227.747	0.0153127	0.0163568	0.020084	0.0192074	0.0165724	0.0185823	0.0176859	0.0159327	0.0189567	0.0202402	0.0192083	0.0213589	0.0168455	0.0187571
14172	TAG(22:0/22:1/22:1)	0.878267			GBTYYAVCTRNSGC-CTPZRVMMSA-N	1077.98	840.443	0.0019627	0.0402576	0.00425121	0.00598802	0.00722997	0.00382347	0.0105855	0.0492939	0.0266114	0.028241	0.032156	0.0213418	0.046962	0.034101
2446	LPC(14:0)	0.878208			VXUOFDJKYGDUJI-UHFFFAOYSA-N	468.389	93.48	0.196529	0.201274	0.140952	0.164616	0.157843	0.137464	0.166446	0.154431	0.129819	0.174128	0.136513	0.140796	0.170273	0.150993
8739	TAG(14:2/15:1/15:1)	0.878059			OMYVUDPJPUZQEG-SBIYWALNSA-N	765.564	421.077	0.342495	0.462259	0.413662	0.355712	0.582803	0.326929	0.413977	0.732935	0.330188	0.105873	0.589889	0.523983	0.579721	0.477098
12974	TAG(19:0/20:4/20:4)	0.87798			IGXYGZHHUCTMRA-KMTUTSBPSA-N	967.755	741.515	0.0182414	0.0400356	0.0126221	0.0186432	0.0225776	0.0516435	0.0272939	0.0580292	0.0396251	0.031565	0.047437	0.053482	0.0514021	0.0469234
7921	TAG(13:0/13:0/15:2)	0.877967			MIQBEIBSQJGSTA-OKRTZADUSA-N	727.683	566.856	0.0500035	0.042163	0.0666349	0.05652	0.055156	0.0451896	0.0526112	0.0710493	0.0551532	0.0572366	0.0182946	0.0543546	0.0695715	0.0542766
7967	TAG(13:1/14:0/14:0)	0.877906			XTWHEIRXCLIMHG-SDXDJHTJSA-N	729.563	340.005	0.0772135	0.141243	0.112739	0.135169	0.19258	0.0788917	0.122973	0.158961	0.0627972	0.107666	0.109712	0.118914	0.143166	0.116869
11884	TAG(15:3/20:4/20:4)	0.877845			WGGBYYMGRLRADQ-VCPRDHCUSA-N	905.673	530.908	0.28154	0.384218	0.491767	0.577215	0.318263	0.269783	0.387131	0.444203	0.517204	0.496599	0.573818	0.511163	0.539038	0.513671
7962	TAG(12:0/12:0/17:1)	0.87783			QIVLDMOUFRREPY-FCQUAONHSA-N	729.638	640.782	0.413052	1.03093	0.6521	0.613296	0.924982	0.468632	0.683831	0.57192	0.322553	0.46481	0.41697	0.491391	0.626129	0.482295
11177	TAG(17:1/17:1/18:4)	0.877821			RVPKGHFNAHXROY-LTLMFEBWSA-N	873.707	454.161	0.161856	0.226984	0.231602	0.242556	0.262226	0.140287	0.210918	0.28651	0.251115	0.236926	0.232394	0.267086	0.292446	0.26108
8551	TAG(12:2/12:2/20:4)	0.877807			KEILIHFMYZHYIH-DSOBOTRXSA-N	757.557	333.817	8.34759	14.0164	15.2845	19.0797	22.3596	9.33936	14.7378	21.9273	7.34664	9.64765	12.9308	13.1119	14.694	13.2764
8662	TAG(12:0/12:0/20:6)	0.877795			YXVHYVGESVMHSV-PVDWFEOOSA-N	761.541	309.111	0.0707657	0.0938106	0.0889375	0.0263394	0.0945997	0.0683752	0.0738047	0.116327	0.0437059	0.0680863	0.0807158	0.0690951	0.358288	0.122703
13131	TAG(17:1/21:1/21:1)	0.877472			MAXHPDZKCAYTDU-ZVOHKXDQSA-N	977.842	709.107	0.0375763	0.0399205	0.0423129	0.0390975	0.045439	0.0424781	0.0411374	0.0417628	0.038845	0.00907249	0.0415913	0.0430646	0.0414944	0.0359718
6378	TAG(12:3/12:3/13:0)	0.877437			UQEYVGZRLIEUMP-DGQKLVHASA-N	663.454	464.239	25.3874	20.3097	50.8391	53.4385	50.027	33.8943	38.9827	44.7772	72.2704	67.9773	47.9317	42.8099	63.9527	56.6199
10953	TAG(15:2/15:2/21:0)	0.877254			VDDCUDQULMFEGH-RTHYBKLPSA-N	863.7	529.404	0.205717	0.184651	0.367909	0.626805	0.264091	0.163436	0.302101	0.416607	0.261431	0.301839	0.28622	0.454616	0.445405	0.36102
11732	TAG(16:5/19:1/19:1)	0.877242			VXIDJOXPFVYWRG-ZLAXOKEESA-N	899.778	491.768	0.0340767	0.031614	0.0785852	0.0917428	0.0531743	0.0198277	0.0515034	0.0894528	0.0404983	0.0477338	0.0455364	0.0694894	0.0329524	0.0542772
11431	TAG(17:1/17:1/19:5)	0.877204			BMKKQNDEEGPZQY-WPGZWRHSSA-N	885.677	655.185	1.46902	2.66843	2.1207	2.28867	2.3973	1.25685	2.0335	3.62013	2.72729	2.73426	3.04357	3.29218	3.60543	3.17048
9666	TAG(14:3/14:3/20:5)	0.87712			XJCZBFYJFMNUAR-SXEYOPDLSA-N	807.546	576.752	0.0109061	0.0140365	0.0260068	0.024327	0.0297085	0.0315325	0.0227529	0.0210304	0.0548692	0.048834	0.0310678	0.0330842	0.0362062	0.0375153
9137	TAG(14:1/14:1/17:0)	0.87709			NAIRLOOBKSJZDR-UBTQEXSZSA-N	783.653	475.732	0.079753	0.0889246	0.139289	0.154137	0.0674094	0.034539	0.0940087	0.262716	0.131527	0.0934481	0.0910689	0.106419	0.15347	0.139775
12977	TAG(15:2/22:3/22:3)	0.877035			HIMCQWPWANNSPS-MXGRIXISSA-N	967.787	883.316	0.0123289	0.0296022	0.0184912	0.0191685	0.0219494	0.0166276	0.0196946	0.0224723	0.0152228	0.0150805	0.0206899	0.0135292	0.0116243	0.0164365
8791	TAG(14:3/15:0/15:0)	0.876987			UDULEWQDXPWNNX-YTMLWYSLSA-N	767.54	427.873	1.5724	1.90104	2.03754	2.26675	1.92782	1.25392	1.82658	2.74093	2.30023	2.67629	2.48758	2.35081	2.58528	2.52352
11434	TAG(15:3/19:2/19:2)	0.876979			HBQCNEHHYXUWBT-VQHWYJRQSA-N	885.676	624.37	0.0400539	0.126184	0.079251	0.0470555	0.0642315	0.0375979	0.0657289	0.0430717	0.0223828	0.0384606	0.0226035	0.0507871	0.0309713	0.0347128
10245	TAG(16:1/16:1/17:3)	0.876949			GIRNKIPGECQIJM-NTAZTSKDSA-N	833.64	371.273	0.0346339	0.0242228	0.0307617	0.0569984	0.066298	0.0332438	0.0410264	0.0463643	0.0404321	0.0355372	0.0500898	0.0383343	0.038153	0.0414851
10171	TAG(13:0/18:3/18:3)	0.876836			VYVZQVOCVZKNQA-OTCCWULISA-N	831.574	381.267	0.353296	0.47088	0.104881	0.335511	0.491844	0.450679	0.367848	0.452181	0.332146	0.31187	0.390089	0.25407	0.328081	0.344739
8928	TAG(12:0/16:0/16:0)	0.876728			ZCHDZACIKMGEJU-UHFFFAOYSA-N	773.626	443.465	6.26866	10.1663	9.86101	10.6448	4.77635	2.51739	7.37242	16.4143	9.88455	11.0213	11.4891	11.9593	14.5663	12.5558
10898	TAG(15:2/15:2/21:1)	0.876679			VFGKKASWOAAKRJ-ZKIITFAASA-N	861.684	498.701	0.220859	0.154966	0.336037	0.340032	0.295898	0.181552	0.254891	0.231217	0.141129	0.215174	0.213066	0.201315	0.186185	0.198014
10461	TAG(13:1/18:0/18:0)	0.876572			NNTLPUMUZJEBNY-SDXDJHTJSA-N	841.716	529.509	0.180758	0.183096	0.554441	0.603926	0.275725	0.153417	0.325227	0.551545	0.310304	0.448257	0.539052	0.615347	0.642684	0.517865
8003	TAG(12:0/12:0/17:0)	0.876563			CLXCJFVOXQVVGV-UHFFFAOYSA-N	731.605	399.497	2.86333	4.06363	6.91485	6.65602	6.47477	4.65542	5.27134	4.94435	2.80214	4.04988	5.59807	5.71644	6.12021	4.87185
10679	TAG(13:0/19:5/19:5)	0.876554			QCXVSDRLJARLOV-PPBXLPDVSA-N	851.698	549.29	0.0357045	0.0473096	0.0683985	0.0557671	0.0639204	0.0439054	0.0525009	0.0408031	0.0291539	0.0608471	0.0905587	0.0879481	0.0815882	0.0651498
9573	TAG(12:3/18:5/18:5)	0.876487			FTQRJKFIQSZQPR-BNOBEIODSA-N	803.543	211.142	0.181699	0.278688	0.303146	0.407973	0.334871	0.229082	0.289243	0.52446	0.35304	0.346747	0.511814	0.446189	0.56955	0.458633
13558	TAG(18:2/22:3/22:3)	0.876485			NDJSYMXOTNYNGM-IHEQNOOJSA-N	1009.86	792.273	0.0139109	0.0583481	0.0334784	0.0208695	0.0360148	0.0149383	0.0295934	0.0700083	0.0579185	0.0572159	0.0550985	0.0574166	0.0672018	0.0608099
10303	TAG(14:2/14:2/21:0)	0.876438			UEBLETSSEWMNLX-DLRDJYEWSA-N	835.668	492.067	7.58316	5.90546	8.2149	8.23872	8.27469	5.91618	7.35552	7.33841	6.38699	7.19392	6.5958	6.7788	6.15647	6.74173
10501	TAG(14:0/14:0/21:0)	0.876422			HIHMWVYFLWDCJX-UHFFFAOYSA-N	843.725	529.597	0.0356363	0.02944	0.0930309	0.116004	0.0592436	0.0369894	0.061724	0.116552	0.0433485	0.0816585	0.10927	0.134523	0.13251	0.102977
9304	TAG(15:2/16:5/16:5)	0.876349			AGODLPKROZXTRQ-BJKKAEQZSA-N	791.54	468.692	0.384573	0.392798	0.400648	0.428314	0.382351	0.343237	0.388654	0.125924	0.400882	0.427953	0.403882	0.409351	0.398952	0.361157
9698	TAG(15:1/15:1/17:1)	0.876347			IMYNBAVRJBAPOK-FIHUDXNQSA-N	809.588	415.822	6.63245	6.78505	7.10288	6.13388	7.15435	6.99887	6.80125	7.3208	7.32811	7.64748	7.06725	7.18685	7.34408	7.31576
8432	TAG(12:2/12:2/19:0)	0.876345			MXSAAAIFCABANW-ZKYHIGADSA-N	751.573	354.566	0.15296	0.324102	0.477625	0.273271	0.491287	0.264121	0.330561	0.30878	0.124282	0.213803	0.264181	0.206353	0.242055	0.226576
11794	TAG(15:1/20:6/20:6)	0.876328			RGGNMABRMFQJCI-AGCAYTNUSA-N	901.672	644.545	0.00745221	0.0187232	0.00920741	0.0350802	0.0234391	0.00986713	0.0172949	0.0175839	0.0139478	0.0354985	0.0117692	0.0262764	0.0267436	0.0219699
11777	TAG(15:3/20:5/20:5)	0.876295			QMOJOIBZPHBKNO-QMAWVROWSA-N	901.649	655.18	0.223064	0.364852	0.285546	0.343675	0.328035	0.192198	0.289562	0.468122	0.358441	0.361274	0.356706	0.418924	0.424982	0.398075
9440	TAG(14:3/14:3/19:3)	0.876261			RKQBTZYDUWBTRB-FJOYEGFRSA-N	797.623	482.822	3.33947	4.57884	4.78218	5.01389	3.91172	2.2803	3.9844	5.57732	4.35048	4.8025	4.59934	4.34998	5.40641	4.84767
9964	TAG(13:0/13:0/22:4)	0.876258			CMXRBNHULACTOZ-JWGNYCBOSA-N	821.652	472.085	0.398125	0.971266	0.582136	0.591911	1.24172	0.371837	0.692833	0.64728	0.469866	0.654149	0.691633	0.90792	0.634033	0.66748
9657	TAG(14:2/14:2/19:0)	0.876221			AHXCKQBBTXHPJR-IFUSDLPKSA-N	807.609	403.459	0.0384559	0.0752425	0.0590457	0.427396	0.0743239	0.038782	0.118874	0.0850838	0.064273	0.0753927	0.0380566	0.0660263	0.0667239	0.065926
10352	TAG(15:1/15:1/19:1)	0.876203			WWLUUGQQRMSHBK-KQUFLLNWSA-N	837.682	506.837	0.7593	1.22842	1.33419	0.957329	1.16747	0.706417	1.02552	2.92958	2.04217	2.70861	2.62036	2.47364	3.10976	2.64735
7868	TAG(13:1/13:1/15:1)	0.87619			SJQVJWUSFPMCDM-UCMORPGLSA-N	725.557	345.946	8.91272	9.83688	9.95511	9.87875	8.78359	9.13651	9.41726	11.9717	11.3628	11.9465	10.8911	11.7403	11.4999	11.5687
9662	TAG(13:0/17:2/17:2)	0.876142			ZWDJCUJVEISRHZ-QYRFIGTPSA-N	807.636	456.697	1.77153	1.49597	1.93095	1.49535	1.7272	1.68601	1.6845	1.61657	1.29733	1.01977	1.36069	1.38807	1.54075	1.37053
9176	TAG(13:0/13:0/19:1)	0.876138			QRWJYYKLRQDYTG-IZHYLOQSSA-N	785.625	431.608	0.0983369	0.224251	0.182555	0.151905	0.255015	0.0985509	0.168436	0.34186	0.136918	0.230643	0.272917	0.288698	0.302444	0.262247
9544	TAG(12:0/12:0/22:0)	0.876128			GSLHFGZFPOTSSM-UHFFFAOYSA-N	801.685	512.909	0.538579	0.826929	1.76864	1.78267	1.21738	0.618129	1.12539	1.80061	0.782605	1.40158	1.86558	2.634	2.33944	1.80397
9177	TAG(12:0/12:0/21:1)	0.876098			GOMLRSKLXDPHAU-IZHYLOQSSA-N	785.654	456.073	6.91708	8.58686	11.1691	14.1221	11.7617	6.38614	9.82384	11.2831	6.9269	8.10572	8.40659	11.2368	8.87107	9.13836
9838	TAG(15:0/15:0/17:0)	0.876089			RLGBBNSTJYGWCJ-UHFFFAOYSA-N	815.712	556.206	0.121274	0.249907	0.357117	0.396378	0.200842	0.139256	0.244129	0.431652	0.290573	0.496706	0.568447	0.105804	0.176607	0.344965
9704	TAG(13:0/13:0/21:3)	0.876082			IGJVIPKQQHSDQY-PMMYFGOISA-N	809.656	509.509	0.167586	0.222604	0.270702	0.296296	0.204551	0.184514	0.224376	0.40813	0.307137	0.425228	0.487268	0.405297	0.557937	0.431833
9696	TAG(13:1/13:1/21:1)	0.87608			GEKHZQFOPVNDLS-OPMWUMGCSA-N	809.652	492.618	2.44056	3.20956	3.81442	4.07795	3.22026	3.27816	3.34015	3.13014	3.79981	3.98378	4.83045	4.59311	4.79594	4.18887
10306	TAG(14:1/14:1/21:2)	0.876067			OZQNRRFMUYWLEU-OZESSZQYSA-N	835.681	522.424	0.320441	0.490577	0.500589	0.580659	0.416822	0.29104	0.433355	0.842489	0.572472	0.731176	0.738431	0.666832	0.766242	0.719607
11915	TAG(12:3/22:7/22:7)	0.876043			PEWBBNVHDJWNRR-ZXBYKDTKSA-N	907.531	299.761	0.193957	0.305913	0.306904	0.319186	0.500983	0.20149	0.304739	0.492966	0.171477	0.321573	0.318755	0.262089	0.270225	0.306181
7825	TAG(12:1/12:1/17:2)	0.876041			XIKAOWMQCMGIAM-SQBLIRQUSA-N	723.541	298.666	1.90378	2.04771	3.50829	3.76478	3.96856	2.06753	2.87678	2.40275	1.08729	1.51298	1.70514	2.06989	1.76503	1.75718
12881	TAG(14:0/22:2/22:2)	0.875997			LJORERUGKFHFEE-LHMLETAISA-N	961.815	886.18	0.0425043	0.0436835	0.0415396	0.0464959	0.0487467	0.0452549	0.0447042	0.0508496	0.0479131	0.0469675	0.0473612	0.046888	0.0432317	0.0472019
13790	TAG(20:0/22:6/22:6)	0.875997			CTWFFSLEXNQMJY-VEPBJOFZSA-N	1029.8	886.169	0.0327909	0.0261949	0.0382333	0.0334992	0.0356377	0.0375125	0.0339781	0.0425293	0.035643	0.0368934	0.0353952	0.0349941	0.042682	0.0380228
12312	TAG(13:0/21:0/21:0)	0.875997			JBMDCQTTXDFBLA-UHFFFAOYSA-N	927.822	886.155	0.0440093	0.0455378	0.0450359	0.0545198	0.0524792	0.0480862	0.048278	0.0544627	0.0424329	0.049121	0.0465909	0.0459781	0.0452897	0.0473125
13918	TAG(21:0/22:6/22:6)	0.875997			PIARVBOPLDCRHK-QOPUKJDLSA-N	1043.81	886.155	0.0648549	0.0713425	0.0666156	0.0677994	0.069968	0.0696895	0.0683783	0.092011	0.0818162	0.0773705	0.0761832	0.0782257	0.0734927	0.0798499
13100	TAG(15:0/22:2/22:2)	0.875997			AMIPZWGAWGPVKV-HTUQFOBESA-N	975.818	886.147	0.0845291	0.0922742	0.0912063	0.0818613	0.0854748	0.0910374	0.0877305	0.109415	0.0905482	0.107421	0.10796	0.114082	0.0969558	0.104397
12442	TAG(12:1/22:1/22:1)	0.875997			BMVLYTBCCXMUEU-VBTXPZEVSA-N	935.808	886.105	0.0637831	0.0668455	0.0715102	0.0679486	0.0659689	0.0647857	0.066807	0.0751949	0.0677626	0.0726358	0.0728374	0.0726298	0.0718105	0.0721452
13486	TAG(18:1/22:5/22:5)	0.875997			LRBIDJYFWXUQGA-GHGGJNPWSA-N	1003.8	886.085	0.0452226	0.0528921	0.0503825	0.0555916	0.0600269	0.0486968	0.0521354	0.0546541	0.0597379	0.0513429	0.0549741	0.0534446	0.052605	0.0544598
12999	TAG(15:1/22:3/22:3)	0.875997			IVOFACDHTZXBAF-UHHJBHPISA-N	969.801	886.067	0.0569115	0.0700638	0.0695381	0.0651094	0.0692135	0.0657581	0.0660991	0.0767561	0.0718859	0.0683169	0.070589	0.0691392	0.062378	0.0698442
13970	TAG(22:2/22:7/22:7)	0.875997			DASNTIITAVSKCE-IRXCCRBWSA-N	1049.77	882.509	0.0270835	0.0265979	0.0297802	0.0288876	0.027559	0.0266748	0.0277638	0.0304583	0.0332574	0.0241333	0.0384494	0.028299	0.0214527	0.0293417
13184	TAG(16:0/22:4/22:4)	0.875997			UXBVQMSJLSIMMN-ALMBGZEPSA-N	981.778	881.995	0.0238395	0.0209529	0.0350493	0.0319772	0.0333295	0.0414506	0.0310998	0.0444199	0.0337996	0.0423786	0.0507313	0.0313151	0.0388332	0.0402463
13757	TAG(18:0/22:0/22:0)	0.875997			JFYAITPMPUPERR-UHFFFAOYSA-N	1025.94	823.846	0.0021208	0.0301167	0.00662982	0.00466372	0.00702245	0.00554957	0.00935052	0.0432586	0.0247115	0.026977	0.0363321	0.0298518	0.0401147	0.033541
13805	TAG(20:1/22:5/22:5)	0.875997			HJROQILTQKXJCQ-UVFKMHFYSA-N	1031.83	760.854	0.00332109	0.00675203	0.00324561	0.00267438	0.00373908	0.000634837	0.00339451	0.0168874	0.0134174	0.0108871	0.00616912	0.00960003	0.0067072	0.0106114
13822	TAG(21:3/22:7/22:7)	0.875997			SOVXDFWJIYAOMC-AQHZTUJESA-N	1033.73	724.918	0.00382551	0.0039822	0.00450688	0.0103611	0.00487787	0.00496338	0.00541949	0.00643134	0.00736422	0.00649658	0.00708691	0.00914961	0.00704579	0.00726241
8130	TAG(12:0/12:0/18:4)	0.875997			YBIQNWOCPXPNDH-MIYIKUFDSA-N	737.564	694.695	0.00401844	0.00462422	0.010638	0.007741	0.0132305	0.00860226	0.0081424	0.00510137	0.00481172	0.00539756	0.00509956	0.00717532	0.00712856	0.00578568
7548	TAG(12:0/12:0/16:3)	0.875997			RTBYQCHULWEZIY-HTRKWQGUSA-N	711.549	693.554	0.0082058	0.0115268	0.0280702	0.0280487	0.0294394	0.0157026	0.0201656	0.00406041	0.00548855	0.0083211	0.00606681	0.00475504	0.00545857	0.00569175
8093	TAG(12:0/12:0/18:5)	0.875997			UTGXPVSKWQHYNK-XLIYEHLBSA-N	735.55	681.847	0.00297912	0.00402491	0.00546528	0.00516534	0.00561445	0.00450461	0.00462562	0.00198398	0.00202911	0.00181052	0.00270712	0.00341013	0.00251228	0.00240886
9492	TAG(14:2/14:2/19:4)	0.875997			FOSUOYRDZDIJOX-SLKCOVMRSA-N	799.594	669.267	0.159645	0.144162	0.166646	0.0644901	0.0508268	0.140774	0.121091	0.0642346	0.0472767	0.159315	0.0540455	0.0335311	0.0503028	0.0681176
11475	TAG(13:0/20:3/20:3)	0.875997			IRKCAGSCCUPSQW-BWMDCHBASA-N	887.681	655.179	0.306781	0.587145	0.46026	0.468881	0.523701	0.26739	0.435693	0.782006	0.5789	0.60658	0.677185	0.697452	0.734324	0.679408
8517	TAG(12:0/12:0/19:2)	0.875997			LGUCAXPGQOZAFC-RIXDPRHCSA-N	755.654	640.135	0.280227	0.243287	0.449963	0.432283	0.514268	0.258246	0.363046	0.16791	0.0956071	0.138772	0.121197	0.139896	0.169141	0.138754
13989	TAG(21:0/22:4/22:4)	0.875997			JYEJGYZFPVRIFS-LTMNVVETSA-N	1051.89	640	0.00354016	0.0080141	0.00392138	0.00609862	0.00570084	0.00540773	0.00544714	0.00816324	0.00482901	0.0103813	0.00858674	0.00756597	0.00892974	0.00807599
11837	TAG(15:0/20:6/20:6)	0.875997			JRTURXZEZUSHBO-BWLCPGGMSA-N	903.665	623.596	0.0283888	0.112926	0.0804114	0.0530479	0.0601526	0.0280305	0.0604929	0.0404358	0.019207	0.0338589	0.0191978	0.0396321	0.0237989	0.0293551
8257	TAG(12:0/12:0/18:1)	0.875997			IOKBJIOMCMNTIK-VXPUYCOJSA-N	743.596	613.097	0.066321	0.0704189	0.0920502	0.092934	0.111601	0.0636955	0.0828368	0.0677106	0.0449526	0.0514808	0.0509439	0.0559037	0.0739372	0.0574881
7305	TAG(12:0/12:0/15:1)	0.875997			KPAWLMZHGVSXAL-MNDPQUGUSA-N	701.607	612.223	0.569374	1.3908	1.06313	1.07791	1.13299	0.590186	0.97073	1.38151	0.839756	1.10529	1.14217	1.13905	1.42713	1.17248
6622	TAG(12:0/12:0/13:1)	0.875997			AQTCXVKBODCJLG-SSZFMOIBSA-N	673.553	607.538	0.0057858	0.0093048	0.0101055	0.012237	0.00879785	0.00748745	0.00895306	0.016911	0.00956237	0.0125165	0.00886957	0.00547001	0.0147575	0.0113478
6956	TAG(12:0/12:0/14:1)	0.875997			JDQBYXSVBWZGCO-SSZFMOIBSA-N	687.631	601.984	0.122876	0.101661	0.214709	0.115013	0.0453618	0.0494625	0.108181	0.0589687	0.0322729	0.0527723	0.0609788	0.0606896	0.0582595	0.0539903
12346	TAG(13:1/22:6/22:6)	0.875997			QRTCKZFMXZSBEC-WKLAWONTSA-N	929.777	598.708	0.0026096	0.0120105	0.00807802	0.00672393	0.00900105	0.000172503	0.0064326	0.0116543	0.0049641	0.00522256	0.0189576	0.00304609	0.00457818	0.00807047
7867	TAG(12:0/12:0/17:3)	0.875997			CXQJZFXWTXRNEE-XMRVQXCHSA-N	725.607	589.653	0.108445	0.158143	0.153642	0.180844	0.186387	0.0883544	0.145969	0.0982215	0.0758046	0.0901653	0.0948663	0.0936753	0.114268	0.0945001
7243	TAG(12:0/12:0/15:2)	0.875997			CTIADNFNRNMWPJ-OKRTZADUSA-N	699.592	583.601	0.811406	1.09431	1.14319	1.17124	1.0138	0.506815	0.956794	1.3231	0.825517	1.02239	0.93852	1.03052	1.0932	1.03887
6566	TAG(12:1/12:1/13:0)	0.875997			BISKJFBZNKQSCO-HYQNZHHUSA-N	671.451	582.731	0.0115446	0.0131158	0.013361	0.0154229	0.0115803	0.010888	0.0126521	0.0241502	0.0109766	0.0099049	0.0228023	0.0149454	0.0292065	0.0186643
7589	TAG(12:0/12:0/16:2)	0.875997			NBXBBAIRPVIVRY-KVVDGFMCSA-N	713.572	577.957	0.05754	0.0856728	0.104948	0.102306	0.138259	0.0719949	0.0934534	0.0610661	0.0299297	0.0451923	0.070172	0.0345844	0.0507188	0.0486105
6901	TAG(12:3/12:3/15:3)	0.875997			QMYUHSVPIUYIOB-VTZIQTPNSA-N	685.436	572.179	0.23556	0.179542	0.202942	0.187323	0.207992	0.297314	0.218446	0.241159	0.30498	0.28994	0.190074	0.205079	0.211582	0.240469
6485	TAG(12:2/12:2/13:0)	0.875997			WGCWYMBGUSMBTA-RTHYBKLPSA-N	667.607	550.622	0.249505	0.471381	0.431746	0.496235	0.342086	0.15605	0.357834	0.526414	0.304709	0.459464	0.414549	0.472046	0.472956	0.44169
7154	TAG(12:1/12:1/15:2)	0.875997			TXUVWGKYJKDJOE-GGYUZIRDSA-N	695.558	540.855	0.209677	0.361834	0.358322	0.341897	0.429489	0.232941	0.32236	0.467827	0.162417	0.235006	0.280497	0.440496	0.334451	0.320115
6284	TAG(12:0/12:0/12:1)	0.875997			LDFREGNFFVYLEB-QOCHGBHMSA-N	659.524	540.192	0.0307098	0.0535297	0.0553328	0.0489324	0.0746439	0.0369987	0.0500246	0.074632	0.0465429	0.0490148	0.054356	0.0515458	0.0565151	0.0554344
6715	TAG(12:2/12:2/14:2)	0.875997			PEJKMYXKJIKQOQ-HRDOFKGWSA-N	677.548	539.717	0.272902	0.304365	0.642583	0.611422	0.49363	0.309766	0.439111	0.284363	0.111354	0.18162	0.30613	0.33277	0.205676	0.236985
12712	TAG(15:2/22:7/22:7)	0.875997			FFINIKGLRMRFMN-FWOQWSMJSA-N	951.641	533.761	0.0310181	0.0754802	0.061031	0.0642184	0.0627436	0.0339573	0.0547415	0.0932585	0.0598899	0.0629677	0.0725128	0.0551409	0.0775632	0.0702222
9174	TAG(12:1/12:1/22:6)	0.875997			BNIUNSFBYAZPKH-TXVNATTASA-N	785.625	532.126	0.100877	0.220735	0.199911	0.252221	0.123508	0.0903926	0.164608	0.578539	0.362277	0.427859	0.451294	0.4553	0.54962	0.470815
12147	TAG(13:0/21:2/21:2)	0.875997			LQIYBNGUAQEKIV-AIXKJEBDSA-N	919.698	520.692	0.00669989	0.0145471	0.0179437	0.0335952	0.00984532	0.0137684	0.0160666	0.0245645	0.0135943	0.0146639	0.0173659	0.0207067	0.0334315	0.0207211
9496	TAG(12:0/12:0/22:1)	0.875997			KCUYLQDWSWOANO-VHXPQNKSSA-N	799.64	519.916	0.0245329	0.43846	0.411834	0.439167	0.248564	0.0131679	0.262621	0.532414	0.539216	0.62832	0.86909	0.823957	1.00034	0.732223
7288	TAG(12:2/12:2/16:4)	0.875997			QFIPHOARENKPEZ-WJDJLJQNSA-N	701.486	516.437	0.0894992	0.0805557	0.0799704	0.0845335	0.098258	0.0695785	0.0837326	0.0656743	0.0454187	0.0565177	0.057171	0.0550197	0.0596258	0.0565712
6664	TAG(12:2/12:2/14:3)	0.875997			VIIAMSNQIDJWRH-ISEGKLRZSA-N	675.479	511.24	0.0653445	0.0477208	0.0900106	0.101765	0.0776835	0.054493	0.0728363	0.0589188	0.0462395	0.0311242	0.0451431	0.0416197	0.0426222	0.0442779
9839	TAG(13:0/13:0/21:0)	0.875997			CVXPCKFBEVGPDA-UHFFFAOYSA-N	815.7	507.764	0.769898	2.38612	3.5282	2.18233	1.34122	0.486161	1.78232	9.54744	4.60042	7.24596	6.60221	7.26176	10.0175	7.54589
6434	TAG(12:2/12:2/13:1)	0.875997			KXLYMUKWMFXFBP-ZYUAYNDISA-N	665.49	504.821	0.0391831	0.0277504	0.0391689	0.0456348	0.0323644	0.0631625	0.0412107	0.0458558	0.0170904	0.0317146	0.0386027	0.0423836	0.0252522	0.0334832
8889	TAG(12:0/12:0/20:1)	0.875997			GRNYLLDULGFJIH-DQRAZIAOSA-N	771.64	499.068	0.0335866	0.0162253	0.0296828	0.0279017	0.0193058	0.0124565	0.0231931	0.0239188	0.0181601	0.0350119	0.0327046	0.0294766	0.0252483	0.02742
6860	TAG(12:0/12:0/14:3)	0.875997			PBOLDSKARPIAGA-SOQFIYBLSA-N	683.597	488.597	0.0343655	0.06844	0.0886493	0.0787847	0.0742416	0.0378199	0.0637168	0.0855334	0.0767972	0.0714408	0.083172	0.0584087	0.0866897	0.077007
8609	TAG(12:0/12:0/19:0)	0.875997			LKUSHYRRIVCBLN-UHFFFAOYSA-N	759.638	447.675	1.58779	2.86605	4.00352	4.33336	3.33604	2.37767	3.08407	3.97145	3.02895	3.55263	4.46751	5.07594	5.69033	4.2978
10441	TAG(16:5/16:5/19:5)	0.875997			XOMWZARGDBSXPK-JCOHREFBSA-N	841.531	400.309	0.152247	0.104551	0.10913	0.129541	0.123922	0.182331	0.13362	0.0970249	0.113474	0.113901	0.0996843	0.139995	0.0886398	0.108786
7151	TAG(12:3/12:3/16:5)	0.875997			GXRVNWHZZHSROY-RBRWWWCVSA-N	695.51	399.398	0.040928	0.0310475	0.0272827	0.0233253	0.0288432	0.0287112	0.030023	0.0154519	0.0483482	0.0300021	0.0216676	0.0316866	0.0243236	0.02858
8255	TAG(12:2/12:2/19:4)	0.875997			HIEHLSXRFUQCMG-DHQQAGRPSA-N	743.543	390.321	3.63548	5.06826	5.47736	5.36067	5.46759	3.50121	4.75176	7.5942	4.88682	5.24596	6.45171	6.38051	6.89779	6.24283
6814	TAG(12:1/12:1/14:2)	0.875997			SPZLEGHJMRPGQT-KDDUVZKESA-N	681.528	388.804	0.137077	0.0205566	0.152744	0.175925	0.131836	0.132939	0.12518	0.145572	0.208591	0.206263	0.0459571	0.124534	0.190584	0.153583
9914	TAG(16:5/16:5/17:2)	0.875997			DWVFLFKFRMLFHJ-UWUNZWKYSA-N	819.612	384.894	0.185751	0.398015	0.311932	0.318734	0.341901	0.208521	0.294142	0.611064	0.321845	0.390576	0.633952	0.596368	0.516239	0.511674
11686	TAG(15:3/20:6/20:6)	0.875997			QJQGXKCNMTUBQT-FBLXBBSRSA-N	897.599	301.266	0.00996994	0.00978323	0.00893212	0.0274636	0.0166006	0.00677214	0.0132536	0.0293466	0.0105652	0.024099	0.0201038	0.0179724	0.022908	0.0208325
7349	TAG(12:1/12:1/16:5)	0.875997			XFYBSUGVYXNBPD-MARXBDQCSA-N	703.483	216.003	0.0129163	0.0211755	0.0229525	0.0189719	0.0231167	0.017954	0.0195145	0.0257973	0.0205339	0.0257102	0.0296631	0.0261543	0.0337423	0.0269335
7729	TAG(12:2/12:2/17:2)	0.875997			RRXBIMRCWVZDLQ-HKABZWRESA-N	719.521	214.767	0.00752939	0.0120638	0.0128532	0.0173836	0.0187466	0.0120664	0.0134405	0.0175049	0.0131844	0.0162801	0.0137958	0.0167074	0.0129756	0.0150747
7636	TAG(12:3/12:3/17:2)	0.875997			LXAHYJUPSGBSNI-WCMDWINLSA-N	715.599	177.993	0.00642497	0.00655885	0.000339303	0.000536528	0.000131369	0.000104435	0.00234924	0.00426912	0.00111234	0.00177184	0.00399316	0.00623863	0.00432327	0.00361806
6912	TAG(12:0/12:0/14:2)	0.875997			LKHSCNWBOXRXBM-OROSMMNWSA-N	685.553	171	0.00614034	0.0121843	0.00690708	0.0116413	0.00810875	0.0038698	0.00814193	0.0332275	0.0174403	0.0197953	0.0245168	0.0225894	0.0313701	0.0248233
7237	TAG(12:2/12:2/16:5)	0.875997			CENWEXXEBBTZNV-DMHDASJHSA-N	699.452	166.956	0.0180978	0.022845	0.0210735	0.0363062	0.0357632	0.0232815	0.0262279	0.0375164	0.0229835	0.0315609	0.0334065	0.0403171	0.0393395	0.0341873
9348	TAG(12:0/12:0/22:4)	0.875997			HENCXJAUGJPJDB-LUJHFHPPSA-N	793.629	154.905	0.0336872	0.00795092	0.0127904	0.120365	0.127567	0.1604	0.0771267	0.12593	0.0323642	0.0471437	0.0422169	0.075696	0.0799086	0.0672099
3174	LPC(18:1)	0.874868			YAMUFBLWGFFICM-SEYXRHQNSA-N	522.355	85.449	7.46374	12.2154	11.4965	14.0846	17.0404	9.52398	11.9708	24.2545	21.9126	32.7224	17.5831	15.2916	28.0914	23.3093
5331	Cer/NS(d18:2/22:0)	0.874635			AWTNSRHUZXWBCO-MXBGQREFSA-N	620.598	523.396	0.283219	0.433651	0.577818	0.643442	0.502466	0.208406	0.4415	0.757518	0.498736	0.66095	0.528744	0.667711	0.908847	0.670418
6469	DAG(18:1/20:1)	0.873808			AKCNIDZVBDSVNW-HWSICPKZSA-N	666.596	526.78	0.0270116	0.0256491	0.0450265	0.0340532	0.0641767	0.0500738	0.0409985	0.0863294	0.0320814	0.0718255	0.0788086	0.0704322	0.0963157	0.0726322
10615	TAG(16:0/16:1/18:1)	0.8728			URPCLMPOIWCNBL-QSZZZDORSA-N	848.772	703.924	0.397315	0.50671	0.734288	0.533608	0.478799	0.240972	0.481949	1.36266	0.96666	0.930474	1.04579	0.916764	1.11023	1.05543
6716	SM(d14:0/18:0)	0.872774			RNMVBFYBLXQRIF-UHFFFAOYSA-N	677.548	288.59	0.0897457	0.110796	0.198065	0.24422	0.220474	0.0791525	0.157075	0.250802	0.0365574	0.133465	0.151151	0.166773	0.0415231	0.130045
3486	LPE(22:0)	0.872535			NYSQCLMCGRAJJQ-UHFFFAOYSA-N	538.386	220.984	0.0319106	0.0886245	0.064011	0.0787846	0.0472464	0.028698	0.0565459	0.108313	0.071522	0.0975848	0.0903123	0.0956676	0.134902	0.099717
5029	PC(2:0/21:0)	0.872482			NJQIPGOQZVEROW-UHFFFAOYSA-N	608.513	124.355	1.68063e-05	0.00360839	0.000311125	0.000162842	1.89042e-05	9.57306e-05	0.0007023	0.0043968	0.0013293	0.00278061	0.00218692	0.000202332	0.0073757	0.00304528
5957	Cer/NS(d18:2/24:1)	0.87155			KADBCXSPXAVXJL-QWGNBJIWSA-N	646.577	549.555	2.46881	4.06236	4.10289	4.18245	3.6124	2.06624	3.41586	4.74026	2.45973	2.90545	3.34047	3.68399	3.55939	3.44822
7855	DAG(24:0/18:1)	0.870805			CNKNQKFREZNPNM-BWAHOGKJSA-N	724.682	640.595	0.0606141	0.163825	0.120069	0.113325	0.147189	0.0665475	0.111928	0.0970222	0.0614501	0.0805595	0.0711513	0.0717655	0.0920285	0.0789962
8324	PEtOH(20:0/16:2)	0.868748			ICFRPXXZWQFTAI-XOMYGGGSSA-N	746.57	383.526	21.2672	23.1341	31.3968	30.9347	35.5176	19.7982	27.0081	35.603	17.7793	21.9771	27.4978	25.1229	27.8584	25.9731
4666	Cer/NS(d18:2/20:0)	0.868672			NBSDZPNNDCXPFZ-CZIXKSQASA-N	592.573	494.103	0.0879211	0.276029	0.214519	0.30649	0.148886	0.108873	0.190453	0.582078	0.409532	0.456819	0.451822	0.501117	0.48563	0.481166
7000	DAG(18:1/22:4)	0.86791			XJAMHDZFHUPEFO-DCMOKHIZSA-N	688.576	479.251	0.0502993	0.0111544	0.129395	0.0942981	0.129075	0.0592239	0.0789075	0.118411	0.0293536	0.0791479	0.0567856	0.0979776	0.0862695	0.0779908
6374	DAG(18:1/20:3)	0.864196			ZXWSLQAQQZOXNU-ZYKQNZMBSA-N	662.572	495.384	0.227945	0.321064	0.365615	0.340891	0.529149	0.249371	0.339006	0.365444	0.142934	0.19071	0.269428	0.368097	0.227769	0.26073
9043	PC(18:4e/19:2)	0.863759			GZLRTJCJZBZHEF-XOZFJFKASA-N	778.577	369.855	0.0893469	0.114391	0.143421	0.148274	0.163603	0.108962	0.128	0.12142	0.0986898	0.117383	0.115931	0.0147514	0.159781	0.104659
4337	PC(2:0/19:1)	0.863092			MLGCUDSCCLGEMN-PFONDFGASA-N	578.382	119.017	0.0244032	0.0362039	0.0322225	0.0451003	0.037654	0.0203503	0.0326557	0.0612028	0.0642482	0.0616328	0.0570835	0.0466946	0.0611948	0.0586761
10830	PE(26:0/18:1)	0.861839			MSBXOSSDSZGZJA-IMRQLAEWSA-N	858.733	589.692	0.0531102	0.136345	0.136186	0.164211	0.0870557	0.0346593	0.101928	0.193746	0.127395	0.176808	0.175211	0.156058	0.194063	0.170547
9990	PEtOH(18:2/24:4)	0.861814			AUKWBPWBDOQCCX-WVLWHWQOSA-N	822.603	472.779	0.268202	0.478188	0.579229	0.560797	0.57147	0.181814	0.43995	0.71359	0.0969491	0.566094	0.466056	0.618803	0.530271	0.498627
5079	DAG(16:1/18:1)	0.861128			FWWLDEIJAPIBES-LJSPAGPLSA-N	610.54	478.158	2.15631	1.86406	3.75145	4.03886	3.32367	1.49008	2.77074	2.00482	0.839438	1.17597	1.58602	1.53435	1.33102	1.41194
5747	Cer/NS(d18:1/23:0)	0.859551			NAJHAHQNQCNWOP-JMUUFCRMSA-N	636.629	571.206	0.0268885	0.0486723	0.0605203	0.0736862	0.081687	0.0372449	0.0547832	0.104694	0.043696	0.0817534	0.101	0.0949517	0.102244	0.0880563
10695	PS(15:1/26:4)	0.858248			XRLDKAOEKIDTDL-BEBUWKJTSA-N	852.559	287.595	0.184643	0.123465	0.276123	0.45223	0.205951	0.099546	0.22366	0.321663	0.0973432	0.139843	0.17268	0.15363	0.248334	0.188916
9112	HexCer/NS(d18:1/22:1)	0.857611			KDIHMFXPYBEKSD-MBXZFYGDSA-N	782.65	475.96	0.0751223	0.343774	0.132539	0.190096	0.0908058	0.0575657	0.148317	0.326343	0.147478	0.231627	0.205557	0.230896	0.255156	0.232843
3432	LPE(22:1)	0.857121			XHNHVLOJRORARF-KTKRTIGZSA-N	536.371	169.62	0.0841419	0.0667343	0.0755731	0.10137	0.0730273	0.0386119	0.0732432	0.142331	0.0970066	0.113083	0.10403	0.117169	0.132938	0.11776
6987	DAG(18:0/22:5)	0.856606			JDCKQBKHWBEMSZ-NIZIMQIGSA-N	688.588	514.699	0.219678	0.345351	0.43744	0.448744	0.580793	0.21994	0.375324	0.549471	0.124587	0.200595	0.268635	0.465493	0.269839	0.313103
9195	PEtOH(17:0/22:3)	0.852855			RGUZSQFSERRIOW-QBKHEUISSA-N	786.637	471.007	0.363278	1.2121	1.04386	0.73537	1.24479	0.484355	0.847291	1.47037	0.728726	0.943142	1.19173	1.21401	1.38727	1.15587
3434	LPC(19:1)	0.852026			VRVDEVSSPPTZQJ-YPKPFQOOSA-N	536.371	98.844	0.0546575	0.118907	0.0616565	0.0876796	0.128249	0.0724743	0.0872707	0.202586	0.137863	0.200583	0.14923	0.0731877	0.188393	0.15864
8545	PC(14:1e/21:2)	0.850573			RRMBNQIFNLPDFD-NLIWCXCPSA-N	756.589	447.68	0.139543	0.236165	0.19142	0.194776	0.213234	0.185631	0.193462	0.257182	0.20868	0.202339	0.220816	0.233509	0.21612	0.223108
3839	DAG(14:0/16:1)	0.847482			SSKSBJYFDDMVGX-SQFISAMPSA-N	556.531	402.291	0.0425286	0.0515641	0.0966662	0.0769859	0.0948331	0.0829333	0.0742519	0.094857	0.147702	0.114427	0.0858371	0.108254	0.172804	0.120647
6056	PC(13:0/13:0)	0.846452			RLNYFMQMIIHWFV-UHFFFAOYSA-N	650.475	240.129	0.0723989	0.0451481	0.103097	0.134178	0.0932826	0.0696083	0.0862854	0.053235	0.0352662	0.0393333	0.0446427	0.0450988	0.042117	0.0432822
5695	Cer/NS(d18:1/23:1)	0.843138			XJKTUXAMZYZQQC-SYPSHRJPSA-N	634.641	560.343	0.0840521	0.142909	0.218709	0.175918	0.164284	0.0656779	0.141925	0.314295	0.155272	0.217344	0.271582	0.224862	0.373021	0.259396
7443	PC(15:0/15:0)	0.84285			LJARBVLDSOWRJT-UHFFFAOYSA-N	706.528	303.966	1.31515	0.791918	2.33404	2.79988	1.91333	0.886808	1.67352	1.71005	0.86463	1.0584	1.33932	1.18797	1.6157	1.29601
5292	Cer/NS(d18:2/22:1)	0.842363			RTOWGLKHVNJPES-XAWYDTASSA-N	618.546	503.911	0.0602805	0.0359031	0.0792388	0.0129981	0.0679277	0.0302127	0.0477601	0.0590902	0.0520418	0.026046	0.0376827	0.0466298	0.0277427	0.0415389
6417	CE(18:3)	0.836256			FYMCIBHUFSIWCE-WVXFKAQASA-N	664.604	684.471	0.010356	0.0136451	0.0342277	0.0371994	0.037224	0.017165	0.0249696	0.0113674	0.00744799	0.00904956	0.00755662	0.00726	0.005077	0.00795976
3650	PC(2:0/17:2)	0.83452			QOLGHJRXYZBRRW-UTJQPWESSA-N	548.301	103.627	0.0715288	0.0792462	0.429893	0.358126	0.36169	0.219663	0.253358	0.355023	0.495965	0.456425	0.417751	0.304219	0.537503	0.427815
9730	HexCer/NS(d18:1/24:1)	0.825725			PBAGXITYDFFJEO-DBOQMASJSA-N	810.682	508.567	0.543408	0.340105	0.944732	1.10366	0.598082	0.349377	0.64656	1.4351	0.756539	0.940855	0.915741	1.08734	1.00894	1.02409
4751	DAG(16:1/17:1)	0.824335			OYJYEQOXOMXSAZ-RYOQUFEFSA-N	596.598	483.909	0.0237254	0.129919	0.0751815	0.0868429	0.0545345	0.0541672	0.0707283	0.175005	0.117925	0.164014	0.160883	0.185176	0.237422	0.173404
8721	PE(22:2/16:4)	0.81754			IVUJYDSAYQEZBL-FOFRBWCGSA-N	764.556	366.525	0.262262	0.446116	0.255294	0.202874	0.383261	0.341656	0.315244	0.391179	0.366124	0.332947	0.241881	0.263625	0.295771	0.315254
10970	PMeOH(26:1/20:5)	0.817202			OJYBOWZUHSMDMX-DNLKPGIGSA-N	864.647	425.305	0.411561	0.708885	0.80058	0.535212	0.996162	0.536871	0.664878	1.31115	0.681777	0.866859	1.04136	1.18633	1.15048	1.03966
8191	PMeOH(15:1/22:4)	0.817202			PUHCLBIGRALRIS-HAELRUHGSA-N	740.52	421.817	0.644571	0.527253	0.945124	0.932933	0.642366	0.424459	0.686118	0.966476	0.89529	0.849363	0.993438	0.865008	0.980439	0.925002
9891	PC(19:2/20:5)	0.813073			BUUSHDUVBYKLEA-NDXBRMGJSA-N	818.567	506.867	0.198706	0.293618	0.23131	0.302929	0.213492	0.15394	0.232332	0.359911	0.382239	0.32405	0.43361	0.298483	0.423576	0.370312
5444	DAG(17:1/18:1)	0.812642			VZRUYZOUKQDWIP-YGGBKCGDSA-N	624.63	468.514	0.0352346	0.0883549	0.0844691	0.0624618	0.0480661	0.026292	0.0574797	0.26884	0.113895	0.210688	0.447779	0.637519	0.87117	0.424982
2957	PE(2:0/17:1)	0.807328			LRCATMCJQORKNR-KTKRTIGZSA-N	508.303	90.807	0.0234976	0.0526405	0.084676	0.0786682	0.096116	0.0498507	0.0642415	0.228854	0.226373	0.20242	0.192772	0.150813	0.187089	0.198054
5689	DAG(18:2/18:2)	0.806619			MQGBAQLIFKSMEM-MAZCIEHSSA-N	634.541	451.906	0.26857	0.392905	0.467386	0.313691	0.616306	0.345107	0.400661	0.193298	0.0905189	0.112453	0.169354	0.189143	0.0954711	0.141706
7047	DAG(18:0/22:4)	0.804616			IOAXEIUSQSTPJN-PYQGTGCGSA-N	690.604	540.724	0.0612507	0.0712215	0.0945236	0.0999121	0.109449	0.0488054	0.0808604	0.146066	0.0401223	0.0647711	0.061925	0.085122	0.122332	0.086723
9956	TAG(14:0/16:1/18:1)	0.804441			SXOXXBFPXZDGHF-GQMVFMLOSA-N	820.74	682.834	0.136096	0.116776	0.203414	0.147368	0.105716	0.0544513	0.127304	0.341337	0.228007	0.212639	0.268998	0.21483	0.261748	0.254593
12177	TAG(16:5/19:5/22:7)	0.80357			CBFOFFYZIQCTLN-UYWGLLPVSA-N	921.65	499.344	0.0588379	0.0473361	0.128314	0.0763833	0.0782249	0.0487804	0.0729795	0.112229	0.0688057	0.0714212	0.0652109	0.120061	0.057477	0.0825341
12224	TAG(15:3/20:6/22:7)	0.80357			DGADOLCDRVKGNI-KKUGVOSASA-N	923.61	496.357	0.0846303	0.168611	0.0691854	0.106579	0.0977131	0.0740142	0.100122	0.160987	0.149806	0.144513	0.156824	0.118897	0.133745	0.144129
11644	TAG(16:5/19:5/20:6)	0.80357			BMXBARFLNYEBQU-RUZGWGINSA-N	895.579	455.613	0.27723	0.175072	0.1309	0.154229	0.26102	0.294802	0.215542	0.27484	0.134913	0.141429	0.254721	0.283764	0.119004	0.201445
13095	TAG(19:5/20:6/22:7)	0.80357			SVMLCRLIBQIBJN-HAFIYBIFSA-N	975.669	265.403	0.0191109	0.0173868	0.0175889	0.0237685	0.0261612	0.0116393	0.0192759	0.0256429	0.0123009	0.0173619	0.0158293	0.0129482	0.0191215	0.0172008
10473	BMP(18:1/22:4)	0.803432			KWAXGWUDHUPXQN-DCMOKHIZSA-N	842.617	328.038	0.0329287	0.0297545	0.0224541	0.062518	0.0771693	0.0804601	0.0508808	0.0904208	0.0504348	0.0518163	0.0752508	0.0704233	0.0883308	0.0711128
4175	LPC(22:4)	0.802882			GXEIJYZRCDTJTE-DOFZRALJSA-N	572.393	95.11	0.185869	0.225285	0.510344	0.506424	0.447382	0.413745	0.381508	0.596953	0.441777	0.515961	0.501836	0.501073	0.572631	0.521705
8422	DAG(18:1/26:1)	0.800137			YNWHCELMQQAARU-OZKSNGOJSA-N	750.698	640.114	0.0421202	0.0326338	0.0811441	0.0828032	0.104458	0.0390245	0.0636973	0.0209197	0.00931344	0.018521	0.0155607	0.0133471	0.0228512	0.0167522
7657	CE(22:5)	0.797674			XOLZNHXNFMEUGA-DCDLNIKOSA-N	716.636	694.543	0.00660284	0.00443368	0.0136068	0.00760089	0.0193591	0.0102623	0.0103109	0.0116843	0.00506893	0.00462698	0.00765126	0.00745985	0.0114464	0.00798963
8724	PG(16:1/18:1)	0.796832			VCYYBLIRAQBPTM-LJSPAGPLSA-N	764.559	328.195	0.227223	0.540312	0.341729	0.553994	0.60354	0.442749	0.451591	0.601255	0.27981	0.368776	0.432078	0.534765	0.699963	0.486108
11631	PEtOH(21:1/26:4)	0.795818			FPLSCBOSPKXNAA-WCRFFSSPSA-N	894.694	568.934	0.299587	0.979369	0.632962	0.592452	0.687892	0.390048	0.597052	0.661488	0.357372	0.485673	0.464766	0.475537	0.479307	0.487357
6991	CE(20:5)	0.793983			XZFUGMCJZFRBKF-BDJFIEMMSA-N	688.604	673.074	0.00650622	0.00648597	0.0136261	0.0093451	0.015084	0.00543555	0.00941383	0.00725489	0.00457049	0.00495938	0.004349	0.00813191	0.0052589	0.0057541
6509	CE(18:1)	0.790031			RJECHNNFRHZQKU-RMUVNZEASA-N	668.62	580.899	0.266498	0.651804	0.448202	0.536838	0.410126	0.172707	0.414362	1.01765	0.480986	0.628526	0.735701	0.6924	0.910974	0.744373
7131	DAG(18:1/22:1)	0.789178			GIMFDENDLRGOPW-YQSYOFKPSA-N	694.636	583.868	0.158808	0.235659	0.311541	0.345911	0.284308	0.102666	0.239815	0.39565	0.203929	0.269496	0.268254	0.260768	0.311339	0.284906
9296	PEtOH(20:0/19:1)	0.782494			FGEKJMWPQVWTAS-GYHWCHFESA-N	790.613	414.53	0.964215	1.10512	1.26541	1.27351	1.66938	0.858399	1.18934	1.37013	1.0204	1.14091	1.17888	1.28734	1.28838	1.21434
8074	PMeOH(14:0/22:1)	0.781884			IGHCBDHJHDTIRF-ZCXUNETKSA-N	734.569	375.729	1.52544	1.19431	2.22849	2.37659	2.37491	1.48334	1.86384	1.42348	0.880275	1.08367	1.11506	1.11047	1.17026	1.13054
7228	CE(20:0)	0.781668			SUOVMGLZSOAHJY-JREUTYQLSA-N	698.667	638.662	0.0117815	0.0544369	0.0261225	0.0280523	0.0380808	0.0233943	0.0303114	0.0453514	0.0321931	0.0346559	0.0382385	0.0490002	0.0632447	0.0437806
4101	LPC(22:6)	0.781657			LSOWKZULVQWMLY-WSDBEMKQSA-N	568.338	67.826	0.0266819	0.0905537	0.0548771	0.0857847	0.101095	0.0840644	0.0738428	0.108566	0.170538	0.11833	0.094035	0.134033	0.114745	0.123375
9958	Cer/NDS(d16:0/38:0)	0.779718			CZWDAXJIDCXPFX-UHFFFAOYSA-N	820.827	886.992	0.018852	0.0226882	0.030386	0.0254717	0.0308833	0.0223342	0.0251026	0.0213695	0.0259059	0.02918	0.0225543	0.0218443	0.0287542	0.0249347
6467	CE(18:2)	0.779242			NAACPBBQTFFYQB-LJAITQKLSA-N	666.62	705.398	0.00797623	0.00736504	0.0245503	0.0210265	0.0262472	0.00846207	0.0159379	0.00583827	0.00515538	0.00676014	0.00529978	0.00875817	0.00551829	0.00622167
7565	PC(14:0e/18:4)	0.778969			BXXRJYZVFDKKLH-KKILVFCFSA-N	712.515	265.497	0.127741	0.111444	0.0545946	0.0590381	0.0568529	0.0505854	0.0767094	0.0719255	0.0668743	0.0584586	0.0477745	0.0432856	0.0637025	0.0586702
6688	PC(14:0e/15:1)	0.775972			UGKBPLMBOZXKSE-PEZBUJJGSA-N	676.51	339.457	0.092526	0.424893	0.163403	0.258455	0.147504	0.0997512	0.197755	0.104741	0.0759214	0.120209	0.139024	0.0947523	0.119961	0.109102
7040	CE(20:4)	0.772435			IMXSFYNMSOULQS-BEDFLICRSA-N	690.619	693.585	0.00597656	0.0126844	0.0282365	0.0226255	0.0294134	0.0136999	0.0187727	0.00767763	0.00487128	0.00539468	0.00543759	0.00824982	0.00604739	0.00627973
7650	DAG(20:0/22:5)	0.766849			PMVMMUJTSZQJAB-GLWDABGQSA-N	716.567	582.443	0.055619	0.0711141	0.073936	0.0669784	0.0596304	0.0480653	0.0625572	0.0705775	0.0791983	0.0620633	0.048904	0.0804587	0.075651	0.0694755
6024	Cer/NS(d18:2/24:0)	0.765958			ZCUCZYYSYGKQQV-GHQHJQBOSA-N	648.563	579.856	1.81357	1.6615	0.765485	0.835018	0.772512	0.665889	1.08566	1.321	1.3112	1.37688	1.39121	1.31405	1.61776	1.38868
7611	DAG(20:1/22:5)	0.764729			TWCMTRCNZDNRCJ-QSOAFSPRSA-N	714.605	516.455	0.0169808	0.0285598	0.0725678	0.0757566	0.092777	0.0217229	0.0513941	0.0629556	0.0197074	0.0377471	0.0129196	0.0448543	0.0385865	0.0361284
7619	CE(22:6)	0.763047			VOEVEGPMRIYYKC-HNJOWPRISA-N	714.622	681.958	0.00656893	0.00473677	0.00922203	0.0108576	0.0113555	0.00400185	0.00779045	0.013501	0.00589585	0.0073158	0.0075755	0.00858048	0.00725886	0.00835459
9125	TAG(14:0/15:0/16:0)	0.762378			RIBSYLFDZQICKH-UHFFFAOYSA-N	782.725	687.794	0.0333938	0.0159877	0.0195777	0.0127112	0.0169675	0.00966116	0.0180499	0.0288807	0.0155045	0.020899	0.0216416	0.010958	0.0201218	0.0196676
4137	LPC(22:5)	0.759554			BIEOSECQPGGZMF-WMPRHZDHSA-N	570.353	49.407	0.0573628	0.0914577	0.0953227	0.0779751	0.209377	0.122637	0.109022	0.156951	0.0787016	0.0644741	0.0786039	0.124342	0.163253	0.111054
8243	DAG(22:1/22:5)	0.745902			PQWSGSBIIPRRHU-JWDMGFPISA-N	742.635	552.037	0.0080561	0.00979989	0.0127678	0.00963401	0.0156161	0.00878009	0.0107757	0.00957439	0.00964578	0.0129754	0.0161566	0.0138813	0.0187357	0.0134949
10743	PC(20:5/22:5)	0.745746			KJZGPYYLCQSOIZ-DBXDPKMRSA-N	854.582	482.421	0.157782	0.148431	0.170614	0.183123	0.132596	0.104647	0.149532	0.109571	0.125129	0.135928	0.130516	0.0794803	0.229017	0.13494
5842	DAG(18:0/18:1)	0.744585			SAEPUUXWQQNLGN-ZZEZOPTASA-N	640.602	578.131	0.0457267	0.230323	0.0909468	0.108426	0.0822623	0.0426858	0.100062	0.614409	0.292076	0.380776	0.472808	0.443395	0.625392	0.471476
9713	PG(16:2/22:5)	0.742269			FXGPVCBKLBDTSF-MKVYGTHOSA-N	810.528	342.459	0.275607	0.249067	0.341467	0.404349	0.317516	0.209052	0.29951	0.394453	0.279958	0.326162	0.306735	0.293902	0.298119	0.316555
6941	DAG(18:1/22:5)	0.741364			OPNGKSOAWMNPIR-LKVUMQLBSA-N	686.572	478.693	0.207952	0.234238	0.445341	0.369964	0.430827	0.184933	0.312209	0.294536	0.107039	0.169235	0.236663	0.27609	0.184703	0.211378
7089	DAG(18:1/22:2)	0.740213			YYCQDSISASSAEO-SIUUASEZSA-N	692.556	581.935	0.0127177	0.0184052	0.0157716	0.0106887	0.013925	0.00802421	0.0132554	0.0303461	0.0178897	0.00919564	0.0210912	0.0190984	0.0290122	0.0211055
8071	PEtOH(22:0/13:1)	0.740077			KPNBXSHXDWVNLX-BENRWUELSA-N	734.571	401.136	35.8986	30.2854	84.1983	77.5071	73.1975	55.32	59.4011	51.3775	28.7088	40.0963	52.0453	67.4982	48.42	48.0243
7178	CE(20:1)	0.735308			OWTYWMJVQZQWFH-UQPFUGTCSA-N	696.651	612.047	0.107765	0.288043	0.219287	0.236337	0.238853	0.0834554	0.195624	0.291778	0.154588	0.220998	0.214914	0.235493	0.291223	0.234832
8636	PE(16:2/22:6)	0.734821			JEJZEPMVTVCXPM-YVVDXQGOSA-N	760.568	242.685	0.0136314	0.00540902	0.00950643	0.00390117	0.0107985	0.00984344	0.00884832	0.00742471	0.00635404	0.0105554	0.0113808	0.0109211	0.00912351	0.00929326
6357	PC(14:0e/14:1)	0.73409			OWFNDBSLGLSEMG-SQFISAMPSA-N	662.511	299.657	0.0642833	0.0689925	0.107325	0.109299	0.117692	0.0507234	0.0863859	0.094792	0.0552899	0.0715524	0.0926231	0.0665643	0.0856642	0.0777476
6322	DAG(18:1/20:4)	0.731634			CDIDDLXSXXDECX-HAGCXRLMSA-N	660.602	438.317	0.13481	0.19688	0.0380458	0.050442	0.117831	0.0657313	0.100623	0.23153	0.184181	0.21581	0.220257	0.19299	0.292559	0.222888
12984	PEtOH(26:1/26:2)	0.730228			JACLSUUTSUYJQD-HCXHDQOBSA-N	968.871	791.73	0.0418169	0.416997	0.089348	0.0681677	0.095393	0.0527826	0.127417	0.659329	0.390086	0.392354	0.465439	0.407787	0.632484	0.491247
8637	PMeOH(19:1/19:1)	0.729649			LNHCGYUVHBFWCR-YEUCEMRASA-N	760.588	407.186	221.78	223.203	277.658	277.934	260.938	208.902	245.069	293.792	235.606	246.08	252.468	264.263	268.211	260.07
4484	DAG(16:0/16:1)	0.724192			ADLOEVQMJKYKSR-PEZBUJJGSA-N	584.561	501.651	0.111974	0.0926043	0.0903677	0.0687225	0.0681564	0.0734464	0.0842118	0.0744684	0.0856525	0.148815	0.0700762	0.0906039	0.0807722	0.0917314
12429	TAG(18:0/18:1/20:0)	0.722668			LXPJIWPRELJYCD-FLFQWRMESA-N	934.882	775.78	0.0328446	0.376625	0.0722502	0.0432897	0.0649194	0.0392363	0.104861	0.728436	0.491374	0.422558	0.608409	0.492022	0.778736	0.586923
8578	PC(16:0/18:2)	0.713668			JLPULHDHAOZNQI-AKMCNLDWSA-N	758.571	369.083	199.416	180.99	287.131	293.005	281.038	167.221	234.8	279.074	179.832	215.771	228.013	218.728	255.328	229.458
6424	Cer/NS(d18:1/25:0)	0.712885			QHPYSHVSWAOLHS-BSKJHSHCSA-N	664.662	600.678	0.00769511	0.0176774	0.0274825	0.0290202	0.0202215	0.0125552	0.0191087	0.0354223	0.0171126	0.031602	0.0347056	0.041243	0.0529943	0.0355133
8026	PC(14:0/18:1)	0.712834			NXASLICYTANYBI-VXPUYCOJSA-N	732.555	358.829	157.525	136.408	217.873	225.665	198.38	129.92	177.628	216.601	143.772	157.363	171.085	170.738	185.674	174.206
8954	PEtOH(14:0/24:2)	0.712667			LBTVWKHJBIUPOK-KSWDIIKGSA-N	774.592	389.874	2.52162	2.93796	3.97623	3.83313	4.59114	2.83394	3.449	4.61819	2.61985	3.05887	3.68743	3.88311	4.30375	3.6952
9682	HexCer/NS(d18:2/24:1)	0.711257			BOJPIDSVLYIBRS-QWGNBJIWSA-N	808.656	508.637	0.257825	0.33598	0.424938	0.489985	0.337115	0.354937	0.366797	0.885135	0.79303	0.825803	0.911004	0.891541	1.07903	0.89759
8471	DAG(26:0/18:1)	0.709557			VCUTURFVKVVQBZ-IMRQLAEWSA-N	752.715	666.307	0.00869073	0.0254258	0.0227823	0.0251564	0.03777	0.011662	0.0219145	0.00985598	0.00500729	0.00491048	0.00979972	0.00499008	0.00942626	0.00733163
9726	HexCer/NS(d18:2/24:0)	0.707034			RVHBZEQSKCGIES-GHQHJQBOSA-N	810.672	522.543	0.0636061	0.129814	0.131918	0.139	0.103177	0.0760034	0.107253	0.408801	0.339129	0.359663	0.438921	0.437953	0.486523	0.411832
8580	PC(16:1/18:1)	0.706502			ZRCWDIULNHKQRD-KAXIZBKFSA-N	758.56	333.772	2.2884	4.68991	4.09978	3.8613	5.66837	2.67431	3.88035	6.2306	1.92805	2.68613	3.49198	4.65424	3.75272	3.79062
9116	PC(18:2/18:2)	0.705951			FVXDQWZBHIXIEJ-ZPPAUJSGSA-N	782.57	340.686	13.2683	24.8528	24.4569	22.4425	43.0662	18.7721	24.4765	30.2382	13.1071	17.4039	23.7711	22.5885	24.3596	21.9114
5843	DAG(16:0/20:1)	0.705223			WLZSVJONADRHKP-ZCXUNETKSA-N	640.579	516.014	0.525379	0.50652	0.931922	1.02149	0.821858	0.327735	0.689151	0.589044	0.238066	0.399194	0.480396	0.525098	0.438198	0.444999
7705	PC(14:0e/18:1)	0.702214			KKCGBTJTPQETOY-MRCUWXFGSA-N	718.575	390.534	39.1078	45.9274	65.4584	73.2936	46.2778	25.1753	49.2067	75.5789	51.2538	55.0288	56.1338	51.2562	71.1021	60.0589
10917	PC(20:1/22:5)	0.700621			PMEGQTAPMLGFBO-WAFBCBLISA-N	862.633	429.61	0.424306	0.673726	0.614556	0.512341	0.65172	0.388556	0.544201	0.783133	0.469003	0.562912	0.665353	0.784458	0.734566	0.666571
6419	DAG(20:1/18:2)	0.700619			YTBITHSVLHBAPO-FSZVMMKHSA-N	664.458	482.538	0.28619	0.286482	0.570275	2.15629	0.783076	0.401148	0.747244	0.89191	1.02246	0.734227	1.79143	0.940053	2.03864	1.23645
4182	DAG(15:0/16:0)	0.699824			PENDWALPEZESAS-UHFFFAOYSA-N	572.536	483.268	0.0728331	0.106515	0.124843	0.0537924	0.13484	0.0546178	0.0912401	0.135339	0.0581459	0.123319	0.111502	0.128117	0.127569	0.113998
9246	PC(18:0/18:1)	0.6976			ATHVAWFAEPLPPQ-LNVKXUELSA-N	788.619	453.503	88.0946	158.814	140.879	142.866	137.361	77.0627	124.179	210.161	144.193	168.042	165.225	180.475	196.343	177.407
8677	PC(16:0/18:0)	0.696942			PZNPLUBHRSSFHT-UHFFFAOYSA-N	762.602	448.485	5.29052	7.56075	14.4424	13.9901	12.6637	9.90362	10.6418	10.3572	6.42238	8.62922	11.0236	15.5427	10.9079	10.4805
11149	TAG(16:1/18:1/18:2)	0.696895			KTYJOSZMHWBFFQ-YXHVGKFASA-N	872.772	689.81	0.0770568	0.0996059	0.135474	0.083138	0.097163	0.0512759	0.090619	0.191633	0.133225	0.124728	0.154955	0.172842	0.133711	0.151849
9723	PEtOH(23:0/18:5)	0.696236			CSKLNJBREOHLPL-LOXYOXDISA-N	810.654	492.412	1.22173	1.73274	2.02	2.08387	1.84636	1.77353	1.7797	1.68717	2.01575	2.1645	2.50933	2.45502	2.59157	2.23722
3989	LPE(24:1)	0.69541			JLTXVKGBWISUSL-QXMHVHEDSA-N	564.402	223.317	0.0228247	0.0307824	0.0339575	0.0428843	0.0326315	0.0194768	0.0304262	0.0387044	0.0282475	0.0286519	0.0313747	0.034643	0.0363262	0.0329913
9154	PC(18:1/18:2)	0.695251			GDWULUGDXGHJIJ-RWLIYIGXSA-N	784.621	430.46	0.254949	0.457859	0.384379	0.332274	0.502074	0.258947	0.36508	0.6552	0.275885	0.388524	0.470594	0.50746	0.597869	0.482589
8196	HexCer/NS(d18:1/19:1)	0.694774			VNPGJEYXYISUQO-XUXRLMLDSA-N	740.615	587.368	0.0132595	0.0185942	0.0284837	0.0367107	0.0196806	0.0115729	0.0213836	0.0484829	0.0361516	0.0413001	0.0621227	0.0458471	0.0624499	0.0493924
6373	DAG(18:0/20:4)	0.691548			BRKLTVAHEPCGNK-ZKVKLVECSA-N	662.572	513.826	0.414716	0.530979	0.787738	0.825313	0.920372	0.368487	0.641267	1.51191	0.277119	0.492444	0.635465	1.23275	0.491379	0.773511
7938	PC(14:0/18:3)	0.689877			AGQKQQAJRFTOGL-ZWABBIBGSA-N	728.515	306.802	0.551849	0.425536	0.969459	1.34374	1.26597	0.471476	0.838004	1.05005	0.489736	0.479218	0.608786	0.58864	0.639387	0.642636
9900	TAG(14:0/16:1/18:2)	0.68985			GNSSLMOBGUWUHC-BBYZJILNSA-N	818.725	664.612	0.0185393	0.0113226	0.0254152	0.0217909	0.0212044	0.00750906	0.0176303	0.0472525	0.0318256	0.0298275	0.0370349	0.0315036	0.0359038	0.035558
5175	DAG(16:0/18:0)	0.688558			ONCLVQFEAFTXMN-UHFFFAOYSA-N	614.585	572.488	0.00586589	0.0208003	0.0450239	0.122797	0.0674477	0.000211989	0.0436912	0.109125	0.0547587	0.0717007	0.0678681	0.0910548	0.109019	0.083921
8070	PC(14:0e/19:0)	0.688336			XHEWDIOALFBZDK-UHFFFAOYSA-N	734.622	417.52	0.189776	0.29209	0.378846	0.339858	0.23418	0.21795	0.27545	0.355399	0.280318	0.272113	0.179513	0.221544	0.281921	0.265135
7810	DAG(18:1/24:1)	0.683123			BVIZSFASCONFQJ-BJSHFZDTSA-N	722.667	612.994	0.110284	0.146127	0.211707	0.234234	0.216195	0.0770697	0.165936	0.128456	0.0678019	0.110516	0.1099	0.1111	0.147824	0.1126
6684	PE(16:0e/16:1)	0.682492			IGUNMQBJZNKZNQ-PEZBUJJGSA-N	676.521	398.755	0.0818411	0.0930054	0.188981	0.183732	0.135503	0.0465136	0.121596	0.231595	0.225926	0.304314	0.303074	0.252877	0.356177	0.278994
7711	DAG(22:0/20:4)	0.680801			MEQOGQOACKFHBM-KPLLPBKXSA-N	718.634	584.967	0.0123351	0.0126927	0.0165568	0.0156917	0.0110935	0.00810894	0.0127465	0.0165685	0.0125297	0.0127109	0.0131428	0.0170099	0.0155988	0.0145934
6888	DAG(18:2/22:5)	0.679519			LRHVZVQHYQOHJX-KXVSDDNQSA-N	684.549	445.378	0.0545094	0.0478999	0.0805546	0.0165218	0.106141	0.0652076	0.0618057	0.0676999	0.0707485	0.0699129	0.0424694	0.0916352	0.0637446	0.0677017
7842	PE(16:0e/20:5)	0.677759			NTBDNAWCQLUDHG-NIZIMQIGSA-N	724.52	367.663	0.353323	0.81256	0.512055	0.495723	0.566987	0.330579	0.511871	1.0157	0.61351	0.701446	0.44041	0.714807	0.929313	0.735864
5690	DAG(16:0/20:4)	0.677697			GYMMHHODMBOFGD-JAXHXWBXSA-N	634.54	472.157	0.152761	0.261772	0.354729	0.330951	0.0209334	0.201399	0.220424	0.304904	0.0587981	0.105009	0.155348	0.304428	0.144281	0.178795
6745	PC(14:0e/15:0)	0.677094			YUXQHZHXNCZICU-UHFFFAOYSA-N	678.543	356.266	0.630116	1.46817	1.0802	1.06411	1.57829	0.909264	1.12169	1.70891	1.28593	1.40626	1.96471	1.5779	1.92588	1.64493
8464	PE(21:2/16:3)	0.676511			MWOWKJHUHUETAT-WJLXNZINSA-N	752.57	354.548	0.118877	0.241773	0.201549	0.218621	0.377954	0.205016	0.227298	0.228982	0.040762	0.160604	0.197636	0.196301	0.204401	0.171448
5497	DAG(17:0/18:1)	0.676406			CPYYIMXJKFANHS-ZPHPHTNESA-N	626.575	528.044	0.184238	0.269793	0.361025	0.19023	0.318722	0.149107	0.245519	0.340173	0.183141	0.241219	0.250727	0.248241	0.249353	0.252142
8536	PC(16:0/18:3)	0.675245			JMAYDGBZRHQJAT-XSMZTDTHSA-N	756.555	333.884	18.2702	31.346	34.6267	42.8169	49.6123	21.9849	33.1095	49.7507	15.9654	21.4717	29.9724	35.6608	32.4445	30.8776
7440	PC(14:0e/17:0)	0.675193			JIMMLBKZVOQHGU-UHFFFAOYSA-N	706.594	366.653	1.19858	5.03869	3.72301	2.81691	2.08929	1.5095	2.72933	7.59463	6.58268	8.02349	8.62726	8.71871	10.7183	8.37751
8023	PE(14:0e/22:1)	0.674705			VBDBLHXJJBLQSC-ZCXUNETKSA-N	732.589	494.613	0.855076	1.882	1.07584	1.01052	0.720759	0.541909	1.01435	2.87776	1.89815	2.40818	2.95874	2.13399	2.92795	2.53413
5742	PC(6:0/19:0)	0.674697			BREPULJZLBNILU-UHFFFAOYSA-N	636.46	118.906	0.0539469	0.0459569	0.144428	0.220421	0.209445	0.117658	0.131976	0.187101	0.124151	0.211294	0.144772	0.0559319	0.184606	0.151309
8362	PS(20:0/13:1)	0.673612			ZHVMBOWKJVQUFP-NTMALXAHSA-N	748.528	388.245	1.42031	2.68371	2.16029	2.14917	2.44385	1.52704	2.06406	3.36251	2.97521	3.38296	2.8344	2.6043	3.16115	3.05342
10934	TAG(16:0/17:1/18:1)	0.673121			WHWWSPAFLPLISL-LIZOOBNRSA-N	862.788	713.854	0.0525148	0.086728	0.10583	0.0693132	0.0688936	0.0369972	0.0700462	0.180053	0.101242	0.0995278	0.131797	0.108184	0.136829	0.126272
9684	TAG(14:0/16:0/17:1)	0.672498			YCIXHHOEWYWALU-SGEDCAFJSA-N	808.743	691.086	0.0643424	0.0409491	0.0469213	0.0551505	0.0468151	0.0429054	0.049514	0.0945701	0.0495508	0.0635379	0.0576135	0.0544626	0.0563912	0.0626877
7612	HexCer/NS(d18:1/17:0)	0.66986			VQADGGHNXABKOV-SJCQXOIGSA-N	714.588	397.348	0.0360782	0.0403667	0.052419	0.0682701	0.0761194	0.0281793	0.0502388	0.0682917	0.0168892	0.0307398	0.0373522	0.0634104	0.0288379	0.0409202
10924	SHexCer(d15:1/25:1)	0.669638			RQZJKIVBKGHEIE-GPVNBQOJSA-N	862.625	345.96	0.179881	0.236173	0.281777	0.296673	0.205226	0.165822	0.227592	0.492015	0.600775	0.558784	0.609326	0.549484	0.714875	0.587543
6747	Cer/NS(d18:1/26:0)	0.668784			CJROVRTUSFQVMR-NHFVQZBWSA-N	678.676	616.474	0.00453172	0.0124823	0.0239287	0.0408741	0.0159767	0.00835857	0.017692	0.0239781	0.0199056	0.0236508	0.0352142	0.0303368	0.0367616	0.0283079
8635	PE(18:0e/20:1)	0.66702			WXYGZCLCGIRTNZ-ZPHPHTNESA-N	760.621	530.33	0.312722	0.841448	0.696183	0.700947	0.443713	0.231984	0.537833	2.05393	1.21455	1.58443	1.46966	1.71465	2.02095	1.67636
9086	TAG(13:0/16:0/16:1)	0.665305			YRZREGAYULDXSH-LCUIJRPUSA-N	780.71	668.688	0.0327014	0.0107791	0.00822412	0.00995523	0.0111707	0.00997876	0.0138016	0.016063	0.0132195	0.00487892	0.0130049	0.00761438	0.0152833	0.0116773
10329	TAG(15:0/16:0/18:1)	0.665045			KWXJMBTWCDOOOM-QOCHGBHMSA-N	836.77	710.847	0.074995	0.082908	0.105402	0.0748199	0.0783812	0.0495453	0.0776752	0.158961	0.0945076	0.0989973	0.134093	0.111328	0.120408	0.119716
6266	DAG(18:1/20:5)	0.664469			JLJZWBKQVKCOJP-HHHWHCSPSA-N	658.541	444.96	0.140408	0.165705	0.25377	0.234949	0.295085	0.260155	0.225012	0.224583	0.0708041	0.119879	0.166201	0.213452	0.129497	0.154069
8323	PC(14:0e/20:1)	0.662634			LKFUTNGOWZWVPC-MRCUWXFGSA-N	746.606	436.469	75.1085	101.076	125.443	136.335	99.9263	45.4844	97.2289	167.098	107.968	118.533	125.159	133.548	153.027	134.222
5732	PC(2:0/23:0)	0.66245			OXZLZRDIUZBACN-UHFFFAOYSA-N	636.384	78.987	0.0113067	0.00607799	0.0542298	0.026899	0.0296704	0.0391691	0.0278922	0.0513035	0.0472836	0.0530112	0.032443	0.0391633	0.0493311	0.0454226
8452	PC(14:0/20:5)	0.662169			WCNDCUHEAPXSRE-WVLIMAHDSA-N	752.522	272.137	0.284797	0.283203	0.635002	0.564122	0.837657	0.303189	0.484662	0.408668	0.18488	0.252248	0.373968	0.388202	0.36203	0.328333
6682	PC(12:0/16:1)	0.660778			YTBUBHOCZIYJCN-MSUUIHNZSA-N	676.491	248.71	0.179518	0.0531436	0.247391	0.410244	0.222878	0.131998	0.207529	0.0825299	0.0765286	0.0610624	0.063427	0.0677702	0.0738976	0.0708693
8080	PC(16:0/16:0)	0.660488			KILNVBDSWZSGLL-UHFFFAOYSA-N	734.57	339.037	0.255457	0.269503	0.37443	0.435113	0.275499	0.143161	0.292194	0.386406	0.261528	0.314959	0.282314	0.299031	0.00660433	0.258474
12331	TAG(18:1/18:2/20:1)	0.659023			HJTVQGCEWGLLJL-VCFWUCCFSA-N	928.835	728.871	0.0563027	0.19275	0.113694	0.106558	0.0956145	0.0376557	0.100429	0.29512	0.190651	0.197586	0.215254	0.218346	0.28385	0.233468
10982	TAG(16:0/17:0/18:1)	0.658385			FCWXNRYUXIEVJC-QOCHGBHMSA-N	864.794	713.376	0.0144973	0.0165436	0.0258498	0.0151277	0.0152247	0.00866738	0.0159851	0.0397134	0.0201334	0.03499	0.029811	0.0306864	0.0256615	0.0301659
7093	PC(14:0e/16:0)	0.657151			BYMZZQJJOHDZOU-UHFFFAOYSA-N	692.56	383.096	31.4296	44.783	66.5178	73.1651	44.1332	31.1332	48.527	69.4925	54.9811	62.5492	68.0769	68.2706	82.8136	67.6973
10436	HexCer/NS(d20:1/24:0)	0.657042			ZCVOAPZXAFLDPZ-NHFVQZBWSA-N	840.733	575.802	0.0147355	0.0126217	0.0247712	0.0323176	0.0323915	0.0104164	0.021209	0.020447	0.0256968	0.0313836	0.0366792	0.0323571	0.0384002	0.0308273
9898	PC(18:1e/22:6)	0.656945			MWJZGUPJPKCTCF-BGOAOESGSA-N	818.592	264.139	0.0248974	0.0213932	0.0251016	0.0664212	0.0517243	0.0500134	0.0399252	0.0866828	0.017459	0.038519	0.0414288	0.0364927	0.0587881	0.0465617
7474	PC(14:1e/18:5)	0.65661			UJKXFRBYEJWFAZ-SRSDXETNSA-N	708.498	340.612	0.124796	0.144927	0.0566226	0.12005	0.172083	0.0860492	0.117421	0.226729	0.11617	0.192269	0.224615	0.131341	0.248102	0.189871
8581	PE(18:0e/20:2)	0.656199			RGGRDRLKCMHWDY-OHNCOSGTSA-N	758.652	484.19	0.0360928	0.0780342	0.0753372	0.0727451	0.0615397	0.0239836	0.0579554	0.098587	0.0888242	0.107945	0.13271	0.126339	0.162698	0.119517
8546	DGTS(18:3/18:3)	0.656003			SDGAOLAMGHCYGP-RSLAUBRISA-N	756.591	384.069	0.324953	0.547042	0.525348	0.500894	0.604736	0.391211	0.482364	0.691823	0.368124	0.498553	0.435873	0.64912	0.775107	0.569767
8459	PE(18:0e/20:5)	0.655448			FWURQWAWBUSJKV-GLWDABGQSA-N	752.559	436.562	1.88533	3.4624	2.79277	2.88096	2.99535	1.63687	2.60895	5.44493	3.16794	3.73897	4.1616	4.04774	4.45763	4.1698
8463	PE(16:0e/22:5)	0.654526			CFQRNKTWTBEFHB-SZRPQGNZSA-N	752.554	416.678	0.786112	1.81077	1.10307	1.01514	1.30549	0.818991	1.13993	2.11072	0.964886	1.38633	1.79356	1.98679	1.97069	1.70216
8420	PE(16:0e/22:6)	0.65427			JJMPYAHUHHQAJB-YKPVOZFUSA-N	750.59	425.346	0.0509833	0.0808931	0.13308	0.131953	0.207963	0.225201	0.138346	0.0757006	0.0785854	0.386113	0.113979	0.155493	4.61728	0.904525
4336	LPC(22:1)	0.654102			PAFOXYLFALKPOE-SEYXRHQNSA-N	578.418	160.591	0.111662	0.223704	0.159685	0.208129	0.202355	0.10324	0.168129	0.395266	0.242143	0.349974	0.314153	0.279357	0.400248	0.33019
5630	DAG(16:0/20:5)	0.652666			WLYFADQAJKNNQG-LPHKCNJWSA-N	632.525	440.02	0.219062	0.13764	0.208303	0.157409	0.243758	0.138304	0.184079	0.102959	0.0422475	0.0477399	0.0871575	0.0926433	0.0505606	0.0705514
7396	PE(14:0e/20:1)	0.652591			SFLKMBMDZAVDGR-ZCXUNETKSA-N	704.551	446.654	0.663905	1.16368	1.0485	1.14497	0.441067	0.279759	0.790313	2.64839	2.2031	2.21622	1.9499	2.00184	2.56486	2.26405
7989	PC(14:0e/19:2)	0.652491			FTJMXFKYHYIDLB-KMBURPGVSA-N	730.573	458.411	0.325572	0.767589	0.438008	0.582004	0.500626	0.20225	0.469342	0.982855	0.882884	0.939894	0.963701	1.01466	1.19569	0.996613
8078	PE(14:0e/22:0)	0.650451			QXZWTLKGEYRJCN-UHFFFAOYSA-N	734.72	524.296	0.0488448	0.0273678	0.0782289	0.0912981	0.0609208	0.0367252	0.0572309	0.1759	0.0305568	0.0396139	0.0421082	0.0596565	0.0450605	0.0654827
5728	LPC(26:0)	0.648447			WSDKRPCAPHRNNZ-UHFFFAOYSA-N	636.495	334.596	0.102713	0.231092	0.24645	0.259356	0.200751	0.0910589	0.18857	0.150463	0.0680024	0.0882071	0.0899926	0.104356	0.136685	0.106284
9084	PE(18:0e/22:5)	0.64835			WHJAXVALSIXNQX-MRYVCTGMSA-N	780.591	480.911	0.80128	1.78091	1.36372	1.43929	1.4492	0.592391	1.2378	3.11565	0.00803996	1.68889	2.02551	2.13925	2.15048	1.85464
3000	LPC(17:0)	0.647615			SRRQPVVYXBTRQK-UHFFFAOYSA-N	510.355	95.764	0.0989455	0.223133	0.148527	0.204712	0.28173	0.146796	0.183974	0.291325	0.193749	0.254905	0.236102	0.222552	0.240521	0.239859
6738	PE(14:0e/18:0)	0.645781			NGPKHQCDINRGKR-UHFFFAOYSA-N	678.543	446.903	0.0604568	0.0443637	0.0924716	0.116932	0.0389323	0.0398367	0.0654989	0.162998	0.165514	0.12923	0.262328	0.206273	0.270087	0.199405
8505	PE(16:0e/22:4)	0.645591			NXDMYSFXEOZPQK-PYQGTGCGSA-N	754.575	470.448	0.810987	1.50129	1.03933	2.10414	0.937221	0.605087	1.16634	2.05811	1.20104	1.30457	2.16454	1.51338	2.09017	1.72197
9899	PC(19:0/19:0)	0.64502			CJXPNBSAXZBLEC-UHFFFAOYSA-N	818.708	531.087	0.112619	0.103456	0.40633	0.505064	0.124648	0.0373127	0.214905	0.3065	0.304354	0.306471	0.475739	0.0237088	0.592056	0.334805
7441	PE(18:0e/16:0)	0.644987			FENSRZKRANTRCP-UHFFFAOYSA-N	706.574	491.033	0.0458414	0.0907333	0.101533	0.138079	0.0400852	0.0509784	0.0778751	0.165947	0.177735	0.173379	0.27914	0.348607	0.329745	0.245759
6454	PC(22:6e/7:0)	0.643864			DEYMMXRVKPUIJV-QUAAIENRSA-N	666.532	329.113	0.537118	0.879149	1.0026	1.17274	0.734307	0.412476	0.78973	1.35423	0.89511	0.983741	1.09189	0.973189	1.42746	1.12094
3871	DAG(14:0/16:0)	0.643438			NYNQTTOUQMCOEM-UHFFFAOYSA-N	558.51	465.191	0.361199	0.254615	0.529576	0.512291	0.435607	0.238988	0.388712	0.38739	0.148668	0.222409	0.30282	0.347544	0.243498	0.275388
8718	DGTS(18:1/18:1)	0.642042			CZJZOUHVPJKYAO-YEUCEMRASA-N	764.641	475.96	0.0669403	0.0855366	0.118493	0.14231	0.174563	0.116659	0.117417	0.318052	0.124885	0.132679	0.165899	0.230949	0.220877	0.19889
4786	DAG(15:0/18:1)	0.640863			GWAPRYUVSHVZHN-ZCXUNETKSA-N	598.488	468.833	0.0259413	0.020445	0.0244231	0.012093	0.0279387	0.0374922	0.0247222	0.0232366	0.012056	0.014149	0.0194641	0.0162484	0.0239645	0.0181864
9510	PC(18:1/19:1)	0.640256			GEUWKMFIZLQRRK-SXAUZNKPSA-N	800.617	434.662	5.35391	10.2344	8.61143	8.27978	9.93984	4.83732	7.87611	15.0076	9.2078	10.2912	11.409	11.606	12.8624	11.7307
7860	DAG(16:0/26:1)	0.639912			QIGNUCBYKTUAIG-VXPUYCOJSA-N	724.774	619.187	0.0189402	0.113409	0.0464469	0.027868	0.0525203	0.0271705	0.0477257	0.147537	0.0636222	0.0834613	0.152956	0.126307	0.175588	0.124912
10423	PEtOH(22:5/22:6)	0.639663			DLYCNXXNUKFINB-ITXZAKTCSA-N	840.642	442.539	0.401814	1.07401	0.741057	0.636794	0.976183	0.492778	0.720439	1.04039	0.6209	0.850497	0.753909	0.181061	1.0503	0.749509
8913	PMeOH(22:1/17:2)	0.639663			PUJQBJHMEZBQMU-LTEAFHAISA-N	772.586	389.887	19.6266	25.75	33.0319	31.5273	38.5429	19.9274	28.0677	40.3137	20.7497	24.9258	30.3478	29.6831	32.9847	29.8341
10151	PMeOH(22:4/22:5)	0.639663			WJWQIBXMGWIQBS-KVURKYSGSA-N	830.557	333.849	0.496245	0.419963	0.71895	0.80565	0.924393	0.732037	0.682873	0.785259	0.621221	0.797238	0.79082	0.810873	0.794793	0.766701
10272	PMeOH(18:3/26:4)	0.639663			RDBUAMNLKSGWSY-RNJHGCPOSA-N	834.586	325.694	1.61448	1.29525	4.53209	2.54033	2.79932	1.46579	2.37454	5.21013	1.5092	2.17739	2.12306	3.65857	1.86384	2.75703
9811	PEtOH(20:4/22:6)	0.639663			INKGYEOFSOBVBR-OVWFVFGPSA-N	814.538	308.019	0.0621769	0.0715529	0.110202	0.0868897	0.256548	0.0747927	0.11036	0.0917208	0.0470056	0.0487353	0.0869727	0.0676311	0.0923955	0.0724102
11666	TAG(18:1/18:2/18:3)	0.639355			PXFPBVBCKXAEFP-QZOFRBEOSA-N	896.72	706.803	0.0870655	0.114423	0.138088	0.0973137	0.100287	0.0672052	0.10073	0.171939	0.146653	0.148324	0.151559	0.156939	0.167269	0.157114
7663	PC(14:0e/18:2)	0.637477			IWGRIIUADPXTSC-AKMCNLDWSA-N	716.547	312.204	0.0538986	0.078146	0.119669	0.0977216	0.0775428	0.0536795	0.0801095	0.105986	0.0526343	0.0742459	0.062793	0.0571426	0.124492	0.0795489
8971	SM(d14:0/25:0)	0.634992			BQRZETCZQZIORJ-UHFFFAOYSA-N	775.631	443.545	0.323157	0.614644	0.577392	0.608491	0.509755	0.106824	0.45671	0.949798	0.481525	0.678189	0.247586	0.758314	0.80546	0.653478
10920	PC(24:1/18:5)	0.633005			IBTFKZWVSAFHMI-GSNYINFBSA-N	862.621	390.591	0.112797	0.0839122	0.0836259	0.133337	0.110836	0.087925	0.102072	0.108047	0.0703955	0.118191	0.123602	0.124452	0.125859	0.111758
7320	PC(15:1/15:1)	0.63208			BQTXNAKXHQSYOW-RYOQUFEFSA-N	702.502	290.947	0.0871675	0.0580278	0.113244	0.147639	0.159391	0.0702506	0.105953	0.098506	0.0367915	0.0756561	0.0924044	0.0898439	0.11156	0.0841271
7035	PE(16:0e/17:1)	0.631966			LDSPELKUOUZSNN-ICFOKQHNSA-N	690.543	339.037	7.80781	8.52018	13.4087	15.1558	9.46101	4.69526	9.84146	13.5256	8.95223	9.86292	9.95458	8.38577	12.7489	10.5717
7385	PC(14:0e/17:1)	0.631773			BBUUIRCSNJNHEK-ZZEZOPTASA-N	704.557	394.326	0.339951	0.744629	0.54773	0.539402	0.747835	0.441534	0.56018	0.622518	0.343996	0.197618	0.487851	0.569013	0.21425	0.405874
9368	PC(14:1e/24:4)	0.630851			CAKDKRBPPNBZMU-SFRKOHFQSA-N	794.607	411.505	1.07829	2.24531	1.30877	1.37809	1.75416	1.3568	1.52024	2.12979	1.35772	1.67181	1.80103	1.92173	2.08504	1.82785
6885	DAG(18:1/22:6)	0.630661			ZILMKERHGSKQBG-HILQMKNTSA-N	684.557	463.725	0.103952	0.0556034	0.128672	0.113647	0.134635	0.0551221	0.0986053	0.105876	0.0521722	0.0252612	0.0536857	0.0889895	0.0883449	0.069055
9594	DGTS(20:5/20:5)	0.627633			KIJDWDQXQKAFTC-IYICPNJGSA-N	804.575	386.579	0.765783	3.00222	2.65739	1.62669	2.97218	1.11518	2.02324	3.96147	1.57435	3.57772	3.45501	3.09939	4.04479	3.28546
6405	PC(14:0e/14:0)	0.6267			XCOSZEFYPGMWET-UHFFFAOYSA-N	664.528	329.561	5.47222	8.82379	10.6523	12.5508	7.84082	4.12118	8.24353	13.8937	9.31757	11.158	11.2556	9.99051	15.0496	11.7775
5535	DGTS(13:0/13:0)	0.62602			BIVZAPDXCVZLFC-UHFFFAOYSA-N	628.499	118.236	0.137024	0.165196	0.109057	0.125368	0.105174	0.0881712	0.121665	0.119522	0.10157	0.102032	0.09767	0.0782645	0.105117	0.100696
6889	DGTS(15:0/15:0)	0.625882			WPTIHMADDZPDAU-UHFFFAOYSA-N	684.619	546.193	0.0181108	0.0180827	0.0214325	0.0225762	0.00933948	0.0073967	0.0161564	0.0580141	0.0101971	0.0183591	0.0191304	0.0187863	0.0203053	0.0241321
8103	PS(16:0/16:0)	0.625877			KLFKZIQAIPDJCW-UHFFFAOYSA-N	736.518	327.17	0.07975	0.0593211	0.140922	0.101705	0.0945447	0.0662548	0.0904162	0.104586	0.0634623	0.0427341	0.108746	0.131879	0.0960379	0.0912409
10324	SHexCer(d15:0/23:1)	0.625669			RRZWRAGUQIZKCQ-VXPUYCOJSA-N	836.599	354.978	0.107859	0.11975	0.211268	0.238227	0.357289	0.234411	0.211467	0.372365	0.247396	0.410768	0.338972	0.381334	0.446857	0.366282
9289	PC(18:0/18:0)	0.625615			NRJAVPSFFCBXDT-UHFFFAOYSA-N	790.658	499.553	0.0764239	0.163007	0.1565	1.25063	0.153055	0.0778759	0.312916	0.224168	0.107533	0.135122	0.212705	0.124147	0.151292	0.159161
8035	DGTS(17:2/17:2)	0.62546			LTBXBKHHMJYQLZ-QYCRHRGJSA-N	732.53	550.129	0.00804005	0.0115278	0.00428778	0.00562898	0.00257943	0.0130902	0.0075257	0.0054069	0.00339075	0.00627952	1.82781e-05	0.00519909	0.00573128	0.00433764
4389	LPC(22:0)	0.624771			UIINDYGXBHJQHX-UHFFFAOYSA-N	580.433	213.351	0.0357334	0.169631	0.0766199	0.0839323	0.0827542	0.0382993	0.0811616	0.192182	0.112252	0.151252	0.154837	0.155525	0.214399	0.163408
6208	DGTS(14:0/14:0)	0.624679			YBQALPZOCOIUNB-UHFFFAOYSA-N	656.56	427.762	0.0721088	0.100799	0.0986641	0.0860454	0.0206394	0.0736435	0.0753167	0.107807	0.0609828	0.101789	0.0929984	0.0956621	0.086368	0.0909345
12397	DGTS(24:1/24:1)	0.624518			BORJRCXPTRIKHM-DSOYXUETSA-N	932.773	699.844	0.00808947	0.0170345	0.0198698	0.0109607	0.0172519	0.0104758	0.013947	0.0278704	0.0152158	0.0127548	0.0201124	0.0249319	0.0148227	0.0192847
12460	DGTS(24:0/24:0)	0.624414			YDWRVXNGUAHSPU-UHFFFAOYSA-N	936.81	742.93	0.169658	0.674601	0.370467	0.256161	0.251337	0.129967	0.308698	1.18356	1.05184	1.00141	1.05286	0.926929	1.05801	1.04577
8915	DAG(24:0/22:5)	0.624072			VTVJRMYJONQWHJ-FIYYLASMSA-N	772.715	624.619	0.0080408	0.00538156	0.0068317	0.00363332	0.00604508	0.00603837	0.00599514	0.00424999	0.00782158	0.00397919	0.00618842	0.00870288	0.00466118	0.00593387
8461	DGTS(18:4/18:4)	0.623602			DWEVQTYVOITRPQ-QIURYZFVSA-N	752.56	333.628	0.0515369	0.402213	0.116466	0.157429	0.294992	0.05922	0.18031	0.336085	0.121615	0.158243	0.207073	0.160036	0.303919	0.214495
7530	PC(14:0e/18:5)	0.623272			GAFWOJKDMXZZTG-KOQZQRJKSA-N	710.534	251.342	0.00363174	0.00737644	0.00442198	0.00692652	0.00461321	0.00189227	0.00481036	0.00754403	0.00793283	0.00754108	0.00710324	0.00643381	0.00547382	0.0070048
9241	DGTS(19:2/19:2)	0.623224			FWVUKKFCQAKYEC-HBZIWDQGSA-N	788.654	501.385	0.704077	1.40635	1.36164	1.3804	1.3513	0.799848	1.16727	1.97348	1.00142	1.21279	1.4519	1.82005	1.486	1.49094
11075	DGTS(22:3/22:3)	0.623181			QTDWLPMQKCKTDV-NSOMFCEZSA-N	868.681	505.252	0.508124	0.965921	1.09254	1.04163	1.23076	0.405788	0.874128	1.37773	0.726638	1.06074	0.997176	1.11107	1.15867	1.072
10699	DGTS(21:0/21:0)	0.623053			LEEMRJVVPPZTIT-UHFFFAOYSA-N	852.715	685.808	0.177812	0.221123	0.329392	0.220113	0.231707	0.119535	0.216614	0.494885	0.305687	0.304794	0.350567	0.322027	0.342599	0.353426
10043	DGTS(20:0/20:0)	0.622996			UJVBVKBVRHUGJL-UHFFFAOYSA-N	824.684	663.637	0.108239	0.085162	0.120434	0.0986183	0.0919526	0.0696802	0.0956809	0.149388	0.155529	0.133082	0.141347	0.105767	0.151698	0.139469
13112	DGTS(26:4/26:4)	0.622996			HKJPBLMAMPOAEG-QIURYZFVSA-N	976.749	662.005	0.0130446	0.0139369	0.00499254	0.015941	0.0158835	0.00963655	0.0122392	0.0160397	0.0146064	0.0130301	0.0176167	0.0131527	0.0090524	0.0139163
11157	DGTS(22:2/22:2)	0.622996			ZXSCNWNYJNZION-ZPPAUJSGSA-N	872.713	568.998	0.219121	0.923216	0.57394	0.531333	0.555186	0.272948	0.512624	0.563268	0.253122	0.41379	0.405352	0.396869	0.466221	0.416437
9764	DGTS(20:3/20:3)	0.622996			CEFNSIGIOWGHSL-RSLAUBRISA-N	812.654	533.881	0.0421575	0.0792818	0.0763757	0.0750529	0.0616892	0.0515802	0.0643562	0.211142	0.0948228	0.0871513	0.107978	0.171417	0.150095	0.137101
7389	DGTS(16:2/16:2)	0.622996			DJELWIJRKHIQRR-ZTELRPNUSA-N	704.56	485.534	0.0778177	0.010852	0.208868	0.216118	0.112088	0.089286	0.119172	0.340877	0.281499	0.36142	0.50006	0.571671	0.547372	0.433817
8628	DGTS(18:2/18:2)	0.622996			INWYROLEMSMIJA-ZPPAUJSGSA-N	760.622	461.043	2.23255	3.82633	3.86157	3.19771	3.69046	2.58088	3.23158	5.81822	2.62868	3.8812	6.78474	4.33012	4.77503	4.703
6792	DGTS(15:1/15:1)	0.622996			FBSDESNALWOMMV-RYOQUFEFSA-N	680.55	356.267	0.0692103	0.150922	0.15262	0.171863	0.119034	0.14591	0.134926	0.203885	0.166207	0.222222	0.204687	0.168452	0.229091	0.199091
4817	DGTS(12:0/12:0)	0.622996			XYAXAXHMRDCSHP-UHFFFAOYSA-N	600.468	87.577	0.198956	0.229585	0.165025	0.178592	0.158547	0.138911	0.178269	0.19114	0.169201	0.175436	0.149569	0.150905	0.196846	0.172183
8684	PC(17:0/17:0)	0.620662			RTWAYAIMWLNAJW-UHFFFAOYSA-N	762.593	407.186	28.8284	29.6072	37.791	41.2484	35.592	25.9226	33.1649	38.9346	29.4581	33.0248	33.2223	33.9793	35.9214	34.0901
6730	PC(14:0/14:0)	0.620037			CITHEXJVPOWHKC-UHFFFAOYSA-N	678.507	295.509	4.36813	4.10233	8.68166	9.52626	7.23387	3.35832	6.21176	7.15764	3.07501	4.23191	5.92069	5.17436	7.21299	5.4621
8382	DAG(18:1/26:2)	0.619888			JALHTVSDWAOKQH-IINMVKDTSA-N	748.683	616.567	0.0232688	0.0173951	0.0317661	0.0308818	0.0349281	0.0109329	0.0248621	0.0139804	0.00595738	0.00891305	0.00960449	0.00953532	0.0100163	0.00966784
6632	DGTS(10:0/20:5)	0.617331			RLHMCRYHBVUWDV-BOSZLVJWSA-N	674.512	398.566	0.519689	0.793737	0.735693	0.936014	0.457707	0.326222	0.628177	1.56911	1.48474	1.4078	1.19552	1.09665	1.5987	1.39209
7325	DGTS(10:0/22:5)	0.616762			UNVIZUPCYYSENS-KDPMOZFYSA-N	702.544	445.975	3.12213	5.55037	4.9338	5.48286	3.36753	1.83466	4.04856	13.4537	10.9861	10.503	9.77393	9.76806	12.8203	11.2175
3991	DGTS(2:0/20:4)	0.616434			NNJOTDIAVFTXQH-ZKWNWVNESA-N	564.394	92.991	0.0341778	0.0276784	0.0743464	0.0755837	0.0605223	0.0323404	0.0507748	0.0508143	0.0307964	0.0284009	0.0303547	0.0315464	0.050704	0.0371028
7811	PEtOH(17:0/17:0)	0.616271			JITWQDNPAANMAD-UHFFFAOYSA-N	722.555	373.346	1.06238	0.669993	1.28683	1.42253	0.79653	0.902166	1.02341	1.48987	1.92401	1.4822	1.37383	1.82033	1.41989	1.58502
4783	DAG(16:0/17:1)	0.615446			CNVMYUWURZZCCS-ICFOKQHNSA-N	598.541	492.062	0.162377	0.174063	0.242237	0.238235	0.269048	0.149768	0.205955	0.183313	0.112376	0.105556	0.127982	0.157459	0.125287	0.135329
11111	TAG(16:1/18:1/18:3)	0.614954			ZEDPEGHVSKGYML-XYLWLRQFSA-N	870.705	703.919	0.114931	0.126023	0.142023	0.117831	0.106514	0.0819773	0.114883	0.178064	0.169992	0.183114	0.175926	0.169822	0.190394	0.177885
11982	PC(24:4/22:6)	0.614823			OHNVFXLNNQWYQJ-XCONFSOHSA-N	910.64	410.644	0.0508837	0.125743	0.0923646	0.061413	0.0484349	0.0498728	0.071452	0.165554	0.133521	0.180059	0.158025	0.185321	0.242021	0.177417
12663	SHexCer(d25:0/21:1)	0.613416			HAUPAZGZASKNHA-SGEDCAFJSA-N	948.739	499.315	0.00636876	0.0427126	0.0251662	0.0179088	0.0102982	0.00521988	0.0179457	0.0846428	0.0579556	0.104477	0.210113	0.151587	0.193783	0.13376
9476	HexCer/NS(d18:1/23:0)	0.613176			SJGWLQDELUWRDA-JMUUFCRMSA-N	798.637	519.959	0.305959	0.823624	0.761182	0.896448	0.0429575	0.478021	0.551365	1.04743	0.99943	1.24401	1.63047	1.64117	1.97444	1.42283
9194	PC(18:1/18:1)	0.613052			SNKAWJBJQDLSFF-YEUCEMRASA-N	786.657	455.814	3.62641	4.22681	5.65127	7.0723	6.10694	3.26217	4.99098	5.61917	3.57681	4.17116	4.06404	5.5588	4.79087	4.63014
7647	PC(5:0/26:2)	0.612342			NPHZSWCBMPAXLM-NFYLBXPESA-N	716.521	295.68	0.1305	0.103114	0.192077	0.197253	0.128667	0.107432	0.143174	0.135365	0.0781973	0.0992665	0.116739	0.127034	0.163349	0.119992
9564	PC(16:4/22:4)	0.611739			BADSHXQNHNQGTQ-QSLUXWIJSA-N	802.592	242.771	0.0220135	0.0136181	0.0203949	0.0332069	0.0115725	0.00970756	0.0184189	0.0176948	0.0141809	0.0117928	0.0117423	0.0293407	0.0348776	0.0199382
2897	LPE(20:3)	0.611181			UEONHLLDVDPRRN-PDBXOOCHSA-N	504.342	93.627	0.0218902	0.0993229	0.111641	0.327184	0.110184	0.0863657	0.126098	0.374731	0.163207	0.293039	0.279154	0.284601	0.46702	0.310292
9879	SM(d14:0/28:0)	0.610714			IODQAUUFSUVFJA-UHFFFAOYSA-N	817.716	545.309	0.08455	0.21048	0.346191	0.257026	0.0822249	0.0757908	0.176044	0.733893	0.434239	0.981062	1.19538	1.43252	1.83597	1.10218
7606	PC(14:0e/18:3)	0.610009			PYJVKRHLERXAPH-XSMZTDTHSA-N	714.543	312.475	0.355765	0.674108	0.719437	0.654315	0.907804	0.424072	0.622583	0.941519	0.49347	0.620747	0.752182	0.631132	0.990207	0.738209
10215	PMeOH(22:4/22:4)	0.608901			HEWPCXOHBOXFKT-XTOJRFFLSA-N	832.585	354.547	2.54142	4.05378	3.6804	3.62127	4.79378	3.23543	3.65435	4.96414	3.01562	3.6432	4.37205	4.84095	4.43538	4.21189
8282	PC(15:0/18:2)	0.608445			DGBYUHHIADYUMU-AKMCNLDWSA-N	744.58	366.599	0.46328	0.809185	0.321144	0.617831	1.13599	0.493364	0.640132	0.884156	0.504883	0.67675	0.717543	0.593809	0.809373	0.697752
7447	PC(14:0/16:0)	0.607974			RFVFQQWKPSOBED-UHFFFAOYSA-N	706.54	350.301	48.1955	44.099	82.0707	89.0048	72.9834	54.771	65.1874	73.9418	42.876	57.6371	66.816	68.7146	69.7036	63.2815
8813	PC(14:0e/22:4)	0.607881			XNXQCABXDBIRLF-LTFXTMEVSA-N	768.589	393.968	6.50538	12.6101	10.4461	10.3303	11.3583	5.83089	9.51351	15.5604	8.76765	10.0005	11.7512	10.8187	13.6899	11.7647
8764	PE(18:3e/21:2)	0.607053			KBCKIIWZLVZGBC-BLKLUFERSA-N	766.578	360.543	3.93349	6.50023	5.49144	6.21251	6.31826	4.00104	5.4095	8.65395	4.85269	6.57602	6.2887	6.95018	8.98544	7.05116
10275	PC(20:3/20:3)	0.606762			SUSAZHLUBGMSDJ-RSLAUBRISA-N	834.592	354.545	0.58906	0.939501	0.815769	0.837461	1.36639	0.800177	0.891393	1.04599	0.641014	0.814116	1.08025	1.06062	0.899094	0.923514
11013	PC(22:5e/22:6)	0.605668			LWWLDVCKOPYIGE-QRFKBRFNSA-N	866.549	417.867	0.184544	0.151834	0.1343	0.113667	0.152522	0.256869	0.165623	0.141269	0.187734	0.179886	0.134075	0.136328	0.133326	0.152103
8952	PC(14:0e/22:1)	0.605451			CTZJPIRYGNJXMR-MRCUWXFGSA-N	774.639	482.992	19.6716	36.2653	40.6977	46.916	27.8714	11.5016	30.4873	60.722	32.4603	40.027	40.7962	41.9545	53.4216	44.8969
6553	DAG(16:0/22:0)	0.604864			JAJNYVORAKCQCM-UHFFFAOYSA-N	670.637	610.709	0.0364888	0.149055	0.0657061	0.0683617	0.0650262	0.0387261	0.0705606	0.157655	0.0912252	0.127104	0.151716	0.143282	0.193461	0.144074
4439	DAG(16:1/16:1)	0.604071			HSQHRRHRYJNSOC-VMNXYWKNSA-N	582.51	432.174	0.346008	0.177232	0.438159	0.433228	0.357194	0.210781	0.3271	0.193685	0.140797	0.132944	0.157153	0.16298	0.196531	0.164015
9854	PC(17:2/22:6)	0.603038			DTWMXHHULZZSNB-BRYGMMRHSA-N	816.639	208.184	0.00420517	0.00667957	0.00421702	0.0041417	0.0211537	0.00259658	0.00716563	0.00642451	0.00457445	0.00604011	0.00505116	0.00482475	0.00501086	0.00532097
7937	PC(14:1e/19:2)	0.602772			ALUZOFCQBYVXAR-NLIWCXCPSA-N	728.575	366.565	0.138428	0.444281	0.437261	0.346012	0.147106	0.281278	0.299061	0.490122	0.790542	0.851173	0.831056	0.890232	0.810304	0.777238
11990	TAG(16:0/19:0/20:6)	0.601279			KJBRAOCZRJSOAL-NKLHELQGSA-N	910.736	715.451	0.0055176	0.018906	0.0196878	0.0128823	0.0221443	0.00951376	0.0147753	0.0333786	0.0278145	0.0216008	0.02538	0.0226476	0.0238237	0.0257742
9757	PC(20:1/18:2)	0.597926			KJDCENXZHMAYTN-FPIVKKIXSA-N	812.607	389.125	1.42728	3.83764	2.13888	2.04434	2.865	1.68246	2.3326	2.98844	1.54639	1.69695	3.6324	2.38006	2.42363	2.44465
3705	LPC(20:1)	0.596756			YYSFWGQAKJTHRE-SEYXRHQNSA-N	550.386	118.174	0.262996	0.904941	0.645944	0.910451	0.708835	0.399611	0.638797	2.4126	1.78257	2.50298	1.72756	1.48596	2.55531	2.07783
6679	PC(6:0/22:1)	0.59648			KREARWBNLPCLNH-NXVVXOECSA-N	676.427	265.176	0.00846565	0.0060443	0.07859	0.00785839	0.075668	0.00295164	0.0299297	0.00697564	0.00648763	0.00539374	0.0533161	0.0413484	0.0462677	0.0266315
7757	DAG(24:1/18:2)	0.595733			UKWSSBAVFBGWFL-MRMOKQRHSA-N	720.652	588.629	0.0268014	0.0476784	0.0580222	0.0655105	0.055815	0.0286225	0.047075	0.0420521	0.0209866	0.0371144	0.0286337	0.0282134	0.033941	0.0318235
12962	TAG(18:3/20:3/21:0)	0.59266			ZIFSWBRKRZLXQN-SUZYDGKBSA-N	966.85	684.145	0.00809098	0.00883935	0.00753402	0.00917248	0.00935668	0.00683168	0.0083042	0.0148033	0.0105801	0.0110053	0.0132442	0.0151143	0.0082422	0.0121649
8159	PG(16:0/16:1)	0.591479			NOFOTAHTYLXZNV-PEZBUJJGSA-N	738.543	305.062	0.57831	0.990414	1.13691	1.38423	1.27219	0.513166	0.979203	1.65637	0.82076	0.95893	1.33938	1.3188	1.75904	1.30888
7751	PC(14:0e/18:0)	0.590551			LZRRAULJOVYLHT-UHFFFAOYSA-N	720.591	432.305	12.636	15.0232	32.1259	30.2668	22.7874	17.1568	21.666	23.8929	16.564	20.9326	25.9791	31.8162	28.6994	24.6474
9861	TAG(12:0/14:3/22:1)	0.589363			QYZIDPSYMLLQNS-FGCVFDGQSA-N	816.709	644.374	0.00648846	0.0060384	0.0123009	0.00764633	0.00471866	0.00514892	0.00705694	0.0145864	0.00679271	0.00986649	0.0135986	0.012361	0.0118279	0.0115055
10277	PEtOH(15:0/27:0)	0.588326			SMYOSKWCUGJPJO-UHFFFAOYSA-N	834.681	543.998	2.49635	2.80644	4.34329	4.91821	2.8166	2.45389	3.3058	6.51416	5.73696	5.84675	6.89221	6.97103	8.20856	6.69494
9716	PMeOH(26:1/16:4)	0.588326			PGPOMBRITGPHGT-KYBBPPEYSA-N	810.6	412.381	3.79155	6.05976	4.68206	4.65014	6.35489	4.93125	5.07828	5.29189	4.2109	4.26722	4.89091	5.76722	4.89966	4.88797
9988	PEtOH(20:3/22:3)	0.588326			KFNIADFJDSRDQZ-ZWGVADEWSA-N	822.604	391.7	0.521089	0.928716	0.637519	0.868575	0.90696	0.532392	0.732542	0.837474	0.476347	0.464439	0.599352	0.671416	0.636207	0.614206
7381	PEtOH(16:0/17:2)	0.588326			GZTZHLIYEYWHHL-OHNCOSGTSA-N	704.523	331.995	0.180356	0.849029	0.284509	1.85212	1.74606	0.926137	0.973037	1.79244	0.944794	1.02574	1.26405	1.16458	1.28796	1.24659
8501	PEtOH(15:1/22:4)	0.588326			QNEMLXCWDFEEQI-RGBMNRTRSA-N	754.537	309.11	3.10328	1.06529	2.22326	2.80012	2.70547	1.15175	2.17486	2.06081	0.348182	1.10149	1.58049	1.59294	1.87038	1.42571
8675	PC(17:2/18:5)	0.588271			MQGCHOACCWYLRK-WHYDMFETSA-N	762.504	355.411	0.0273191	0.180715	0.1329	0.0387017	0.129669	0.0868041	0.0993513	0.21494	0.14499	0.16191	0.27466	0.195827	0.209274	0.200267
2541	ACar(22:3)	0.587156			OCGDLIUNELUBCT-YHTMAJSVSA-O	478.389	746.85	0.243724	0.286781	0.287934	0.28148	0.336595	0.246145	0.280443	0.323779	0.351731	0.317006	0.301066	0.334363	0.334983	0.327155
2728	ACar(23:3)	0.587156			IRZTZUFPQVMARN-YHTMAJSVSA-O	492.405	743.053	0.165672	0.117405	0.207381	0.189247	0.195553	0.184092	0.176558	0.18859	0.188535	0.180269	0.173004	0.211777	0.203494	0.190945
3391	ACar(26:3)	0.587156			HJSHMGBKAQRNHQ-YHTMAJSVSA-O	534.451	246.165	0.583194	0.613026	0.404425	0.467251	0.380924	0.331499	0.463387	0.415806	0.418859	0.393407	0.302066	0.28593	0.363711	0.363297
2091	ACar(19:3)	0.587156			AQBRAXVKMMUSPP-YHTMAJSVSA-O	436.342	240.385	0.0306661	0.0298813	0.0436816	0.0454492	0.0314906	0.0732929	0.0424103	0.0336548	0.0417559	0.0937963	0.0345452	0.0917847	0.0403711	0.0559847
1909	ACar(18:3)	0.587156			GCEIHHLHHYUVPL-OBWVEWQSSA-O	422.328	211.636	0.0162326	0.0283918	0.0182865	0.0260681	0.0259701	0.0184545	0.0222339	0.039118	0.0305243	0.0470996	0.0608672	0.027839	0.0399766	0.0409041
2250	ACar(20:3)	0.587156			DBCKADUSYJAPII-LJURNQLPSA-O	450.357	211.454	0.0758912	0.0837914	0.103764	0.120667	0.19345	0.0666956	0.107377	0.158691	0.161707	0.149537	0.129085	0.151005	0.312778	0.177134
2388	ACar(21:3)	0.587156			LQTJGCHIVUXNSL-UVKUXWPTSA-O	464.374	211.432	0.0494562	0.0549716	0.0572387	0.0919384	0.0659659	0.0456069	0.0608629	0.0695373	0.0592172	0.0633281	0.111744	0.0699449	0.149947	0.0872864
3009	ACar(24:1)	0.587156			YOSHSFXLFYPEIS-WUKNDPDISA-O	510.45	209.731	0.00897028	0.0139118	0.0101133	0.00570026	0.012353	0.0102055	0.010209	0.0172329	0.00639826	0.0042537	0.00548705	0.0144067	0.00645213	0.00903846
2635	ACar(22:0)	0.587156			IUMXSSOVGPXXJL-UHFFFAOYSA-O	484.435	208.22	0.00588238	0.00906477	0.00612773	0.0053026	0.00636518	0.00510564	0.00630805	0.0208642	0.0100951	0.0120938	0.00936312	0.0158712	0.012072	0.0133932
1734	ACar(17:3)	0.587156			ZELKYVPAKIMYJO-YHTMAJSVSA-O	408.313	193.947	0.0438943	0.0564832	0.0669397	0.0699285	0.0578549	0.0511529	0.0577089	0.10972	0.065542	0.102861	0.0848689	0.108634	0.191193	0.11047
2699	ACar(23:4)	0.587156			SCBPQUCUBCXTKQ-CGRWFSSPSA-O	490.375	167.448	0.0209764	0.0208006	0.0112126	0.0113905	0.0101464	0.0113958	0.0143204	0.0106669	0.0129783	0.011444	0.0108576	0.00937572	0.017472	0.0121324
2293	ACar(20:1)	0.587156			PVOQPLSKYNZHOT-OUKQBFOZSA-O	454.33	163.414	0.134728	0.129242	0.165973	0.157049	0.140172	0.134596	0.143627	0.1715	0.159197	0.144743	0.165697	0.173907	0.194937	0.16833
1572	ACar(16:3)	0.587156			BZWHRBUVELQZRZ-ZUGARUELSA-O	394.328	159.026	0.00511149	0.0213106	0.0265681	0.0198362	0.0170065	0.017778	0.0179352	0.0252978	0.0337339	0.0315316	0.0289062	0.0300584	0.0359695	0.0309163
2607	ACar(22:1)	0.587156			NLQWXKWLWHLPMC-CCEZHUSRSA-O	482.42	157.556	0.0166434	0.0246751	0.0147532	0.0131746	0.00673062	0.0144661	0.0150738	0.0596234	0.0264226	0.0249302	0.0330278	0.0280813	0.0511069	0.0371987
2311	ACar(20:0)	0.587156			SVJLJQBGUITFLI-UHFFFAOYSA-O	456.404	154.439	0.011852	0.0493354	0.0211168	0.0161966	0.0297601	0.0158273	0.0240147	0.188187	0.0926811	0.0924315	0.118396	0.111184	0.193	0.132647
1355	ACar(15:3)	0.587156			KXYUEVBTZKGNJQ-YHTMAJSVSA-O	380.286	140.633	0.0515814	0.0707676	0.284762	0.283288	0.263919	0.162766	0.186181	0.198313	0.152583	0.15489	0.16069	0.20803	0.235119	0.184937
2445	ACar(21:1)	0.587156			MQJHBFBVWNJAEP-FOCLMDBBSA-O	468.345	138.423	0.039066	0.225573	0.032881	0.0439755	0.0254715	0.0235565	0.0650872	0.0905778	0.0584071	0.0760739	0.0570379	0.0684513	0.109555	0.0766838
2924	ACar(24:3)	0.587156			GZMHLFZEXKZJNZ-SAAUORLLSA-O	506.362	115.54	0.0609937	0.0343448	0.0134932	0.0450245	0.0205273	0.0136264	0.031335	0.0438841	0.0231014	0.0384082	0.0242285	0.0347233	0.0415452	0.0343151
1997	ACar(18:0)	0.587156			FNPHNLNTJNMAEE-UHFFFAOYSA-O	428.307	112.344	0.0532146	0.147587	0.156179	0.137852	0.206668	0.145397	0.14115	0.457554	0.213968	0.237556	0.27554	0.238062	0.579691	0.333728
2418	ACar(21:2)	0.587156			XXLSBVRJFOQZJR-ZBMVRHCNSA-O	466.385	104.745	0.0249269	0.0219984	0.0106926	0.00885932	0.00919767	0.00943525	0.014185	2.01384e-05	0.00973721	0.00407543	0.00025383	0.00261515	0.00761736	0.00405319
1972	ACar(18:1)	0.587156			HOAMADDCQBUDDY-KHPPLWFESA-O	426.357	86.744	0.0348875	0.0362714	0.0689625	0.0643597	0.0882649	0.0544358	0.0578636	0.236062	0.130449	0.127805	0.115078	0.143852	0.23728	0.165088
1257	ACar(14:1)	0.587156			ABVVZYXTZLEOHP-CMDGGOBGSA-O	370.223	86.5975	0.0400341	0.0298055	0.00400395	0.00310471	0.0201378	0.00274969	0.0166393	0.00951662	0.0108322	0.00940974	0.00380142	0.0163955	0.0196182	0.0115956
1658	ACar(16:0)	0.587156			XOMRRQXKHMYMOC-UHFFFAOYSA-O	400.34	82.829	0.00897904	0.069156	0.0430936	0.0278281	0.059972	0.035298	0.0407211	0.316822	0.169782	0.171325	0.180825	0.178986	0.383823	0.233594
1786	ACar(17:1)	0.587156			FJSIIGPPYZJEHW-YPKPFQOOSA-O	412.34	72.514	0.00583204	0.0483039	0.0405445	0.0237797	0.0418265	0.0320367	0.0320539	0.0349621	0.0386644	0.0484469	0.0344469	0.049204	0.0431139	0.041473
1417	ACar(15:1)	0.587156			ZERSBOACINXREU-MDZDMXLPSA-O	384.308	59.391	0.184434	0.186824	0.161169	0.113639	0.147032	0.142814	0.155985	0.170783	0.170355	0.242425	0.19619	0.169512	0.257178	0.201074
9678	PC(18:1/20:4)	0.586619			SWOKEJBWARJLGN-LTLPGSJDSA-N	808.586	380.673	5.51958	8.98808	8.93211	8.37726	12.2308	6.69239	8.4567	10.2229	5.46734	6.2228	8.3518	9.34436	7.89462	7.9173
10513	PS(20:0/20:2)	0.586007			QANVTSPSJLXCEQ-MLWYYCKJSA-N	844.672	496.838	0.609787	1.00849	1.1141	1.16202	0.89452	0.38811	0.862838	2.25606	1.31301	1.67226	1.54304	1.37175	2.08227	1.7064
7088	DAG(18:0/22:3)	0.585439			KCPLADDIYTUPQG-WDTHWMLCSA-N	692.62	558.245	0.0473751	0.0603454	0.0795618	0.0780407	0.0688931	0.0345036	0.0614533	0.0822624	0.0409268	0.0762772	0.0864754	0.0634817	0.0560486	0.0675787
8951	PC(17:0/18:1)	0.585102			SXNXGNVZTLZDHE-XDOYNYLZSA-N	774.602	430.494	10.6354	27.9827	18.8361	16.3186	35.5242	19.1504	21.4079	36.1109	13.8651	22.7653	26.6444	27.7761	29.084	26.041
5883	DAG(18:0/18:0)	0.584144			UHUSDOQQWJGJQS-UHFFFAOYSA-N	642.608	579.254	0.391302	0.618435	0.283955	0.307518	0.305838	0.179652	0.347783	0.848535	0.509314	0.597166	0.724245	0.610581	0.864645	0.692414
6837	DAG(21:0/18:1)	0.582504			JPGQPFUFWSGWPL-PYCFMQQDSA-N	682.647	592.995	0.0519047	0.0853633	0.108162	0.094074	0.0935773	0.0428241	0.0793175	0.137433	0.0632635	0.0856329	0.108731	0.101652	0.116833	0.102258
4924	LPC(24:2)	0.58236			AVAMAXIWCFLWKK-HDXUUTQWSA-N	604.433	171	0.0301166	0.0362031	0.0254945	0.0300258	0.0158102	0.012311	0.0249935	0.0437156	0.021021	0.0234123	0.027043	0.0263583	0.0231566	0.0274511
8037	PE(18:0e/18:1)	0.582082			CEVVUBCHWNKKNN-ZZEZOPTASA-N	732.591	414.127	2.63302	3.35566	3.1211	3.03503	3.75683	2.1916	3.01554	4.20569	3.06004	3.44039	3.58631	3.20627	3.82108	3.5533
9559	PC(22:6e/17:2)	0.582062			FYLHFHLSNYCGOC-FPWUCMTFSA-N	802.571	451.312	0.0743663	0.114748	0.108538	0.0527204	0.0652958	0.0855285	0.0835328	0.145682	0.0422377	0.11874	0.109309	0.133354	0.0821853	0.105251
7173	PE(16:0e/18:5)	0.581862			MUBUUVZXCFDZOG-GLWDABGQSA-N	696.517	316.227	0.0121362	0.0315337	0.0440776	0.0304328	0.0268302	0.019491	0.0274169	0.0545439	0.034647	0.0422706	0.0599728	0.0711619	0.0610768	0.0539455
9677	PC(18:0/20:5)	0.581324			ZMNDHWFRGYCJKG-AASFMASFSA-N	808.584	415.821	13.4598	14.086	14.9613	14.009	14.0388	14.2261	14.1301	14.7834	14.684	15.5311	14.0475	14.7094	14.578	14.7222
3759	LPC(20:0)	0.578026			UATOAILWGVYRQS-UHFFFAOYSA-N	552.402	158.09	0.062097	0.300699	0.113811	0.169551	0.1351	0.0649516	0.141035	0.585398	0.345161	0.488853	0.539911	0.442653	0.72286	0.520806
5928	Cer/NS(d18:2/24:2)	0.576022			QMPJMPWWIPZEKC-AREXDUQASA-N	644.562	505.192	0.0748428	0.070061	0.108643	0.108874	0.0716049	0.0375135	0.07859	0.0889342	0.026258	0.0803441	0.0699061	0.0788509	0.0775369	0.070305
8236	PC(14:0e/20:3)	0.575577			ZMLUOJCRBKGCAU-XSMZTDTHSA-N	742.575	366.647	3.28377	6.87083	4.77601	4.65735	5.72698	3.48895	4.80065	6.55221	4.26165	4.87114	5.52181	5.09017	6.43994	5.45615
9817	PC(18:1/20:1)	0.574902			JLDQDLKBBDQYDE-IQDNDYAFSA-N	814.624	421.878	0.951375	2.25824	1.80805	2.00333	2.2334	1.2004	1.74247	7.55727	2.04537	5.29617	0.052024	0.0532513	3.78576	3.13164
9034	PE(18:0e/22:6)	0.573267			CFLIAMAPAOTPGM-NPBPTTFKSA-N	778.575	450.648	3.56048	6.20716	4.83138	5.10385	5.59152	3.36432	4.77645	6.71918	3.83173	4.54495	5.07016	5.50429	5.59353	5.21064
8996	PC(17:0/18:0)	0.573031			YJWIMUXYXBHXDA-UHFFFAOYSA-N	776.617	464.057	0.278185	0.524306	0.671562	0.477683	0.594268	0.334516	0.480087	0.711211	0.35856	0.430862	0.600845	0.592797	0.59644	0.548452
7271	DGTS(10:0/22:6)	0.572493			MIBWKRKXASLMPU-FWXCUEABSA-N	700.528	409.918	0.442998	1.04164	0.67848	0.590298	0.559168	0.426992	0.623263	1.39146	1.2396	1.41861	1.28445	1.3327	1.55064	1.36958
5230	DGTS(4:0/22:6)	0.571736			AKUHMVHZLHMOIV-MMRRFZAGSA-N	616.421	49.276	0.793065	0.445601	0.178696	0.191562	0.322673	0.195709	0.354551	0.246327	0.190674	0.212237	0.239232	0.120786	0.166418	0.195946
4980	LPC(24:1)	0.571652			KXOHZVXBUOQTTL-PFONDFGASA-N	606.449	214.789	0.062684	0.11552	0.120501	0.132005	0.155676	0.0645541	0.10849	0.127146	0.082516	0.107335	0.100776	0.116777	0.12441	0.109827
13799	TAG(21:0/21:1/21:1)	0.569094			DTODGONZUUCRQO-GAMXWTHESA-N	1030.98	776.25	0.00907015	0.0421246	0.0159894	0.0085648	0.02009	0.00943494	0.0175456	0.0747486	0.0863838	0.0522491	0.0666915	0.0511515	0.0847887	0.0693355
8903	PE(18:0e/21:2)	0.568857			OQTDQFDJONZHLM-RYKNKZFFSA-N	772.623	443.689	12.836	21.1178	20.7472	22.5834	9.87887	5.11093	15.379	34.3734	20.8164	24.0442	24.1425	25.4079	30.622	26.5677
7813	DGTS(16:1/17:1)	0.56643			DHIQNICSKRROHL-CLFAGFIQSA-N	722.587	389.874	0.145379	0.181089	0.237555	0.291259	0.186696	0.116429	0.193068	0.236293	0.194787	0.195181	0.190142	0.201817	0.22	0.20637
12933	TAG(16:0/20:0/22:0)	0.565353			BJLFDEXRRNQSQQ-UHFFFAOYSA-N	964.922	791.195	0.00504428	0.0596516	0.0117228	0.00922068	0.0113718	0.008863	0.0176457	0.0776946	0.0597035	0.0612592	0.0791979	0.0618709	0.0995996	0.073221
9038	PC(18:3/18:3)	0.564819			XXKFQTJOJZELMD-RSLAUBRISA-N	778.538	296.405	0.222727	0.254668	0.409093	0.472351	0.561648	0.253464	0.362325	0.439367	0.17468	0.229952	0.361758	0.337709	0.373727	0.319532
6977	DGTS(9:0/22:5)	0.564144			FFNWJLKSJDTNEK-KDPMOZFYSA-N	688.528	422.692	0.169448	0.26763	0.245696	0.267928	0.222515	0.149582	0.220466	0.423842	0.395125	0.343826	0.401895	0.372756	0.475426	0.402145
9845	PEtOH(24:4/18:5)	0.564065			WFWKQUCGLGPWQT-ZZZYLOLJSA-N	816.552	427.865	0.486586	0.73141	0.726806	0.639758	0.781354	0.555023	0.65349	0.62749	0.370678	0.455378	0.562393	0.588758	0.467058	0.511959
12868	TAG(18:1/20:0/20:1)	0.563264			RMYOOEULFAUMKN-HBRSORGQSA-N	960.897	776.027	0.0446686	0.319953	0.108649	0.0560169	0.0809172	0.0416509	0.108643	0.587415	0.455647	0.410062	0.488614	0.401555	0.615531	0.493137
8634	PC(10:0/24:1)	0.559155			XMSDCDHNKQXQMJ-VXPUYCOJSA-N	760.586	512.965	0.0113791	0.3138	0.0188028	0.0119366	0.211838	0.0111128	0.0964782	0.289788	0.124046	0.153964	0.162239	0.0973109	0.237647	0.177499
13337	TAG(20:3/20:4/21:0)	0.55291			IIRGILQXXVZFBC-OVFYWSGBSA-N	992.755	725.183	0.00476002	0.00693888	0.0131128	0.0152309	0.0136927	0.00462001	0.00972588	0.0247627	0.0202399	0.0155056	0.0149427	0.01414	0.0174475	0.0178397
7985	PC(16:1/16:1)	0.549727			GPWHCUUIQMGELX-YGGBKCGDSA-N	730.538	316.825	17.006	8.66596	26.4665	29.9746	24.3336	10.1524	19.4332	18.8568	9.05669	11.6185	14.1593	12.6487	16.3737	13.7856
9157	PEtOH(13:0/26:4)	0.548385			HLKDXFKSCDBEDG-BLFZPKBOSA-N	784.527	467.195	0.0478406	0.0613861	0.0881224	0.0794467	0.0558044	0.0354998	0.06135	0.0667096	0.0604996	0.099849	0.0519781	0.118746	0.0889768	0.0811265
8861	PC(17:1/18:2)	0.547795			UJXPBTXUYBVHBS-ZFUXOTDWSA-N	770.499	316.774	0.0788478	0.0505358	0.0786249	0.144026	0.0206552	0.0414493	0.0690233	0.0466537	0.0566337	0.0803191	0.0539375	0.0576335	0.0429064	0.0563473
13528	TAG(19:0/21:0/21:0)	0.547226			POUJXATYJCWVAE-UHFFFAOYSA-N	1006.92	820.009	0.00346024	0.0117986	0.00749397	0.00675064	0.00922322	0.00401939	0.00712434	0.0333606	0.0156232	0.0146138	0.015218	0.0141523	0.0216538	0.0191036
12102	TAG(13:0/21:1/21:2)	0.544302			BMEZIPMWDRUVCK-ZQYNCETMSA-N	916.809	705.457	0.00796819	0.0144915	0.0137317	0.00994449	0.0135587	0.00700331	0.0111163	0.060051	0.0362316	0.0382789	0.0472001	0.0415883	0.0489739	0.0453873
12640	TAG(17:2/19:0/21:0)	0.539799			CYYVYIGLLDSMTL-LPRUQQNVSA-N	946.918	752.015	0.0136507	0.0217388	0.0263758	0.0215301	0.00997409	0.00926024	0.0170883	0.057637	0.0512328	0.0453807	0.0533735	0.045748	0.0529667	0.0510564
14526	AcylGlcADG(20:3/22:6/18:2)	0.537821			BCPNSHJIHILVJZ-OMAXDDBVSA-N	1146.83	364.054	0.0782946	0.0597745	0.0966714	0.0973398	0.068053	0.0516987	0.0753053	0.0682137	0.0542831	0.0501844	0.0538749	0.0466362	0.0509032	0.0540159
9942	PC(21:2/18:4)	0.536229			RLSVBQQTZGSWRZ-OGMOHJNISA-N	820.57	299.551	0.0449601	0.04212	0.0827016	0.122618	0.142343	0.0809991	0.0859569	0.147454	0.0751897	0.104196	0.128101	0.0996258	0.147196	0.11696
8347	SM(d14:0/23:0)	0.533905			GNAYNLOXJXVBHM-UHFFFAOYSA-N	747.599	400.903	0.356032	0.542355	0.349262	0.409324	0.510207	0.301456	0.411439	0.637444	0.44581	0.521953	0.452981	0.510523	0.639577	0.534715
9647	TAG(14:0/16:1/17:1)	0.528212			TXTUHJQIYSFKNK-YWVGYDOYSA-N	806.761	714.136	0.00847707	0.0172925	0.0224113	0.0154495	0.00812465	0.00952113	0.013546	0.0529032	0.0377289	0.0307147	0.041795	0.0302024	0.040441	0.0389642
8417	PC(18:4e/17:2)	0.528151			KZTIBOPCCRXCOZ-PINVPHSTSA-N	750.578	493.051	0.106495	0.159529	0.155122	0.158964	0.0861853	0.123477	0.131629	0.133129	0.147645	0.160865	0.160835	0.188947	0.140671	0.155349
9998	DGTS(19:0/21:1)	0.526653			DYZXISOWWPKXIF-GYHWCHFESA-N	822.669	643.688	0.00347499	0.00817528	0.0109989	0.00678291	0.00686464	0.00290779	0.00653409	0.0145175	0.00678488	0.0100826	0.0123586	0.00983761	0.0153686	0.0114916
7229	DGTS(5:0/26:0)	0.52621			CCCYOSCUEWTYTA-UHFFFAOYSA-N	698.594	507.779	0.0153209	0.0551179	0.0418535	0.0329272	0.030148	0.0142307	0.0315997	0.0809257	0.0398236	0.037781	0.0557226	0.0419903	0.0563423	0.0520976
11415	DGTS(27:0/18:5)	0.52387			ZDQAEDYYBCAJJX-FOLUEPBASA-N	884.723	713.693	0.0223835	0.0276635	0.0338742	0.0223828	0.0310557	0.0179655	0.0258875	0.0445514	0.0280378	0.0328108	0.0338568	0.0317142	0.0344169	0.0342313
8858	DGTS(15:1/22:5)	0.523032			LADQFPCDUKUSLE-YNPFHRDQSA-N	770.593	96.1345	0.0157483	0.0459256	0.0503595	0.0529086	0.0475021	0.029679	0.0403539	0.121258	0.0543963	0.0981056	0.132735	0.102665	0.175723	0.114147
8333	DGTS(11:0/24:4)	0.52301			BSPOUKRFRVLACK-DNAJUZPHSA-N	746.625	585.885	0.0127205	0.0136121	0.0210409	0.0261348	0.0200908	0.016483	0.018347	0.0356503	0.0153923	0.0298351	0.0253323	0.0151622	0.0278287	0.0248668
13838	TAG(21:0/21:0/21:0)	0.522514			UTPJJAGAXCDLAG-UHFFFAOYSA-N	1034.96	835.96	0.0044336	0.00682006	0.00573444	0.00540685	0.00534653	0.00324453	0.00516433	0.0127611	0.00837916	0.00751857	0.00829835	0.00857119	0.00621244	0.00862346
8152	DGTS(20:0/14:1)	0.52193			PYIMXEXIGSAXRU-SQFISAMPSA-N	738.601	468.594	0.108395	0.219592	0.195106	0.235309	0.163438	0.162014	0.180642	0.446728	0.279528	0.336199	0.35737	0.387212	0.415843	0.37048
9201	DGTS(22:1/16:4)	0.521163			JEKMZRINSXEORW-IQSBZQRASA-N	786.682	522.51	0.0200262	0.107292	0.0554702	0.0123445	0.00140529	0.0096695	0.0343679	0.524205	0.302443	0.517632	0.601133	0.655539	0.720639	0.553599
9631	DGTS(20:4/20:5)	0.521069			FMFKPSMVHBNZHQ-VEJLKNSKSA-N	806.602	403.198	0.0532994	0.124165	0.0969019	0.0629696	0.132629	0.0572548	0.08787	0.117013	0.058886	0.0880543	0.102173	0.123556	0.0865399	0.0960369
7892	DGTS(18:3/16:4)	0.520038			KOKQMBIDWAASNY-ZNQSVNSXSA-N	726.557	524.2	0.00732897	0.0142044	0.0315952	0.0260413	0.0189391	0.0102189	0.0180546	0.0168039	0.0148927	0.00791908	0.0154666	0.0158984	0.0213088	0.0153816
13642	TAG(18:2/22:0/22:0)	0.519331			YYTRZKBFEIKSHX-KLUMMZMFSA-N	1016.96	803.895	0.00701805	0.0161633	0.0105962	0.0135449	0.00749104	0.00501857	0.00997201	0.0362125	0.0356658	0.0276893	0.0368679	0.0290292	0.0315347	0.0328332
5918	DGTS(6:0/22:6)	0.51916			JCGJTAJYLMYMHJ-MTPCXLQNSA-N	644.452	49.97	0.624616	0.345668	0.47768	0.412852	0.396403	0.617272	0.479082	0.731267	0.522557	0.59006	0.457085	0.738381	0.516707	0.592676
8998	DGTS(16:4/22:6)	0.517592			VBDAZPNWUSJCOD-RYSCISCBSA-N	776.56	408.975	0.433368	0.691181	0.578006	0.577971	0.614882	0.514641	0.568342	0.79476	0.612202	0.738515	0.873081	0.959071	0.899074	0.812784
6507	BMP(7:0/20:1)	0.517424			BJUDEAWXIRDBRP-YPKPFQOOSA-N	668.51	551.375	0.106373	0.181217	0.162683	0.219488	0.124701	0.0543654	0.141471	0.0311856	0.0309617	0.151019	0.174652	0.0177564	0.17173	0.0962175
10213	DGTS(20:4/22:6)	0.516893			TXTPAIFSOAENJH-QIKGRQGGSA-N	832.609	461.388	0.0702359	0.149329	0.106279	0.0848976	0.107251	0.0838935	0.100314	0.199614	0.103747	0.16634	0.15523	0.162059	0.194838	0.163638
7653	DGTS(13:0/20:5)	0.516134			MLBUKIMEGSIXHG-FFPFWGOCSA-N	716.559	462.024	0.39704	0.746828	0.434985	0.438967	0.335803	0.334288	0.447985	1.27833	0.654887	0.572388	0.684428	0.704686	0.828484	0.787201
5393	DGTS(6:0/20:3)	0.515542			UMFOMKYZSNUXOD-SEEYPOKLSA-N	622.492	218.177	0.00561151	0.00351955	0.0064456	0.00403893	0.00790776	0.00198951	0.00491881	0.00579831	0.00190596	0.00222161	0.00245704	0.00364892	0.00276876	0.00313343
7934	DGTS(18:2/16:4)	0.515212			BXUVICGNJZOFAA-GBWSQLRNSA-N	728.56	457.224	1.3806	2.50029	2.11198	1.64466	1.596	0.934309	1.69464	3.0399	3.84403	4.00233	3.68666	2.6746	4.76455	3.66868
9908	DGTS(24:0/16:3)	0.51391			RXDIGVLJUCGUMG-KTKWVITKSA-N	818.71	506.922	0.0365517	0.0536867	0.101571	0.0120756	0.0263874	0.0160322	0.0410507	0.268823	0.118513	0.206507	0.197089	0.232223	0.236052	0.209868
9152	PS(18:2/18:2)	0.513818			ZTNFQEXYTMNFHG-MAZCIEHSSA-N	784.465	304.746	0.103397	0.0586803	0.150498	0.145326	0.0881731	0.0740574	0.103355	0.0821082	0.0648031	0.0781642	0.0500634	0.0625476	0.0869955	0.0707804
8241	DGTS(17:2/18:4)	0.513543			KWFQMKNNLSBBOM-FFUZSSOESA-N	742.575	476.882	0.207616	0.333909	0.326223	0.319143	0.285314	0.161437	0.272274	0.63272	0.286633	0.49325	0.49157	0.465661	0.485656	0.475915
7216	DGTS(16:3/16:4)	0.513189			LKIIRZQJOGJGHS-HYOAFMAGSA-N	698.473	261.853	0.0346288	0.0229544	0.0359971	0.0483622	0.0215575	0.02803	0.0319217	0.0373889	0.0193328	0.0246999	0.0321943	0.0274701	0.0315591	0.0287742
8766	DGTS(10:0/26:1)	0.512884			MBAOWVPNVNFSRP-VXPUYCOJSA-N	766.581	464.123	1.14729	0.968807	1.85359	1.45925	1.73863	1.60759	1.46253	1.61543	1.92621	1.84311	1.65476	1.41984	1.68813	1.69125
8987	PC(14:1/22:6)	0.512848			CQAZMJNMKVCUQL-VPCLVBFHSA-N	776.511	271.654	0.023121	0.0317482	0.0417778	0.0409207	0.0508283	0.0270189	0.0359025	0.0461173	0.0192492	0.0237471	0.035972	0.0417575	0.0325737	0.0332361
10827	DGTS(21:0/22:4)	0.512739			PPODKTKTWPQEHM-LGUFLKDESA-N	858.699	551.299	0.0333976	0.0969024	0.0770687	0.0854326	0.0860819	0.00457054	0.063909	0.104907	0.0395762	0.0701377	0.0826857	0.0804668	0.0983191	0.0793487
6835	DGTS(16:0/14:1)	0.512129			KCDZPTMPKCMXDM-SQFISAMPSA-N	682.49	391.471	0.0796134	0.0530073	0.0647911	0.0814235	0.0697562	0.0669901	0.0692636	0.0617553	0.0632562	0.0750057	0.0718377	0.0734254	0.042089	0.0645616
9820	DGTS(22:1/18:4)	0.512061			VTXIWLJGUMRZJV-MIYVYEIESA-N	814.672	589.325	0.0135312	0.0660741	0.0377609	0.0406939	0.0149584	0.0126241	0.0309404	0.0669992	0.037589	0.065023	0.0987376	0.0686025	0.0789191	0.0693117
11021	DGTS(24:2/20:5)	0.510974			RJAUKFPSJNTPSD-OJXBFUDPSA-N	866.767	736.457	0.0617281	0.146906	0.12794	0.0833482	0.107631	0.0680244	0.0992629	0.264025	0.189108	0.203996	0.212942	0.194427	0.221901	0.2144
8765	DGTS(22:0/14:1)	0.510948			NOEHIOJOAMGMBW-SQFISAMPSA-N	766.656	508.64	0.638166	0.846041	1.38765	1.63483	0.954385	0.584566	1.00761	3.23951	2.13465	2.51872	2.80167	3.08282	3.4482	2.87093
10001	DGTS(24:0/16:1)	0.510606			MAFXHIRESIUJEE-ZPHPHTNESA-N	822.721	575.659	0.0088409	0.018351	0.0323727	0.0359404	0.0144829	0.013139	0.0205211	0.0279107	0.0188211	0.0285656	0.031835	0.0365281	0.045183	0.0314739
11671	DGTS(26:1/20:5)	0.510505			RWTUJBPKSMAQLG-RYQKLXOFSA-N	896.71	597.682	0.031204	0.0550494	0.075281	0.075177	0.00826287	0.049904	0.0491464	0.0369432	0.0262372	0.0419844	0.00946213	0.0539253	0.0464081	0.0358267
10278	DGTS(20:4/22:5)	0.50993			VHSQLKOMEVOLHZ-WCSWXZRRSA-N	834.618	91.252	0.0261496	0.0338599	0.0158579	0.0220834	0.0218925	0.0174869	0.0228884	0.00933102	0.0156564	0.0217534	0.0167605	0.0212586	0.0224157	0.0178626
13366	TAG(18:1/21:0/22:5)	0.509836			CAMXAKYCLRAZPB-BXFWAGDFSA-N	994.884	701.94	0.00669356	0.00946231	0.0187307	0.00980646	0.01467	0.00451071	0.0106456	0.0200378	0.0139886	0.0190393	0.0189682	0.0139136	0.0165839	0.0170886
7528	DGTS(18:0/14:1)	0.509735			IQMWDQQZXYCAHM-SQFISAMPSA-N	710.52	463.734	0.0560753	0.0538422	0.0811768	0.0830404	0.0820335	0.077289	0.0722428	0.0946247	0.0906945	0.0978438	0.0875316	0.0974666	0.0221202	0.0817136
7986	DGTS(18:1/16:4)	0.509082			CPGOZSZOLXLOEU-BYZWDEPJSA-N	730.575	488.06	3.15285	6.31092	5.41099	5.69851	3.43728	1.68769	4.28304	14.4415	10.0875	10.9796	9.72343	10.151	13.2794	11.4437
11372	DGTS(19:2/26:4)	0.509017			ZZULZSBEHKPOER-LGJQJTKASA-N	882.726	655.178	0.0640068	0.11645	0.0899937	0.103085	0.109142	0.0535125	0.0893649	0.215083	0.115276	0.128058	0.135269	0.141229	0.155982	0.148483
5173	DGTS(5:0/20:0)	0.508243			FDAWSLIDFOQAGB-UHFFFAOYSA-N	614.483	100.914	0.268969	0.298559	0.218774	0.253866	0.216902	0.19099	0.241343	0.248114	0.197524	0.203869	0.187436	0.173641	0.220678	0.20521
11548	DGTS(27:0/18:2)	0.507727			HVNFNIOWCAZMQB-DKQJKUHCSA-N	890.792	703.924	0.00725039	0.0135818	0.0149462	0.0135521	0.00840609	0.00547404	0.0105351	0.0357043	0.0408291	0.035114	0.0472251	0.0452249	0.0565457	0.0434405
6004	DGTS(8:0/20:4)	0.507634			JJIRNHQJRISIQS-KEXYTUSZSA-N	648.497	392.552	0.0600848	0.0746061	0.125419	0.123208	0.0967631	0.0751829	0.092544	0.222657	0.208735	0.232197	0.236694	0.229684	0.302495	0.238744
9382	DGTS(24:0/14:1)	0.507465			HEUABJYOFOQAAY-SQFISAMPSA-N	794.688	544.487	0.401738	0.455435	1.06281	1.23542	0.540118	0.372481	0.678001	1.95072	1.24285	1.60411	1.572	2.14579	2.18809	1.78393
11907	DGTS(22:0/24:1)	0.506812			PGDOEUYVRYAJMI-LCUIJRPUSA-N	906.705	663.965	0.00794559	0.00130555	0.00269	0.00205503	0.00333804	0.00281808	0.00335872	0.00451756	0.00297794	0.00136885	0.00198929	0.00411365	0.00354706	0.00308573
6555	DGTS(2:0/27:0)	0.506798			MMVOCZKBWPWDIZ-UHFFFAOYSA-N	670.576	509.125	0.00847098	0.0120417	0.0174464	0.014499	0.0189411	0.00826914	0.013278	0.0149444	0.00997002	0.0150075	0.0127898	0.0246881	0.0207959	0.0163659
11906	DGTS(26:0/20:1)	0.506643			PUTOAQWBMPSDJS-LNVKXUELSA-N	906.827	886.116	0.667957	0.753536	0.730294	0.759556	0.746721	0.730372	0.731406	0.899909	0.762925	0.835742	0.816282	0.818721	0.767776	0.816892
9162	DGTS(22:2/16:4)	0.506548			OCBCNQHQYAOQFH-OICYMIMPSA-N	784.622	532.186	0.226223	0.467032	0.425647	0.478629	0.278419	0.130628	0.33443	1.17443	0.736046	0.963634	0.913621	0.928277	1.09016	0.967694
9294	DGTS(16:0/22:3)	0.50648			SLZOZUQEWMPCPR-KYYVITJFSA-N	790.67	531.455	0.0424476	0.145114	0.15162	0.127745	0.111057	0.0630376	0.106837	0.165953	0.112089	0.121579	0.135555	0.20246	0.255851	0.165581
11460	DGTS(27:0/18:4)	0.505801			AQDFXHJFXQQRQH-QKDPPNRASA-N	886.733	586.298	0.0124267	0.0306118	0.0275845	0.0230129	0.0277589	0.0083283	0.0216205	0.0244006	0.0134094	0.0189461	0.0156545	0.0301728	0.0209307	0.0205857
9120	DGTS(22:3/16:4)	0.505486			AOLBFJSSGOXQPS-GEQPJUKHSA-N	782.606	509.503	0.104168	0.219449	0.195876	0.217546	0.169833	0.0837223	0.165099	1.60755	0.20754	0.297219	0.26573	0.312337	0.305035	0.499235
2861	DGTS(5:0/12:0)	0.505366			BVTAEIRPCYNVQR-UHFFFAOYSA-N	502.374	161.682	0.0141095	0.0137023	0.0115111	0.00469639	0.00569496	0.00523284	0.00915786	0.00534452	0.010288	0.00873757	0.00535175	0.00652356	0.00559097	0.00697272
9090	DGTS(11:0/26:1)	0.505313			QQXQQLLUXAZYBK-MRCUWXFGSA-N	780.671	519.05	0.0014514	1.71641e-05	0.00904473	0.010061	0.00508122	1.70441e-05	0.00427877	0.00985316	1.85636e-05	0.00222659	0.00417646	0.0182447	0.00475655	0.00654601
3835	DGTS(5:0/16:1)	0.50495			RYUCCVLQONXFKH-YPKPFQOOSA-N	556.434	246.166	0.0512108	0.0626676	0.044313	0.0310842	0.0346982	0.0461589	0.0450221	0.0437916	0.0281193	0.0431826	0.0343718	0.0270323	0.0382833	0.0357968
7181	DGTS(14:0/17:1)	0.5048			TTYGNEKZWHSGNE-HNENSFHCSA-N	696.573	383.216	0.114721	0.141846	0.215678	0.195039	0.140195	0.125542	0.155504	0.202812	0.17299	0.180734	0.197888	0.179811	0.232613	0.194475
10383	DGTS(15:0/26:0)	0.504693			SRYORHLVWWJZAO-UHFFFAOYSA-N	838.703	556.675	0.014957	0.0397617	0.0380596	0.00459466	0.0242021	0.0211928	0.0237947	0.146862	0.128182	0.400056	0.179982	0.174653	0.0059139	0.172608
9083	DGTS(18:3/20:5)	0.504624			PXHQTLDOHXADHR-FJTHKLIESA-N	780.594	386.468	0.30726	0.159375	0.23186	0.18721	0.104281	0.121598	0.185264	0.220901	0.146766	0.210057	0.161563	0.14956	0.205652	0.182417
7217	PC(18:3e/13:1)	0.504339			QPQBCXSEKZODPJ-UXDKAUAHSA-N	698.499	72.4655	0.00176332	0.0154481	0.0107493	0.00372688	0.0107092	0.00471439	0.00785188	0.0581612	0.0488643	0.0423939	0.0586754	0.0626575	0.0665915	0.056224
8812	PC(17:1/18:3)	0.504216			SBSLJONYGWEPSB-KMJQZFAUSA-N	768.551	315.285	0.466869	0.21366	0.393602	0.609207	0.751318	0.149685	0.430723	0.455012	0.35046	0.405778	0.315663	0.366401	0.179355	0.345445
10088	DGTS(21:1/20:5)	0.50414			MCWVWKDOLYBMQA-YZEBUURHSA-N	826.67	494.563	0.362208	0.631273	0.607802	0.71158	0.55578	0.206823	0.512578	0.989169	0.615771	0.652931	0.598323	0.792533	0.891659	0.756731
12130	DGTS(26:4/22:5)	0.504018			NJOUESJAYNLCHX-OUESNWHKSA-N	918.698	500.831	0.0506642	0.0841207	0.127453	0.122779	0.138127	0.0724102	0.0992591	0.128403	0.0517692	0.118268	0.0676364	0.0847806	0.0813314	0.088698
6681	DGTS(6:0/24:4)	0.503874			ONIRWXHIHHPUNN-JAWPMMNVSA-N	676.529	440.955	0.128742	0.0957041	0.22788	0.291964	0.119824	0.101477	0.160932	0.383229	0.374489	0.419848	0.472931	0.59573	0.488364	0.455765
10828	DGTS(22:5/22:6)	0.503797			LMTPCEWEEAKBME-QRFKBRFNSA-N	858.625	435.087	0.0684052	0.151326	0.0827155	0.0619724	0.0837437	0.0655193	0.0856137	0.127037	0.0901895	0.0966334	0.0595008	0.125269	0.112335	0.101828
8368	DGTS(16:1/19:2)	0.50354			AGVXZHPQNSBFQZ-DQDFNJQNSA-N	748.623	479.028	2.82665	6.02226	9.21422	9.25934	6.96229	4.57599	6.47679	11.7318	6.00347	8.78976	12.2959	14.4372	13.4055	11.1106
9469	PC(14:1e/24:2)	0.503534			QRNZBOJCLYDYKG-LVPVIALKSA-N	798.628	442.404	0.343333	0.120901	1.16217	0.573715	0.0962555	0.349049	0.440903	1.83493	0.953898	1.09413	0.781144	1.45008	1.49277	1.26782
10751	DGTS(17:2/26:4)	0.503432			SAOIVZMOMABIQG-ZVLZJIIJSA-N	854.701	589.81	0.0355059	0.104047	0.102578	0.0936206	0.0588272	0.0607828	0.0758936	0.0972321	0.0816567	0.0908708	0.143185	0.131408	0.13315	0.112917
7660	DGTS(13:1/20:4)	0.503261			OQFRLQNSGUUCQW-MJJBRJPASA-N	716.584	429.045	0.0180877	0.0148974	0.0167412	0.01418	0.0142778	0.012917	0.0151835	0.0200218	0.00983854	0.0103142	0.0158109	0.0272326	0.0285137	0.018622
9167	DGTS(18:3/20:3)	0.503243			VTGBAHZULZCQHL-ALJCJEJASA-N	784.589	550.155	0.016129	0.0264235	0.038123	0.036112	0.0612278	0.0158743	0.0323149	0.044812	0.00624828	0.00941222	0.0368422	0.0421642	0.0424031	0.0303137
9604	DGTS(18:1/21:2)	0.503225			MSNPLEZBPFFDNO-UHXKZETLSA-N	804.677	522.37	0.474669	1.08912	1.28899	1.29877	0.794017	0.311867	0.87624	1.65067	0.912291	1.30835	1.24124	1.35646	1.67652	1.35759
11536	DGTS(24:4/22:5)	0.502994			ACTOYHGEJUUPRA-RZRGNWSYSA-N	890.666	461.053	0.177596	0.291644	0.253244	0.54145	0.339015	0.181035	0.297331	0.367809	0.175277	0.241348	0.286651	0.313099	0.329178	0.28556
11195	DGTS(26:0/18:3)	0.502743			RDZYEBHRMOKPHG-PMUFNIHNSA-N	874.729	598.257	0.0164796	0.0357469	0.0439766	0.0410221	0.0422423	0.0230332	0.0337501	0.0188081	0.0132938	0.0208375	0.0213261	0.0324671	0.0271999	0.0223221
11419	DGTS(19:1/26:4)	0.502714			HUBBADMMQKUTDQ-SYMXZXPDSA-N	884.715	550.324	0.039008	0.0532623	0.0717305	0.0671856	0.0784259	0.029624	0.0565394	0.0641174	0.0303128	0.0462212	0.0483412	0.0558524	0.0647594	0.0516007
8279	DGTS(17:1/18:4)	0.502675			PIQWDDGZXYEXKS-GQQIUOJVSA-N	744.591	505.526	0.300316	0.300235	0.3267	0.514005	0.42659	0.188135	0.342664	0.700742	0.67957	0.865904	0.838912	1.00712	1.10879	0.866838
9632	DGTS(18:3/22:6)	0.502418			LJARZNZCAJOCGK-HRBUQVTHSA-N	806.608	493.361	0.137953	0.374002	0.358906	0.22529	0.223843	0.105663	0.237609	0.432077	0.300194	0.319085	0.283993	0.589277	0.396782	0.386901
7798	DGTS(16:4/18:5)	0.502226			ZGOWASNRSQOWHM-HAURBCOSSA-N	722.512	353.677	0.484458	0.949319	0.574734	0.570422	0.621894	0.45129	0.608686	1.30905	1.09294	1.03958	1.07763	1.07362	1.26298	1.14263
9113	DGTS(20:2/18:5)	0.502195			IMIUHMICIXKTLG-PFZRPMEUSA-N	782.621	447.034	0.362833	0.276622	0.371026	0.449392	0.328084	0.370972	0.359821	0.291439	0.421402	0.451981	0.44806	0.490571	0.51943	0.437147
10382	DGTS(24:2/18:5)	0.502129			DXTCUSRPWUZFPM-RDNGVRQESA-N	838.686	506.839	0.16	0.555632	0.516688	0.0181852	0.248096	0.00393689	0.250423	1.32537	0.858768	1.19684	1.18307	1.06646	1.43982	1.17839
6550	DGTS(11:0/18:0)	0.502017			FSLFBLZQGNFFEI-UHFFFAOYSA-N	670.547	528.561	0.327313	0.503625	0.41625	0.301718	0.725046	0.429005	0.450493	0.564743	0.244856	0.265907	0.311715	0.358435	0.318207	0.343977
10217	DGTS(24:1/17:2)	0.501929			SSEFGUWXCBUGEY-QBKHEUISSA-N	832.719	588.828	0.0258116	0.0742304	0.0900164	0.0918525	0.0490952	0.0346799	0.0609477	0.0693912	0.0549978	0.097864	0.116699	0.112429	0.12176	0.0955235
3872	DGTS(2:0/19:0)	0.501876			ZORWTQAIGXPTLD-UHFFFAOYSA-N	558.437	279.871	4.97846	5.4285	3.43793	4.01769	3.82574	3.05363	4.12366	4.2972	3.95663	3.74693	3.27171	2.87374	3.94234	3.68143
11760	DGTS(26:0/20:4)	0.501871			AOVFSQPGAVKTRW-NNSHFGGDSA-N	900.745	600.248	0.087862	0.218544	0.223765	0.216282	0.2189	0.0694683	0.17247	0.125511	0.0616658	0.108822	0.107075	0.0979184	0.128124	0.104853
8504	DGTS(20:3/16:4)	0.501819			MUMKVWINHQVZHT-GFLGYQEOSA-N	754.571	414.962	0.273617	0.429424	0.315247	0.312627	0.359042	0.363649	0.342268	0.432672	0.391339	0.292869	0.413171	0.417503	0.477368	0.404154
9463	DGTS(19:1/20:5)	0.501752			PNSFDBSILOSRFH-KZCGNXSXSA-N	798.625	482.933	0.933784	1.81057	1.40598	1.58132	1.3269	0.696693	1.29254	1.32201	1.19241	1.13	1.76154	1.16046	1.86259	1.40484
10321	DGTS(18:4/24:4)	0.501735			WWPBOBYQMXFVOZ-MTVQZSDZSA-N	836.643	526.803	0.0264444	0.0368145	0.0455811	0.0398259	0.0610272	0.0293698	0.0398438	0.0681049	0.0462073	0.0565879	0.0603591	0.0443292	0.0703099	0.0576497
9118	DGTS(16:2/22:5)	0.501718			DYHDWSFGKLRFIG-XJMWXLBTSA-N	782.603	530.464	0.108906	0.374111	0.274008	0.366392	0.232755	0.110961	0.244522	0.728049	0.549536	0.614901	0.685203	0.606222	0.763834	0.657958
7841	DGTS(16:3/18:5)	0.501713			RYYYOWVDWCQODD-TYLZGSTJSA-N	724.528	401.29	3.79428	9.32941	5.74446	5.27891	5.20467	3.57999	5.48862	11.8016	8.35146	9.40768	11.2311	10.2058	11.9473	10.4908
11719	DGTS(26:1/20:4)	0.501654			IKTGJUJCFGJXOU-HGZBBREMSA-N	898.727	567.218	0.206083	0.308674	0.430221	0.410736	0.377976	0.183625	0.319552	0.263017	0.111589	0.18439	0.195954	0.167746	0.180338	0.183839
12427	DGTS(27:0/21:1)	0.501531			HENHJFXHLHFHQZ-BZZOAKBMSA-N	934.795	729.091	0.0815494	0.267815	0.16755	0.123045	0.142446	0.0705017	0.142151	0.401233	0.284773	0.334087	0.33541	0.333976	0.352892	0.340395
8993	DGTS(18:1/19:2)	0.501499			MDHDCXNDVVFWBB-DTXVDQHXSA-N	776.654	519.444	0.555868	1.75094	2.04156	2.18033	1.17977	0.765762	1.41237	2.97119	2.01789	2.98027	3.82628	4.47124	4.71026	3.49619
10122	DGTS(17:1/24:4)	0.501471			AZLKJAUJDIOSIS-AXBCIGPXSA-N	828.705	510.938	0.235515	0.266207	0.504345	0.506056	0.467728	0.205444	0.364216	0.7191	0.2335	0.411249	0.424483	0.54989	0.443397	0.463603
9419	DGTS(21:2/18:5)	0.501461			BWEICEAGSHEUAK-GBVRMQONSA-N	796.622	443.131	2.70876	5.1448	3.61242	3.53113	4.12289	2.34542	3.57757	8.22551	2.94456	3.5958	4.61105	4.78197	5.23669	4.89926
8819	DGTS(19:2/18:5)	0.501369			TWVRXXPQGMXWAI-LIMOKOQJSA-N	768.583	360.552	0.559798	0.938204	0.746452	0.770672	1.04667	0.603841	0.777607	1.22707	0.804152	0.908304	0.982077	0.998775	1.20011	1.02008
10087	DGTS(17:2/24:4)	0.501368			KCXVTAQDSFJFRH-ZVLZJIIJSA-N	826.67	505.927	0.317651	0.810277	0.382166	0.431018	0.343625	0.128812	0.402258	0.963527	1.66087	0.646176	0.752386	0.664467	1.08937	0.962799
9560	DGTS(15:0/24:4)	0.501348			GJSIJEPAMRBTRB-LTFXTMEVSA-N	802.67	522.431	3.40727	7.23657	8.43421	9.4692	5.3216	2.12759	5.99941	12.3813	6.6515	9.10823	9.09579	9.59308	11.9969	9.80446
7045	DGTS(13:0/18:4)	0.501348			XGNNHZYCZKKWPG-RCQMCUHKSA-N	690.562	317.907	0.514463	0.857321	1.13071	1.10601	1.37714	0.591813	0.929578	1.2381	0.555064	0.831819	1.01538	1.02767	1.16878	0.972802
6559	DGTS(10:0/19:0)	0.501321			LHIXNWYOMCCYGD-UHFFFAOYSA-N	670.612	553.246	5.36174	3.72345	8.72013	9.85194	7.07388	4.57875	6.55165	8.10153	5.22768	6.30555	6.99022	8.207	7.17017	7.00036
10047	DGTS(21:2/20:5)	0.501275			WCQVHIOGFMMZRO-LIMOKOQJSA-N	824.671	512.928	0.0862332	0.104463	0.16855	0.152701	0.14388	0.141048	0.132813	0.158053	0.175758	0.197626	0.318489	0.26859	0.316836	0.239225
10038	DGTS(19:1/22:6)	0.501267			RAYGVAGJVCVKPS-YOUVBADSSA-N	824.653	487.685	0.437852	1.10852	0.675665	0.634105	0.540159	0.31246	0.618126	1.31214	0.844438	0.98312	1.19512	1.04647	1.4286	1.13498
9114	DGTS(18:3/20:4)	0.50125			DTVMHYAABZFFOO-ULCWQHCSSA-N	782.604	460.391	0.426536	0.667006	0.732676	0.544318	0.5962	0.503208	0.578324	0.875594	0.390889	0.545003	0.576032	0.603443	0.632589	0.603925
7092	DGTS(11:0/20:3)	0.50117			UZMTYUWRTHBUQY-CDHIEHIBSA-N	692.548	505.58	0.0496723	0.0715883	0.0756755	0.0179564	0.0256446	0.0610181	0.0502592	0.0772155	0.0337232	0.0438424	0.00953889	0.0687151	0.0485793	0.0469357
9466	DGTS(21:1/18:5)	0.501168			OZARYJAZGZTWJP-VZHAHPOQSA-N	798.638	462.654	1.83463	4.77538	2.89116	2.80715	3.767	1.70305	2.96306	4.94952	2.41921	4.4989	3.68238	3.94478	4.4349	3.98828
8195	DGTS(17:2/18:5)	0.501077			DHSGPMHPCUIVRT-WHYDMFETSA-N	740.557	390.847	5.38985	4.56294	5.76012	6.02934	4.00758	3.64612	4.89932	5.61804	6.53941	6.12358	4.98682	4.88676	5.62741	5.63034
9080	DGTS(16:2/22:6)	0.501037			BJGDADQVGDDWAX-RVTNGMKESA-N	780.539	544.318	0.0128562	0.0163003	0.016917	0.0296972	0.0233058	0.0246765	0.0206255	0.0308677	0.0417387	0.033551	0.0210269	0.0221731	0.0177376	0.0278491
9074	DGTS(16:4/22:4)	0.50103			QJZSIBDRUJHCST-QSLUXWIJSA-N	780.589	525.913	0.401644	0.84607	0.729493	0.803971	0.451861	0.254567	0.581268	1.50384	1.22055	1.30377	1.43608	1.27673	1.85564	1.43277
7845	DGTS(16:4/18:4)	0.500984			XHBUURZTMXNUKM-QYDJLKEZSA-N	724.526	446.033	0.375448	0.544729	0.557584	0.600256	0.354956	0.243348	0.446054	1.1511	1.15856	1.11046	1.02154	0.891	1.27735	1.10167
10156	DGTS(19:0/22:4)	0.500959			JKJFURIJRLFJQR-XXXLRELOSA-N	830.701	557.37	0.443274	0.784679	1.00091	1.01686	0.685842	0.295537	0.704517	1.29109	0.757619	1.0803	0.874617	1.08876	1.37085	1.07721
10659	DGTS(21:2/22:6)	0.500939			LHGHCNLBZAAUIX-ILWCXKAQSA-N	850.668	526.036	0.507826	0.892909	0.853541	0.816767	0.594997	0.328272	0.665719	1.12597	0.843775	0.810634	0.897621	0.850708	0.983621	0.918722
9511	DGTS(21:0/18:5)	0.500921			OJSHIKYWPCCBHM-UGYBDHQQSA-N	800.653	490.184	3.63381	5.92044	6.72908	6.76638	4.61902	2.09729	4.961	9.41866	5.87337	6.87343	7.01858	7.06606	8.9134	7.52725
9727	DGTS(14:0/25:0)	0.500916			VTOKWBDZFADNDR-UHFFFAOYSA-N	810.671	712.572	0.265378	0.213721	0.233042	0.229501	0.333131	0.952746	0.371253	0.195241	0.201962	0.191931	0.21897	0.209497	0.218538	0.206023
10706	DGTS(21:1/22:6)	0.500867			UHBBIQDGTWAKRE-BGNVKRMZSA-N	852.676	488.575	0.0391026	0.150541	0.115368	0.0828617	0.0987725	0.046407	0.088842	0.158185	0.0913606	0.0717573	0.138578	0.127089	0.178068	0.127506
7617	DGTS(13:1/20:5)	0.500822			IBICBOSQWJQJKK-DMTVVBEVSA-N	714.541	383.107	3.2491	3.27197	4.09393	3.88243	2.73606	3.47017	3.45061	3.70019	4.95447	4.96656	4.076	4.34127	4.46429	4.41713
10086	DGTS(19:0/22:6)	0.500808			LCGMFGGPGPSBKV-DSFOIJQZSA-N	826.667	556.526	0.11008	0.239342	0.257023	0.302167	0.186346	0.179904	0.212477	0.287031	0.224309	0.301346	0.379784	0.444538	0.44096	0.346328
8245	DGTS(13:0/22:6)	0.50077			XKVWTBPLSQTNIK-YIBKYLOSSA-N	742.573	432.575	1.86688	1.57925	2.66781	2.52029	2.12472	2.71933	2.24638	1.81949	2.02393	2.32833	2.21127	2.7604	2.34252	2.24766
12816	DGTS(24:0/26:4)	0.500687			CXEJFPDKYSYVGN-LGUFLKDESA-N	956.803	886.952	0.022367	0.0226283	0.0220881	0.0273351	0.0236574	0.0230932	0.0235282	0.0241981	0.0235391	0.0291401	0.0247121	0.0207378	0.0353203	0.0262746
12571	DGTS(27:0/22:4)	0.500687			CGGFSDIJHRRLQS-COUHBGFBSA-N	942.812	886.101	0.0242536	0.0254012	0.0279746	0.030448	0.0249399	0.0207553	0.0256288	0.0378436	0.03043	0.0332632	0.0279968	0.0180299	0.0338864	0.0302417
12741	DGTS(24:2/26:4)	0.500687			DTUGGSYDIUWYPN-PKFAXGRNSA-N	952.813	884.023	0.0244682	0.0258561	0.0284805	0.0288087	0.0295311	0.0272157	0.0273934	0.0331929	0.0216705	0.0151095	0.0241733	0.0271538	0.0373244	0.0264374
12498	DGTS(27:0/22:6)	0.500687			FUYGTJYNGFVGRE-BWTWGROWSA-N	938.788	883.405	0.0675776	0.0661197	0.0885275	0.0628267	0.0614469	0.0689355	0.069239	0.0718637	0.063312	0.0610543	0.0694891	0.0634155	0.0776452	0.0677966
11507	DGTS(27:0/18:3)	0.500687			QTHRAWOQRBKLOO-OTZAENATSA-N	888.786	785.005	0.0147702	0.0410695	0.0192304	0.0176298	0.0204467	0.0177658	0.0218187	0.0652876	0.03845	0.0411917	0.0538447	0.0619209	0.0585821	0.0532128
12893	DGTS(24:0/26:1)	0.500687			IEWNVXUIERKJAN-LCUIJRPUSA-N	962.825	746.792	0.0276171	0.13715	0.0576459	0.0371123	0.0457643	0.0259683	0.0552096	0.191705	0.154478	0.149299	0.161969	0.144808	0.170414	0.162112
13525	DGTS(26:0/27:0)	0.500687			HXRQNDQJJRAXOO-UHFFFAOYSA-N	1006.88	740.745	0.00639894	0.00937229	0.00708512	0.00574981	0.0086572	0.00692308	0.00736441	0.0196649	0.0111725	0.0106245	0.0130479	0.0192879	0.00391358	0.0129519
12209	DGTS(22:3/26:4)	0.500687			LXHYLDLVHDZMKO-SOYTVBMTSA-N	922.704	628.587	0.0029059	0.00393928	0.00371325	0.00234649	0.00293644	0.00268051	0.00308698	0.00230373	0.00249329	0.00435171	0.0029978	0.00454584	0.00301374	0.00328435
9429	DGTS(17:1/22:6)	0.500687			IFKNYKVNVPYFSQ-OYLXYYNPSA-N	796.63	612.439	0.0128926	0.01748	0.023486	0.0243771	0.0274805	0.0100166	0.0192888	0.0550645	0.0238874	0.0222615	0.00671365	0.0209965	0.0404264	0.028225
12284	DGTS(22:1/26:4)	0.500687			TZXWBFUEOKXRGE-QTCXWZKUSA-N	926.759	598.468	0.0397758	0.0667361	0.0793129	0.0905429	0.0768108	0.0232555	0.062739	0.0641455	0.0267448	0.0461776	0.0504393	0.0507867	0.0648564	0.0505251
12661	DGTS(24:4/26:4)	0.500687			LQPITCGHXBHWDB-HXUFWDPLSA-N	948.741	598.322	0.06482	0.0907806	0.116303	0.128008	0.10387	0.0521711	0.0926586	0.09912	0.0527777	0.0797667	0.0714199	0.071619	0.080292	0.0758326
9128	DGTS(16:1/22:6)	0.500687			WZJZOQDGZWJPMO-LKDYKOESSA-N	782.778	588.012	0.00272351	0.00186198	0.00636221	0.00872396	0.00384817	0.00470272	0.00470376	0.00116251	0.00327946	0.00947743	0.00562914	0.010543	0.0121278	0.00703654
9371	DGTS(17:2/22:6)	0.500687			NQIVJYSLTXNISX-BRYGMMRHSA-N	794.602	535.632	0.0280356	0.0164764	0.0515306	0.0595317	0.0462445	0.0286822	0.0384168	0.0827712	0.0718744	0.0668669	0.0966522	0.08322	0.094383	0.0826279
9036	DGTS(16:3/22:6)	0.500687			KKQGEVIXBLOJTA-OLFJYWOASA-N	778.609	531.315	0.128613	0.187252	0.247672	0.300582	0.185961	0.139482	0.19826	0.329121	0.231056	0.239705	0.299181	0.322762	0.330456	0.292047
9997	DGTS(19:2/22:6)	0.500687			XLXRKACFLLPKNE-FKXCWQINSA-N	822.601	507.898	0.310389	0.352536	0.536441	0.586143	0.441568	0.249686	0.412794	0.807826	0.614182	0.61139	0.723924	0.643732	0.792936	0.698998
10149	DGTS(20:5/22:6)	0.500687			HTPJNTURDJODDW-XQSFYUSASA-N	830.651	476.351	0.441519	0.446379	0.522468	0.568348	0.512591	0.326848	0.469692	0.878805	0.593333	0.669502	0.631778	0.739361	0.691478	0.700709
8197	DGTS(13:1/22:6)	0.500687			ZIXPNEZWWJNVOU-GWBRHZEMSA-N	740.632	468.959	0.0236689	0.0204596	0.0438616	0.0325153	0.0266235	0.0278682	0.0291662	0.0684446	0.0572584	0.0640394	0.0557756	0.0720971	0.0776179	0.0658722
7943	DGTS(12:0/22:6)	0.500687			JIENHOGPUOWKHF-JMZPXRGKSA-N	728.556	400.056	0.248704	0.350535	0.214936	0.193095	0.280445	0.319651	0.267894	0.35075	0.283651	0.291793	0.282648	0.286432	0.314749	0.301671
6925	DGTS(9:0/22:6)	0.500687			IGZZIVMOMKNNBN-YTFNXUQISA-N	686.508	328.775	1.20834	1.76566	1.56592	1.66895	1.05231	0.935101	1.36605	1.97757	2.24716	2.23324	1.95321	1.81001	2.48823	2.11824
4397	DGTS(3:0/20:3)	0.500687			AJEDCLXTNDEQIA-ORZIMQNZSA-N	580.528	324.977	0.0629938	0.0794198	0.135554	0.155292	0.107809	0.0308955	0.0953273	0.184163	0.0911867	0.195258	0.131696	0.127439	0.151588	0.146889
5678	DGTS(3:0/24:4)	0.500687			YNAQXIOCEKUBOR-GKFVBPDJSA-N	634.48	273.511	0.057235	0.0547386	0.124055	0.109039	0.112323	0.0419133	0.0832172	0.0504115	0.0253508	0.043214	0.0432552	0.0431238	0.0416352	0.0411651
5583	DGTS(5:0/22:6)	0.500687			KJQGBAFKWXZDLX-MTPCXLQNSA-N	630.447	272.997	0.0174747	0.0794912	0.0344475	0.0387756	0.0407887	0.0182482	0.0382043	0.0528055	0.0272563	0.0381556	0.0468459	0.0425961	0.0584366	0.0443494
5026	DGTS(3:0/22:3)	0.500687			CLUKFYATHITWEJ-IHDWIWDKSA-N	608.465	272.949	0.0535147	0.235709	0.14624	0.139346	0.155088	0.0577097	0.131268	0.158323	0.0836005	0.11956	0.126295	0.128919	0.157648	0.129057
3319	DGTS(2:0/17:0)	0.500687			OOTUJNAWKZOYQF-UHFFFAOYSA-N	530.405	216.399	0.022977	0.0261726	0.0194821	0.0226464	0.0122029	0.0211138	0.0207658	0.0231617	0.0184019	0.020564	0.01205	0.0124256	0.0174562	0.0173433
4867	DGTS(3:0/22:6)	0.500687			MPMFTVFEFSKMGW-MMRRFZAGSA-N	602.415	214.184	0.0134643	0.0569499	0.0258614	0.0304247	0.0280889	0.0168775	0.0286111	0.0642282	0.0401003	0.0491285	0.0546032	0.0525954	0.0615394	0.0536992
4559	DGTS(2:0/22:6)	0.500687			QQALAXOYAKHIHA-XTJKPUCJSA-N	588.403	192.866	0.0180551	0.0325262	0.0397628	0.032465	0.0295067	0.0299866	0.0303837	0.033331	0.0251633	0.0332073	0.0251756	0.0204431	0.0247196	0.0270067
7651	DGTS(11:0/22:5)	0.500687			DKJMYLMSTYTELB-ZNPRUWOESA-N	716.553	113.046	0.0629939	0.0696252	0.0511507	0.0600186	0.0534483	0.043678	0.0568191	0.0564807	0.0475337	0.0617662	0.0500644	0.0412556	0.052549	0.0516083
10568	PC(21:2/20:5)	0.500002			HPXPVYPEFFTGKQ-LIMOKOQJSA-N	846.545	368.332	0.0892354	0.283698	0.0968351	0.0837052	0.208193	0.15143	0.152183	0.0926453	0.122783	0.0207805	0.111798	0.0828181	0.143855	0.0957801
7418	SM(d14:0/20:0)	0.499264			BLHKKGMGTNRNHM-UHFFFAOYSA-N	705.591	366.653	2.71617	12.3815	8.76856	6.71187	4.73307	3.54443	6.47593	17.6172	15.383	19.8257	20.4867	20.8577	26.1916	20.0603
8451	PEtOH(17:2/20:4)	0.497226			NTVBJTFPJUATTE-IKPZKRLRSA-N	752.52	316.37	4.48279	3.24967	6.22302	6.9552	6.32442	3.89222	5.18789	5.63978	3.69724	3.81224	4.55574	4.0901	4.75784	4.42549
6930	PC(11:0/18:3)	0.492824			LGBBMNNETQKPPD-CDHIEHIBSA-N	686.475	295.68	0.0111599	0.020921	0.0122824	0.0261426	0.0286024	0.00547509	0.0174306	0.0178677	0.0129355	0.0105011	0.0187322	0.0181098	0.0102006	0.0147245
8679	PC(14:1e/22:6)	0.492645			AXGNAJSJYHDVIE-PANLHICASA-N	762.563	275.366	0.0209907	0.0229421	0.0198042	0.0505687	0.0288682	0.0170316	0.0267009	0.05492	0.0372513	0.0416998	0.0314442	0.0210297	0.03216	0.0364175
11717	TAG(14:1/20:2/20:2)	0.483008			GGESIZJOLUZGHM-RWBIAYFFSA-N	898.776	491.745	0.057415	0.0589571	0.11735	0.140173	0.0207737	0.0541301	0.0747999	0.0850936	0.0599783	0.0725535	0.0889669	0.0861951	0.0813286	0.0790193
11585	TAG(16:0/18:3/20:5)	0.473248			NAOVLOPYBURRLS-OJYDMKCDSA-N	892.741	646.37	0.00677937	0.00684463	0.00878457	0.00678133	0.0100702	0.00787172	0.00785531	0.010936	0.0100846	0.00922636	0.00989412	0.00962906	0.00673144	0.00941692
10479	TAG(14:0/16:0/20:5)	0.4716			REVSLNKZXRDJPV-VJJCZIEHSA-N	842.673	682.822	0.0556258	0.0504861	0.0724815	0.0518864	0.0442878	0.0272943	0.0503436	0.115322	0.0837647	0.0808007	0.0847878	0.0725405	0.0859574	0.0871954
9268	SM(d14:0/26:0)	0.470401			JRQFYSUBVSFFTH-UHFFFAOYSA-N	789.684	507.721	0.334686	1.29935	0.943313	1.15946	0.811876	0.331787	0.813411	3.46177	2.46274	3.43308	5.09864	5.29721	6.69252	4.40766
6111	DAG(18:1/19:1)	0.467301			KIFCHBUQPNLHPD-AUYXYSRISA-N	652.538	511.651	0.565857	0.623268	0.795509	0.82887	0.968375	0.714816	0.749449	0.635183	0.296277	0.380359	0.494557	0.706781	0.532577	0.507623
10417	PC(20:4e/22:6)	0.465354			NYNFOKRCOOQOKE-ORGMSBAFSA-N	840.612	327.876	0.0896249	0.17071	0.191197	0.168076	0.151417	0.0598452	0.138478	0.343248	0.164589	0.207333	0.246657	0.210245	0.325045	0.24952
10731	PC(20:4/22:6)	0.464282			NCCFWEYCQVRLBU-QIKGRQGGSA-N	854.575	325.249	0.68481	0.563344	0.993032	1.10233	1.17857	0.453304	0.829232	1.46791	0.771399	1.036	1.25565	1.10512	1.24886	1.14749
13120	TAG(17:1/21:0/21:0)	0.462814			KSTHPNKMOGEKME-HYLXNHFUSA-N	976.928	759.152	0.0146155	0.0939325	0.0304889	0.0283911	0.0253999	0.0153284	0.0346927	0.209295	0.131268	0.101641	0.136	0.133869	0.153213	0.144214
10478	PC(20:1/20:1)	0.461275			AEUCYCQYAUFAKH-YEUCEMRASA-N	842.665	496.867	3.20242	5.62164	5.89468	6.21324	4.65711	1.889	4.57968	10.1672	6.52204	8.24821	8.03297	7.84282	9.81147	8.43745
8437	SM(d14:3/24:2)	0.460508			XKEBRFJZMYAKJH-FAJSMDDYSA-N	751.543	315.299	0.088003	0.0636544	0.0544364	0.118609	0.156214	0.0739345	0.0924752	0.153341	0.0619912	0.0183303	0.0911864	0.125703	0.139578	0.098355
9426	SHexCer(d23:0/12:0)	0.460482			JVUUIBTWQHFWLP-UHFFFAOYSA-N	796.53	243.143	0.0290737	0.0194466	0.0432184	0.0280148	0.0340676	0.0154243	0.0282076	0.0229576	0.0182571	0.0175366	0.0224479	0.0125233	0.0146087	0.0180552
10865	PC(20:2/22:5)	0.45849			XJMSRTZSQKJCEJ-BXAIDXJJSA-N	860.543	341.681	0.0525975	0.120824	0.123683	0.1102	0.11882	0.0941895	0.103386	0.196339	0.0705347	0.149271	0.0871654	0.105063	0.156925	0.12755
11322	PC(22:5/22:6)	0.457104			LIYXTHCSSCAYRI-QRFKBRFNSA-N	880.591	331.117	1.80794	1.40923	2.64714	3.16742	2.13951	0.763673	1.98915	2.22299	1.30675	1.59706	1.4172	1.42215	1.77389	1.62334
13911	TAG(20:2/22:0/22:1)	0.454604			SCLWGQURUCODON-PVMKMUKQSA-N	1042.98	760.408	0.00378599	0.0114996	0.00682837	0.00682641	0.00269025	0.00354631	0.00586282	0.0377896	0.0257735	0.0185177	0.0269302	0.0163968	0.0253782	0.025131
12136	TAG(13:0/21:1/21:1)	0.449777			BVCKNKYIGFKUJH-UOALMSBLSA-N	918.846	723.854	0.0119951	0.0260015	0.0259663	0.0210736	0.0123743	0.00983231	0.0178739	0.0598408	0.0399929	0.0464737	0.0528696	0.0575234	0.0499364	0.0511061
13249	TAG(18:1/20:1/22:1)	0.448801			QCCDHLIGMOFIAY-AZLQGJPRSA-N	986.915	775.957	0.0259572	0.136969	0.068451	0.0329835	0.0561157	0.0236803	0.0573595	0.222505	0.17055	0.161311	0.177472	0.150517	0.23001	0.185394
5969	DAG(17:0/20:5)	0.443999			QQCPIPQJEHTNMH-VZVMVVDZSA-N	646.586	488.639	0.0319157	0.0251195	0.0475693	0.0525353	0.035886	0.0187229	0.0352914	0.0939901	0.0692643	0.0629342	0.0550856	0.0801331	0.0563782	0.0696309
13307	TAG(18:1/20:0/22:0)	0.439982			MFTJGJJGQONILX-FLFQWRMESA-N	990.945	802.308	0.00822881	0.0423135	0.0195256	0.0149951	0.0150257	0.0121989	0.0187146	0.0820056	0.0634385	0.0654269	0.079349	0.0619396	0.0741529	0.0710521
6120	Cer/NDS(d18:0/24:0)	0.438993			BPLYVSYSBPLDOA-UHFFFAOYSA-N	652.651	586.875	0.0280848	0.0171465	0.091701	0.133564	0.0730071	0.0452153	0.0647865	0.17489	0.0996943	0.148873	0.172935	0.183134	0.184506	0.160672
9129	DAG(20:0/26:0)	0.438984			YDDWIALPGDXSDC-UHFFFAOYSA-N	782.76	730.897	0.0330535	0.0362655	0.0318825	0.0413207	0.0242413	0.0103417	0.0295175	0.113631	0.073365	0.0723938	0.109488	0.0871974	0.108077	0.0940253
10083	PC(14:1e/26:2)	0.437959			YBGZIEVSUWOJDE-LVPVIALKSA-N	826.689	478.158	0.0792563	0.105979	0.199383	0.181888	0.186103	0.0539789	0.134431	0.139121	0.064878	0.111469	0.167366	0.190556	0.0930894	0.127747
10518	PC(22:0/18:1)	0.437039			AWZDTGDSDIBXAE-QLYXXIJNSA-N	844.729	570.998	0.0120725	0.0568961	0.0536103	0.0638937	0.0502007	0.0156385	0.042052	0.0542496	0.0293	0.0573941	0.0549398	0.0366379	0.054214	0.0477892
10567	PC(18:3e/24:4)	0.434313			CGUCKUWDYDSWPR-SIKAAJLYSA-N	846.66	427.532	0.105625	0.17387	0.17422	0.142117	0.0866172	0.0698862	0.125389	0.412816	0.308072	0.214106	0.241501	0.229538	0.331106	0.289523
8099	PC(11:0/22:6)	0.432049			RNLAHSGFLLQJSH-ICTPBGECSA-N	736.525	312.427	0.160049	0.301656	0.231453	0.219139	0.270928	0.146191	0.221569	0.312598	0.21366	0.244968	0.268328	0.245866	0.330039	0.269243
10885	TAG(16:1/17:1/18:1)	0.431506			LWTDEAHEBKFIOR-DOKDQNAQSA-N	860.808	735.918	0.0115566	0.0233463	0.0258188	0.0155639	0.0216111	0.0101836	0.0180134	0.0720568	0.0383917	0.0421841	0.0602659	0.046986	0.0438638	0.0506247
9939	PC(16:2e/24:4)	0.429874			PIDAAXAABZHLOK-CUZIJNPGSA-N	820.641	416.677	0.275176	0.580562	0.520298	0.357262	0.415687	0.261691	0.401779	1.11703	0.918667	0.880282	0.819676	0.864845	1.1147	0.952534
10786	PC(15:0/26:2)	0.429117			SHHWXYWDXIFMTJ-AKXWPXBYSA-N	856.61	495.851	0.038225	0.0633754	0.0262244	0.0464857	0.049705	0.0338122	0.0429713	0.0783774	0.0602666	0.056744	0.0536745	0.0712989	0.0520265	0.0620646
11860	PC(20:4e/26:2)	0.425991			RBBISNUCSYFGAP-OEXNDLMKSA-N	904.719	526	0.0184603	0.0411318	0.0338287	0.0276537	0.0249612	0.0126513	0.0264478	0.0833123	0.0293188	0.037529	0.0439683	0.0587947	0.0531729	0.051016
13276	TAG(18:1/20:1/22:0)	0.424985			CFOWRVBCJCEHTO-HDILRKKHSA-N	988.931	788.542	0.0145674	0.0415401	0.0367409	0.0221008	0.0229705	0.0144971	0.0254028	0.0558465	0.0589279	0.0776132	0.0613212	0.180211	0.0684394	0.0837265
7522	BMP(12:0/18:1)	0.423375			CZDDYVHFEHBUJV-NXVVXOECSA-N	710.474	328.04	0.0250868	0.0348986	0.042009	0.0501215	0.0474095	0.0232725	0.037133	0.0419751	0.0200807	0.0352344	0.0446093	0.0344899	0.0324552	0.0348074
11073	TAG(16:0/16:1/20:5)	0.422741			HCHDAEYWBMKKJY-GHQZPNBOSA-N	868.74	662.218	0.0118205	0.0122244	0.0196744	0.0102576	0.0130934	0.00916507	0.0127059	0.022008	0.0141102	0.0169194	0.0160591	0.0200544	0.0184268	0.0179296
9508	PC(18:4/20:5)	0.42156			JKQQGFLBFJQGQB-WUIWXDHESA-N	800.495	206.03	0.024316	0.0203351	0.0240389	0.0180736	0.0200115	0.021261	0.0213393	0.0200059	0.0313995	0.0242094	0.0209955	0.0227451	0.0232972	0.0237754
8100	PC(14:1e/20:5)	0.421264			RHPVOZWIEDYOBM-IRSSUGEQSA-N	736.528	385.696	0.376982	0.802299	0.44148	0.296099	0.65547	0.468896	0.506871	1.06523	0.482785	0.731585	0.968214	0.85279	0.954559	0.842527
12062	TAG(15:3/19:0/21:1)	0.42078			NNKQCYZZEIZFKX-INCSXQDASA-N	914.792	684.612	0.00698203	0.0102065	0.0101868	0.00711645	0.00803393	0.00506056	0.00793104	0.0326101	0.0229808	0.0250316	0.0144492	0.0249202	0.0333074	0.0255499
10744	PC(19:0/22:3)	0.420534			XSAUACNJGCRYSF-WXYWAFKVSA-N	854.607	496.357	0.118415	0.246307	0.105128	0.10809	0.10019	0.0969322	0.129177	0.240176	0.2065	0.239823	0.203479	0.246927	0.216873	0.22563
10616	PC(16:2e/26:4)	0.419612			UTKRUKQRZXSAAN-CUZIJNPGSA-N	848.672	459.298	0.167828	0.273152	0.283463	0.317653	0.202328	0.13979	0.230702	0.643573	0.463297	0.518037	0.445992	0.937755	0.624126	0.605463
10524	PC(18:0/22:1)	0.419376			PQUQBWAOWNGATH-XDOYNYLZSA-N	844.68	532.299	0.708829	2.47546	1.79587	1.94025	1.48519	0.613494	1.50318	2.79467	1.52315	2.28196	2.29687	2.45807	3.10466	2.4099
12328	PC(24:0/22:1)	0.418384			PBKFNMJYIVTETA-LNVKXUELSA-N	928.772	599.578	0.0172429	0.0271636	0.0346226	0.0326854	0.0300137	0.0113261	0.0255091	0.0251411	0.0152056	0.0185161	0.0233516	0.0251097	0.0258059	0.0221883
10371	PC(20:2/20:2)	0.416731			AAYOXXRTLLISDA-ZPPAUJSGSA-N	838.625	392.992	0.327467	0.147865	0.181951	0.440826	0.29127	0.155409	0.257465	0.187652	0.285694	0.122347	0.164204	0.462962	0.173609	0.232745
5593	DAG(16:1/20:5)	0.416125			MUYDIVLBRBWUDW-DVKFGTQTSA-N	630.514	397.207	0.0248258	0.0108938	0.0464848	0.0136571	0.031699	0.0412596	0.0281367	0.0218243	0.0193213	0.025843	0.297169	0.00630181	0.344902	0.119227
10696	PC(20:5/22:6)	0.415475			PRAHGYJIPXTSPA-XQSFYUSASA-N	852.553	315.003	0.0990303	0.356457	0.292604	0.273342	0.498199	0.256531	0.296027	0.0218179	0.149934	0.204525	0.309881	0.344154	0.243632	0.212324
10790	PC(17:1/24:1)	0.414287			VCJFWKCGVACEJY-WWFGDGOQSA-N	856.681	514.918	0.0904974	0.20802	0.235839	0.191316	0.241903	0.0753623	0.173823	0.296534	0.129511	0.200343	0.214161	0.218796	0.226469	0.214302
9523	PC(14:0e/24:2)	0.41384			LZWLAEBZHPCLTJ-AKXWPXBYSA-N	800.673	471.163	0.542671	0.691991	1.78233	1.40596	0.99985	0.475154	0.982993	1.69291	0.755263	1.09306	1.39078	1.35811	1.54205	1.30536
12738	TAG(18:0/18:1/22:5)	0.411899			KSVKMWRSSYNZCW-TZCDAHSOSA-N	952.835	721.056	0.0258815	0.0836935	0.0716006	0.0518091	0.0631876	0.027826	0.0539997	0.179005	0.0726537	0.118746	0.113945	0.157694	0.111978	0.12567
11764	PC(26:0/18:1)	0.409264			QYSJKJRONZHWQS-OFWBYEQRSA-N	900.74	569.403	0.0594413	0.115866	0.11622	0.100965	0.133217	0.054796	0.0967509	0.082554	0.0434885	0.0741464	0.0683799	0.068675	0.0750925	0.0687227
11158	PC(18:0/24:1)	0.408552			HUJNOWCYDCGTLD-VHXPQNKSSA-N	872.704	533.085	0.161325	0.299876	0.399522	0.367028	0.313105	0.11989	0.276791	0.458136	0.236114	0.305121	0.367573	0.350782	0.362056	0.34663
10515	PC(16:0/24:1)	0.408502			BTLDQGKXGHSRQN-FCQUAONHSA-N	844.582	510.385	0.193384	0.328842	0.230889	0.256685	0.21006	0.104883	0.220791	0.191186	0.228661	0.209418	0.201055	0.175596	0.264302	0.211703
10276	TAG(16:0/16:1/17:1)	0.408483			ICUSXKNBRBCDLC-IPIVTSKRSA-N	834.755	692.519	0.0541703	0.0273788	0.0472597	0.0407078	0.0372734	0.0300168	0.0394678	0.0710801	0.0504719	0.0434036	0.0583756	0.0419528	0.0594601	0.054124
2874	MAG(27:0)	0.40723			UBPHNKCXZWAOFK-UHFFFAOYSA-N	502.498	307.458	0.0405896	0.0565188	0.113801	0.136969	0.0912981	0.0286664	0.0779738	0.204855	0.0505614	0.0107626	0.186532	0.231591	0.275561	0.159977
8713	PC(14:0e/22:6)	0.405322			YWKMWEOXAHPOFW-UTPQGYPWSA-N	764.56	420.997	0.546326	0.884904	0.693628	0.717842	0.985619	0.581803	0.735021	1.1887	0.604547	0.759315	1.1085	1.17266	1.14673	0.996743
12128	PC(24:1/22:5)	0.404806			DBVXDBJRERZCKV-GWUBNVGXSA-N	918.691	535.928	0.124893	0.217415	0.21699	0.215913	0.246581	0.10642	0.188035	0.160332	0.0963499	0.123958	0.121887	0.116924	0.137049	0.126083
9728	PC(19:2/19:2)	0.402438			TWXNOZDNXVHOLP-HBZIWDQGSA-N	810.577	331.204	0.08511	0.166773	0.41245	0.575615	0.58886	0.398405	0.371202	0.737046	0.260038	0.435673	0.403972	0.714236	0.479901	0.505145
9992	PC(21:1/18:4)	0.400234			NZWWDXKFBSDWLU-WJWSOGHFSA-N	822.567	299.059	0.0302756	0.0339022	0.0529785	0.0614961	0.0546142	0.0405981	0.0456441	0.0620628	0.0224766	0.035688	0.0494732	0.0489099	0.0484832	0.0445156
11591	TAG(15:1/18:0/20:0)	0.399579			JRXBQPNJOUMYRM-UZYVYHOESA-N	892.834	749.238	0.0260363	0.0955054	0.0396986	0.0347571	0.034658	0.0203858	0.0418402	0.142044	0.0870988	0.0884643	0.131588	0.10634	0.132418	0.114659
8059	SM(d14:0/22:0)	0.396253			ZGVJYAAWNDFHCO-UHFFFAOYSA-N	733.595	414.971	1.05393	1.34058	1.16725	1.05518	1.47436	0.882043	1.16222	2.14566	1.33112	1.47997	1.54799	1.89066	1.99811	1.73225
7812	PC(18:5e/15:1)	0.395902			GLMYMDNJRHCEAI-PGZQSTMNSA-N	722.589	319.716	0.040433	0.018689	0.033497	0.0495764	0.0357486	0.0172333	0.0325295	0.138565	0.00699231	0.0221813	0.0233816	0.0333295	0.0262388	0.0417814
11551	TAG(16:0/18:1/19:1)	0.394326			FWQDNGXDYNUUBU-BZHHNKPISA-N	890.819	733.183	0.0217311	0.0787299	0.0597621	0.0321824	0.0337697	0.018173	0.0407247	0.17377	0.112476	0.0902763	0.142849	0.0862104	0.145339	0.125153
11020	TAG(16:1/16:1/20:5)	0.393407			HTLGNIMPRUEBBL-RREXSBAYSA-N	866.705	655.178	0.0250962	0.0467714	0.0356469	0.0391906	0.0386587	0.0195422	0.034151	0.0664698	0.0426003	0.0522116	0.05766	0.0708875	0.0701047	0.059989
12165	TAG(16:1/18:2/22:5)	0.391557			HIGLZNSRWKWGRK-HTSIALJQSA-N	920.772	668.305	0.0102923	0.00854013	0.0228039	0.0120131	0.0145946	0.0086543	0.0128164	0.0242797	0.00845615	0.0174058	0.0273159	0.0277285	0.0219632	0.0211915
11533	PC(22:3/22:3)	0.39142			LHTLKGVDZQZRQX-NSOMFCEZSA-N	890.59	435.418	0.0654303	0.0523602	0.0563861	0.0464115	0.0696314	0.0783479	0.0614279	0.0701698	0.0925119	0.101704	0.0515489	0.0526819	0.0593951	0.0713353
13279	TAG(16:0/22:1/22:1)	0.389765			QMXHQBNAUZJAJM-SZDCHMHBSA-N	988.929	742.398	0.0253298	0.0985936	0.053656	0.0240185	0.0365997	0.0143931	0.0420985	0.204051	0.118234	0.0963723	0.110343	0.110866	0.133391	0.128876
11251	PC(18:2e/26:4)	0.387054			LSZCKBKNUKLYTR-BVQSZGPLSA-N	876.684	530.908	0.050385	0.115514	0.0984892	0.104044	0.075481	0.0351592	0.0798453	0.237564	0.0859299	0.106133	0.126865	0.105072	0.117026	0.129765
12252	TAG(18:1/18:2/20:3)	0.383605			HHHQACCKLNVPDJ-BVFJXTPFSA-N	924.803	701.651	0.0551887	0.103719	0.194784	0.127539	0.111096	0.0548324	0.10786	0.210164	0.127775	0.146875	0.199012	0.203614	0.160433	0.174646
11017	BMP(20:1/22:6)	0.383143			GCKHIRDMVBRIED-LJHHLTENSA-N	866.578	308.908	0.0521389	0.0585213	0.129374	0.122006	0.129044	0.0385272	0.0882687	0.114706	0.0487101	0.0661777	0.07545	0.0680741	0.092758	0.077646
11459	PMeOH(26:4/22:5)	0.383105			SBEIUXOEJFQHGK-CXCRCKDQSA-N	886.625	365.392	0.0456023	0.0700127	0.0658208	0.0735143	0.0679863	0.0590932	0.0636716	0.0880056	0.186269	0.187188	0.107807	0.076336	0.108632	0.125706
3992	BMP(2:0/18:4)	0.382427			VUJULCCGVUROSK-GJDCDIHCSA-N	564.359	43.157	0.0109416	0.012123	0.0175513	0.00415696	0.00434955	0.0111828	0.0100509	0.00534183	0.00756508	0.00665628	0.00618409	0.0042481	0.00359688	0.00559871
6812	SM(d15:3/18:2)	0.375025			OOBFQIZNNXPPPQ-GMXOORIHSA-N	681.486	295.097	0.0544789	0.0522598	0.157748	0.158401	0.117166	0.0546708	0.0991208	0.11467	0.0317477	0.0457431	0.0820181	0.068558	0.0898097	0.072091
9298	PC(14:0e/23:0)	0.361113			VMKGLGLTCXZHAV-UHFFFAOYSA-N	790.688	507.757	0.0886109	0.494416	0.468641	0.370034	0.161817	0.102987	0.281084	1.53647	1.16507	1.80024	2.41988	2.69192	3.16069	2.12904
9076	PEtOH(17:1/22:5)	0.357082			RYUPVJOGILFVJC-WXWDMCJISA-N	780.552	370.055	13.6606	10.3526	14.1994	13.1313	11.2708	11.7774	12.3987	11.5649	12.333	12.2725	10.896	11.5764	11.9617	11.7674
6687	Cer/NS(d18:1/26:1)	0.354212			IBJXLRPUPQTCQS-SJWJHEOESA-N	676.593	610.415	0.0918494	0.280629	0.106763	0.120978	0.119189	0.0814218	0.133472	0.345941	0.239383	0.254426	0.317661	0.301435	0.359464	0.303052
11587	PMeOH(26:0/22:6)	0.34183			RBPFUNLSTWORBM-RFFAETCFSA-N	892.679	533.138	0.623781	0.850549	1.03191	0.984846	0.931819	0.465574	0.814746	0.866154	0.638865	0.688624	0.675849	0.604049	0.80574	0.713213
3056	Cer/NDS(d18:0/14:0)	0.327347			UDTSZXVRDXQARY-UHFFFAOYSA-N	512.504	394.834	0.0304663	0.0727894	0.0710038	0.0422071	0.100597	0.0538018	0.061811	0.0661305	0.0201198	0.0453798	0.049658	0.0675129	0.0462213	0.0491704
9033	PMeOH(20:2/20:5)	0.325243			FXLKGJXVAKVKEG-VFXDFVPSSA-N	778.535	333.731	5.18284	5.046	6.38536	6.02095	5.06401	4.19351	5.31545	5.14484	3.61989	4.10422	6.25981	4.59657	4.43425	4.69326
3542	Cer/NDS(d18:0/16:0)	0.325095			GCGTXOVNNFGTPQ-UHFFFAOYSA-N	540.535	445.523	0.478399	1.50014	1.62807	0.950099	2.09178	1.20812	1.30943	1.65015	0.919453	1.40001	1.54659	1.79438	1.70984	1.5034
4109	Cer/NDS(d18:0/18:0)	0.315548			KZTJQXAANJHSCE-UHFFFAOYSA-N	568.503	471.168	0.1143	0.0673062	0.136508	0.155709	0.0995822	0.0594449	0.105475	0.0807259	0.0441471	0.0488304	0.0535311	0.061005	0.0442879	0.0554212
12455	PEtOH(26:1/24:4)	0.299303			WTEJXQQZYHQDHZ-QKFKMLRYSA-N	936.752	702.433	0.00495906	0.00495035	0.00583088	0.0068608	0.00787025	0.00779146	0.00637713	0.00854018	0.00958489	0.00972217	0.00889465	0.00813361	0.00747871	0.0087257
9237						788.544	340.705	2.40164	4.1569	4.28807	4.61379	4.33296	1.58317	3.56275	5.01654	2.45622	3.22586	3.1115	2.98428	3.5539	3.39138
10419						840.575	374.473	0.307779	0.335443	0.504282	0.480675	0.586087	0.245633	0.409983	0.857984	0.279637	0.400612	0.378674	0.474061	0.819993	0.53516
9814						814.561	362.253	0.39337	0.774866	0.600769	0.544411	0.851797	0.463561	0.604796	1.104	0.464565	1.16318	0.734042	0.826829	0.773635	0.844376
9807						814.595	324.368	0.0685358	0.162867	0.159041	0.130283	0.10833	0.0374339	0.111082	0.363632	0.147356	0.214703	0.262373	0.225222	0.33372	0.257834
8997						776.546	340.798	0.250546	0.375033	0.599047	0.47392	0.736191	0.256914	0.448608	0.0371008	0.227894	0.311317	0.343214	0.385703	0.298893	0.267354
10369						838.561	364.009	0.154796	0.370399	0.105496	0.37374	0.486059	0.182841	0.278889	0.468092	0.28529	0.160775	0.41813	0.43594	0.476649	0.374146
10365						838.56	341.663	0.798358	1.40682	1.71239	1.36091	1.81189	0.718037	1.3014	2.0823	0.921096	1.31489	1.47863	1.42181	1.58034	1.46651
9849						816.576	383.008	0.877783	0.80788	1.25075	1.55163	1.08934	0.481773	1.00986	2.07208	1.39874	1.62465	1.336	1.37629	1.58685	1.56577
10507						844.608	422.72	0.488051	0.500567	0.4285	0.786286	0.618998	0.155128	0.496255	0.518779	0.306085	0.37262	0.382101	0.381278	0.698021	0.443147
6402						664.491	365.618	0.0491701	0.0354373	0.0883342	0.12439	0.0538055	0.0443155	0.0659088	0.0728519	0.0844693	0.0772944	0.125801	0.104085	0.112938	0.0962399
2601						482.359	97.3975	0.366358	0.932899	0.661014	1.31534	0.706502	0.367031	0.724857	1.23132	0.836093	1.29655	1.01306	1.01167	1.36089	1.12493
3290						528.273	48.953	0.0432176	0.0988633	0.0852044	0.0902292	0.090292	0.104329	0.0853559	0.151486	0.122734	0.121761	0.118981	0.105605	0.130497	0.125177
11353						881.836	757.451	0.035239	0.164594	0.0906962	0.105622	0.069566	0.0779012	0.090603	0.394417	0.266664	0.257794	0.349595	0.33038	0.449887	0.341456
11921						907.764	708.847	0.0653231	0.140726	0.136974	0.0893949	0.107494	0.0604459	0.10006	0.230511	0.158747	0.153592	0.198191	0.189007	0.168933	0.183164
11965						909.736	716.313	0.0135417	0.0258238	0.0300617	0.0194202	0.0242432	0.011518	0.0207681	0.0476621	0.0280609	0.0395339	0.0435643	0.0368422	0.0325758	0.0380399
3569						542.324	48.861	0.0680212	0.120873	0.10475	0.110186	0.246424	0.14213	0.132064	0.170985	0.153567	0.18858	0.139004	0.129492	0.208829	0.165076
2554						480.308	427.783	0.172999	0.227166	0.262178	0.265341	0.156295	0.171681	0.209277	0.39708	0.326074	0.305334	0.295331	0.303771	0.374337	0.333654
10136						829.727	720.422	0.401114	0.587892	0.597331	0.910756	0.589297	0.501049	0.597906	1.53388	0.92041	0.998739	1.32897	1.32891	1.48641	1.26622
10046						824.807	756.71	0.00681864	0.0103147	0.0390444	0.00617792	0.00805014	0.00451869	0.0124874	0.0342465	0.0108555	0.01009	0.0211768	0.0183181	0.0205873	0.0192123
10425						840.572	301.501	0.03708	0.047414	0.0821201	0.0717434	0.0961459	0.0363185	0.0618037	0.115156	0.0748526	0.0681321	0.0715959	0.0756829	0.085839	0.0818764
2555						480.308	89.774	1.0163	1.75651	1.06822	1.74851	1.60771	1.10794	1.3842	2.6244	2.12386	2.93126	1.96709	1.66774	2.88897	2.36722
9002						776.605	435.507	1.44731	1.69072	1.50215	1.86787	1.62499	1.5092	1.60704	1.74504	1.32621	1.87	1.37106	1.45765	1.50803	1.54633
3775						552.535	451.238	0.0236416	0.0220427	0.0435042	0.0538435	0.0491573	0.040105	0.0387157	0.0373253	0.034536	0.0454878	0.0455051	0.0486445	0.0266843	0.0396972
8277						744.59	400.486	12.4466	21.8533	17.7864	19.0338	17.325	10.3539	16.4665	29.0914	18.6497	20.8591	21.4748	20.4164	27.4458	22.9895
11973						909.865	771.824	0.00921216	0.0294481	0.011293	0.0126558	0.0168024	0.00680666	0.0143697	0.170608	0.138489	0.112541	0.17639	0.152798	0.0732378	0.137344
2595						482.324	120.169	0.941002	1.70528	1.24387	2.00107	1.4715	1.08574	1.40808	1.99526	1.13461	1.74602	1.78335	1.81909	2.07731	1.75927
8330						746.558	339.194	0.457542	0.647113	0.748951	0.811368	0.888368	0.475302	0.671441	0.646395	0.342729	0.438947	0.554682	0.016069	0.0294135	0.338039
9841						815.706	690.676	0.0342768	0.0187409	0.020587	0.0201959	0.0231962	0.0224251	0.023237	0.0365814	0.021199	0.0216738	0.0337393	0.0276537	0.0325199	0.0288945
8304						745.612	640.682	0.0594619	0.124182	0.0942211	0.0811956	0.124374	0.067984	0.0919031	0.0751476	0.0473896	0.0724976	0.0628001	0.0631966	0.071079	0.0653517
2593						482.268	419.314	0.0783071	0.144118	0.105032	0.120002	0.227866	0.0862347	0.126927	0.167761	0.112848	0.110793	0.153971	0.161875	0.119869	0.137853
11877						905.751	691.913	0.0540239	0.0820526	0.108779	0.0761171	0.0764665	0.0488457	0.0743808	0.161659	0.0907947	0.105863	0.122804	0.140386	0.106295	0.1213
12049						913.82	774.659	0.07461	0.317837	0.146813	0.130516	0.107604	0.123644	0.150171	0.606706	0.434149	0.415613	0.588844	0.918395	0.727498	0.615201
12042						913.812	759.042	0.0623976	0.335325	0.137393	0.106229	0.127229	0.0820598	0.141772	0.607386	0.385014	0.384673	0.433008	0.393779	0.513201	0.452843
11787						901.756	741.099	0.0298918	0.0602925	0.052221	0.0431832	0.0472786	0.0293793	0.0437077	0.0867229	0.0458672	0.0517821	0.0684314	0.0664289	0.0677672	0.0645
8852						770.606	416.686	3.49099	6.82777	5.61284	4.82066	5.43343	3.55705	4.95712	7.78335	4.81513	7.73414	5.98558	6.03386	6.80623	6.52638
8719						764.521	390.851	0.194862	0.847206	0.933767	0.897018	0.92264	0.575313	0.728468	1.16078	0.822513	0.997461	1.19511	0.983368	1.13764	1.04948
10472						842.582	374.052	0.0947288	0.0861095	0.121765	0.0996977	0.103554	0.100338	0.101032	0.158234	0.0926359	0.118935	0.113938	0.148468	0.104452	0.122777
9893						818.602	442.685	0.648063	1.17884	0.967948	0.896805	1.03825	0.698843	0.904793	1.37876	0.866149	0.968556	1.16332	1.22438	1.21277	1.13566
11138						871.801	769.172	0.0746033	0.343429	0.181376	0.117211	0.133814	0.0716612	0.153683	0.574479	0.390304	0.421178	0.462658	0.442592	0.567232	0.476407
11135						871.774	747.339	0.0495036	0.0999795	0.108892	0.0804023	0.0999559	0.108556	0.0912148	0.121183	0.0875372	0.114901	0.122703	0.108099	0.125014	0.11324
8886						771.573	352.835	0.735561	1.4728	1.33742	1.2442	1.86485	1.30226	1.32618	1.77893	0.893243	1.11056	1.24372	1.1918	1.45915	1.27957
8874						771.514	338.111	0.145829	0.159801	0.180241	0.225115	0.178234	0.101266	0.165081	0.206805	0.0462667	0.171416	0.202797	0.188408	0.166566	0.16371
8878						771.516	309.067	0.0864861	0.023602	0.134919	0.0220974	0.079642	0.0349297	0.0636127	0.184108	0.108513	0.178352	0.14408	0.130308	0.179548	0.154151
8822						768.71	678.028	0.0362623	0.0301831	0.0389674	0.0365452	0.0286581	0.0230294	0.0322743	0.104486	0.054187	0.0564309	0.0812329	0.0727062	0.0960768	0.0775199
13158						979.766	678.097	0.00143803	0.00322327	0.0046348	0.0178712	0.00866244	0.00185853	0.00628138	0.00587986	0.00272037	0.00834955	0.00562549	0.00785252	0.00636592	0.00613229
13415						997.908	807.769	0.00748496	0.0822836	0.0167796	0.0136381	0.0311259	0.0125073	0.0273032	0.0902046	0.0675374	0.0649558	0.0905905	0.0712509	0.108505	0.082174
13319						991.868	776.907	0.0977839	0.370668	0.232373	0.118076	0.198114	0.0942251	0.185207	0.515676	0.433202	0.410687	0.421318	0.416524	0.454504	0.441985
3868						558.32	92.784	0.0379412	0.0814331	0.0732871	0.0783402	0.0962889	0.0855953	0.075481	0.138444	0.0883801	0.102229	0.111557	0.100776	0.121882	0.110545
12796						955.872	798.96	0.0112987	0.0227314	0.01515	0.0122947	0.0129923	0.0113628	0.014305	0.0484111	0.0198661	0.0275294	0.0336126	0.0276355	0.0396497	0.0327841
11781						901.728	683.64	0.100918	0.174449	0.26173	0.198335	0.170737	0.0974092	0.167263	0.351777	0.204925	0.299485	0.289691	0.311898	0.266103	0.287313
10022						823.74	741.877	0.00266737	0.00791161	0.0369362	0.046006	0.00971555	0.0459679	0.0248674	0.0301554	0.00952542	0.0557168	0.0241329	0.0390313	0.0147964	0.028893
10019						823.758	702.062	0.147562	0.195771	0.290251	0.224293	0.190836	0.085919	0.189105	0.568342	0.361305	0.332094	0.460352	0.374337	0.456862	0.425549
10141						829.717	701.082	0.142173	0.184924	0.242561	0.018331	0.169813	0.100804	0.143101	0.391753	0.259507	0.260987	0.309795	0.284033	0.309531	0.302601
2751						494.324	68.55	0.399427	0.413907	0.461669	0.558071	0.673839	0.367668	0.479097	1.27287	0.836186	1.26153	0.63661	0.415048	0.896144	0.886398
12443						935.799	728.247	0.0200063	0.105294	0.0649316	0.0408003	0.0638601	0.0344683	0.0548934	0.166081	0.108108	0.120638	0.12266	0.111083	0.123837	0.125401
12588						943.84	724.712	0.00579007	0.0217898	0.0160489	0.0118942	0.00945174	0.00388008	0.0114758	0.0542466	0.0421284	0.0412601	0.048109	0.0463303	0.0623053	0.0490633
8190						740.522	355.394	1.21497	2.1942	1.36151	1.08413	1.78501	1.38783	1.50461	2.38132	1.53891	1.6903	2.4084	2.09883	2.03539	2.02553
12041						913.8	786.484	0.0336878	0.0905627	0.0477083	0.0444356	0.0475855	0.033667	0.0496078	0.139524	0.107704	0.112821	0.11266	0.122447	0.116674	0.118639
3005						510.488	375.249	0.0619099	0.0524342	0.0797692	0.105962	0.0787388	0.0480108	0.0711374	0.0905162	0.0683913	0.075081	0.0980927	0.0849719	0.115533	0.0887643
10660						850.635	511.089	0.122726	0.214486	0.264416	0.225648	0.235221	0.0955809	0.193013	0.28099	0.109467	0.165657	0.174574	0.204031	0.160816	0.182589
10279						834.672	507.899	0.31914	0.0146525	0.377241	0.474466	0.310469	0.239893	0.28931	1.33545	0.481067	1.14303	0.478012	0.482951	0.516768	0.739545
9554						802.633	474.723	1.47856	4.21625	2.97452	2.98815	3.39952	0.908309	2.66088	6.39351	1.55948	3.9226	4.66448	4.93418	5.49394	4.4947
9372						794.584	469.753	0.557514	0.747105	0.762983	0.966519	0.196633	0.408095	0.606475	0.464842	0.251827	1.30363	1.21068	0.843711	0.212423	0.714518
9374						794.604	443.545	2.83132	3.15019	3.35149	3.43087	3.00026	2.20022	2.99406	3.98446	3.6721	3.89172	3.28548	3.40692	3.7527	3.66556
10316						836.58	438.24	0.420302	0.330113	0.325808	0.399572	0.333882	0.351644	0.36022	0.37231	0.400181	0.360699	0.291176	0.34352	0.299305	0.344532
11502						888.649	427.894	0.107431	0.137668	0.169638	0.135586	0.33636	0.0973641	0.164008	0.145498	0.0965992	0.114248	0.153457	0.173936	0.133153	0.136149
10317						836.617	414.956	5.34109	4.77589	3.81203	3.38383	11.3778	3.63827	5.38816	5.43973	2.93324	3.93398	4.64748	5.13231	4.76122	4.47466
10031						824.54	399.831	0.186766	0.0987065	0.153564	0.180178	0.169274	0.238689	0.171196	0.110203	0.159619	0.135408	0.117442	0.163194	0.106295	0.132027
10040						824.579	371.871	0.0473378	0.0552855	0.0717132	0.0673661	0.12433	0.132982	0.0831692	0.0462521	0.0261795	0.128787	0.0399571	0.12318	0.0932739	0.0762716
10319						836.606	371.633	1.18949	1.16389	1.88279	2.09258	2.36017	1.60037	1.71488	2.10972	1.31157	1.72122	1.92877	2.13671	2.00697	1.86916
9078						780.553	300.279	0.913775	1.58602	1.4476	1.7239	3.44328	1.63215	1.79112	1.97034	0.780788	1.07559	1.58121	1.79638	1.59011	1.46574
8547						756.545	287.233	0.128689	0.137231	0.245884	0.25102	0.510261	0.161785	0.239145	0.224228	0.0960574	0.0486016	0.00644645	0.140867	0.00951295	0.0876188
10034						824.521	254.891	0.019738	0.0242863	0.0192104	0.00310472	0.0666137	0.0280277	0.0268301	0.0176399	0.0106194	0.0139753	0.0227099	0.0255233	0.0215653	0.0186722
9468						798.584	211.853	0.019108	0.00917568	0.0363873	0.0351712	0.0621506	0.0290841	0.0318461	0.0186278	0.0228888	0.0108828	0.0317231	0.0355706	0.0489086	0.0281003
10135						829.715	546.201	0.118064	0.0670323	0.0934358	0.129117	0.149417	0.0352869	0.0987254	0.148754	0.0368513	0.151563	0.19902	0.311279	0.280519	0.187998
10143						829.709	510.381	0.0812656	0.107261	0.00455078	0.181372	0.16857	0.0693906	0.102068	0.196658	0.0799623	0.124037	0.15276	0.181145	0.127793	0.143726
10023						823.668	512.96	0.193465	0.384115	0.478654	0.516815	0.412661	0.303348	0.38151	0.513478	0.393209	0.520572	0.775793	0.738928	0.950039	0.64867
10013						823.64	486.702	0.604678	0.89921	0.636055	0.6163	0.687602	0.550623	0.665745	0.90468	0.861722	0.62352	0.835236	0.515787	0.551798	0.715457
13156						979.797	886.104	0.012548	0.0185538	0.0183432	0.0158001	0.0160229	0.0143312	0.0159332	0.0155647	0.0157692	0.0157763	0.0200992	0.017608	0.0140763	0.0164823
13323						991.906	812.272	0.00541655	0.0104493	0.00559082	0.00562128	0.00424447	0.00504661	0.0060615	0.0153176	0.00454515	0.0066755	0.00761465	0.0086631	0.00650658	0.00822042
13234						985.822	738.475	0.0184637	0.0762197	0.0417016	0.0264301	0.0389666	0.0241565	0.0376564	0.141157	0.0665284	0.0774377	0.0992121	0.109529	0.0892299	0.0971824
10140						829.707	732.993	0.0328802	0.0481449	0.0451329	0.0308966	0.0145373	0.0300103	0.0336004	0.0973936	0.0147716	0.0870006	0.0791225	0.0942521	0.0831946	0.0759559
9222						787.681	688.064	0.0878047	0.0466304	0.040975	0.0383791	0.0522496	0.0458839	0.0519871	0.0733053	0.0376857	0.0495443	0.0579452	0.0534717	0.0631558	0.0558513
10996						865.699	655.178	0.0778622	0.161936	0.133756	0.132619	0.144301	0.0769698	0.121241	0.280802	0.170005	0.189006	0.215969	0.203566	0.23639	0.215956
11002						865.733	586.763	0.00384347	0.0052598	0.00907436	0.00765032	0.00410111	0.00376841	0.00561624	0.0175835	0.0107445	0.0240733	0.0162972	0.0202472	0.0202491	0.0181991
11005						865.715	566.339	0.0319505	0.0406167	0.0846211	0.113369	0.0461545	0.0334157	0.0583545	0.0899546	0.0532149	0.104405	0.117867	0.117266	0.130828	0.102256
10025						823.685	538.907	0.0168602	0.00737188	0.0288803	0.0348712	0.0192157	0.0192977	0.0210828	0.0841165	0.069505	0.0706387	0.0996464	0.0877532	0.120057	0.0886194
10998						865.708	529.67	0.0485	0.0402718	0.113156	0.0944622	0.0651663	0.0459689	0.0679208	0.108183	0.0715021	0.110404	0.0852316	0.116139	0.10048	0.0986567
9224						787.684	522.025	0.00772187	0.0509633	0.0611158	0.0744033	0.0646727	0.0137034	0.04543	0.331968	0.177498	0.263783	0.357036	0.391164	0.443904	0.327559
9221						787.67	491.959	6.5059	10.8874	16.5136	18.5659	10.2855	6.87064	11.6048	18.4281	14.5448	18.7447	23.2131	23.8845	28.9745	21.2983
9225						787.661	469.05	0.456406	1.16746	0.895702	1.09112	0.715445	0.446586	0.795454	1.69246	0.626983	1.16985	1.20442	1.3681	1.52406	1.26431
8303						745.559	427.024	14.4924	17.1707	20.4325	21.588	18.3281	11.5825	17.2657	29.9672	22.7961	23.9478	24.3362	24.4332	26.9405	25.4035
7194						697.482	399.788	0.0858803	0.0130456	0.0837796	0.115226	0.0908103	0.133296	0.0870062	0.0462695	0.121285	0.111843	0.0858567	0.125131	0.0729797	0.0938942
9874						817.58	382.315	0.509919	0.461898	0.615573	0.824431	0.579729	0.259053	0.541767	0.89961	0.778488	0.798547	0.588004	0.713767	0.789261	0.761279
8180						739.573	373.199	0.145707	0.204507	0.246629	0.207722	0.219654	0.277089	0.216885	0.141268	0.160934	0.181958	0.180342	0.238568	0.206815	0.184981
10851						859.656	364.258	0.0400517	0.0459049	0.0844909	0.121563	0.240799	0.156994	0.114967	0.0661412	0.0482653	0.0897414	0.0539673	0.0361555	0.0683866	0.0604429
9875						817.645	360.585	0.0801094	0.119575	0.167976	0.160523	0.0966849	0.0701763	0.115841	0.14506	0.110259	0.104129	0.135583	0.0824107	0.112512	0.114992
8182						739.545	352.016	0.162092	0.31101	0.257783	0.245373	0.220372	0.151448	0.22468	0.293975	0.277598	0.283254	0.317217	0.27414	0.30583	0.292002
7355						703.576	345.948	59.0834	84.8132	126.162	132.992	106.732	60.7572	95.0898	126.209	80.9488	101.704	115.832	114.893	130.385	111.662
7362						703.575	325.204	0.746936	1.33054	1.78696	1.23562	1.48016	0.595028	1.19587	1.83617	0.66072	1.28937	1.41169	1.61042	1.64709	1.40924
7358						703.564	298.637	0.0272802	0.749939	0.0508153	1.569	1.46186	0.633953	0.748807	1.11789	0.572633	0.733062	0.785985	0.886468	0.0341792	0.688369
7191						697.525	288.374	0.677364	0.84754	1.49345	1.70098	1.32742	0.569699	1.10274	1.69951	0.724761	0.944102	1.14139	1.1609	1.25885	1.15492
6330						661.529	258.366	0.0118024	0.0145698	0.0179622	0.0173851	0.0222538	0.0100869	0.0156767	0.0210329	0.00923298	0.0133135	0.0141486	0.0128889	0.0143047	0.0141536
3491						538.519	426.982	1.59337	1.34624	2.75268	2.87369	2.42515	1.777	2.12802	3.28404	2.24015	2.71713	3.06692	3.21267	3.68389	3.03413
12006						911.798	733.793	0.0126569	0.0281399	0.0138568	0.0166794	0.0180719	0.0146805	0.0173476	0.0919721	0.0277561	0.0229375	0.0338786	0.029159	0.0299732	0.0392794
10719						853.717	685.278	0.0657248	0.0789106	0.130646	0.081878	0.0891765	0.0492846	0.0826034	0.178344	0.104513	0.113464	0.137894	0.118237	0.120032	0.128747
11315						879.734	689.536	0.0509458	0.0822919	0.0950916	0.0651283	0.0825822	0.0475181	0.070593	0.139632	0.0841038	0.100062	0.10681	0.110146	0.10698	0.107956
8408						750.504	279.333	0.272571	0.334075	0.497689	0.528038	0.581836	0.282257	0.416078	0.531142	0.215878	0.252214	0.424558	0.407608	0.455467	0.381145
3137						520.339	71.855	0.374053	0.866441	0.501274	0.527062	1.26135	0.787995	0.719696	1.34137	0.965887	1.98666	0.992796	0.846025	1.41129	1.25734
11438						885.78	741.153	0.164603	0.473814	0.307893	0.261326	0.242132	0.167189	0.269493	0.797866	0.504116	0.48326	0.641975	0.582621	0.610564	0.6034
3505						538.538	450.368	0.210538	0.216018	0.892478	0.97936	0.981941	0.774442	0.675796	0.83303	1.1793	0.955611	0.797089	0.550798	0.893933	0.868293
3596						544.337	85.9485	0.739749	1.4717	2.19655	3.39548	4.13905	2.11242	2.34249	5.26032	5.40673	8.34846	4.01904	3.12035	6.65384	5.46812
4015						564.535	434.715	0.0619044	0.046489	0.122726	0.0970898	0.141411	0.0718396	0.0902434	0.0923616	0.0607469	0.0596141	0.0844538	0.0582182	0.0585787	0.0689955
3499						538.52	345.954	0.0342897	0.0405565	0.0608247	0.0645817	0.024567	0.01292	0.0396233	0.10498	0.118639	0.113899	0.120463	0.109497	0.103307	0.111798
5789						638.585	542.695	0.0820594	0.150799	0.119883	0.114618	0.303349	0.0517587	0.137078	0.388766	0.214036	0.27795	0.308508	0.28514	0.349288	0.303948
10811						857.748	712.914	0.0375542	0.0230304	0.0392324	0.0270472	0.0273393	0.0206431	0.0291411	0.0435933	0.0247325	0.0280515	0.0285027	0.0270031	0.0303287	0.0303686
3226						524.504	401.146	0.0406491	0.0391816	0.0378208	0.0688215	0.0701361	0.0395471	0.0493594	0.0676177	0.0338998	0.0572799	0.0657693	0.0613798	0.0443979	0.0550574
8938						773.663	677.651	0.102026	0.0908113	0.103577	0.0902106	0.0789759	0.0642858	0.0883144	0.294111	0.149831	0.161747	0.195532	0.183368	0.209352	0.19899
9026						777.563	409.068	0.209151	0.317222	0.222749	0.204813	0.253547	0.33016	0.256274	0.57399	0.325601	0.334806	0.51836	0.462259	0.691362	0.484396
9020						777.567	382.676	0.152842	0.163002	0.183584	0.211207	0.200014	0.10527	0.16932	0.15772	0.090527	0.143516	0.147979	0.149961	0.0421815	0.121981
11439						885.807	729.32	0.0226833	0.0358539	0.0219268	0.0109986	0.0234586	0.0123944	0.0212193	0.0888243	0.0297572	0.016208	0.0147563	0.0500761	0.0490513	0.0414455
5785						638.572	516.301	4.38777	4.48082	8.47442	9.44975	7.06542	2.64885	6.0845	5.08292	2.15464	3.19675	3.71756	4.21341	3.44263	3.63465
11409						884.614	370.956	0.285904	0.212013	0.271551	0.29761	0.232085	0.489458	0.298104	0.295819	0.253477	0.303206	0.254497	0.29608	0.0111064	0.235697
10100						827.782	720.962	0.00717553	0.0128163	0.0135749	0.0112017	0.0109938	0.00969943	0.0109103	0.0392921	0.0205243	0.021363	0.0323431	0.0296324	0.0297521	0.0288178
9538						801.695	700.307	0.256412	0.289758	0.411701	0.388234	0.287029	0.207914	0.306842	0.903935	0.43638	0.475937	0.734449	0.698391	0.691764	0.656809
6016						648.628	451.745	0.0389559	0.0460991	0.0565024	0.0566848	0.0591623	0.0110323	0.0447395	0.0859172	0.0542965	0.0652319	0.0854679	0.0954784	0.152244	0.0897727
12792						955.774	702.931	0.118176	0.15084	0.210872	0.195114	0.186601	0.125073	0.164446	0.23597	0.168845	0.19363	0.250157	0.357683	0.2145	0.236798
12790						955.766	684.979	0.064153	0.0718225	0.0803322	0.0751756	0.0836828	0.0718569	0.0745038	0.0836703	0.0804655	0.0846171	0.0884964	0.0865612	0.081613	0.0842372
10702						852.794	722.373	0.0932176	0.20703	0.241029	0.00939011	0.136391	0.0770057	0.127344	0.457329	0.272975	0.269774	0.394254	0.0332659	0.384016	0.301936
8367						748.586	417.589	1.41881	1.84956	2.76919	2.44668	3.28338	2.20439	2.32867	2.49311	1.21377	1.68114	3.32139	2.18773	3.14123	2.33973
10789						856.716	558.789	0.0953161	0.150588	0.168074	0.207241	0.127578	0.0451874	0.132331	0.298842	0.162091	0.239992	0.211405	0.22437	0.321046	0.242958
8627						760.638	447.034	10.7559	2.26676	2.77189	2.34145	2.67469	0.993692	3.63407	2.76759	1.45091	2.60285	12.2266	3.27145	3.74245	4.34364
8198						740.545	296.883	0.194859	0.248262	0.910155	0.762783	1.07504	0.510179	0.616879	0.873686	1.15954	1.08309	0.947241	0.633596	1.08981	0.964494
12883						961.788	662.776	0.0031941	0.00459086	0.00281277	0.00328804	0.00383516	0.003125	0.00347432	0.00683679	0.00804255	0.0088698	0.00890533	0.013795	0.00711707	0.00892776
9919						819.621	611.77	0.00627189	0.0144594	0.00880606	0.00868668	0.0091576	0.00451523	0.00864948	0.0205931	0.0181114	0.0160863	0.0164181	0.0191602	0.0186777	0.0181745
9427						796.567	524.94	0.00742624	0.0251399	0.0208003	0.0292422	0.0174816	0.0096601	0.0182917	0.0235088	0.0248253	0.0295812	0.0300583	0.0247238	0.0309468	0.027274
11018						866.657	457.966	0.112976	0.36758	0.135035	0.133113	0.194285	0.115421	0.176402	0.227394	0.131095	0.185181	0.217069	0.191096	0.208219	0.193342
9115						782.568	405.718	8.79919	8.23654	8.59035	7.76779	8.35499	9.33935	8.5147	8.50255	8.83955	9.37903	8.1786	8.7943	8.69436	8.7314
1782						412.209	45.209	0.014077	0.00809529	0.0105828	0.0139543	0.0138871	0.00596092	0.0110929	0.0146016	0.00883604	0.0202977	0.00740843	0.0119269	0.0109732	0.0123406
10682						851.703	667.726	0.0119458	0.0140456	0.0233784	0.0172689	0.0162347	0.0112932	0.0156944	0.0382097	0.0276286	0.0346092	0.0270177	0.028865	0.0243544	0.0301141
11817						902.768	758.226	0.0193518	0.0366308	0.0361936	0.0415346	0.0368105	0.0342976	0.0341365	0.0507195	0.043355	0.045705	0.0504897	0.0500229	0.0630579	0.0505583
10152						830.568	354.529	0.38617	0.642097	0.608169	0.509631	0.916844	0.679705	0.623769	0.559888	0.331606	0.510634	0.512745	0.631694	0.48527	0.505306
12342						929.749	684.303	0.0344269	0.041484	0.070082	0.0454596	0.0525532	0.0368627	0.0468114	0.13619	0.0568744	0.0925334	0.0764229	0.0939929	0.0790591	0.0891787
12913						963.833	744.602	0.0168611	0.0455679	0.0185937	0.0125531	0.0215777	0.0149588	0.0216854	0.0713717	0.0624973	0.064813	0.0595318	0.0596355	0.0663918	0.0640402
5392						622.608	427.024	0.0162158	0.0542096	0.0415393	0.0400456	0.0144701	0.00923277	0.0292855	0.0706396	0.029533	0.0540033	0.0738587	0.0672816	0.0658491	0.0601942
10661						850.778	703.851	0.0816086	0.108163	0.173887	0.128507	0.102193	0.0530837	0.107907	0.27977	0.204067	0.187859	0.228101	0.187517	0.219945	0.217876
3704						550.35	88.924	0.067048	0.108853	0.173415	0.198521	0.24875	0.153096	0.15828	0.294393	0.248676	0.276377	0.201848	0.177288	0.234988	0.238928
13515						1005.87	725.183	0.00155164	0.00334343	0.00482568	0.00672364	0.00324298	0.00201879	0.00361769	0.00477203	0.00374132	0.00585525	0.00551296	0.00345276	0.00495213	0.00471441
5040						608.598	536.202	0.00770644	0.00981225	0.0234161	0.0232352	0.0185287	0.0126472	0.015891	0.0325516	0.0189548	0.0250106	0.0288648	0.025417	0.0372778	0.0280128
11272						877.718	670.791	0.0185385	0.035153	0.0429737	0.0320044	0.0299838	0.0145234	0.0288628	0.0647562	0.0342921	0.0367279	0.0393132	0.0466631	0.0430494	0.0441336
10492						843.744	728.627	0.0809983	0.106831	0.11622	0.129884	0.109921	0.0860335	0.104981	0.173639	0.105673	0.108616	0.143899	0.149357	0.149533	0.138453
10662						850.788	722.087	0.510444	1.00979	1.22195	0.80498	0.690317	0.385552	0.770506	2.55813	1.50979	1.37027	2.24288	1.6199	1.94038	1.87356
9503						799.736	649.739	0.00440183	0.00618667	0.00602697	0.00675933	0.0063841	0.00537688	0.00585596	0.00950203	0.00490225	0.0134712	0.00854343	0.0138416	0.00385464	0.0090192
6022						648.586	512.967	0.0373363	0.046928	0.0847953	0.0525983	0.0568401	0.0262161	0.0507857	0.048879	0.10611	0.0520756	0.0347756	0.0628362	0.0513776	0.0593423
7679						717.581	612	0.0761091	0.127664	0.105285	0.111772	0.13424	0.0843549	0.106571	0.125802	0.0990615	0.113827	0.101045	0.121929	0.134158	0.11597
3217						524.36	86.454	0.423073	0.681272	0.554081	0.157316	0.142006	0.500391	0.40969	1.35002	1.16954	1.79206	0.981191	0.833427	1.67763	1.30064
12945						965.852	775.804	0.140107	0.816713	0.339809	0.173271	0.283975	0.133129	0.314501	1.59846	1.20305	1.2633	1.10755	0.959133	1.21364	1.22419
10062						825.696	682.822	0.396855	0.36143	0.607672	0.464228	0.328937	0.188078	0.3912	0.934007	0.632167	0.579943	0.730735	0.608549	0.695018	0.696736
11348						881.747	704.26	0.159208	0.256653	0.29303	0.229175	0.203639	0.137391	0.213183	0.472014	0.333297	0.355438	0.377924	0.36197	0.384949	0.380932
9428						796.74	700.303	0.0985231	0.12609	0.170197	0.146146	0.120308	0.0748756	0.12269	0.40972	0.200274	0.200272	0.339282	0.283157	0.332664	0.294228
9431						796.731	680.214	0.0127401	0.0117125	0.0245874	0.0142649	0.00918088	0.00901401	0.0135833	0.0390585	0.0262235	0.0155858	0.0298928	0.0274048	0.0378793	0.0293408
11257						876.741	740.394	0.0141487	0.013581	0.0138764	0.0192405	0.00596859	0.0139322	0.0134579	0.0161535	0.0126657	0.0103732	0.0255784	0.0147694	0.0135875	0.0155213
11258						876.804	723.604	0.702514	1.41965	1.81706	1.028	0.866369	0.495791	1.0549	3.37209	2.31276	2.07582	2.63503	2.18853	2.57676	2.52683
11298						878.819	732.215	0.0136832	0.0225799	0.0235117	0.0176207	0.54646	0.110942	0.122466	0.0708758	0.0450002	0.0501282	0.0664687	0.043407	0.0578784	0.0556264
12376						931.765	700.812	0.0489496	0.0825855	0.0986654	0.0941038	0.0788262	0.0547178	0.0763081	0.134619	0.0784653	0.107254	0.127494	0.14321	0.112866	0.117318
11748						899.944	725.178	0.00404675	0.00728367	0.00964133	0.00307002	0.00606683	0.00316316	0.00554529	0.0125172	0.00645396	0.00870786	0.0117841	0.00744754	0.010329	0.00953995
10348						837.548	325.642	0.31032	0.443911	0.579896	0.661543	0.603627	0.191214	0.465085	1.01774	0.433642	0.641104	0.76068	0.634545	0.764719	0.708738
10672						851.561	404.838	0.148857	0.183696	0.232704	0.121611	0.121692	0.210343	0.169817	0.119199	0.171027	0.149328	0.133928	0.127791	0.122087	0.137227
12826						957.791	720.298	0.074557	0.220781	0.1695	0.131015	0.164515	0.0971856	0.142926	0.322093	0.260918	0.225277	0.253945	0.287006	0.238828	0.264678
11045						867.742	713.7	0.177275	0.286564	0.312192	0.188188	0.225022	0.127914	0.219526	0.530395	0.317036	0.32452	0.401702	0.362402	0.3781	0.385693
12686						949.725	644.333	0.00503049	0.002203	0.00573885	0.00320391	0.00499717	0.0029175	0.00401515	0.00451221	0.00485248	0.00331186	0.0034258	0.00587685	0.00639733	0.00472942
6414						664.586	543.592	0.0222749	0.0611195	0.150672	0.168653	0.104111	0.0448697	0.09195	0.301949	0.0701919	0.114328	0.0300271	0.211507	0.130594	0.1431
6423						664.58	512.95	0.0601734	0.0884871	0.127507	0.14108	0.138821	0.067056	0.103854	0.357514	0.0515286	0.0800895	0.107963	0.153792	0.0518492	0.133789
11395						883.764	714.33	0.0339966	0.0459107	0.0471334	0.036902	0.0422435	0.0293856	0.0392619	0.0654164	0.0510394	0.0508387	0.0535119	0.0617568	0.0531476	0.0559518
12263						925.728	668.63	0.0163908	0.0429031	0.07421	0.0647923	0.0342573	0.0169444	0.041583	0.0902107	0.0530408	0.0614812	0.0848961	0.1105	0.0441502	0.0740465
4073						566.55	475.143	0.108288	0.0968155	0.274214	0.291555	0.296745	0.162393	0.205002	0.182845	0.0795997	0.127353	0.191512	0.218182	0.189608	0.16485
11649						895.852	720.633	0.0179884	0.0254256	0.0295611	0.0286862	0.0149149	0.0209853	0.0229269	0.0935971	0.054397	0.0441246	0.0585101	0.0622221	0.0717067	0.0640929
11650						895.717	706.392	0.146299	0.185845	0.223348	0.176424	0.151913	0.108414	0.165374	0.305497	0.225599	0.237747	0.245972	0.237509	0.279115	0.25524
6073						650.644	586.207	0.278655	0.445572	0.840016	1.11069	0.564699	0.341187	0.596804	1.28952	0.684735	1.1802	1.41918	1.31844	1.65491	1.25783
9453						797.665	659.802	0.136679	0.0783811	0.113604	0.080356	0.0773775	0.0533847	0.0899637	0.188587	0.12093	0.135582	0.156455	0.123987	0.136357	0.14365
11335						880.834	749.922	0.00932794	0.0354524	0.0204859	0.0202977	0.0143905	0.0701135	0.0283446	0.071014	0.0584962	0.0500237	0.0836851	0.0752364	0.0801952	0.0697751
12546						941.846	774.865	0.0305289	0.199804	0.0630761	0.0423622	0.0595952	0.03486	0.0717044	0.340649	0.218175	0.218298	0.285297	0.234736	0.312115	0.268212
11747						899.832	785.675	0.0605735	0.303879	0.119282	0.0887285	0.104216	0.07033	0.124502	0.552622	0.36119	0.388299	0.451328	0.48959	0.480012	0.45384
11051						867.822	700.45	0.00777111	0.00998869	0.00490341	0.0123996	0.00839813	0.00655151	0.0083354	0.0306133	0.0147078	0.0147971	0.0278357	0.0188386	0.0266299	0.022237
12514						939.855	750.151	0.00755437	0.339082	0.0179509	0.01554	0.0350939	0.0212597	0.0727467	0.0522427	0.0178181	0.0262026	0.0419961	0.0463527	0.0332035	0.0363026
11253						876.715	678.006	0.0335382	0.0928463	0.121163	0.0891874	0.0846818	0.0306665	0.0753471	0.178292	0.0675156	0.113331	0.088186	0.149638	0.104913	0.116979
13729						1023.95	755.189	0.00347893	0.00534648	0.00174833	0.00450214	0.00588532	0.00304242	0.0040006	0.0258239	0.00797568	0.00988138	0.00720111	0.00702841	0.0109104	0.0114701
9999						822.747	682.643	0.038264	0.0283534	0.0437261	0.0377567	0.0286638	0.0180387	0.0324671	0.0801363	0.0498752	0.0441278	0.0575282	0.0494676	0.0564767	0.0562686
12111						917.702	682.631	0.0415894	0.063399	0.0800762	0.059743	0.0473999	0.0264304	0.0531063	0.0853724	0.066103	0.0561764	0.0707767	0.103802	0.0632028	0.074239
12659						947.922	752	0.0086662	0.0195199	0.0187432	0.013529	0.00894255	0.00628225	0.0126139	0.0439938	0.0342197	0.029171	0.0360129	0.0338868	0.010065	0.0312249
4713						594.582	516.455	0.0737725	0.114116	0.184121	0.25883	0.206807	0.0876091	0.154209	0.32333	0.136408	0.212279	0.280629	0.342469	0.296737	0.265309
12856						959.844	760.658	0.0241865	0.139655	0.065295	0.0389872	0.0409381	0.0236187	0.0554468	0.30792	0.259473	0.241457	0.245311	0.204487	0.284508	0.257193
11749						899.796	748.712	0.012169	0.0552691	0.0266752	0.021815	0.0359914	0.0175321	0.028242	0.0578916	0.0350609	0.0387921	0.0445019	0.0319643	0.0607798	0.0448318
13678						1019.9	792.696	0.044658	0.177354	0.104677	0.0707153	0.099585	0.051681	0.091445	0.247319	0.196159	0.196669	0.185713	0.180309	0.202443	0.201435
10450						841.67	682.844	0.097694	0.0846905	0.137131	0.0967238	0.079005	0.0479344	0.0905297	0.180687	0.142876	0.13269	0.151778	0.127041	0.13671	0.145297
11087						869.703	704.394	0.174089	0.18677	0.229385	0.190615	0.165266	0.122694	0.178137	0.314714	0.290575	0.289435	0.284321	0.273725	0.293036	0.290968
12658						947.808	737.225	0.00537832	0.0235392	0.0129189	0.00831764	0.0159683	0.00803983	0.0123604	0.0437418	0.0241191	0.0174006	0.0339338	0.0293055	0.030428	0.0298215
10701						852.804	739.842	0.123075	0.394677	0.28886	0.286353	0.285802	0.234098	0.268811	1.03498	0.600598	0.556424	0.868678	1.10896	1.06957	0.873203
12304						927.735	667.504	0.0100882	0.0130054	0.00518707	0.0174206	0.0141576	0.00869669	0.0114259	0.0286781	0.0146938	0.0272467	0.0253639	0.0282351	0.0177886	0.0236677
13291						989.932	742.434	0.0137863	0.0668203	0.0348086	0.019856	0.0287244	0.0127679	0.0294606	0.125684	0.0698338	0.0689401	0.0938893	0.102783	0.0786927	0.0899706
10074						826.536	292.224	0.16684	0.284591	0.295117	0.266716	0.594223	0.351764	0.326542	0.32275	0.120746	0.155673	0.216111	0.309343	0.239825	0.227408
10084						826.542	277.071	0.0356829	0.042748	0.0660918	0.0715941	0.082835	0.0406381	0.0565983	0.0915501	0.0373929	0.0545077	0.0605893	0.0569548	0.0656123	0.0611012
13030						971.752	708.493	0.00704133	0.0633444	0.02136	0.00945817	0.0159288	0.00803716	0.0208616	0.0344462	0.0218933	0.0218149	0.0323367	0.0273045	0.0241962	0.0269986
12313						927.837	782.09	0.0136905	0.0373114	0.0152885	0.0300356	0.0196563	0.0118555	0.0213063	0.0527797	0.0373465	0.0507338	0.0635399	0.036239	0.0240605	0.0441166
12906						963.689	643.621	0.00380224	0.00323239	0.00445272	0.00560833	0.00377136	0.00521553	0.00434709	0.00533171	0.00377463	0.00615633	0.00504941	0.00673247	0.00662457	0.00561152
13000						969.79	712.366	0.0118165	0.0212497	0.0185585	0.0179017	0.0219788	0.0128854	0.0173984	0.0281165	0.0136496	0.0188099	0.0198384	0.026697	0.0201821	0.0212156
8482						753.562	436.482	0.968161	1.69445	1.3488	1.28019	1.36553	0.756627	1.23563	2.59533	1.59407	1.8143	2.11093	2.07813	2.12704	2.0533
8478						753.575	401.197	0.570906	0.641265	0.945706	1.0215	0.899937	0.133203	0.702087	0.663146	0.641238	0.255442	0.286497	0.240715	0.909576	0.499436
8881						771.628	639.923	0.0386068	0.0383115	0.0630945	0.0582443	0.073121	0.0373183	0.0514494	0.0299292	0.0189817	0.0243498	0.0235292	0.0183916	0.0239766	0.023193
13189						981.79	709.107	0.0113133	0.0331133	0.0441345	0.0328516	0.0447266	0.019762	0.0309835	0.0571311	0.0356568	0.0431764	0.0526009	0.0768029	0.0348433	0.0500352
11736						899.739	723.789	0.0645531	0.0800708	0.0853952	0.0762183	0.0596693	0.0486138	0.0690868	0.112675	0.0983133	0.100996	0.0979479	0.0921273	0.100096	0.100359
12540						941.76	693.359	0.00935669	0.0112052	0.0153617	0.0135248	0.0142663	0.00990076	0.0122693	0.031285	0.0103785	0.0206777	0.0219441	0.0258545	0.0182415	0.0213969
12231						923.808	740.752	0.0115403	0.0404494	0.0287326	0.0263862	0.035664	0.0254516	0.0280373	0.0816389	0.0432965	0.0458978	0.100381	0.0601413	0.103453	0.0724681
11476						887.748	710.847	0.0827763	0.286452	0.168197	0.116002	0.193221	0.107616	0.159044	0.340676	0.203725	0.219911	0.259557	0.266495	0.234616	0.254163
11478						887.768	684.146	0.0119874	0.0429009	0.0357728	0.0314358	0.0114152	0.0165981	0.0250184	0.151267	0.0950557	0.0938301	0.108776	0.0893813	0.131004	0.111552
12879						961.899	775.719	0.0299033	0.22797	0.071536	0.0413609	0.0620266	0.0282799	0.0768462	0.423009	0.314977	0.290833	0.34313	0.275874	0.412247	0.343345
11519						889.685	655.314	0.0169456	0.0397085	0.0346535	0.034256	0.0422547	0.0206717	0.031415	0.0693642	0.0462897	0.0361716	0.0601553	0.0491287	0.0487916	0.0516502
12274						925.847	785.96	0.0524473	0.20374	0.117352	0.0801575	0.0856296	0.0551162	0.0990737	0.34099	0.00658642	0.272465	0.287817	0.290147	0.301413	0.249903
13954						1047.93	807.814	0.0113133	0.0594374	0.0233919	0.016916	0.0258832	0.0130552	0.0249995	0.0756311	0.0633586	0.0579785	0.0729637	0.0629688	0.0794794	0.0687301
12765						953.795	760.036	0.0347872	0.125049	0.0572766	0.0435448	0.0455425	0.0224899	0.0547817	0.194868	0.165068	0.169581	0.14941	0.129804	0.16144	0.161695
13352						993.876	776.875	0.0269102	0.108576	0.0705635	0.035345	0.0640621	0.0271049	0.0554269	0.153627	0.117109	0.120278	0.127152	0.11501	0.126031	0.126534
13651						1017.88	778.665	0.019359	0.0665579	0.0459388	0.0300105	0.047612	0.0308957	0.0400623	0.0798233	0.0569417	0.0691529	0.0732874	0.0632229	0.0718161	0.0690407
13379						995.891	792.044	0.0224519	0.148534	0.0538368	0.0378212	0.0513446	0.0227211	0.0561183	0.187697	0.00565066	0.145379	0.162191	0.1342	0.194408	0.138254
13700						1021.91	792.459	0.0171522	0.0539559	0.0318367	0.0215894	0.0316749	0.00964447	0.0276423	0.0724094	0.0550939	0.0617265	0.00445348	0.0549256	0.0615693	0.0516964
12798						955.798	759.537	0.079951	0.0444539	0.0379966	0.0130208	0.0760936	0.0317681	0.047214	0.0845984	0.0601836	0.0577602	0.0452646	0.0534947	0.0736226	0.0624874
2269						452.277	49.0165	0.0367322	0.0425918	0.0523403	0.078117	0.0696643	0.0679798	0.0579043	0.0111051	0.0621302	0.0742676	0.0494019	0.0559896	0.0486039	0.0502497
9852						816.575	298.182	0.0765745	0.0847333	0.0301461	0.10514	0.07784	0.0408032	0.0692061	0.186408	0.0817486	0.122998	0.161339	0.131127	0.141446	0.137511
10131						829.549	438.317	0.0364159	0.0112815	0.0434955	0.0202721	0.0184249	0.0516886	0.0302631	0.0321197	0.0221198	0.0259637	0.0431454	0.0294766	0.0242025	0.0295046
13101						975.872	790.859	0.0165052	0.0452716	0.0258493	0.0202049	0.0277234	0.0136754	0.0248716	0.0789812	0.0420617	0.0616946	0.0631747	0.0762018	0.0664919	0.0647677
10639						849.657	475.226	0.0382765	0.0938807	0.0829837	0.056204	0.0649702	0.0281899	0.0607509	0.218861	0.040177	0.108044	0.120473	0.0904078	0.14149	0.119909
7957						729.507	517.324	0.0205234	0.030425	0.0304879	0.0455006	0.0375388	0.0138266	0.029717	0.0145217	0.00828883	0.00907392	0.0194036	0.0144201	0.0165068	0.0137025
13190						981.883	799.023	0.018411	0.0450097	0.0172063	0.0123267	0.0229836	0.0135962	0.0215889	0.0575344	0.0325946	0.0348604	0.0607337	0.0447659	0.0558238	0.0477188
13973						1049.95	823.525	0.00990165	0.0659661	0.0191389	0.0140675	0.0154315	0.00923187	0.0222896	0.135133	0.0693327	0.0736243	0.0763409	0.0691009	0.0879244	0.0852427
13992						1051.95	824.193	0.00359099	0.0192813	0.00715114	0.00529678	0.00485461	0.00507493	0.00754163	0.0285256	0.0218776	0.0199371	0.0218898	0.0185695	0.0282385	0.023173
13348						993.758	725.178	0.00643377	0.012031	0.0095123	0.0143479	0.00846934	0.00636118	0.00952591	0.0209308	0.0145377	0.0122376	0.0212158	0.0158449	0.0127658	0.0162554
12322						928.776	627.075	0.00874368	0.0230763	0.0222873	0.021995	0.0128976	0.0113003	0.0167167	0.0197221	0.0116581	0.0153513	0.015447	0.0168109	0.0251333	0.0173538
10703						852.684	557.593	0.447082	0.76926	0.826586	0.821222	0.549683	0.350716	0.627425	0.919058	0.666447	0.778233	0.702298	0.77805	0.950131	0.799036
12168						920.71	536.441	0.0519115	0.0992956	0.101755	0.105759	0.112952	0.0533254	0.0874999	0.0812611	0.0429283	0.0582589	0.0774965	0.0775408	0.0822629	0.0699581
11079						868.67	534.018	0.128961	0.278909	0.23204	0.206405	0.197833	0.117508	0.193609	0.411258	0.230262	0.254305	0.256262	0.259804	0.289686	0.283596
11023						866.662	533.885	0.519903	1.51511	0.989029	0.905096	0.968648	0.475381	0.895528	1.48947	0.915521	1.1458	1.14892	1.03414	1.34984	1.18062
11299						878.7	525.918	0.049697	0.241601	0.115876	0.108474	0.0901251	0.0422574	0.108005	0.258144	0.131852	0.170073	0.186841	0.203501	0.221668	0.195346
10159						830.665	512.109	0.153905	0.431392	0.365135	0.3215	0.384991	0.205595	0.31042	0.96998	0.289596	0.407031	0.414545	0.496811	0.569454	0.52457
11762						900.655	508.615	0.0316058	0.0323774	0.0429005	0.0466617	0.0390655	0.0141958	0.0344678	0.047892	0.0374834	0.0368867	0.0381649	0.00675524	0.0450195	0.035367
10961						864.647	497.252	1.20901	2.08757	1.79802	1.83335	1.65011	0.917724	1.58263	2.60164	2.24356	2.42494	2.3659	2.13116	2.52312	2.38172
11763						900.781	492.017	0.0129693	0.0149465	0.0272223	0.028282	0.0142893	0.00848901	0.0176997	0.0218061	0.0177748	0.0248937	0.0335906	0.0231543	0.0216991	0.0238198
9765						812.596	483.12	0.41456	0.0497358	0.541284	0.546437	0.452968	0.308325	0.385552	0.561174	0.522014	0.528274	0.472557	0.494272	0.571558	0.524975
11542						890.664	473.954	0.11926	0.188891	0.204749	0.199126	0.282341	0.104972	0.183223	0.206703	0.10655	0.132396	0.18714	0.191715	0.163591	0.164682
10223						832.7	471.573	0.0331554	0.0306523	0.0854447	0.0915821	0.0637406	0.0188956	0.0539118	0.0706308	0.0351044	0.043672	0.0538395	0.0782492	0.0376282	0.0531874
10916						862.63	468.021	0.496474	0.831084	0.604541	0.585799	0.61619	0.415394	0.59158	1.19239	0.74882	1.07803	1.10743	0.987114	1.15966	1.04557
11586						892.677	460.184	0.0434545	0.0615256	0.0682096	0.0705122	0.0924241	0.0424747	0.0631001	0.0922013	0.0527654	0.0533952	0.0865306	0.087116	0.0910412	0.077175
10370						838.626	459.404	0.928791	1.49185	1.08453	1.03913	1.04641	0.578334	1.02817	1.72414	1.16803	1.29208	1.49394	1.58591	1.6138	1.47965
9844						816.641	457.567	5.29698	6.18077	5.975	6.00713	4.25413	2.33584	5.00831	11.3578	8.55518	9.71121	8.70873	8.8639	11.4072	9.76733
10111						828.582	452.832	0.114916	0.11947	0.0774878	0.125387	0.15569	0.162872	0.12597	0.116787	0.104642	0.123757	0.0815804	0.0914509	0.150105	0.111387
10919						862.594	445.534	0.0756761	0.30562	0.219958	0.100883	0.295666	0.0364228	0.172371	0.308815	0.0744312	0.226761	0.263669	0.265887	0.279212	0.236463
10611						848.653	445.483	0.157419	0.2748	0.223756	0.227959	0.270058	0.137596	0.215265	0.362322	0.230207	0.266766	0.290856	0.0800037	0.217801	0.241326
10863						860.615	432.219	0.258619	0.316461	0.248987	0.230289	0.309596	0.284545	0.274749	0.323733	0.341952	0.307226	0.349462	0.140568	0.30695	0.294982
10656						850.58	422.731	0.135423	0.0613714	0.151	0.125996	0.172663	0.127459	0.128985	0.175607	0.122719	0.193658	0.0919672	0.14328	0.197516	0.154124
10651						850.557	405.651	0.297545	0.216081	0.279044	0.233256	0.229338	0.308666	0.260655	0.269188	0.29776	0.264263	0.249956	0.299114	0.208627	0.264818
10866						860.618	402.006	0.198195	0.396415	0.300478	0.303443	0.326593	0.249375	0.29575	0.591234	0.337489	0.461155	0.492848	0.513639	0.531264	0.487938
10271						834.601	399.416	0.933096	1.66498	1.42332	1.31794	1.8533	1.21819	1.4018	1.69915	0.838738	0.99997	1.45533	1.53705	1.29203	1.30371
10202						832.583	389.995	1.39564	2.37843	2.04947	1.88035	1.99565	2.44779	2.02456	1.76146	1.43907	1.56132	1.66686	2.28958	1.63497	1.72554
10868						860.618	385.327	0.243778	0.200238	0.366342	0.342416	1.10526	0.282587	0.423437	0.456442	0.21323	0.230528	0.333353	0.527978	0.256615	0.336358
10266						834.601	384.739	1.76798	2.63273	2.70283	2.56456	2.98852	1.85583	2.41874	3.9005	2.31255	2.91037	3.45099	3.43986	3.42185	3.23935
10781						856.584	371.945	0.705267	0.579655	0.792588	0.778269	0.908391	0.838098	0.767045	0.739573	0.634665	0.743565	0.774162	0.797473	0.660522	0.724994
10267						834.601	371.662	6.55587	6.30038	10.55	11.0414	13.6893	7.58806	9.2875	10.5684	5.55401	7.09376	8.90572	10.2778	8.91868	8.55307
8114						736.586	371.375	0.182304	0.221086	0.311242	0.332026	0.318727	0.177788	0.257195	0.282569	0.257848	0.0104809	0.279719	0.313118	0.366138	0.251645
10221						832.577	369.952	0.322332	0.340531	0.0125974	0.537529	0.433829	0.370557	0.336229	0.392391	0.312122	0.322555	0.33373	0.393369	0.334872	0.348173
9473						798.532	369.543	0.149335	0.0655273	0.113275	0.157079	0.0559512	0.075603	0.102795	0.0750009	0.128866	0.0967183	0.0500183	0.0702958	0.0621412	0.0805068
8108						736.565	358.416	0.497171	0.427433	0.636993	0.671775	0.032919	0.408312	0.445767	0.664666	0.447415	0.501162	0.469789	0.518004	0.594515	0.532592
8539						756.544	357.137	4.29909	4.05804	5.93912	5.76001	6.61957	4.16886	5.14078	5.58402	3.62204	4.13321	4.92783	0.393492	4.78995	3.90842
9950						820.587	347.647	0.291395	0.208324	0.255082	0.333	0.581056	0.278885	0.324623	0.330468	0.587053	0.211738	0.228024	0.690102	0.239628	0.381169
10821						858.601	345.985	0.189617	0.197177	0.232011	0.222018	0.607213	0.463271	0.318551	0.249389	0.0246278	0.168326	0.195637	0.229341	0.0219799	0.148217
10785						856.569	338.213	0.00710476	0.195418	0.412736	0.48961	0.52442	0.41888	0.341361	0.440269	0.394937	0.466552	0.392692	0.390366	0.406298	0.415186
10822						858.587	324.404	0.0999331	0.0891632	0.202857	0.200761	0.422198	0.141447	0.192726	0.178505	0.108374	0.144589	0.149798	0.182216	0.176651	0.156689
10780						856.582	324.323	0.612428	0.396777	0.835525	0.956841	1.44335	0.67735	0.820378	0.923288	0.535106	0.763155	0.70746	0.662839	0.696162	0.714668
9558						802.536	314.303	0.744575	0.731377	1.04547	1.31252	1.41754	0.797408	1.00815	1.01946	0.656588	0.878602	0.875075	1.014	1.06108	0.917467
9556						802.535	299.858	0.247556	0.987014	0.436232	0.380359	0.868319	0.523832	0.573885	0.466394	0.20381	0.295523	0.383488	0.444291	0.388363	0.363645
10205						832.571	296.475	0.153786	0.182905	0.418095	0.471033	1.32204	0.404114	0.491995	0.918324	0.263709	0.395289	0.472542	0.649437	0.409162	0.518077
9549						802.524	280.301	0.0926951	0.078302	0.19253	0.279915	0.28387	0.157069	0.18073	0.213792	0.102021	0.156503	0.19214	0.168645	0.200706	0.172301
10871						860.539	276.604	0.00550863	0.00647868	0.0110452	0.0127639	0.00463871	0.00823092	0.008111	0.0135742	0.00476741	0.0075439	0.0115484	0.00839942	0.00834305	0.0090294
6979						688.479	53.318	0.283075	0.245567	0.325898	0.185409	0.271944	0.417534	0.288238	0.400352	0.315008	0.330648	0.260696	0.401747	0.308554	0.336167
11437						885.768	770.452	0.0397007	0.0875562	0.0200878	0.0504706	0.0694881	0.0416208	0.0514874	0.152621	0.124237	0.132829	0.125774	0.126335	0.161248	0.137174
7561						712.494	301.24	0.0683402	0.0452775	0.100536	0.0976151	0.119222	0.0571415	0.0813553	0.0900204	0.172277	0.0858358	0.0733211	0.0898716	0.121329	0.105443
9918						819.598	422.709	0.338723	0.781592	0.599337	0.620002	0.736589	0.266912	0.557193	1.26055	0.942309	0.819328	0.846319	1.21372	1.13906	1.03688
12311						927.771	742.441	0.0346952	0.0780751	0.0523361	0.0450273	0.0460597	0.0328845	0.0481796	0.114555	0.0908965	0.095056	0.0923866	0.0916881	0.0879741	0.0954261
10575						846.627	444.317	0.138281	0.205906	0.170812	0.164768	0.206306	0.11331	0.166564	0.189819	0.142656	0.182947	0.177127	0.212563	0.17082	0.179322
7346						703.502	548.892	0.0529065	0.0593063	0.074107	0.0580818	0.0503071	0.0295589	0.0540446	0.0703288	0.0410828	0.0539936	0.0656111	0.0570092	0.0742492	0.0603791
8483						753.564	333.411	0.0171765	0.0836861	0.096031	0.0908262	0.167985	0.0251863	0.0801486	0.135307	0.0716938	0.0620581	0.133555	0.0926587	0.140069	0.10589
8522						755.605	418.413	0.13015	0.105027	0.1673	0.166489	0.166898	0.162524	0.149731	0.0618003	0.0946727	0.0834611	0.119064	0.120144	0.097632	0.096129
8519						755.596	398.547	0.0870662	0.0648492	0.144388	0.0791128	0.0794557	0.0976254	0.0920829	0.0814775	0.0794155	0.0911094	0.107147	0.105703	0.108863	0.0956193
7353						703.583	512.446	0.0583316	0.0387488	0.10038	0.0631637	0.0495049	0.0392758	0.0582342	0.0711176	0.0349978	0.0472677	0.0608239	0.039875	0.0530795	0.0511936
8750						765.601	406.872	0.16154	0.099609	0.206384	0.186754	0.222727	0.166365	0.173896	0.227388	0.159989	0.192667	0.208203	0.223671	0.202034	0.202325
2862						502.292	72.045	0.076209	0.17347	0.0865163	0.128829	0.263671	0.151887	0.146764	0.189606	0.138572	0.201874	0.144369	0.0851126	0.200359	0.159982
7456						707.503	472.826	0.0491136	0.0482973	0.071818	0.0649299	0.0533037	0.020128	0.0512651	0.103172	0.328345	0.0611094	0.24877	0.0588817	0.0711847	0.145244
11733						899.725	456.712	0.0722954	0.0931836	0.0774044	0.101064	0.0899747	0.0313856	0.0775513	0.140966	0.0965435	0.114374	0.137223	0.127013	0.152616	0.128123
9134						783.608	460.789	0.269388	0.250659	0.248962	0.301279	0.263389	0.250449	0.264021	0.275172	0.219617	0.256015	0.290473	0.228282	0.273671	0.257205
9139						783.627	447.374	0.0717868	0.129452	0.108788	0.11242	0.180965	0.0828378	0.114375	0.13746	0.108018	0.131161	0.139532	0.125527	0.145067	0.131128
7688						717.562	351.13	1.3073	2.04576	1.84395	1.85432	1.78618	1.15926	1.66613	2.50709	1.86743	2.03068	2.05437	1.82141	2.35831	2.10655
8787						767.543	395.146	2.17352	3.04085	3.52928	3.30788	4.51206	2.7815	3.22418	3.30906	1.69572	0.612054	2.77319	2.86535	2.83634	2.34862
12545						941.834	803.444	0.0080166	0.0587239	0.0294254	0.0232192	0.0295151	0.0164507	0.0275585	0.0907892	0.0651884	0.0675388	0.0755077	0.0716481	0.0817812	0.0754089
9393						795.61	411.503	0.596252	1.17647	0.786652	0.733814	1.02227	0.720359	0.839302	1.12529	0.731854	0.840782	0.967758	1.06745	1.10547	0.973101
9392						795.599	390.305	1.11225	1.03311	1.46608	1.32516	1.34534	1.2291	1.25184	1.3376	1.39105	1.36733	1.20173	1.40231	1.18405	1.31401
6672						675.543	288.512	0.836315	1.0766	2.13695	2.60579	2.21393	0.77183	1.6069	2.28229	0.924969	1.32746	1.62291	1.59389	1.73925	1.58179
10673						851.642	499.285	0.241265	0.370396	0.727597	0.389689	0.650816	0.236947	0.436118	0.504365	0.321755	0.583508	0.36039	0.434164	0.305957	0.418357
10458						841.707	545.485	0.056497	0.0814432	0.126008	0.111128	0.0882532	0.0481671	0.0852495	0.142322	0.105911	0.132557	0.175468	0.194903	0.251319	0.16708
13564						1009.93	750.104	0.00236124	0.0082672	0.00727882	0.00404417	0.0119572	0.00569048	0.00659985	0.0101736	0.0054858	0.0083251	0.00687712	0.00739587	0.0145393	0.00879946
9400						795.591	470.15	0.195565	0.360552	0.276182	0.393555	0.114603	0.135471	0.245988	0.558224	0.572635	0.491038	0.537855	0.350827	0.614979	0.520926
10502						843.668	496.754	1.7001	2.98076	3.13037	3.3458	2.50854	0.99429	2.44331	0.0156617	3.46955	4.45774	4.35078	4.10801	5.37387	3.62927
7964						729.59	356.283	0.597574	0.948315	0.732456	0.522371	1.53868	0.891634	0.871839	0.776898	0.272849	0.588085	0.620788	0.693336	0.798403	0.62506
9309						791.54	426.165	0.48077	0.541711	0.713782	0.574426	0.80531	0.586277	0.617046	0.486661	0.374483	0.38759	0.471755	0.403802	0.431476	0.425961
6382						663.453	507.779	0.0729877	0.0707466	0.114019	0.158685	0.0879154	0.0949564	0.0998851	0.106892	0.25616	0.192194	0.111935	0.101525	0.163271	0.155329
9441						797.59	459.066	0.604006	0.797255	0.913316	0.797218	0.994021	0.567639	0.778909	1.11768	0.567671	0.674541	1.14054	0.875095	0.741258	0.852797
9448						797.626	427.356	1.39513	3.06594	4.57878	1.83813	2.41126	1.12159	2.40181	0.494477	3.30146	1.40485	3.03574	1.98115	0.462346	1.78
8556						757.594	384.918	0.149344	0.449961	0.251096	0.176722	0.411848	0.121638	0.260102	0.0618161	0.253739	0.193257	0.24392	0.251815	0.241686	0.207706
9500						799.67	472.085	1.02938	1.25853	2.24761	2.44207	2.01126	0.751584	1.62341	3.25291	1.30992	1.95176	2.19943	2.77136	2.50943	2.33247
10356						837.698	556.526	0.0596457	0.162116	0.1386	0.120406	0.0743501	0.0649273	0.103341	0.421308	0.401497	0.498872	0.54897	0.569664	0.669895	0.518368
10350						837.684	531.184	4.64257	6.65549	9.661	11.1963	5.83314	4.46988	7.07639	9.59327	8.37669	9.21096	11.3928	10.6863	11.9598	10.2033
10354						837.674	490.97	1.1783	0.947932	3.28925	2.98495	1.26168	0.935696	1.7663	1.12432	1.41058	1.68682	1.58818	1.50932	1.56683	1.48101
10239						833.652	459.351	2.18397	1.43148	2.62371	2.5463	2.4942	1.85721	2.18948	1.67224	1.18801	1.34353	1.44771	1.69099	1.57571	1.48636
6393						663.454	482.375	0.567539	0.522365	1.15565	4.4118	1.71264	0.829208	1.5332	1.88061	2.28442	1.64445	3.77367	2.05873	4.24119	2.64718
9750						811.669	455.871	9.58204	6.18165	14.4585	15.8521	13.5224	7.11057	11.1179	15.0823	6.65983	9.17325	10.556	12.897	11.0474	10.9026
10309						835.666	473.975	0.140479	0.250469	0.0101198	0.190554	0.246576	0.112157	0.158392	0.401622	0.269549	0.333405	0.354416	0.343949	0.364614	0.344593
10301						835.658	459.916	0.408965	0.267497	0.429445	0.440856	0.478483	0.00971396	0.33916	0.350777	0.231261	0.521637	0.301877	0.314034	0.248123	0.327952
9794						813.621	447.036	0.524213	0.73335	0.863783	0.863123	0.875745	0.988475	0.808115	1.23333	0.681667	0.852808	0.894858	1.09842	1.06557	0.971107
9832						815.702	531.152	4.04971	7.6277	14.0885	19.3708	6.51125	3.59596	9.20733	14.5476	9.99098	14.837	19.7235	20.4271	24.8759	17.4003
9795						813.686	491.141	21.965	21.4194	42.3808	46.6565	29.7576	12.9735	29.1921	51.2752	28.3618	36.4825	35.4148	40.4872	41.9572	38.9964
9143						783.573	406.401	4.16933	3.91411	4.05015	3.63328	3.957	4.35412	4.013	4.08139	4.26407	4.27868	3.87957	4.53632	4.40905	4.24151
13512						1005.79	885.637	0.0163643	0.0167889	0.0148836	0.0116566	0.0149712	0.0144644	0.0148548	0.015409	0.0158019	0.018318	0.0146431	0.0195919	0.0139429	0.0162845
6395						663.628	806.891	0.00269016	0.0215528	0.002481	0.00283633	0.00752826	0.00485779	0.00699106	0.0303019	0.0229627	0.0219268	0.0348097	0.0311198	0.0486014	0.0316204
9707						809.668	715.845	0.374674	0.355491	0.389136	0.373895	0.350802	0.849474	0.448912	0.329666	0.353108	0.321847	0.37798	0.347941	0.357658	0.348033
9706						809.667	696.338	1.6641	1.50021	1.78714	1.70243	1.79034	1.78757	1.7053	1.73131	1.95166	1.75156	1.8781	1.97486	1.80241	1.84832
7505						709.534	673.074	0.00491432	0.00695304	0.0116548	0.0203675	0.0145039	0.00525299	0.0106078	0.00513176	0.00455257	0.00478116	0.00230124	0.00551928	0.00251259	0.0041331
7013						689.636	640.158	0.109983	0.221551	0.18113	0.186427	0.176881	0.0959426	0.161986	0.19495	0.106409	0.150184	0.143812	0.176114	0.197385	0.161476
8007						731.644	640.145	0.0560711	0.142308	0.0897704	0.0850506	0.119798	0.0654847	0.0930804	0.0858661	0.0483122	0.0659722	0.0648802	0.0648156	0.0896721	0.0699197
11479						887.69	623.686	0.105785	0.436261	0.282639	0.170934	0.209868	0.0799049	0.214232	0.15471	0.058672	0.112661	0.0664552	0.130753	0.0861336	0.101564
8526						755.62	621.024	0.00904494	0.00631582	0.00610478	0.00459946	0.0101713	0.00518229	0.00690309	0.00874029	0.00393118	0.00449266	0.00429797	0.00274069	0.00504245	0.00487421
6387						663.627	616.285	0.0651098	0.0859376	0.127406	0.143338	0.101531	0.0339482	0.0928784	0.111233	0.0503836	0.0742924	0.0816883	0.0668547	0.0109501	0.0659004
7963						729.63	613.097	0.0822657	0.111212	0.139027	0.13359	0.154189	0.0718072	0.115348	0.0951243	0.057552	0.0754329	0.0908095	0.0788117	0.0990967	0.0828045
7631						715.586	605.822	0.0158329	0.0389928	0.0345442	0.0346588	0.0458972	0.0255224	0.0325747	0.0357664	0.0224012	0.0245839	0.0216144	0.0184879	0.0278549	0.0251181
7965						729.617	597.135	0.0109466	0.0360686	0.0278902	0.0247182	0.0262856	0.0174161	0.0238876	0.06664	0.0452255	0.053258	0.0526235	0.0488473	0.057401	0.0539992
7920						727.585	592.757	1.68063e-05	0.0016245	0.00636997	0.00405318	1.89042e-05	0.00202046	0.00235064	2.01384e-05	0.00151465	0.00328379	0.171609	0.00442365	2.02878e-05	0.0301453
6615						673.61	587.004	0.939384	1.22886	1.85114	2.29019	1.36243	1.16819	1.47337	3.22479	1.9959	2.64476	2.81858	3.10871	3.31259	2.85089
7010						689.597	586.317	0.0810793	0.0814248	0.171365	0.145841	0.0889033	0.132525	0.116856	0.181503	0.124726	0.199676	0.166267	0.181791	0.158892	0.168809
7968						729.549	577.236	0.0111873	0.0139851	0.0184101	0.0272	0.0217934	0.00841345	0.0168316	0.0101306	0.0125023	0.0132085	0.0111977	0.00988258	0.0122458	0.0115279
6954						687.552	574.028	0.0334885	0.0806642	0.0309493	0.0590666	0.0984207	0.0368626	0.0565753	0.0543295	0.0392404	0.0426279	0.035196	0.0352003	0.0540168	0.0434352
6386						663.535	573.522	0.0260861	0.0374706	0.119451	0.127809	0.0527897	0.0420968	0.0676172	0.194345	0.249766	0.045991	0.212004	0.212607	0.242752	0.192911
7600						713.554	557.839	0.0343456	0.0388288	0.0348238	0.0603712	0.0441368	0.0360794	0.0414309	0.0146027	0.0386635	0.0441892	0.0267433	0.0143562	0.0345653	0.0288534
7251						699.583	557.645	0.0348312	0.0474791	0.00802572	0.014378	0.0526653	0.0242601	0.0302732	0.066771	0.0304685	0.0396146	0.0386898	0.0442679	0.0506806	0.0450821
6949						687.53	549.359	0.143705	0.258542	0.180415	0.145994	0.0846317	0.135767	0.158176	0.169601	0.171973	0.145322	0.107069	0.255053	0.257937	0.184493
6666						675.611	548.726	0.0356952	0.0619214	0.074236	0.0643647	0.0797377	0.0360633	0.0586697	0.0413348	0.0170482	0.0127128	0.0460068	0.0414282	0.0439602	0.0337485
6965						687.629	542.699	0.0899414	0.0960692	0.212061	0.195231	0.131258	0.0444853	0.128174	0.204085	0.111316	0.165403	0.156671	0.206559	0.171976	0.169335
10408						839.69	531.23	0.710961	1.0483	1.38513	1.69585	0.932684	0.672581	1.07425	1.38555	1.28009	1.40172	1.69309	1.72451	1.77466	1.54327
9709						809.668	522.439	0.100161	0.344656	0.192483	0.252965	0.0968457	0.143553	0.188444	0.932619	0.920377	1.17554	1.24315	1.23526	1.49309	1.16667
12158						919.792	519.863	0.0190437	0.0282312	0.0395338	0.0457805	0.04487	0.0130374	0.0317494	0.0222622	0.0178697	0.0145876	0.014347	0.0179053	0.0171361	0.0173513
6484						667.527	513.857	0.595202	1.12975	0.943663	0.949674	1.4752	1.11749	1.03516	2.36305	0.749174	1.11875	1.2041	1.98508	1.13207	1.42537
12153						919.702	500.747	0.0412174	0.0442168	0.130889	0.118985	0.101889	0.0369325	0.0790217	0.0633181	0.0202077	0.0506377	0.0584035	0.0481049	0.0566665	0.0495564
9835						815.692	491.134	2.95383	3.77417	5.48543	6.05964	3.95054	1.84626	4.01164	7.73375	4.42396	5.83998	9.76661	13.2628	5.90748	7.82243
6904						685.437	482.309	0.214051	0.148033	0.275359	0.801209	0.398912	0.293083	0.355108	0.351256	0.540769	0.380505	0.64618	0.413114	0.687831	0.503276
7547						711.531	479.028	0.0317203	0.05186	0.0562865	0.0661515	0.0493333	0.0528386	0.0513651	0.0780041	0.0979105	0.0849758	0.100151	0.0874474	0.0737233	0.0870353
6429						665.511	475.668	0.88778	0.935419	1.3373	1.43733	1.53654	0.929554	1.17732	0.775745	0.414422	0.555118	0.722586	0.857964	0.534354	0.643365
6846						683.49	464.342	0.132256	0.105842	0.209987	0.218756	0.22477	0.134625	0.171039	0.220125	0.284152	0.247584	0.241413	0.174143	0.251205	0.236437
6900						685.435	464.123	4.31005	3.3705	5.29252	5.22442	5.43798	5.45196	4.8479	4.37992	5.73823	5.6529	4.5195	4.54614	5.03925	4.97932
6379						663.496	444.899	0.184151	0.12337	0.169405	0.15386	0.258756	0.209313	0.183142	0.117335	0.0720581	0.0799085	0.411853	0.115191	0.0768341	0.14553
8602						759.61	419.274	0.679279	1.10442	1.13724	1.01464	1.23359	0.489413	0.943098	1.78717	0.872219	1.18985	1.26162	1.24611	1.45511	1.30201
8555						757.62	406.518	0.432661	0.641808	0.589972	0.577762	0.820444	0.569341	0.605331	0.646853	0.414745	0.510601	0.4845	0.519789	0.532838	0.518221
6967						687.561	401.298	0.123719	0.10108	0.032557	0.0488173	0.0660959	0.0662116	0.0730801	0.0749433	0.101768	0.0661752	0.0639544	0.0551613	0.0642582	0.0710435
6618						673.544	401.291	0.144045	0.110455	0.0631197	0.0732258	0.080506	0.0965666	0.094653	0.088646	0.0981443	0.0771364	0.0639302	0.051041	0.0666017	0.0742499
7689						717.591	372.694	0.880908	1.56553	2.21991	2.00882	2.05306	1.44906	1.69622	1.558	1.00308	1.30146	1.63012	2.04071	1.78747	1.55347
7909						727.572	366.66	0.349673	1.148	0.59831	0.464307	0.427197	0.445086	0.572095	1.52347	1.57679	1.74456	1.52036	2.48863	1.79083	1.77411
8139						737.564	357.133	0.084064	0.0838182	0.0951633	0.103987	0.024693	0.0872413	0.0798277	0.0526034	0.0965311	0.0643256	0.0816792	0.101228	0.0770195	0.0788978
6813						681.472	352.837	0.109259	0.107997	0.560794	0.567328	0.623995	0.38234	0.391952	0.598195	0.783084	0.750154	0.581373	0.485834	0.842821	0.673577
7954						729.524	351.132	2.09951	1.76305	2.92545	3.21798	2.12812	2.27922	2.40222	2.86439	2.21189	2.61869	2.9712	2.86382	2.81984	2.72497
8005						731.533	351.12	0.169383	0.154379	0.232076	0.206107	0.195094	0.153328	0.185061	0.214604	0.128751	0.163998	0.532114	0.195815	0.197859	0.238857
7911						727.562	345.194	0.968355	1.09714	1.25648	1.1255	1.03343	1.01972	1.08344	1.29595	1.27587	1.4335	1.25269	1.28864	1.32004	1.31112
7157						695.444	339.485	0.0188667	0.0239516	0.0554797	0.0544259	0.0860154	0.0237952	0.0437557	0.0530052	0.0523434	0.0497957	0.0376368	0.0476628	0.0197853	0.0433715
9307						791.597	330.492	0.121444	0.216646	0.252858	0.227403	0.164386	0.0549154	0.172942	0.355058	0.264947	0.262974	0.316604	0.221618	0.385662	0.301144
7242						699.559	326.554	0.0110881	0.0124285	0.0354638	0.0885841	0.0315426	0.0241788	0.033881	0.0438252	0.0166443	0.0205961	0.0220566	0.0337272	0.0356033	0.0287421
7544						711.541	317.617	0.402697	1.04117	0.958025	0.808929	0.943858	0.612114	0.794465	1.18768	0.633657	0.846817	1.00516	1.03196	1.05387	0.959859
7153						695.486	315.503	0.0790771	0.162863	0.137871	0.133454	0.168713	0.063396	0.124229	0.255888	0.128876	0.164368	0.20694	0.0533054	0.261342	0.178453
11124						871.569	311.696	0.00543469	0.0177448	0.0375757	0.0487876	0.00548988	0.00242219	0.0195758	0.0408635	0.00478493	0.0210281	0.0254992	0.0175229	0.0350448	0.0241239
7244						699.541	310.873	0.0316731	0.135403	0.11785	0.125292	0.0885663	0.0398943	0.0897798	0.275535	0.162953	0.203468	0.194311	0.210111	0.258954	0.217555
11084						869.377	306.415	0.00815866	0.0125641	0.0290605	0.0119552	0.0108053	0.00664584	0.0131983	0.0209492	0.0141121	0.013211	0.0174734	0.00986041	0.0219637	0.0162616
7306						701.559	299.132	7.39061	7.16524	12.6477	14.8071	13.8903	5.99206	10.3155	10.2059	5.11165	6.42871	7.4636	7.81904	7.3673	7.39936
9310						791.53	299.066	0.0869498	0.0708414	0.106778	0.153045	0.138448	0.0869159	0.107163	0.10041	0.0451283	0.0599013	0.0662391	0.0829524	0.0366374	0.0652113
6858						683.547	298.708	0.0318747	0.0330346	0.0812001	0.0904158	0.0804557	0.0356405	0.0587702	0.0425525	0.0361713	0.0158415	0.0529917	0.0414412	0.0572504	0.0410414
6970						687.544	295.206	0.029343	0.0368012	0.0421651	0.0518115	0.0653383	0.0217575	0.0412028	0.0471575	0.00717909	0.030576	0.0219316	0.0184125	0.0340637	0.0265534
7509						709.522	294.541	0.0344918	0.0340431	0.0496931	0.0435653	0.049571	0.0229661	0.0390551	0.0363925	0.0204729	0.0260387	0.0274147	0.0297259	0.0326951	0.02879
7245						699.531	288.168	0.0745607	0.0915693	0.155977	0.16133	0.138788	0.0613229	0.113925	0.171876	0.0795498	0.0903155	0.110741	0.116482	0.138507	0.117912
6963						687.542	269.974	0.0156575	0.0154283	0.024159	0.0241685	0.0277725	0.0163622	0.0205913	0.0240402	0.011304	0.0125975	0.015054	0.0160866	0.0145965	0.0156131
10444						841.498	268.945	0.00466792	0.00967174	0.0118018	0.010438	0.00893465	0.00355906	0.00817887	0.0190675	0.0131404	0.00903983	0.0176251	0.0139011	0.0124734	0.0142079
6845						683.463	265.404	0.0356684	0.0337823	0.0121182	0.0187348	0.0146802	0.0171247	0.0220181	0.0195284	0.0207469	0.0118148	0.0155099	0.0109161	0.0190326	0.0162581
10487						843.515	264.367	0.0161616	0.0190256	0.0204517	0.00649408	0.0200056	0.00924323	0.0152303	0.0289942	0.0165389	0.0190356	0.017958	0.0208749	0.0254332	0.0214725
10449						841.566	244.413	0.00359078	0.00543414	0.00472246	0.00953385	0.0105237	0.0079492	0.00695903	0.00617121	0.00306449	0.00374178	0.00321495	0.00528984	0.01476	0.00604038
6606						673.528	241.219	0.105554	0.0505915	0.089814	0.113606	0.0970505	0.0798715	0.0894147	0.117352	0.0644157	0.0568217	0.0633868	0.0550376	0.0295217	0.0644225
7148						695.512	240.125	0.0254836	0.0243821	0.0509493	0.0514089	0.0479493	0.0227842	0.0371596	0.0289204	0.0165099	0.0303649	0.0152463	0.0135885	0.0300811	0.0224518
7626						715.472	137.491	0.00909679	0.00548975	0.0024548	0.00411574	0.00468954	0.00393111	0.00496295	0.00238859	0.00476503	0.00453491	0.00597008	0.0054951	0.00355475	0.00445141
7149						695.413	91.252	0.0460023	0.0678032	0.0739792	0.0767525	0.0685997	0.0670282	0.0666942	0.090088	0.0860482	0.104971	0.049919	0.0561785	0.0891184	0.0793872
5134						612.569	542.635	0.0154825	0.123743	0.0287166	0.0321529	0.0267407	0.0176422	0.0407464	0.397284	0.221008	0.243484	0.297971	0.288501	0.382806	0.305176
10619						848.764	685.645	0.0252403	0.0329415	0.0411559	0.0331379	0.0309336	0.0162616	0.0299451	0.0590833	0.0392693	0.0534151	0.0471028	0.0372548	0.0444767	0.046767
5028						608.429	106.886	0.0478262	0.0332706	0.0376277	0.0518878	0.0610245	0.0257627	0.0428999	0.0482757	0.031977	0.0800312	0.0382507	0.0467172	0.0548313	0.0500139
5030						608.424	87.477	0.0171797	0.0207157	0.0146342	0.0377462	0.0378588	0.0194926	0.0246046	0.0324242	0.036391	0.0437357	0.0272692	0.00834374	0.0182221	0.027731
5956						646.578	516.373	0.126688	0.183386	0.176491	0.250224	0.162829	0.173351	0.178828	0.580128	0.112373	0.121785	0.183978	0.598648	0.191163	0.298013
4393						580.494	398.008	0.0365651	0.0595585	0.0418328	0.0408218	0.0411616	0.0481314	0.0446785	0.0348758	0.0188429	0.0196093	0.0335877	0.0211328	0.0265663	0.0257691
9035						778.574	354.562	0.116546	0.240497	0.186024	0.164445	0.234145	0.158837	0.183416	0.21689	0.14083	0.224173	0.236422	0.246346	0.237795	0.217076
6470						666.687	589.264	0.00784452	0.0335957	0.0229729	0.017534	0.0144705	0.00971219	0.0176883	0.0624893	0.0260496	0.048799	0.0594832	0.0508099	0.0631201	0.0517918
5383						622.583	578.718	0.00584776	0.0474772	0.0410813	0.023448	0.04683	0.0383088	0.0338322	0.0477649	0.0316537	0.0388798	0.0539415	0.0646037	0.0516996	0.0480905
5394						622.613	553.143	0.184649	0.270679	0.49781	0.623242	0.373978	0.251922	0.367046	1.03279	0.566163	0.893062	1.1275	1.10719	1.38629	1.01883
9373						794.724	680.214	0.112836	0.0816502	0.136051	0.0924998	0.0723412	0.0453409	0.0901198	0.235238	0.178085	0.148522	0.174649	0.156244	0.1807	0.178906
6465						666.604	550.622	0.512676	0.982621	0.947706	1.13395	0.675094	0.33243	0.76408	1.21807	0.598513	0.885275	0.931354	0.894404	1.04464	0.928709
7328						702.484	329.116	0.0721077	0.130194	0.102486	0.0909536	0.0929975	0.0762464	0.0941642	0.128682	0.160401	0.142705	0.124129	0.104004	0.147428	0.134558
6076						650.643	511.437	0.0308299	0.0224866	0.058414	0.0344802	0.0423649	0.0192307	0.0346344	0.0554244	0.0175385	0.0171856	0.267434	0.0392496	0.335853	0.122114
6074						650.644	467.981	0.0295172	0.0718899	0.0795476	0.0700608	0.0434306	0.0252936	0.05329	0.311529	0.145803	0.191086	0.246212	0.354659	0.347284	0.266095
9847						816.494	281.993	0.0421116	0.0221671	0.0721931	0.0854258	0.0711656	0.0451358	0.0563665	0.0309368	0.0234277	0.0199848	0.0359772	0.046368	0.0416356	0.033055
5290						618.554	448.539	0.138911	0.19736	0.151358	0.180361	0.166197	0.0881899	0.15373	0.294328	0.229809	0.193563	0.269642	0.307828	0.286084	0.263542
11822						902.819	725.058	0.352025	0.810039	0.912125	0.539995	0.476597	0.245039	0.55597	1.76312	1.29577	1.15891	1.28077	1.12128	1.32065	1.32342
3652						548.273	78.327	0.00334414	0.0273174	0.130312	0.126904	0.0941586	0.0477075	0.071624	0.0932774	0.170265	0.144639	0.1301	0.0741317	0.180729	0.13219
3655						548.324	53.3615	0.0273858	0.0229393	0.0255418	0.0343827	0.0440109	0.0171258	0.0285644	0.0569146	0.0417059	0.0205515	0.0443082	0.0404628	0.035376	0.0398865
5737						636.656	592.991	0.0862353	0.497588	0.238914	0.193426	0.249792	0.100628	0.227764	0.637332	0.235505	0.373548	0.479669	0.465235	0.631345	0.470439
6712						677.558	310.752	0.0692551	0.280099	0.353263	0.194142	0.190336	0.0559606	0.190509	0.464602	0.264963	0.33919	0.401163	0.370272	0.606729	0.40782
4753						596.595	459.95	0.0153122	0.0910114	0.0497594	0.07077	0.0286548	0.0409512	0.0494098	0.0299843	0.0443127	0.0810445	0.0894173	0.0828799	0.0994063	0.0711742
9892						818.605	385.425	0.39155	0.598674	0.0904339	0.933178	0.578097	0.336133	0.488011	1.09413	0.556357	0.677254	1.02738	0.80804	0.974633	0.8563
12369						930.849	742.93	0.0946754	0.477067	0.242163	0.141829	0.147298	0.0659343	0.194828	1.01096	0.815019	0.734046	0.841128	0.770479	0.886808	0.843073
8711						764.526	335.586	0.295015	0.263747	0.494864	0.523027	0.4507	0.208335	0.372615	0.457926	0.252489	0.272573	0.425242	0.399864	0.407827	0.36932
3836						556.494	423.551	0.251316	0.106503	0.283447	0.361217	0.216291	0.132778	0.225259	0.139065	0.0865701	0.0750871	0.11795	0.0916514	0.122058	0.105397
11199						874.787	706.31	0.247336	0.413024	0.559943	0.372644	0.356206	0.19041	0.356594	1.00159	0.666579	0.646798	0.728896	0.653747	0.716463	0.735679
11194						874.779	689.331	0.0211531	0.0280014	0.0357913	0.0296283	0.0262842	0.0211375	0.0269993	0.0482009	0.0330355	0.0682405	0.038194	0.0376604	0.0386963	0.0440046
12176						921.594	459.314	0.144522	0.126346	0.108324	0.139608	0.106357	0.129163	0.12572	0.149805	0.220986	0.211263	0.147299	0.144011	0.134949	0.168052
10475						842.495	272.556	0.0108256	0.013523	0.0160813	0.0150847	0.0175225	0.0121175	0.0141924	0.0146289	0.00878202	0.0147609	0.0180254	0.0128642	0.0136566	0.0137863
2453						468.308	49.142	0.0998489	0.112958	0.116696	0.13652	0.137546	0.0922055	0.115962	0.176288	0.151151	0.191579	0.140948	0.108611	0.18121	0.158298
9774						812.699	544.427	0.331387	0.401758	0.967525	1.08978	0.415736	0.325848	0.588673	1.59955	1.0447	1.37976	1.43426	1.78267	1.9413	1.53037
10566						846.756	685.901	0.0935426	0.11864	0.174824	0.121057	0.116121	0.05731	0.113582	0.272396	0.170687	0.168063	0.230642	0.177974	0.206028	0.204298
8714						764.579	316.218	0.402446	0.415575	0.549664	0.741258	0.430848	0.17155	0.45189	1.05819	0.799593	0.824005	0.767016	0.637987	1.1064	0.865533
8723						764.551	299.089	0.11136	0.102979	0.176026	0.200662	0.214295	0.0964143	0.150289	0.191046	0.0880779	0.122363	0.131913	0.132555	0.142429	0.134731
7661						716.662	666.084	0.0497392	0.11859	0.0966653	0.0937142	0.0985799	0.0525637	0.0849755	0.135426	0.0851789	0.115702	0.107991	0.120997	0.156247	0.120257
12932						964.961	803.351	0.00388889	0.0358148	0.00823016	0.00533346	0.00890192	0.00971268	0.0119803	0.0759498	0.0515414	0.0459775	0.0733137	0.0584338	0.0689531	0.0623615
10574						846.748	667.726	0.00916257	0.0109079	0.00899976	0.0114716	0.0106014	0.0107162	0.0103099	0.0170374	0.0109173	0.0165204	0.0125036	0.0132901	0.0167757	0.0145074
9420						796.556	366.719	0.624673	0.639702	0.188038	0.346669	1.13294	0.337963	0.544998	0.900346	0.555185	0.465922	0.604358	0.634491	0.590444	0.625124
7224						698.657	612.357	0.0148497	0.0453597	0.0340227	0.0420378	0.0355418	0.0129423	0.0307923	0.0494877	0.0253528	0.0373551	0.0365917	0.0306753	0.046847	0.0377183
4104						568.341	49.407	0.0299304	0.0466148	0.0319228	0.0459392	0.107025	0.0455585	0.0511651	0.089668	0.0551935	0.0592586	0.0503414	0.04708	0.0925313	0.0656788
6996						688.624	542.688	0.0501236	0.0518439	0.111358	0.164643	0.100787	0.0274734	0.0843714	0.157589	0.065013	0.0912822	0.134319	0.12369	0.106044	0.112989
6685						676.455	325.073	0.0603149	0.0518963	0.111034	0.148795	0.128777	0.0729029	0.09562	0.204719	0.080746	0.10914	0.124979	0.0872763	0.0928286	0.116615
11868						904.835	734.582	0.0109707	1.38719	0.0158452	0.0140068	0.45916	0.227458	0.352439	0.0392653	0.0328995	0.0290553	0.036152	0.0263451	0.0370117	0.0334548
11769						900.803	709.19	0.0891616	0.21142	0.202193	0.147182	0.166756	0.0779151	0.149104	0.40226	0.259395	0.259669	0.316158	0.291621	0.288392	0.302916
11771						900.795	691.545	0.0190318	0.0320882	0.0308532	0.0278027	0.0240717	0.0180687	0.0253194	0.0553	0.034871	0.0430361	0.0461498	0.0427928	0.0377629	0.0433188
7664						716.613	517.243	0.00660555	0.0102879	0.0105244	0.0141591	0.0249908	0.00895128	0.0125865	0.0158213	0.00456917	0.0336331	0.0132068	0.0102789	0.0140093	0.0152531
7039						690.595	514.699	0.0471491	0.0473545	0.0912915	0.0647075	0.100116	0.0384468	0.0648443	0.0861937	0.0213881	0.0368173	0.0435715	0.07828	0.0472458	0.0522494
7658						716.62	551.264	0.00732163	0.0265131	0.0207322	0.0121572	0.0224978	0.00779721	0.0161699	0.0348448	0.0101816	0.0214291	0.0151606	0.01802	0.0113609	0.0184995
6075						650.645	566.446	0.116965	0.262388	0.41826	0.231872	0.489916	0.214973	0.289062	0.318314	0.139003	0.27559	0.260875	0.309188	0.245022	0.257999
6071						650.64	553.087	0.169334	0.13905	0.177322	0.194219	0.186497	0.088723	0.159191	0.195051	0.223011	0.175973	0.172025	0.20139	0.313579	0.213505
6012						648.628	552.205	0.680519	0.562164	1.43326	1.60652	1.05682	0.540843	0.980021	1.3652	0.780964	1.09305	1.24068	1.43902	1.28428	1.20053
6020						648.619	523.578	0.0458009	0.0488504	0.0863829	0.101901	0.0606942	0.0163409	0.059995	0.1193	0.0533511	0.0691494	0.0866	0.102445	0.076524	0.0845615
6511						668.533	608.082	0.0111866	0.0367543	0.0256688	0.0250331	0.025284	0.0188811	0.0238013	0.0289691	0.0100755	0.012291	0.0212706	0.0199823	0.0192796	0.0186447
9127						782.749	711.492	0.0117547	0.00943797	0.0140462	0.0128835	0.00340685	0.00797202	0.00991688	0.00779711	0.0167819	0.0130513	0.0153104	0.0140988	0.0157099	0.0137915
10739						854.595	459.389	0.0929252	0.106371	0.0911222	0.0867726	0.144919	0.075864	0.0996622	0.158634	0.109543	0.112342	0.117337	0.105881	0.145385	0.124854
5832						640.589	548.032	1.59413	2.88786	3.39819	3.44441	2.37147	1.07857	2.46244	3.89576	1.67548	2.50712	2.53685	3.06463	2.98373	2.77726
12458						936.897	790.941	0.0117254	0.0881844	0.0164728	0.013386	0.0134185	0.0143424	0.0262549	0.15689	0.116743	0.155598	0.161289	0.137811	0.235953	0.160714
12457						936.887	775.969	0.00740688	0.0855341	0.0189719	0.0164116	0.0150122	0.0122942	0.0259385	0.174856	0.115426	0.00984178	0.131934	0.119852	0.167755	0.119944
5382						622.604	516.434	0.146932	0.135381	0.274148	0.271984	0.238035	0.0897043	0.192697	0.154151	0.0810632	0.101502	0.117438	0.150454	0.134287	0.123149
7099						692.613	540.89	0.0135877	0.0163316	0.0166788	0.0188065	0.0218656	0.00586786	0.015523	0.0239277	0.0101689	0.0196892	0.0115389	0.0243685	0.0198857	0.0182631
5738						636.506	545.769	0.125941	0.124493	0.121631	0.1283	0.127664	0.112114	0.123357	0.138149	0.134396	0.138251	0.120476	0.120765	0.133157	0.130866
5739						636.592	511.262	0.0269905	0.034721	0.0251081	0.0434091	0.0176448	0.0282376	0.0293518	0.036248	0.0195342	0.0277829	0.0318896	0.03019	0.0538488	0.0332489
12985						968.756	739.657	0.0150614	0.0475305	0.00863017	0.0095334	0.0119035	0.0138284	0.0177479	0.0643352	0.0430723	0.035564	0.0446611	0.0362544	0.0404228	0.0440516
5439						624.629	522.41	0.027528	0.148798	0.102677	0.119206	0.0646661	0.0321995	0.0825125	0.686114	0.418147	0.673455	0.740153	0.871054	1.02493	0.735643
7033						690.607	581.69	0.0396574	0.109537	0.0691069	0.0709654	0.0756318	0.0481123	0.0688351	0.135208	0.0968307	0.110318	0.0997585	0.0947795	0.127273	0.110695
7046						690.687	560.991	0.0352285	0.0407637	0.0743276	0.0527804	0.0604786	0.0236047	0.0478639	0.0787052	0.0457737	0.0636321	0.0744535	0.0651209	0.0786962	0.0677303
9686						808.621	472.182	0.121572	0.281696	0.127294	0.147163	0.113856	0.0483236	0.139984	0.242348	0.170535	0.186424	0.171129	0.0944448	0.198963	0.177307
7446						706.536	322.387	0.156165	0.110742	0.322316	0.309154	0.292372	0.149672	0.223403	0.214928	0.0916904	0.113844	0.152894	0.147824	0.163633	0.147469
11908						906.85	751.186	0.021975	0.0595312	0.0540557	0.0416373	0.0306206	0.0248283	0.0387747	0.13999	0.12556	0.0954157	0.113139	0.0928657	0.131395	0.116394
8774						766.693	656.316	0.0414623	0.0249612	0.0244208	0.0226498	0.0229947	0.0142519	0.0251234	0.0555634	0.0384445	0.0377861	0.0475062	0.0406918	0.0454171	0.0442349
10923						862.633	417.512	0.590567	1.03584	0.909366	0.888954	1.37907	0.616861	0.903443	1.68971	0.989433	1.19447	1.37406	1.50329	1.51532	1.37772
6933						686.57	512.896	0.0467176	0.0694345	0.104092	0.07519	0.0515985	0.0522651	0.0665497	0.0819191	0.0294965	0.0591914	0.0567834	0.0722625	0.0467337	0.0577311
9338						792.71	659.765	0.0257268	0.0198373	0.04121	0.0303747	0.0207471	0.0133791	0.0252125	0.0642533	0.040605	0.0467391	0.0430749	0.0386866	0.0473383	0.0467828
4139						570.355	71.674	0.189281	0.216628	0.190081	0.243408	0.773905	0.258377	0.311947	0.322042	0.191869	0.31815	0.183907	0.23184	0.314272	0.260347
9715						810.6	452.202	8.91465	10.0056	9.86417	9.57916	9.92344	9.37863	9.61095	10.401	9.70207	10.5268	9.47737	10.0777	10.3112	10.0827
7182						696.743	588.986	0.012375	0.0714893	0.0398555	0.0278151	0.0280092	0.0124353	0.0319966	0.164531	0.0581589	0.0964352	0.159389	0.112221	0.199713	0.131741
9249						788.599	376.577	0.183973	0.311727	0.320388	0.317299	0.374622	0.251187	0.293199	0.403874	0.282018	0.303434	0.324619	0.368961	0.35091	0.338969
9155						784.587	376.72	68.7503	101.876	113.523	111.168	147.423	78.1602	103.483	153.075	80.4186	97.2211	120.431	127.156	129.919	118.037
8202						740.637	551.708	0.0203656	0.0105941	0.0290592	0.021121	0.011139	0.00927864	0.0169262	0.0158597	0.0118794	0.0172592	0.0283205	0.0178953	0.0204847	0.0186165
9163						784.576	361.08	1.49841	2.08231	2.26891	2.15504	2.7489	1.84482	2.09973	2.70112	0.0181971	1.71248	2.11179	2.38759	2.22833	1.85992
6317						660.556	476.096	0.495104	0.455542	0.931754	0.84177	0.871725	0.568562	0.694076	0.635178	0.367662	0.405032	0.480536	0.599294	0.435942	0.487274
5172						614.573	546.186	0.672352	0.801032	1.15976	1.32844	0.977273	0.555601	0.915743	1.36497	0.970864	1.18749	1.25614	1.29383	1.56294	1.2727
12396						932.777	719.456	0.0944801	0.248898	0.191627	0.144119	0.201333	0.103988	0.164074	0.202251	0.20451	0.14801	0.273952	0.324969	0.251096	0.234131
9082						780.541	279.128	0.211529	0.139707	0.48638	0.73574	0.812864	0.425553	0.468629	0.526643	0.223223	0.42717	0.456623	0.407185	0.456886	0.416288
6415						664.537	579.156	0.136693	0.110242	0.0586901	0.064518	0.0572843	0.0638071	0.0818723	0.0938329	0.113685	0.102194	0.11123	0.107273	0.121433	0.108275
5496						626.586	495.05	0.0513625	0.0333787	0.099547	0.0959146	0.0773569	0.060157	0.0696194	0.0749132	0.0398683	0.0427777	0.0443578	0.0899503	0.0483436	0.0567018
5442						624.557	497.038	0.170872	0.190939	0.279553	0.321926	0.323204	0.160207	0.241117	0.150581	0.158196	0.0701281	0.301448	0.113412	0.0681601	0.143654
8363						748.529	373.447	0.393425	0.782194	0.557862	0.477046	0.613134	0.363836	0.53125	1.13422	0.739449	0.97733	1.0989	1.10652	1.13593	1.03206
8372						748.549	332.144	0.137099	0.177324	0.336243	0.403244	0.202883	0.121416	0.229701	0.176671	0.194651	0.185072	0.153847	0.152679	0.221909	0.180805
10927						862.759	682.545	0.0103875	0.0165291	0.0162824	0.0109519	0.00835153	0.0116838	0.0123644	0.0692032	0.039181	0.0438565	0.0628847	0.0481591	0.0617392	0.0541706
12394						932.867	752.913	0.0215734	0.0524887	0.0508015	0.0347315	0.0283422	0.0198188	0.034626	0.0991762	0.0907156	0.0728654	0.0871928	0.0744028	0.0873182	0.0852785
7444						706.541	438.994	0.075466	0.0591891	0.117975	0.0661176	0.0683557	0.0660956	0.0755331	0.074849	0.0488797	0.0996404	0.055507	0.112528	0.244956	0.10606
4485						584.524	471.16	2.03378	1.3175	3.0373	3.56954	2.43641	1.16847	2.2605	1.5751	0.758999	0.977904	1.17504	1.21984	1.21022	1.15285
8036						732.591	523.39	0.0573769	0.0949476	0.131127	0.168918	0.0750503	0.0413944	0.0948024	0.265501	0.194134	0.302235	0.361979	0.427844	0.417552	0.328208
10384						838.787	728.433	0.0365934	0.0555796	0.0582535	0.0512635	0.0517333	0.0424771	0.0493168	0.104155	0.0493884	0.0607992	0.0967865	0.0717395	0.0919491	0.0791362
10376						838.737	717.602	0.0160428	0.0576441	0.0468843	0.029218	0.0358834	0.0167208	0.0337322	0.0911067	0.0550135	0.0616638	0.0796273	0.0711217	0.0834172	0.0736584
7704						718.593	373.425	0.398865	0.678101	1.08813	0.847423	0.320699	0.731524	0.677457	0.725656	0.440547	0.665315	0.764541	0.894454	0.877408	0.727987
5697						634.585	506.09	0.274404	0.559747	0.571723	0.613887	0.38836	0.17199	0.430018	1.25311	0.79039	0.947192	0.838818	1.03593	1.02838	0.982304
6270						658.54	459.192	0.0671829	0.0560266	0.0994755	0.070642	0.116515	0.0624072	0.0787083	0.0793532	0.0488499	0.045155	0.0354174	0.0601802	0.0455309	0.0524144
12330						928.826	711.968	0.0137054	0.0323675	0.0312493	0.021811	0.0253093	0.0136969	0.0230232	0.0489941	0.0322193	0.0349533	0.0517417	0.0393938	0.0400376	0.0412233
7569						712.599	421.845	0.014436	0.0205168	0.0356353	0.0243211	0.034999	0.0221674	0.0253459	0.0551732	0.0849322	0.0333227	0.0459678	0.0383416	0.0310884	0.0481377
7472						708.506	292.218	0.0257818	0.0246912	0.0320144	0.0212454	0.0249558	0.014366	0.0238424	0.0151495	0.0158822	0.0169446	0.0168083	0.0271482	0.0171264	0.0181765
8458						752.551	403.736	0.835193	1.43794	1.04802	1.02697	1.0946	0.807463	1.0417	1.69904	1.25185	1.50387	1.53471	1.57762	1.70872	1.54597
10469						842.602	400.268	0.224051	0.281932	0.193308	0.252571	0.312997	0.149634	0.235749	0.443383	0.41753	0.357483	0.324865	0.432302	0.347598	0.387194
5793						638.575	632.286	0.00805054	0.00786342	0.0103792	0.0119997	0.0136534	0.00469798	0.00944071	0.0116911	0.00843419	0.00962019	0.00693062	0.0132752	0.010567	0.0100864
8577						758.607	525.444	0.886263	2.07697	2.02209	2.17501	1.14272	0.553965	1.47617	5.3167	3.33795	4.64645	4.04018	4.77921	5.88219	4.66711
12463						936.925	769.15	0.00890993	0.0204664	0.0158281	0.0122491	0.0127652	0.0054688	0.0126146	0.038137	0.0264113	0.0243001	0.0467775	0.0506049	0.0422781	0.0380848
12704						950.819	703.002	0.0302705	0.0431297	0.0625772	0.0602704	0.0574684	0.022861	0.0460962	0.0858846	0.0502825	0.0677861	0.0854654	0.0978597	0.0779962	0.0775457
12708						950.812	685.358	0.00812642	0.00622776	0.0089897	0.013191	0.00902653	0.0072658	0.00880453	0.0127093	0.00919152	0.0189344	0.0138794	0.0152698	0.00963293	0.0132696
10521						844.676	683.145	0.00873565	0.00824365	0.0105269	0.00466246	0.00588124	0.00469094	0.00712348	0.0153369	0.00847727	0.0132698	0.0141372	0.0132051	0.00772438	0.0120251
10519						844.74	668.05	0.0202491	0.025012	0.0393861	0.0211826	0.0247479	0.0136492	0.0240378	0.0469253	0.0358413	0.0317609	0.0352964	0.0332882	0.0347747	0.0363145
8073						734.597	494.939	0.092668	0.178941	0.15012	0.162254	0.13167	0.0686246	0.130713	0.436261	0.236838	0.264976	0.269934	0.345691	0.350446	0.317358
9079						780.581	462.865	0.616225	0.913137	0.91373	0.80528	0.478916	0.597186	0.720746	1.21169	3.14177	1.05228	0.950725	1.07178	0.11318	1.2569
9077						780.582	450.545	0.607837	1.01086	0.81241	0.777504	1.77912	0.589984	0.92962	1.06021	0.618039	0.798281	0.881185	1.04259	1.01821	0.903086
9087						780.589	421.036	0.0109147	0.279187	0.272955	0.263692	0.309602	0.266128	0.233747	0.299263	0.266743	0.30469	0.333537	0.328745	0.325189	0.309695
7448						706.575	400.341	1.52351	2.85586	2.47441	2.58555	2.89575	1.72106	2.34269	3.50329	2.15756	2.65917	2.98303	2.97435	3.59167	2.97818
8499						754.568	448.844	0.491863	0.959682	0.593872	0.630823	0.668332	0.308506	0.608846	1.18482	0.530785	0.75419	0.857856	0.934726	0.773903	0.83938
8506						754.568	436.529	0.374939	0.660313	0.492619	0.0201816	0.610437	0.0110811	0.361595	0.771092	0.679416	0.647671	0.758145	0.745897	0.766709	0.728155
3216						524.371	114.894	0.83997	2.6674	2.04692	3.32774	2.79055	1.49994	2.19542	4.88758	2.69579	4.23499	4.06419	3.82335	4.52475	4.03844
5736						636.558	605.36	0.0090637	0.0138721	0.0176389	0.015734	0.0182573	0.0328363	0.0179004	0.0174768	0.00874827	0.0118777	0.0127783	0.00989375	0.0137997	0.0124291
6059						650.523	370.778	0.134749	0.155533	0.212936	0.199023	0.209179	0.147744	0.176527	0.196476	0.122719	0.137914	0.172318	0.22639	0.16457	0.170064
6354						662.512	282.019	0.151377	0.12387	0.295123	0.369284	0.201931	0.100942	0.207088	0.178283	0.134052	0.141624	0.137974	0.13301	0.163009	0.147992
9516						800.608	398.358	0.0367619	0.733974	0.3147	0.434313	0.798661	0.476748	0.46586	0.867599	0.475208	0.384021	0.641986	0.685398	0.719749	0.628994
8237						742.568	582.337	0.023175	0.0288656	0.029751	0.0374244	0.036452	0.013829	0.0282495	0.0362491	0.0393894	0.0388659	0.02665	0.021726	0.0395413	0.033737
11669						896.772	683.736	0.0664337	0.0519628	0.0813853	0.0621862	0.0499548	0.0338498	0.0576288	0.107977	0.0616985	0.0699174	0.098172	0.0988037	0.0848234	0.0868987
8976						775.594	389.842	0.424321	0.653381	0.841213	0.721344	0.908594	0.528609	0.679577	0.982436	0.0945589	0.57961	0.64595	0.637228	0.1657	0.51758
8412						750.544	403.736	5.50238	10.826	6.69723	6.74825	7.84681	5.43412	7.1758	13.6256	9.42102	11.2425	11.7372	11.7397	12.7351	11.7502
8410						750.536	387.13	0.401071	0.80575	0.612842	0.536054	0.0744382	0.502321	0.488746	1.10364	0.663419	0.0749247	0.913015	0.88503	1.02172	0.776958
7390						704.558	364.805	1.35601	1.84447	1.8808	1.90547	1.93409	1.28156	1.7004	3.58951	1.60439	1.8942	1.84816	1.78102	2.19659	2.15231
9366						794.595	389.127	2.42571	2.18241	2.8861	2.57107	2.59338	2.72521	2.56398	2.67742	2.30865	2.50124	2.45451	2.44803	2.44569	2.47259
8069						734.606	448.539	0.449084	0.905944	0.974586	0.811552	1.06237	0.663615	0.811192	1.29224	0.766741	0.946421	1.15627	1.17036	1.22724	1.09321
7930						728.522	279.119	0.45543	0.609647	0.852691	1.16455	1.21057	0.582406	0.812549	0.867672	0.353182	0.461346	0.646673	0.623154	0.729613	0.613607
11371						882.599	330.433	0.396629	0.337895	0.723681	0.616192	0.727787	0.297366	0.516592	0.500843	0.306745	0.2808	0.379709	0.316243	0.346638	0.355163
10315						836.581	329.469	0.112792	0.311694	0.2882	0.226038	0.282707	0.106916	0.221391	0.554823	0.195033	0.231656	0.304261	0.337724	0.36863	0.332021
11147						872.719	722.058	0.0886678	0.120352	0.125081	0.101241	0.100079	0.0770637	0.102081	0.16998	0.130925	0.142638	0.152982	0.145087	0.158406	0.150003
11160						872.765	670.73	0.00569031	0.0126987	0.0170575	0.0138996	0.0109805	0.0100086	0.0117225	0.0190501	0.0167746	0.0179462	0.0136669	0.0130865	0.0143185	0.0158071
8537						756.59	496.511	0.719542	1.38814	1.18002	1.26044	0.737285	0.414527	0.949994	3.4221	2.14031	2.60434	2.32174	2.46793	2.83544	2.63198
8460						752.565	464.126	1.39976	1.23687	2.05858	2.11	2.07523	1.71124	1.76528	2.02108	2.48541	2.42903	2.01152	1.85765	2.19975	2.16741
8457						752.559	449.241	2.65218	5.56924	3.84001	3.56028	3.70756	2.13162	3.57681	5.89225	3.67679	4.25935	4.32086	4.58579	5.43471	4.69496
9337						792.672	507.987	0.661109	0.419054	1.22801	1.31755	0.760733	0.425163	0.801938	1.76783	0.933432	1.16917	1.12083	1.35117	1.27144	1.26898
9250						788.674	492.01	3.46465	5.37399	8.34211	9.33487	5.1697	3.42437	5.85162	8.94704	7.17777	9.02073	10.996	11.8893	13.7479	10.2965
8456						752.558	487.747	0.693497	1.30277	0.997019	1.29291	0.797956	0.479766	0.927319	2.08564	2.18397	2.04888	2.03077	1.69203	2.46115	2.08374
13110						976.774	627.238	0.0191325	0.0348914	0.0363063	0.0336933	0.0329157	0.0142208	0.0285267	0.0353794	0.0198392	0.0218969	0.0298325	0.0260885	0.0269384	0.0266625
5532						628.504	594.902	0.00715891	0.0316809	0.023572	0.0198242	0.0253884	0.00708342	0.019118	0.0370958	0.0148631	0.0127839	0.0200901	0.0245267	0.0189103	0.0213783
9675						808.62	559.204	0.0883206	0.228117	0.199665	0.232678	0.112235	0.0725162	0.155589	0.396531	0.294774	0.31297	0.394006	0.364555	0.532999	0.382639
6884						684.57	524.173	0.192632	0.0947863	0.20344	0.216246	0.197402	0.1506	0.175851	0.129812	0.0984109	0.10541	0.100893	0.124311	0.0996098	0.109741
8462						752.593	507.755	0.0112439	0.0174192	0.00885259	0.0128053	0.01729	0.00644124	0.012342	0.040694	0.0340023	0.0386841	0.0426506	0.0557979	0.0678544	0.0466139
9590						804.636	475.443	0.719178	0.990621	0.976154	1.00992	1.02195	0.63768	0.892583	1.77588	1.21766	1.3653	1.43823	1.52017	1.5956	1.48547
7264						700.322	446.288	0.0313843	0.0579	0.0544583	0.0575905	0.0366696	0.0501736	0.0480294	0.0957199	0.088988	0.0622641	0.0699709	0.0581257	0.0949086	0.0783295
8024						732.61	398.538	1.24031	1.91451	2.90313	3.01001	3.00781	2.16876	2.37409	2.48495	1.59292	2.04359	2.52553	2.73648	2.80661	2.36501
6795						680.545	327.178	0.0786614	0.0795837	0.0968517	0.159711	0.0450676	0.0160016	0.0793128	0.143763	0.0792179	0.119853	0.0359711	0.145814	0.108503	0.10552
7272						700.542	311.623	0.0256385	0.0697984	0.0881528	0.0387506	0.0326692	0.0405775	0.0492645	0.115525	0.0748081	0.0880959	0.0994889	0.0896134	0.102383	0.0949856
4828						600.427	50.349	0.0972301	0.0411098	0.132233	0.110403	0.0801674	0.134863	0.0993343	0.110278	0.0799266	0.11774	0.10358	0.173515	0.201496	0.131089
5735						636.495	271.921	0.0281781	0.028788	0.0381625	0.0443895	0.0435914	0.0203837	0.0339155	0.0355796	0.0244161	0.0269719	0.0308768	0.0306706	0.031824	0.0300565
8383						748.777	593.226	0.00812793	0.0153969	0.0188809	0.0136255	0.00672307	0.00636431	0.0115198	0.0128977	0.00817427	0.0100404	0.0159704	0.0144535	0.0223052	0.0139736
10112						828.552	350.299	0.325084	0.42993	0.340874	0.322351	0.449844	0.422672	0.381793	0.46675	0.281419	0.354951	0.377525	0.427443	0.344594	0.375447
6748						678.678	597.575	0.0160011	0.0319306	0.0585491	0.0315597	0.0748319	0.0319095	0.040797	0.0329502	0.0133009	0.0334796	0.0359683	0.0193471	0.0445424	0.0299314
4491						584.563	445.964	0.0484491	0.051204	0.0711293	0.0699941	0.0554871	0.0613989	0.0596104	0.053322	0.095152	0.0837154	0.0774856	0.0722957	0.0571261	0.0731828
11115						870.755	679.751	0.0203189	0.0264922	0.0385746	0.0287977	0.0299851	0.0180892	0.027043	0.0091539	0.0347147	0.0340914	0.0434537	0.0459247	0.0439582	0.0352161
11984						910.633	387.974	0.200184	0.049395	0.064468	0.0749514	0.0708927	0.0285775	0.0814115	0.0882105	0.0804474	0.0893214	0.0976074	0.0631767	0.134923	0.092281
10981						864.803	730.672	0.0526465	0.126995	0.107854	0.0731045	0.0858521	0.0418996	0.081392	0.241305	0.126004	0.133499	0.182322	0.153693	0.174574	0.168566
11510						888.838	754.256	0.0209021	0.0570258	0.0324584	0.0228489	0.0276027	0.010619	0.0285761	0.125725	0.0725818	0.0729507	0.0771094	0.0789272	0.0735488	0.0834738
11512						888.803	715.885	0.0191756	0.0371251	0.0441893	0.0235915	0.0249354	0.0264348	0.0292419	0.0916371	0.051297	0.0550046	0.0545996	0.0558983	0.067791	0.0627046
12670						948.729	485.818	0.0243064	0.0315847	0.0372694	0.0463956	0.0220629	0.0175826	0.0298669	0.0812487	0.0615495	0.0641283	0.0964415	0.104871	0.0945103	0.0837916
9200						786.604	413.223	225.171	270.07	296.85	286.299	297.44	211.042	264.479	354.416	261.082	284.464	293.906	304.812	327.899	304.43
2896						504.323	53.091	0.153943	0.185174	0.242496	0.258142	0.251803	0.328494	0.236675	0.324631	0.269025	0.286841	0.257874	0.270588	0.327413	0.289395
9878						817.707	531.152	0.578814	1.138	2.05078	2.59817	0.977475	0.514201	1.30957	2.19826	1.53573	2.17112	2.83749	2.78532	3.40329	2.48854
7993						730.594	355.419	0.28047	0.454847	0.380001	0.301866	0.765742	0.459919	0.440474	0.371566	0.20121	0.234942	0.318431	0.337431	0.310591	0.295695
6739						678.562	310.806	0.0207226	0.0903099	0.0788283	0.0653234	0.0555748	0.0158347	0.0544323	0.212389	0.0959147	0.156995	0.175593	0.154811	0.191053	0.164459
6753						678.553	287.363	0.0161726	0.0154751	0.0355172	0.0254713	0.0437745	0.0110131	0.0245706	0.0288503	0.00846513	0.0137766	0.0140951	0.0184985	0.0191589	0.0171407
6549						670.582	586.507	0.0119087	0.0930631	0.0238112	0.0302107	0.0154534	0.0215668	0.032669	0.0491499	0.035098	0.0321668	0.0339127	0.0463306	0.0406033	0.0395436
8203						740.675	654.304	0.00792491	0.0072151	0.00748874	0.00927815	0.00816823	0.00190033	0.00699591	0.0134711	0.011241	0.00983431	0.0135378	0.0139562	0.0174922	0.0132554
7944						728.562	342.459	0.139807	0.454414	0.275792	0.53037	0.342121	0.529436	0.378657	0.438677	0.283087	0.166774	0.443463	0.0146802	0.467946	0.302438
12841						958.881	760.719	0.0336617	0.197034	0.0797897	0.0556553	0.0614426	0.0324593	0.0766737	0.494594	0.35821	0.359695	0.342055	0.277684	0.41338	0.37427
10921						862.736	709.05	0.0328342	0.10585	0.0702986	0.0436203	0.0686316	0.0377284	0.0598272	0.153647	0.0837345	0.106587	0.134601	0.112979	0.0956623	0.114535
7992						730.575	376.559	0.60828	1.07602	1.3199	1.26265	1.05011	0.386027	0.950499	2.11643	0.820751	0.987248	1.07539	0.917865	1.26857	1.19771
12959						966.817	655.33	0.00887789	0.0102422	0.00634964	0.00993645	0.0105304	0.00554345	0.00858001	0.017238	0.00805666	0.0095387	0.0122513	0.0133588	0.0151092	0.0125921
8676						762.654	465.455	0.289058	0.303181	0.339111	0.281858	0.143398	0.121899	0.246417	0.388511	0.322609	0.423021	0.468182	0.526203	0.661496	0.465004
9638						806.512	467.75	0.0336475	0.0334706	0.0292959	0.0450844	0.0330654	0.0424839	0.0361746	0.023654	0.0481937	0.213117	0.0517984	0.0466029	0.035582	0.0698247
10072						826.576	445.029	0.225293	0.512581	0.387671	0.363059	0.531554	0.228889	0.374841	0.943674	0.408459	0.570398	0.69391	0.678795	0.708863	0.66735
9717						810.592	367.485	2.37839	4.3227	4.72323	3.57326	6.35837	3.31486	4.1118	5.82187	3.23329	3.87988	4.61707	5.25536	4.72159	4.58817
7375						704.523	303.978	13.0259	7.22451	23.0608	26.4904	17.8096	8.21858	15.9716	15.8469	7.90826	9.80113	12.5519	10.9409	15.0266	12.0126
9635						806.57	334.04	9.0646	11.2092	23.4456	17.8514	23.1914	10.3109	15.8455	18.0308	7.81789	10.6761	14.4004	14.1904	14.9886	13.3507
2729						492.405	727.267	0.111383	0.124849	0.14725	0.128092	0.12279	0.11851	0.125479	0.131143	0.1384	0.143737	0.14377	0.135044	0.143139	0.139205
2538						478.388	211.408	0.319028	0.375782	0.403657	0.468078	0.40472	0.316	0.381211	0.551685	0.680292	0.561007	0.477536	0.476737	0.58047	0.554621
2730						492.404	211.408	0.115359	0.150585	0.217158	0.16797	0.154413	0.137987	0.157245	0.21551	0.285796	0.152568	0.179372	0.179187	0.219375	0.205301
2087						436.342	211.19	0.11947	0.165015	0.359156	0.154168	0.170076	0.211392	0.196546	0.256591	0.168565	0.176419	0.216562	0.417442	0.212656	0.241372
2089						436.34	190.509	0.0593708	0.0710033	0.0754892	0.131541	0.109689	0.124002	0.0951826	0.170323	0.074642	0.118068	0.0847116	0.106314	0.0882955	0.107059
1733						408.307	165.458	0.339766	0.371919	0.601683	0.540076	0.411763	0.263384	0.421432	0.648675	0.381788	0.374622	0.496778	0.433068	0.564217	0.483191
2093						436.342	160.685	0.041209	0.0481187	0.0445917	0.034549	0.0336638	0.0447462	0.0411464	0.0407001	0.0367175	0.0394045	0.0399592	0.0416774	0.0363573	0.039136
1737						408.308	144.163	0.613895	0.493048	0.569747	1.8182	1.77969	2.06847	1.22384	1.38051	0.686078	0.825202	0.835122	1.41228	0.940443	1.01327
2092						436.342	141.199	0.0258682	0.0274721	0.0457754	0.0274882	0.0391939	0.0345452	0.0333905	0.0425579	0.0919984	0.0497226	0.0439866	0.0434766	0.0398691	0.0519352
1575						394.293	132.237	0.042442	0.0319892	0.0426186	0.0607664	0.0606415	0.0542142	0.0487786	0.0562026	0.0542607	0.054221	0.0669154	0.0709442	0.0633456	0.0609816
2313						456.296	130.763	0.0107878	0.0126564	0.0132148	0.00469735	0.011347	0.00548804	0.00969856	0.00502255	0.00327376	0.00480788	0.00344848	0.00466958	0.00841386	0.00493935
2291						454.388	116.526	0.0155985	0.0736586	0.0229777	0.0203404	0.0375625	0.0201203	0.0317097	0.138119	0.0649356	0.0602912	0.0705671	0.0705276	0.179832	0.0973788
1907						422.359	105.752	0.0363155	0.0403509	0.025158	0.027105	0.00671084	0.00722441	0.0238108	0.00439763	0.00924236	0.0224563	0.0155688	0.0187546	0.0225075	0.0154879
1738						408.308	52.431	0.0209349	0.0271727	0.012152	0.0113333	0.0142369	0.00990008	0.015955	0.0102371	0.0122656	0.00740716	0.0135629	0.0360047	0.0178788	0.016226
2542						478.383	50.64	0.354952	0.377244	0.367158	0.370136	0.414784	0.340617	0.370815	0.398167	0.333129	0.401115	0.433712	0.437075	0.405321	0.40142
9673						808.586	367.508	16.7005	32.6778	25.2726	26.6256	33.5807	20.6202	25.9129	30.279	15.5504	19.9019	24.5854	27.1101	24.2417	23.6114
10506						844.619	444.142	0.640757	0.987031	0.99484	0.857923	0.960246	0.629292	0.845015	0.95085	0.650094	0.97038	0.841453	1.0322	0.852127	0.882851
7655						716.579	328.077	0.081237	0.105987	0.189414	0.189895	0.276726	0.0976942	0.156825	0.119133	0.050334	0.0724877	0.0828567	0.0538522	0.08767	0.0777222
5882						642.596	548.487	0.190112	0.345955	0.346834	0.397629	0.308696	0.145379	0.289101	0.46723	0.211247	0.29771	0.281628	0.364972	0.34007	0.327143
6838						682.587	574.185	0.0944185	0.165631	0.144735	0.164833	0.218644	0.111755	0.150003	0.109192	0.0406694	0.089499	0.108715	0.118727	0.0672162	0.0890031
7652						716.558	351.117	2.87632	4.51236	3.95826	4.26595	3.71264	2.47166	3.63287	5.38593	3.96634	4.45218	4.33415	3.78855	5.15429	4.51357
8240						742.565	341.599	0.121492	0.212095	0.204111	0.238004	0.172794	0.0667281	0.169204	0.309635	0.170193	0.297632	0.224822	0.245882	0.278712	0.254479
8689						762.63	530.561	0.0444552	0.108967	0.0980333	0.0986665	0.0624873	0.0314293	0.0740065	0.244479	0.118159	0.191192	0.19849	0.188322	0.259332	0.199995
9901						818.674	699.582	0.0191545	0.0241921	0.0360478	0.0336237	0.0236076	0.0185011	0.0258545	0.0620033	0.0290597	0.0378647	0.0609747	0.0571009	0.0589129	0.050986
8072						734.56	357.994	14.8768	12.7508	20.3792	20.6929	18.7089	12.0241	16.5721	19.4168	15.1473	14.8797	17.0566	15.7125	18.8962	16.8515
8678						762.6	257.753	0.0121561	0.0176289	0.0442857	0.0507811	0.0247449	0.0123801	0.0269961	0.0252613	0.0314707	0.0312618	0.0188535	0.0237654	0.0293695	0.0266637
3760						552.4	122.288	0.0718376	0.167002	0.137926	0.182633	0.171902	0.105336	0.139439	0.323775	0.210026	0.30949	0.274757	0.234878	0.3225	0.279238
9809						814.634	456.889	27.0818	49.5487	44.617	44.6756	33.826	17.3656	36.1858	92.6802	68.7269	78.6128	70.8078	73.7616	89.11	78.9499
9037						778.538	282.42	0.611367	0.905907	1.21425	2.00544	1.60724	1.08687	1.23851	1.20088	0.733576	0.659827	0.916518	0.87608	0.944331	0.888536
11406						884.607	345.818	0.11807	0.193361	0.156069	0.137098	0.172318	0.152454	0.154895	0.290631	0.340736	0.319339	0.319993	0.325576	0.356487	0.32546
11413						884.607	329.074	0.056268	0.0600063	0.12239	0.0121038	0.339212	0.0769292	0.111152	0.120827	0.0419854	0.0123311	0.0148271	0.0613402	0.0792721	0.0550972
12869						960.789	749.252	0.00730712	0.0232192	0.012461	0.0110862	0.0272753	0.0138545	0.0158672	0.0169133	0.0107473	0.0144457	0.0154481	0.0214321	0.0183984	0.0162308
12896						962.903	775.622	0.0103625	0.0911217	0.0264405	0.015648	0.0134874	0.0113132	0.0280622	0.146135	0.118165	0.107419	0.0156877	0.0928498	0.147384	0.104607
13338						992.868	685.869	0.0105707	0.00559682	0.0155508	0.0139372	0.0157757	0.0122492	0.0122801	0.0181122	0.0131845	0.0113481	0.0144347	0.0152641	0.0155606	0.0146507
11033						866.811	729.505	0.0104805	0.0223501	0.0212686	0.0186376	0.0163785	0.00830526	0.0162367	0.0239007	0.016547	0.0545043	0.0377445	0.0216216	0.0225124	0.0294718
9591						804.552	339.968	2.57102	3.88069	3.14479	2.78035	4.62684	3.46609	3.41163	3.76517	2.94064	3.25725	3.45263	3.53952	3.46001	3.40253
13527						1006.97	784.571	0.00309489	0.0219184	0.00671935	0.00638673	0.00618596	0.00506171	0.00822784	0.0138895	0.017363	0.0169628	0.0141215	0.0100435	0.0159749	0.0147259
12098						916.793	689.051	0.00940605	0.0165967	0.0207959	0.0181689	0.0101466	0.00550295	0.0134362	0.0291112	0.0159256	0.0220608	0.0264494	0.0207344	0.027627	0.0236514
8331						746.502	216.591	0.00174794	0.00194428	0.0151722	0.00585356	0.008476	0.00450634	0.00628338	0.0106084	0.00169174	0.00379356	0.0042649	0.00615931	0.00588134	0.00539987
12635						946.881	723.878	0.0777303	0.164321	0.226196	0.136322	0.103484	0.0741834	0.130373	0.324346	0.269228	0.25179	0.291871	0.222775	0.277105	0.272852
5951						646.46	50.008	0.0622283	0.00737469	0.0093049	0.127337	0.0669579	0.085122	0.0597208	0.0906536	0.0737799	0.0740567	0.0759928	0.160513	0.0911313	0.0943545
12290						926.81	701.287	0.0189925	0.0258552	0.0364188	0.0314759	0.0315469	0.0168966	0.0268643	0.0610776	0.0366565	0.0455624	0.0445303	0.0504908	0.0455976	0.0473192
8411						750.629	479.12	0.28868	0.690528	0.941755	0.772688	0.703665	0.39805	0.632561	1.08621	0.532553	0.959873	1.09991	1.47306	1.19777	1.05823
8413						750.559	464.123	9.75447	7.86231	14.2645	14.0392	15.2069	12.1172	12.2074	13.8151	17.4261	16.5023	13.7838	12.4938	15.239	14.8767
12900						962.945	786.969	0.0169306	0.0664133	0.0433351	0.0255599	0.0327212	0.0195246	0.0340808	0.133731	0.103881	0.100689	0.14214	0.133722	0.122961	0.122854
11366						882.571	249.782	0.0732566	0.0190333	0.0635196	0.140899	0.36352	0.200362	0.143432	0.170361	0.0533316	0.117717	0.0973894	0.0972201	0.0966865	0.105451
9884						817.707	506.889	0.113235	0.0224189	0.446723	0.266042	0.197927	0.0704369	0.186131	1.19931	0.559336	0.92067	0.877604	0.989577	1.14749	0.948999
12496						938.769	733.692	0.0109869	0.027792	0.0196745	0.00555437	0.0115247	0.00984639	0.0142298	0.0212554	0.0173718	0.0198032	0.0172223	0.0235546	0.0214835	0.0201151
13835						1035	799.934	0.00178024	0.00690221	0.00319967	0.000904824	0.00338584	0.00137094	0.00292396	0.00914839	0.0153186	0.00628541	0.00723439	0.00498128	0.00766896	0.00843951
14031						1059.01	792.075	0.00575351	0.0334676	0.0147874	0.012322	0.0160875	0.00863793	0.015176	0.0523559	0.0374367	0.0348922	0.0439475	0.0327799	0.0459605	0.0412288
13643						1016.96	759.206	0.0115304	0.0346843	0.0150113	0.0130631	0.00821841	0.00413532	0.0144405	0.134132	0.062033	0.047479	0.0732625	0.0499529	0.0734504	0.0733849
10562						846.598	542.723	0.148161	0.256286	0.244692	0.288693	0.197769	0.121986	0.209598	0.362067	0.310031	0.285443	0.329349	0.307935	0.369188	0.327336
9197						786.638	559.096	0.165443	0.400094	0.361236	0.454758	0.23566	0.126113	0.290551	0.8604	0.579688	0.738079	0.789638	0.765631	1.0527	0.797689
7221						698.475	248.665	0.0948289	0.0249463	0.142147	0.141216	0.0976454	0.0785717	0.0965591	0.0472725	0.0438067	0.0388356	0.0735854	0.0797889	0.0478242	0.0551856
10832						858.687	516.441	0.0712483	0.0727186	0.156074	0.0944906	0.0967584	0.0442851	0.0892624	0.120045	0.061244	0.0856102	0.0849062	0.0980994	0.112967	0.0938119
6834						682.561	371.945	1.56017	1.36846	2.43461	2.82406	1.5336	1.2303	1.8252	3.65912	2.98143	3.02868	3.17644	3.81129	3.76209	3.40317
11670						896.703	569.249	0.0689249	0.209246	0.134902	0.131499	0.142468	0.0808915	0.127988	0.140777	0.0991044	0.110219	0.10592	0.109001	0.121811	0.114472
7525						710.594	421.85	0.116552	0.131053	0.212237	0.225543	0.181528	0.192103	0.176503	0.242811	0.179062	0.197813	0.226067	0.24283	0.24194	0.221754
7213						698.5	352.83	0.176634	0.331503	0.659252	0.560324	0.575388	0.362024	0.444188	0.712978	0.958645	0.81781	0.739886	0.539271	0.830893	0.766581
7889						726.544	422.692	0.879611	2.06128	1.32992	1.29281	1.22222	0.802952	1.2648	2.8144	1.98148	2.12459	2.4056	2.18706	2.74183	2.37583
11547						890.734	690.163	0.023784	0.0109026	0.0110963	0.010754	0.0177874	0.00619948	0.0134206	0.0183997	0.0066941	0.00794983	0.00854821	0.0137351	0.00753618	0.0104772
7890						726.56	345.96	3.788	4.17014	4.31759	4.29984	3.96315	4.15355	4.11538	4.98732	4.99354	5.29198	4.81097	4.91164	5.23028	5.03762
7225						698.513	393.727	0.103562	0.134518	0.0672846	0.143783	0.0906015	0.0743164	0.102344	0.2515	0.228909	0.199335	0.177659	0.0678537	0.261933	0.197865
7222						698.512	375.046	0.240401	0.682085	0.371675	0.32971	0.391399	0.245646	0.37682	0.789798	0.569298	0.700608	0.674769	0.639424	0.828404	0.700383
11375						882.722	589.731	0.0350602	0.0488839	0.0372823	0.056028	0.0318099	0.0158034	0.0374779	0.0691165	0.0916586	0.0567429	0.0494752	0.0488307	0.0581288	0.0623254
7888						726.535	401.274	0.514414	1.19884	0.740269	0.807981	0.721783	0.512958	0.749374	1.47784	1.09253	1.2109	1.29354	1.26441	1.51783	1.30951
8991						776.535	313.175	0.182604	0.470107	0.721037	0.331926	0.817966	0.41281	0.489408	0.554464	0.308276	0.391169	0.402528	0.383266	0.529012	0.428119
8853						770.604	479.297	0.977452	1.78651	2.27287	2.24117	1.88997	1.66718	1.80586	2.55998	2.00165	2.48513	3.20325	3.40228	3.21674	2.8115
7881						726.505	304.808	3.41314	2.3657	5.57954	5.83686	4.77498	2.66839	4.10643	3.88475	2.29666	2.80085	3.13846	3.11321	3.7858	3.16996
7886						726.53	266.137	0.0325739	0.0324578	0.0271861	0.0280357	0.0228072	0.0205775	0.027273	0.0266368	0.0289921	0.0177988	0.0206341	0.0172608	0.0221812	0.0222506
7326						702.536	96.932	0.141757	0.155535	0.106813	0.129736	0.120489	0.103442	0.126295	0.130424	0.103773	0.100311	0.0833723	0.0873335	0.113601	0.103136
9641						806.59	561.686	0.008372	0.012346	0.012537	0.0206609	0.0119656	0.00900974	0.0124819	0.030156	0.0213941	0.0263738	0.0505313	0.0546319	0.0627849	0.0409787
11200						874.72	569.344	0.0409078	0.162364	0.099308	0.099175	0.0948316	0.047737	0.0907206	0.0903238	0.0485398	0.0856883	0.0695618	0.0736682	0.0950328	0.0771358
10113						828.543	283.441	0.0950423	0.110945	0.23898	0.301597	0.472378	0.190024	0.234828	0.247701	0.11278	0.174183	0.447323	0.377637	0.208894	0.26142
7794						722.512	367.617	2.53102	5.6927	3.64743	3.46571	3.94357	2.96621	3.70777	7.00167	4.71763	5.57606	6.13977	5.74998	7.35459	6.08995
6938						686.558	431.675	0.0306139	0.0204512	0.0896769	0.0971447	0.0862518	0.0747075	0.0664743	0.0452862	0.0221413	0.0373467	0.0178668	0.0707748	0.0572383	0.0417757
7891						726.545	437.224	0.351206	0.496433	0.484535	0.587294	0.378964	0.234103	0.422089	1.08082	0.992704	0.969222	0.94653	0.805894	1.16012	0.992549
9600						804.685	555.801	0.107038	0.275316	0.379322	0.406681	0.213182	0.174469	0.259335	0.416483	0.274602	0.432591	0.544534	0.673324	0.710293	0.508638
10818						858.6	415.824	0.213483	0.296232	0.245445	0.217264	0.290681	0.31766	0.263461	0.254252	0.238185	0.263459	0.263961	0.308864	0.279819	0.26809
10820						858.599	397.065	0.330943	0.259669	0.218631	0.349533	0.487963	0.420353	0.344515	0.379416	0.323732	0.333798	0.221512	0.402308	0.197193	0.30966
8814						768.589	438.19	10.7833	11.1112	12.3354	12.8289	11.5171	9.16255	11.2897	12.9938	12.5819	12.8474	12.0319	12.3611	12.5732	12.5649
10204						832.617	564.39	0.0204827	0.0492545	0.0302729	0.0397528	0.0255075	0.0201458	0.0309027	0.0966831	0.0828859	0.0948386	0.110706	0.117716	0.157404	0.110039
10120						828.686	525.151	0.761747	1.3565	2.36667	1.92925	1.59893	0.385952	1.39984	3.3383	1.42399	1.89428	1.95824	1.90347	2.50315	2.17024
7849						724.498	427.86	0.0162182	0.0280524	0.0249703	0.0260941	0.0143358	0.0165999	0.0210451	0.0353111	0.0262046	0.0353356	0.0336985	0.0294257	0.0153513	0.0292211
10210						832.606	898.742	0.00223003	0.0113376	0.00552118	0.00468012	0.0053623	0.00244208	0.00526222	0.0152463	0.00756232	0.0124111	0.00819661	0.0128025	0.0204172	0.0127727
11505						888.774	770.041	0.0124109	0.0193495	0.0242594	0.0129309	0.018113	0.0111829	0.0163744	0.0282604	0.0248324	0.0195694	0.0223915	0.0202777	0.0317451	0.0245128
13530						1006.92	731.931	0.00346498	0.00173611	0.00159969	0.00163236	0.00260788	0.00243734	0.00224639	0.00459229	0.00176524	0.00172216	0.00645942	0.00367705	0.00235957	0.00342929
13524						1006.8	698.023	0.00445823	0.00890898	0.00922567	0.00638471	0.00877051	0.00783449	0.0075971	0.0119373	0.00865818	0.00555126	0.0059426	0.0109437	0.00592158	0.0081591
11452						886.679	655.183	0.95271	1.74469	1.3093	1.48801	1.55847	0.813201	1.31106	2.3901	1.72747	1.80351	1.90175	2.09434	2.25098	2.02803
11374						882.735	623.51	0.0438298	0.173656	0.130477	0.0973319	0.104365	0.0340035	0.0972772	0.0759482	0.0393131	0.063972	0.0573981	0.0856337	0.0718452	0.065685
11457						886.764	619.136	0.00667655	0.00919829	0.0150791	0.0121423	0.00726416	0.00466114	0.00917025	0.0145213	0.0128962	0.0163888	0.0116787	0.0160503	0.0307171	0.0170421
12206						922.725	600.192	0.155785	0.328535	0.321517	0.317318	0.341971	0.154098	0.269871	0.19803	0.116814	0.152747	0.162124	0.157064	0.171024	0.159634
12665						948.743	572.241	0.0170347	0.0388614	0.0390907	0.0401997	0.0440255	0.01563	0.0324737	0.0323286	0.0203675	0.0278231	0.0268642	0.0193291	0.0247296	0.0252404
12204						922.723	569.701	0.105624	0.131428	0.164417	0.171045	0.189796	0.0861408	0.141408	0.118539	0.0563055	0.0772552	0.0948822	0.0956085	0.0998725	0.0904104
10665						850.707	560.991	0.0197354	0.0250985	0.0436052	0.0234139	0.0335557	0.0209046	0.0277189	0.0493532	0.0450215	0.0239912	0.0249214	0.0329682	0.0879355	0.0440318
10697						852.654	544.399	0.0677988	0.123948	0.127022	0.127354	0.0901854	0.0532954	0.0982672	0.141153	0.091039	0.131332	0.109595	0.107534	0.147294	0.121324
10742						854.698	530.36	0.11052	0.111827	0.15399	0.193598	0.116602	0.114531	0.133511	0.487131	0.201339	0.127725	0.199233	0.182746	0.162693	0.226811
9376						794.679	507.796	0.128826	0.0964563	0.216181	0.252451	0.120301	0.0282424	0.14041	0.332241	0.15448	0.222654	0.182833	0.229771	0.220287	0.223711
10658						850.67	487.973	0.320872	0.80557	0.480299	0.522742	0.489256	0.250599	0.478223	1.10595	0.588266	0.663716	0.81438	0.842671	0.923915	0.82315
9989						822.636	486.974	1.27063	1.5542	1.28609	1.54324	1.25145	0.850727	1.29272	1.82075	1.6053	1.61538	1.12894	0.828207	1.7644	1.4605
9991						822.639	459.102	0.421058	0.954179	0.602492	0.584472	0.722563	0.362042	0.607801	1.2018	0.69224	0.838909	0.905021	0.942497	0.867441	0.907984
9555						802.623	433.967	0.820155	1.43638	1.30157	1.23669	1.39156	0.766973	1.15889	2.11274	1.58083	1.49263	1.64151	1.7096	1.89798	1.73922
7803						722.596	432.903	1.41341	1.71927	3.17979	3.04745	2.49143	1.92052	2.29531	2.47527	1.84005	2.27416	2.68917	3.31389	3.06353	2.60935
7802						722.531	332.565	0.0577582	0.0245806	0.0538933	0.0960184	0.0752877	0.0498437	0.0595636	0.141949	0.0596042	0.0727084	0.116837	0.115657	0.108824	0.102597
7214						698.528	288.127	0.281902	0.365131	0.603329	0.691056	0.546754	0.230708	0.453147	0.659083	0.297792	0.374455	0.466097	0.47239	0.510362	0.463363
4388						580.418	278.92	0.255915	0.21254	0.097307	0.0932409	0.0804154	0.167099	0.151086	0.0843141	0.153363	0.127513	0.0855547	0.0830138	0.0819051	0.102611
6254						658.478	271.791	0.0141478	0.0197887	0.0185065	0.0187508	0.00951843	0.0105482	0.0152101	0.0215229	0.0133997	0.0160279	0.0183492	0.0172291	0.016763	0.0172153
5220						616.49	100.972	0.0283354	0.033713	0.0142375	0.0183469	0.0197925	0.0114927	0.0209863	0.024577	0.00646512	0.00825712	0.0153978	0.0137538	0.0141985	0.0137749
5218						616.36	85.288	0.00618262	0.00959996	0.0147593	0.0240377	0.0342949	0.0199281	0.0181338	0.017436	0.0138842	0.028057	0.0190666	0.0169728	0.0258039	0.0202034
7797						722.506	75.572	0.0206125	0.020544	0.0199631	0.0337339	0.0232412	0.0129128	0.0218346	0.0341776	0.0271394	0.0221114	0.0193915	0.0251269	0.0263849	0.025722
10570						846.621	345.933	0.0145649	0.0313459	0.0376304	0.0525036	0.016386	0.0236685	0.0293499	0.0789356	0.0574348	0.049812	0.0634589	0.0842089	0.0879188	0.0702948
12213						922.788	685.911	0.0316331	0.0394675	0.0577787	0.0643828	0.0541935	0.0282331	0.0459481	0.116545	0.0638421	0.077569	0.106068	0.0929943	0.0890452	0.0910107
12205						922.756	655.178	0.0295109	0.0400239	0.0350182	0.0390389	0.0408777	0.0259867	0.0350761	0.0558879	0.0427537	0.0403909	0.0595972	0.0494979	0.0662451	0.0523954
12871						960.898	723.854	0.0407058	0.0746003	0.117207	0.067325	0.0477123	0.0370781	0.0641048	0.183651	0.118802	0.106267	0.159099	0.105243	0.122022	0.132514
8817						768.559	337.462	0.214937	0.300558	0.29686	0.351357	0.786549	0.194014	0.357379	0.46371	0.217159	0.216239	0.233983	0.27497	0.352673	0.293122
8376						748.548	239.207	0.0220179	0.022684	0.0322089	0.0241712	0.0419465	0.0137849	0.0261355	0.0309337	0.022999	0.0246228	0.0267674	0.0236782	0.0187045	0.0246176
13625						1014.95	791.72	0.0169939	0.0658518	0.0370977	0.0247446	0.032443	0.0141732	0.031884	0.0866181	0.0803029	0.0664195	0.0887592	0.0619158	0.080079	0.0773491
9648						806.725	671.798	0.0327477	0.0172352	0.0144403	0.0121059	0.0123567	0.00876821	0.0162757	0.0299215	0.0244427	0.0159401	0.0173055	0.0133569	0.0226153	0.020597
7416						705.562	394.303	0.174413	0.346289	0.331272	0.336421	0.38678	0.29565	0.311804	0.231804	0.0755979	0.0898615	0.10876	0.238208	0.119158	0.143898
9269						789.675	492.017	1.08071	1.65054	2.28022	2.59528	1.55942	1.12852	1.71578	2.88311	2.11127	2.55882	3.19449	3.21071	4.06419	3.00376
6460						666.469	127.735	0.0258678	0.0139296	0.00904327	0.00441151	0.00482697	0.0107555	0.0114725	0.0185311	0.00828518	0.0128542	0.01265	0.0135595	0.0170584	0.0138231
6458						666.434	87.052	0.058309	0.0406961	0.0624487	0.105693	0.138015	0.0719589	0.0795202	0.0771813	0.0467419	0.120107	0.0773116	0.0544691	0.0816546	0.0762443
11367						882.591	299.654	0.0456799	0.0543936	0.00759297	0.165306	0.110879	0.0570115	0.0734771	0.14431	0.133505	0.111548	0.125097	0.107533	0.113742	0.122623
13118						976.922	742.353	0.0148112	0.057411	0.032496	0.0245039	0.0279102	0.0138493	0.0284969	0.100611	0.0669517	0.0573507	0.0851813	0.0696187	0.0846854	0.0773998
9421						796.547	216.061	0.023687	0.022762	0.0408755	0.0416053	0.0548083	0.0450516	0.0381316	0.0486275	0.0411232	0.0284593	0.0344593	0.0744257	0.0407504	0.0446409
11327						880.585	309.384	0.0987702	0.122586	0.168823	0.18798	0.28258	0.122635	0.163896	0.138831	0.06236	0.0988624	0.116381	0.129249	0.11097	0.109442
11333						880.583	294.967	0.0511181	0.0418423	0.0848561	0.0433909	0.109211	0.0325792	0.0604997	0.0687746	0.0290208	0.050886	0.056594	0.0527825	0.0470468	0.0508508
10474						842.656	467.668	0.471698	0.817826	0.715902	0.713955	0.612938	0.35425	0.614428	1.27126	0.700256	0.892152	0.967735	0.935963	0.745082	0.918741
7417						705.581	345.948	5.29011	7.51097	10.7173	11.4103	9.1119	5.53648	8.26284	10.7661	7.13484	8.89761	9.86496	10.0682	11.0862	9.63631
12138						918.85	704.203	0.0518517	0.0624778	0.0935055	0.080265	0.0612961	0.0361823	0.0642631	0.184165	0.129569	0.105158	0.125052	0.0919321	0.130235	0.127685
10737						854.569	305.085	0.119297	0.137092	0.213045	0.231334	0.397013	0.180571	0.213059	0.250881	0.074639	0.11871	0.178459	0.20587	0.185985	0.169091
12672						948.804	693.485	0.0277943	0.0272683	0.022471	0.0183037	0.0176206	0.0128021	0.0210433	0.0312786	0.0247431	0.0216148	0.0259552	0.0226021	0.0391876	0.0275635
12812						956.865	746.396	0.0100512	0.0785952	0.0331323	0.020904	0.0232334	0.00669054	0.0287678	0.142049	0.0961352	0.100337	0.107598	0.100241	0.114967	0.110221
6123						652.659	556.206	0.00930517	0.049353	0.0190508	0.0437623	0.0477287	0.018397	0.0312662	0.187945	0.115816	0.192806	0.220693	0.231181	0.293926	0.207061
10879						860.781	723.521	0.0133635	0.0170442	0.0206879	0.0170905	0.0145823	0.00785652	0.0151042	0.0327065	0.0251028	0.0224315	0.0259692	0.0255608	0.0316322	0.0272338
10872						860.723	696.094	0.022835	0.0205008	0.0307548	0.0279823	0.0245557	0.0190822	0.0242851	0.0483497	0.0529588	0.0221003	0.0358133	0.033062	0.0220384	0.0357204
9634						806.568	376.5	6.76214	7.5866	7.39915	6.65188	8.4028	7.71932	7.42032	7.96119	7.58769	7.71077	7.45916	8.1143	7.55176	7.73081
10420						840.649	467.195	2.48101	4.59275	4.18791	4.25083	3.89964	1.87874	3.54848	7.59294	4.21272	5.09527	5.73998	5.94102	6.52262	5.85076
11592						892.826	731.973	0.00687553	0.0364344	0.0234688	0.0192644	0.0212007	0.0113871	0.0197718	0.0434606	0.0161043	0.0317764	0.00799451	0.0418158	0.0235827	0.0274557
9948						820.622	429.226	0.978464	1.59808	1.14424	1.27174	1.64087	0.773366	1.23446	1.58051	0.628879	1.45892	1.02703	1.10379	1.49308	1.21537
7799						722.532	284.585	0.0157168	0.0067002	0.0326419	0.0392145	0.00693182	0.0154575	0.0194438	0.0404371	0.0196198	0.0236386	0.029391	0.0270321	0.0380873	0.029701
9937						820.622	400.87	1.10541	1.83971	1.39282	1.48258	1.73894	0.997841	1.42622	3.35964	1.82675	2.17096	2.48674	2.57973	2.61341	2.5062
9904						818.65	358.843	0.0420088	0.0534508	0.0753844	0.0933726	0.0431061	0.049049	0.0593953	0.0613554	0.0421549	0.0437404	0.0416521	0.046389	0.059356	0.049108
13278						988.924	724.896	0.00718302	0.00942228	0.017948	0.0122951	0.00698884	0.00368272	0.00958666	0.0247371	0.0209706	0.0245776	0.0218453	0.0197319	0.0211513	0.022169
11454						886.641	345.964	0.0455271	0.078166	0.0961856	0.102927	0.0800713	0.0571589	0.0766726	0.0811059	0.0771882	0.0435958	0.0912001	0.0863189	0.114308	0.0822862
10424						840.573	896.273	0.00349271	0.00610623	0.00718871	0.009155	0.00713456	0.00410697	0.00619736	0.0135965	0.00803376	0.0100408	0.0111393	0.00787064	0.0153151	0.0109994
6122						652.591	533.936	0.0837702	0.160752	0.162348	0.149182	0.152349	0.0774255	0.130971	0.227041	0.102168	0.122561	0.164535	0.0757867	0.130342	0.137072
6808						681.473	256.498	0.031287	0.029526	0.0457459	0.0406157	0.0494377	0.0225313	0.0365239	0.0343496	0.0218346	0.0265098	0.0242487	0.0265712	0.02403	0.0262573
11627						894.756	665.066	0.0208072	0.0247132	0.037551	0.027387	0.0291917	0.0168629	0.0260855	0.0148431	0.0296955	0.0294893	0.0219499	0.0457735	0.0114146	0.0255276
10564						846.68	408.055	0.0790264	0.0976201	0.100947	0.0934706	0.0887732	0.0813445	0.090197	0.103756	0.080957	0.10046	0.0801547	0.110772	0.104286	0.0967308
11256						876.691	496.643	0.0392216	0.0744779	0.0889831	0.16787	0.110758	0.0262759	0.0845978	0.265938	0.152324	0.110867	0.119271	0.087491	0.156062	0.148659
11250						876.634	456.632	0.0386649	0.037298	0.0333548	0.041451	0.0411526	0.0527514	0.0407788	0.0375235	0.0301598	0.0353598	0.0139522	0.0394172	0.0155666	0.0286632
6694						676.625	581.583	0.0239707	0.0213247	0.0350277	0.0926644	0.0362196	0.0228167	0.0386706	0.0752103	0.0467934	0.0608288	0.0688803	0.076051	0.0160865	0.0573084
3539						540.526	426.933	0.14205	0.134619	0.258483	0.269474	0.231958	0.178393	0.202496	0.288861	0.208558	0.245242	0.30921	0.304177	0.334526	0.281762
4113						568.569	439.255	0.0376167	0.0742284	0.0771425	0.0686085	0.0592629	0.047975	0.0608057	0.0550304	0.0321757	0.0472494	0.0607708	0.0455477	0.0791832	0.0533262
4115						568.567	414.967	0.0237105	0.0506587	0.037018	0.0425868	0.0223303	0.0240003	0.0333841	0.0130294	0.0158834	0.0187302	0.025837	0.0189882	0.0155542	0.0180037
3425			Davallioside A	-21.2322		536.165	1073.07	0.0217515	0.0199558	0.0261762	0.0246611	0.0236578	0.0205114	0.0227856	0.0248772	0.0245633	0.023996	0.0239314	0.0252415	0.0262971	0.0248177
1623						397.324	1066.67	0.00876977	0.0125675	0.0381424	0.0158537	0.0142684	0.0126548	0.0170428	0.0168354	0.0157071	0.0146579	0.014141	0.0164241	0.0184924	0.016043
2736						493.151	1062.04	0.00698154	0.00875148	0.0202932	0.00640327	0.0177554	0.00480317	0.0108313	0.00715665	0.00643133	0.00699612	0.00948271	0.00639613	0.00836195	0.00747082
3020						511.161	1059.41	0.0119764	0.00890483	0.010565	0.00857647	0.00688306	0.00799915	0.00915081	0.0120117	0.0105113	0.00871716	0.00801856	0.00911554	0.0121779	0.010092
3422			Davallioside A	-20.79		536.165	1046.98	0.0136238	0.0124817	0.0163427	0.016283	0.0152987	0.0121249	0.0143591	0.0142396	0.0155072	0.013811	0.015438	0.0156134	0.0174628	0.0153453
51						213.112	1040.96	0.017264	0.0174703	0.0141663	0.0151157	0.0137775	0.013369	0.0151938	0.0230965	0.0166213	0.0182907	0.0174925	0.0225358	0.0180254	0.0193437
2735						493.15	1039.55	0.0104445	0.0240109	0.0131095	0.0120951	0.0153623	0.010428	0.0142417	0.0185743	0.0101533	0.031001	0.00985827	0.0111534	0.015896	0.016106
3019						511.161	1038.83	0.00801261	0.0123903	0.0150359	0.00962761	0.0108312	0.0117644	0.011277	0.0146365	0.0148836	0.0131144	0.0126059	0.013594	0.0180829	0.0144862
812						338.092	1035.68	0.0143386	0.0142781	0.00866106	0.00842611	0.0171364	0.0228421	0.0142804	0.0152208	0.0141992	0.015929	0.0157935	0.0172141	0.0124426	0.0151332
3021						511.161	1014.5	0.038805	0.00652741	0.00687948	0.0061572	0.0139994	0.00475849	0.0128545	0.00671958	0.00652088	0.00660217	0.00539715	0.00682521	0.00838241	0.00674123
3421			Davallioside A	-20.0446		536.166	1011.92	0.0282239	0.0135539	0.0196721	0.0153262	0.0167654	0.0134622	0.0178339	0.0164916	0.0163781	0.0163426	0.0157875	0.015965	0.0182752	0.01654
811						338.092	1005.05	0.0130912	0.0123395	0.0410872	0.0151421	0.0139399	0.00887486	0.0174125	0.0143367	0.0151293	0.0144991	0.0139656	0.0136233	0.0147528	0.0143845
1624						397.324	1004.35	0.0113392	0.0103317	0.0137345	0.0126434	0.0193449	0.0126094	0.0133339	0.0117344	0.016967	0.0124703	0.0118886	0.0121679	0.0146025	0.0133051
809						338.092	981.489	0.0100823	0.0118434	0.0157519	0.0115097	0.0116213	0.00985852	0.0117778	0.0122048	0.0163996	0.0120954	0.0114895	0.0113262	0.0121164	0.0126053
1622						397.324	979.832	0.0125287	0.00993611	0.0214685	0.0142938	0.0131295	0.0110144	0.0137285	0.0114415	0.0129896	0.0113308	0.0103494	0.0111216	0.0137595	0.0118321
3423			Davallioside A	-20.1263		536.166	962.824	0.017103	0.0181535	0.0223034	0.0216033	0.0203918	0.0170566	0.0194353	0.0206199	0.0211755	0.0194889	0.0173574	0.0198126	0.022082	0.0200894
3424			Davallioside A	-20.2963		536.165	929.474	0.0169028	0.0166829	0.0197118	0.0187445	0.0187352	0.0156912	0.0177447	0.0180163	0.0182221	0.0172427	0.0148065	0.0192276	0.0208274	0.0180571
810						338.092	928.194	0.0135804	0.0138575	0.0123536	0.0153044	0.0141475	0.0183471	0.0145984	0.0484687	0.0128219	0.0162455	0.0149486	0.0156782	0.0163032	0.0207443
2238						448.783	906.357	0.00640784	0.00652254	0.00535209	0.00674671	0.00548345	0.00613531	0.00610799	0.00702324	0.00676283	0.00658027	0.00748676	0.00747318	0.00676609	0.0070154
531						306.851	906.246	0.0238292	0.0193196	0.0208638	0.0174335	0.0253307	0.0187611	0.020923	0.0215565	0.0209283	0.0206654	0.022288	0.0168989	0.0227448	0.020847
9314			PG(15:0/22:1(11Z))	-19.9546		791.564	900.564	0.0226654	0.0254422	0.0440633	0.0385454	0.0355353	0.0152167	0.0302447	0.0398728	0.0330473	0.036806	0.0418053	0.0407082	0.0483576	0.0400995
8586			PC(16:0/18:2(10E,12Z))	2.65641		758.571	899.79	0.00306425	0.00168415	0.0063655	0.00784298	0.00366981	0.00251173	0.00418974	0.00389066	0.00235206	0.00238163	0.00206944	0.00261936	0.00274732	0.00267674
10587			PG(19:0/22:1(11Z))	-17.8662		847.627	899.704	0.00435953	0.00994744	0.0118217	0.0130815	0.00916968	0.00408434	0.00874404	0.0146324	0.0108546	0.0125546	0.00694505	0.0145418	0.0212619	0.0134651
625						317.114	897.514	0.0688802	0.0691836	0.079867	0.0743844	0.0749147	0.0650002	0.0720383	0.0850787	0.0750243	0.0824688	0.0690332	0.0880404	0.0775722	0.0795363
632						318.118	896.601	0.00916052	0.00876143	0.00932278	0.0096471	0.0111082	0.0103358	0.00972263	0.00906808	0.00705757	0.0132253	0.0115892	0.0101606	0.0106424	0.0102905
9762			PS(18:0/20:4(5Z,8Z,11Z,14Z))	-1.17129		812.543	896.156	0.0077268	0.010253	0.0166228	0.0183364	0.0113721	0.00572253	0.0116723	0.0167786	0.0107704	0.0145426	0.0151903	0.0127937	0.0201293	0.0150342
10077			PS(17:0/22:4(7Z,10Z,13Z,16Z))	5.20384		826.564	895.992	0.00605147	0.0155601	0.00896053	0.00837427	0.00893022	0.00566314	0.00892329	0.0170182	0.00895612	0.0139396	0.0111403	0.0140485	0.0167157	0.0136364
1360						381.079	895.528	0.00856927	0.00836042	0.00880811	0.00889913	0.012441	0.0074263	0.00908404	0.00760667	0.00838967	0.0041578	0.00940038	0.0134224	0.0108638	0.00897346
4313			phenolic phthiocerol	-0.758952		577.519	895.048	0.00619664	0.00707654	0.0213365	0.0294246	0.0174374	0.00643323	0.0146508	0.0148521	0.00904188	0.013731	0.0155925	0.0155739	0.01436	0.0138586
4873						602.524	894.383	0.00597024	0.00968345	0.0141163	0.011669	0.0156205	0.0047036	0.0102939	0.0186696	0.00764756	0.010735	0.0118613	0.00866072	0.010494	0.0113447
4938						604.538	894.281	0.0138127	0.0111479	0.0289549	0.0200931	0.0233604	0.00958004	0.0178248	0.0248901	0.0152115	0.0210027	0.0162456	0.0144362	0.0220705	0.0189761
6335			PA(O-20:0/14:1(9Z))	-6.74789		661.512	894.125	0.010872	0.00793605	0.0178986	0.0172276	0.0124183	0.00552527	0.0119796	0.00853892	0.0120231	0.0196868	0.0102996	0.00565627	0.0113257	0.0112551
5607			PA(P-16:0/16:1(9Z))	2.47734		631.471	894.047	0.0137406	0.00879569	0.0247572	0.0251993	0.0133849	0.00542733	0.0152175	0.0156395	0.0174036	0.0161401	0.014227	0.0110879	0.01408	0.014763
4251			Mayolene-19	0.256421		575.504	894.034	0.00566616	0.00543329	0.0171057	0.0159691	0.0123819	0.00380372	0.01006	0.0143386	0.0101534	0.0102527	0.0078038	0.00868858	0.0113585	0.0104326
4848						601.519	893.982	0.0174432	0.0314119	0.0352705	0.03322	0.0389724	0.0151003	0.0285697	0.0469372	0.0225972	0.0270368	0.0309755	0.0217589	0.0313513	0.0301095
6174			PA(O-16:0/18:4(6Z,9Z,12Z,15Z))	-0.108825		655.47	893.957	0.0146063	0.0277016	0.0285418	0.0206226	0.0318984	0.0146268	0.0229996	0.0315068	0.016817	0.0159874	0.0192541	0.0183023	0.021266	0.0205223
6275			PA(O-16:0/18:2(9Z,12Z))	-0.309191		659.501	893.529	0.0553112	0.0664636	0.100203	0.103619	0.0826621	0.0335604	0.0736364	0.104211	0.0707424	0.0788598	0.0709182	0.0694725	0.0815913	0.0792992
6305			PE(P-16:0/15:1(9Z))	12.7893		660.505	893.529	0.024246	0.0228225	0.0369944	0.0433129	0.0328658	0.00922791	0.0282449	0.041358	0.026712	0.0295844	0.0285483	0.022317	0.0317294	0.0300415
6854			PA(O-18:0/18:4(6Z,9Z,12Z,15Z))	0.912726		683.502	893.426	0.00412861	0.00899393	0.00938492	0.00822132	0.0110337	0.00557953	0.00789033	0.00806684	0.00500963	0.00998279	0.008671	0.00566206	0.0066667	0.00734317
6247						658.49	893.324	0.0227643	0.0338787	0.0382203	0.0373241	0.036608	0.0183289	0.0311874	0.048741	0.029613	0.0315617	0.0287676	0.0299058	0.0384207	0.0345016
2008						429.24	893.262	0.258114	0.262424	0.287909	0.248831	0.263601	0.255239	0.262686	0.289317	0.271934	0.298961	0.267881	0.301047	0.270574	0.283286
6199						656.474	893.249	0.00448148	0.0127668	0.00717826	0.00640437	0.0128566	0.00418996	0.00797958	0.00976718	0.00612669	0.00708719	0.00733089	0.00757706	0.0107124	0.00810024
6224			PA(O-16:0/18:3(9Z,12Z,15Z))	-0.352935		657.485	893.236	0.0448414	0.0782858	0.0909592	0.0850229	0.093	0.0434218	0.0725885	0.108685	0.061889	0.0703578	0.0761879	0.0739886	0.0843433	0.079242
2022						430.243	893.167	0.0684229	0.0673187	0.0797417	0.0630556	0.0776076	0.0675906	0.0706229	0.0799827	0.0698699	0.0688632	0.0663562	0.0814243	0.0778535	0.0740583
2041			ingenol mebutate	-2.56324		431.242	892.517	0.0253029	0.0251822	0.0352189	0.0338092	0.0326962	0.0236641	0.0293123	0.0280531	0.0392747	0.0269601	0.0265666	0.0394642	0.0290749	0.0315656
5194						615.496	891.485	0.0108013	0.00649192	0.0221035	0.0168492	0.00813511	0.00527497	0.0116093	0.0124792	0.0105128	0.012141	0.00599422	0.00991369	0.0133898	0.0107384
5911						644.531	891.432	0.0114701	0.0129871	0.0240881	0.0189868	0.0185199	0.00633778	0.0153983	0.0228655	0.0143578	0.0157791	0.015977	0.00718156	0.0175946	0.0156259
5802						639.496	891.385	0.00515688	0.0103293	0.01134	0.00662134	0.0105242	0.00438833	0.00806	0.0132932	0.00508808	0.00676906	0.00729135	0.0080859	0.00692901	0.00790943
5874						642.515	890.725	0.00769141	0.0155299	0.0216724	0.0149974	0.0180629	0.00812112	0.0143459	0.0295897	0.0122367	0.0173743	0.0142484	0.0165348	0.0203535	0.0183896
5892						643.526	890.67	0.0313423	0.0309745	0.0440661	0.0495312	0.0410999	0.0152864	0.0353834	0.0510394	0.0324502	0.0395295	0.039428	0.0313999	0.0469591	0.0401344
5250						617.513	890.609	0.00432202	0.00328319	0.00899356	0.00649452	0.00795351	0.00563245	0.00611321	0.0053208	0.00662012	0.00819592	0.00762124	0.00624536	0.0107898	0.00746554
5852						641.512	890.609	0.0227913	0.0403154	0.045988	0.042409	0.0484976	0.0218975	0.0369831	0.0479032	0.0234313	0.0340388	0.0334967	0.0323934	0.0403945	0.0352763
2095						436.863	890.15	0.00888787	0.00692103	0.00792345	0.00975809	0.00834649	0.00637537	0.00803538	0.00975872	0.00968945	0.01358	0.00643088	0.00813349	0.0138	0.0102321
2904						504.852	890.005	0.0135552	0.00677506	0.00887706	0.00946621	0.00862569	0.00762285	0.00915368	0.00713671	0.0120177	0.00870623	0.0134816	0.00966113	0.00898968	0.00999884
3269			Viscutin 1	6.73316		527.158	889.357	0.00879758	0.011777	0.0103849	0.0106282	0.00879963	0.0111047	0.0102487	0.0104632	0.00866297	0.00947707	0.0137476	0.0095248	0.00861553	0.0100819
7489						708.817	889.261	0.0206911	0.0242302	0.025588	0.0157562	0.0185256	0.0177611	0.0204254	0.0149221	0.0299279	0.015579	0.0192547	0.0243842	0.0201341	0.0207003
3454						536.882	889.068	0.0117139	0.00909741	0.0141336	0.00919384	0.0124484	0.0137203	0.0117179	0.0135137	0.0114642	0.0127278	0.0115406	0.0136421	0.0125295	0.0125696
1341						378.9	888.895	0.0398848	0.0476924	0.0465976	0.0453715	0.0406548	0.0423842	0.0437642	0.0516576	0.0563998	0.0517349	0.0418062	0.0435278	0.0534077	0.0497557
9006						776.805	888.894	0.0213636	0.01522	0.0160388	0.0182263	0.0195113	0.0233899	0.0189583	0.0252395	0.0163883	0.0129398	0.0163285	0.0249604	0.00891402	0.0174617
148						242.924	888.846	0.0576167	0.0578131	0.064736	0.0559943	0.0670612	0.0633332	0.0610924	0.059675	0.0653193	0.0695404	0.0684799	0.0694245	0.0685555	0.0668324
3076						514.876	888.846	0.0478924	0.0473001	0.0430355	0.0500532	0.0446437	0.0541002	0.0478375	0.0486567	0.0513157	0.049087	0.0463852	0.0476069	0.0559135	0.0498275
2219						446.887	888.812	0.0783453	0.090983	0.0818577	0.0914378	0.0912693	0.083903	0.0862994	0.100828	0.0916507	0.0934741	0.0994325	0.0912336	0.0945467	0.0951942
427						288.921	888.796	0.0135432	0.011849	0.0168995	0.0150221	0.0214706	0.013376	0.0153601	0.0246172	0.0191038	0.0207364	0.018971	0.016066	0.0178041	0.0195497
4946						604.867	888.772	0.0106817	0.00985426	0.0136781	0.015775	0.00932271	0.0118365	0.011858	0.0126567	0.00658522	0.00764264	0.0209623	0.0161436	0.00836144	0.0120587
4810						599.854	888.77	0.00825968	0.00676762	0.0116058	0.0124122	0.0131706	0.00745869	0.00994577	0.011214	0.0104013	0.00793023	0.00883081	0.0101092	0.00686927	0.0092258
209						258.131	888.745	0.00550607	0.0041955	0.0100517	0.00540086	0.00866493	0.00653394	0.0067255	0.00925936	0.00921976	0.00735784	0.0112871	0.00415619	0.00717091	0.00807519
6079						650.852	888.32	0.0833921	0.0720571	0.0796022	0.0742812	0.0856804	0.0786937	0.0789511	0.0834952	0.0786326	0.0921161	0.0756531	0.0698099	0.0818185	0.0802542
7720						718.841	888.32	0.0823232	0.0766393	0.0859333	0.0931681	0.0912824	0.0844795	0.0856376	0.0897781	0.0947926	0.100678	0.0885899	0.0942491	0.0984362	0.0944206
11513			Rhamnocitrin 3-glucoside-4'-(2''-dihydrophaseoylglucoside)	7.82063		889.319	888.019	0.010594	0.0132923	0.00880708	0.0125306	0.0113175	0.0154626	0.0120007	0.0139159	0.00867304	0.013435	0.0119082	0.011291	0.0114357	0.0117765
2733						492.884	888.003	0.00586212	0.00823949	0.010398	0.0092354	0.00560392	0.0111521	0.00841518	0.00820617	0.00684354	0.00978764	0.00769477	0.0125244	0.00814743	0.00886732
8206						740.843	888.002	0.0209284	0.0219991	0.0183399	0.0223645	0.0168747	0.0220151	0.0204203	0.0176168	0.0230187	0.0263922	0.015184	0.0119903	0.024401	0.0197672
4452						582.864	887.992	0.0680174	0.0718601	0.0743721	0.0671471	0.0655781	0.0669368	0.0689853	0.0775489	0.0813123	0.0789199	0.0707991	0.074944	0.070281	0.0756342
5545						628.86	887.977	0.0135748	0.0151001	0.0148539	0.0127594	0.0106612	0.0113956	0.0130575	0.0156745	0.0136544	0.010916	0.0123862	0.0164289	0.0145943	0.0139424
8097						735.832	887.977	0.0173905	0.00870103	0.017413	0.00718207	0.0220179	0.00719549	0.0133167	0.0176666	0.0105908	0.0163654	0.0223597	0.0189476	0.0147054	0.0167726
2239						448.901	887.962	0.00994706	0.0117294	0.00705438	0.00866932	0.0132009	0.0094088	0.0100016	0.00735879	0.00731221	0.011075	0.0090328	0.00888416	0.0044012	0.00801069
3912						560.871	887.959	0.0120767	0.00876189	0.0106904	0.0109107	0.0115657	0.0120749	0.0110134	0.0134804	0.0105715	0.0117973	0.0110641	0.011774	0.0106891	0.0115627
11137						871.805	887.951	0.0105748	0.0155646	0.0185691	0.023796	0.0271693	0.0173182	0.018832	0.0188033	0.00675768	0.0120745	0.0101729	0.0149757	0.0114258	0.0123683
1940						424.897	887.941	0.00907676	0.0107314	0.0159371	0.0160339	0.0135109	0.0145626	0.0133088	0.0136977	0.0106641	0.00898865	0.0134685	0.0154764	0.019449	0.0136241
10750						854.818	887.906	0.0755014	0.0727679	0.0856243	0.0832441	0.0868059	0.0714719	0.0792359	0.0960129	0.0803494	0.0852689	0.0786299	0.0819466	0.0917959	0.0856673
4831			Cer(t18:0/18:0(2OH))	-8.02356		600.551	887.902	0.0483049	0.0546174	0.0578331	0.0560014	0.0543672	0.0520956	0.0538699	0.0545573	0.0514421	0.0517213	0.0591734	0.0591757	0.0582527	0.0557204
9210						787.34	887.885	0.00565568	0.00500808	0.00658649	0.00742843	0.00784775	0.00436847	0.00614915	0.00490781	0.0037958	0.00484575	0.00718123	0.0112374	0.0064167	0.00639744
14396						1120.78	887.88	0.00493967	0.0075215	0.00675968	0.00859107	0.0090964	0.00779009	0.00744974	0.0132775	0.00942545	0.00808698	0.00961152	0.010606	0.00936093	0.0100614
9204						786.829	887.864	0.0833253	0.0857256	0.0917415	0.0890234	0.0894235	0.0960137	0.0892088	0.105176	0.0899559	0.0912559	0.0932862	0.0907682	0.101003	0.0952409
2504						473.908	887.855	0.00999368	0.0125797	0.0115854	0.00839819	0.0157963	0.0115584	0.0116519	0.0125453	0.010553	0.00610363	0.0105676	0.00884988	0.0145288	0.0105247
9689						808.828	887.847	0.0229185	0.0159598	0.0271486	0.0346289	0.026974	0.027818	0.025908	0.0329487	0.0312612	0.0284624	0.0261388	0.0346624	0.0280247	0.0302497
12212						922.807	887.847	0.0615701	0.0664743	0.0681513	0.0675675	0.0655797	0.0592442	0.0647645	0.0776077	0.0724264	0.0652662	0.0586514	0.0716162	0.0782805	0.0706414
15201						1260.76	887.705	0.00588442	0.00480204	0.00774213	0.00535346	0.00638481	0.00693531	0.00618369	0.00639371	0.0072655	0.00749873	0.00920047	0.0061489	0.00958864	0.00768266
7184						696.846	887.551	0.01311	0.017263	0.0159959	0.0126521	0.0160798	0.0186213	0.0156203	0.00947248	0.011614	0.0190317	0.02004	0.016318	0.0201992	0.0161126
13176						980.782	887.476	0.0206896	0.0143726	0.0242766	0.028819	0.0143154	0.0215176	0.0206652	0.0167326	0.0173954	0.0263078	0.0126237	0.0228461	0.0218321	0.0196229
11971			TG(18:2(9Z,12Z)/18:3(9Z,12Z,15Z)/20:0)[iso6]	23.7385		909.812	887.463	0.0123667	0.0213518	0.0149388	0.0162989	0.0128912	0.0110872	0.0148224	0.0138258	0.0106376	0.0108912	0.0116185	0.0160606	0.00777935	0.0118022
16689						1539.71	887.46	0.00735757	0.00567562	0.0061177	0.00851198	0.00837237	0.0075737	0.00726816	0.0116169	0.006981	0.00644714	0.00999106	0.00688954	0.00673226	0.00810965
16012						1438.74	887.411	0.00672746	0.00653925	0.00562705	0.00628469	0.00596526	0.00538112	0.00608747	0.00700838	0.00693927	0.00570822	0.00813408	0.00751496	0.00617528	0.00691336
4806						599.548	887.392	0.119994	0.111645	0.119535	0.129783	0.12775	0.135299	0.124001	0.15793	0.121726	0.129105	0.138899	0.133168	0.129907	0.135122
13303						990.796	887.392	0.0533311	0.0531077	0.0658529	0.0557292	0.0621585	0.0534808	0.0572767	0.0554226	0.0493903	0.0487079	0.0517648	0.0574756	0.0568272	0.0532647
16125						1458.72	887.262	0.00697179	0.00510824	0.00829598	0.00850339	0.00542253	0.00871812	0.00717001	0.0115335	0.00785092	0.00514072	0.00643042	0.00596862	0.0066312	0.00725922
16658						1534.7	887.09	0.00832273	0.00772476	0.0056573	0.00679086	0.00741834	0.007944	0.00730967	0.00751711	0.00496888	0.00831333	0.00504544	0.00497485	0.00699616	0.00630263
9821						814.877	887.089	0.0123484	0.0206162	0.0174189	0.0119697	0.0153819	0.0166163	0.0157252	0.0164579	0.0134674	0.0168587	0.0167478	0.0181808	0.0229119	0.0174374
11511						888.815	887.089	0.0212817	0.0240788	0.0293151	0.0257772	0.0287273	0.0274854	0.0261109	0.0298501	0.0201243	0.0269966	0.0301064	0.0250175	0.0263948	0.0264149
[truncated: 12,383 more rows]
