# Supplementary material for: Multi-Omics Analysis of Mammary Metabolic Changes in Dairy Cows Exposed to Hypoxia
Source: Front Vet Sci. 2021 Oct 14;8:764135. doi: 10.3389/fvets.2021.764135 (PMC8553012; doi:10.3389/fvets.2021.764135)
Supplement: Supplementary file 4 [file Data_Sheet_2.ZIP › raw data for cells/raw data/POS for lipidomics/Statistical Analysis/POS-Models Information.xlsx]

## Sheet: file explanation
表头名称	描述
Model	多元统计分析模型编号
Type	模型类型，包括PCA，OPLS-DA或其他类型
A	模型主成分个数，OPLS-DA模型的三个数字分别为预测主成分，正交主成分
N	模型的观测个数（此处即为样本数）
R2X(cum)	代表模型对X变量的累计解释度
R2Y(cum)	代表模型对Y变量的累计解释度
Q2(cum)	模型的可预测性
Title	该模型对应的数据对象

## Sheet: Models Information
Model	Type	A	N	R2X(cum)	R2Y(cum)	Q2(cum)	Title
Model 1	PCA	3	12	0.692			HX VS NX
Model 2	PCA	3	18	0.694			HX VS NX
