# Supplementary material for: Multi-Omics Analysis of Mammary Metabolic Changes in Dairy Cows Exposed to Hypoxia
Source: Front Vet Sci. 2021 Oct 14;8:764135. doi: 10.3389/fvets.2021.764135 (PMC8553012; doi:10.3389/fvets.2021.764135)
Supplement: Supplementary file 4 [file Data_Sheet_2.ZIP › raw data for cells/raw data/POS for lipidomics/Statistical Analysis/POS-ori.csv]

id	MS2 name	MS2 score	MS1 name	MS1 ppm	InChIKey	mzmed	rtmed	NX1	NX2	NX3	NX4	NX5	NX6	HX1	HX2	HX3	HX4	HX5	HX6
9238	PS(18:1/18:1)	0.999951769	NA	NA	WTBFLCSPLLEDEM-CLFAGFIQSA-N	788.5673319	360.573	80753.29088	96696.3203	97928.3435	103042.6847	62929.9396	77785.28	105453.88	95834.518	105535.6691	82855.61429	68933.33333	101092.7625
1317	MAG(18:0)	0.999853308	NA	NA	VBICKXHEKHSIBG-UHFFFAOYSA-N	376.3215484	187.897	9153.402388	3686.9935	2409.04375	2644.305	2134.618	6717.972647	1646.982857	3960.053333	3269.81	3015.45375	1761.173143	2861.074286
10418	PS(20:2/20:2)	0.999570923	NA	NA	HOKYPGBUIVXWNM-MAZCIEHSSA-N	840.5664764	341.681	18502.04	32244.92974	31607.84357	28870.394	35352.3289	19002.55085	36612.00529	22817.84347	27303.28	36456.45661	28798.6795	29227.03121
10364	PS(18:0/22:5)	0.999526462	NA	NA	PZEFRSYCROBXSJ-NIZIMQIGSA-N	838.5515309	318.511	19616.11556	1948.753714	13927.4594	38930.26771	34841.01717	6805.266215	4132.92	27258.9225	36370.20825	5531.933333	7365.9156	3145.971667
9000	PS(18:0/17:1)	0.999512154	NA	NA	IVFDQSWMLAYCDF-VLGSPTGOSA-N	776.5926435	389.019	12835.62822	10085.9	14852.73127	21864.38127	23177.1994	11117.06909	18499.51333	13494.84082	15034.23497	17367.13636	17196.87772	19924.56485
9333	BMP(18:1/18:1)	0.999504846	NA	NA	ZCXRIDHJRROVJY-CLFAGFIQSA-N	792.5742926	317.1805	69030.69867	65737.23286	98848.848	103906.8217	129563.5569	71926.05191	163622.592	122889.0032	123537.1188	140507.9242	118745.135	158395.3772
9848	PS(19:1/19:1)	0.999499462	NA	NA	KGVGBZDHMRHXJU-WRBBJXAJSA-N	816.5862525	396.668	194500.7636	231728.2199	205219.1894	197373.54	193122.7934	167718.7703	262854.0206	207766.2275	221793.9143	227678.5764	211049.4101	220713.3588
8722	BMP(16:1/18:1)	0.999216154	NA	NA	HFMNWSMOJFRNIN-LJSPAGPLSA-N	764.5432896	270.972	7091.410909	6097.699161	8811.952789	10095.72311	8203.1334	3490.985423	16690.27974	8723.284684	10766.14772	12095.18432	10624.35903	13066.90635
10509	PS(20:1/20:1)	0.999129154	NA	NA	DSCLLSSZGNDUEK-CLFAGFIQSA-N	844.5858586	391.17	9341.812157	12008.38286	13446.26392	12610.86844	16398.48837	15924.15729	3522.78125	10226.09041	1955.64	7442.93375	5024.598	3509.605714
9808	PS(18:0/20:3)	0.998965308	NA	NA	WHUMBFDYURAXQS-JTBMWNAQSA-N	814.5604363	381.0445	28117.0845	41400.18536	41083.966	45260.61469	52193.28667	12426.14	51339.85763	24632.12	43488.71111	36129.85623	44640.01747	46433.22353
9292	PS(12:0/24:1)	0.998693769	NA	NA	OILLDBRPOGNMCR-ZCXUNETKSA-N	790.5592644	378.699	683683.3332	825932.2279	1183603.988	1303189.781	940226.4494	487251.06	1407213.777	1020720.518	1190665.648	1250069.01	1280291.155	1414526.926
9758	PS(19:2/19:2)	0.998372692	NA	NA	XUVXVEINFBQTGC-KWXKLSQISA-N	812.5454948	338.908	41151.86	60749.68447	69163.548	64997.79388	106445.0756	39524.58425	89465.99991	29043.30389	55875.17084	51429.17293	46993.84	53452.31752
2537	LPE(18:2)	0.997828923	NA	NA	DBHKHNGBVGWQJE-HZJYTTRNSA-N	478.2927908	74.5355	12811.76889	22325.5493	9237.116667	16487.77089	26343.15468	21406.98428	18968.55847	15773.30824	26226.73784	18800.3825	13684.22321	27492.7935
9759	PS(18:0/20:4)	0.997660923	NA	NA	IULWELDCBXQXED-ZKVKLVECSA-N	812.4962317	357.133	26808.96185	27514.66375	27050.69854	26713.57846	23187.084	29428.34	25225.09615	33326.96231	25282.59838	32182.314	29425.76	27077.29231
10557	PS(22:0/18:1)	0.997532154	NA	NA	KFQGFVMICAOVBD-NKFKGCMQSA-N	846.6224239	898.495	1191.477861	2415.21782	3283.196509	3004.831852	2187.085639	898.6163498	3317.160828	2459.437427	2649.056667	3566.860111	3076.344164	4008.87325
2559	LPE(18:1)	0.996960538	NA	NA	PYVRVRFVLRNJLY-KTKRTIGZSA-N	480.287192	71.3735	1857.959431	3043.409202	1160.95	1001.88	2334.847889	1107	3262.55949	2118	1419.248	2434.167059	2824.116937	2433.94775
11354	TAG(16:0/18:1/18:1)	0.995651077	NA	NA	NJWLXJXDVKOEOP-IKJQKJQYSA-N	881.7589506	723.789	222105.1029	338565.815	373408.8206	240427	225186.7551	151210.16	522104.4709	434483.595	383618.616	476521.5364	407154.9493	435169.2725
3995	PE(9:0/14:1)	0.994447615	NA	NA	HLVIKFPBXABHBG-LUAWRHEFSA-N	564.357512	129.903	2317.647	7859.783043	2068.341921	884.238	2231.032067	1630.608968	3444.6549	1645.835455	2545.5625	3082.95625	1683.930433	4678.665083
11972	TAG(18:0/18:1/18:1)	0.994235077	NA	NA	HWYGJLSOHLGKDX-UZTWDUGDSA-N	909.789744	742.353	108419.4228	327559.05	167985.3929	120011.154	141733.9549	70474.76438	460165.9057	379262.9588	331098.0922	414620.14	428871.0732	359653.315
6421	PE(15:0/15:0)	0.993815462	NA	NA	SKVKIGSFTGVBOX-UHFFFAOYSA-N	664.4596991	382.323	1957.401347	3639.127173	4631.122284	5491.2	4217.154868	4851.944873	4402.064429	3923.32	3926.5649	6822.029538	6147.716364	5472.796258
9332	PG(18:1/18:1)	0.993703385	NA	NA	DSNRWDQKZIEDDB-CLFAGFIQSA-N	792.5913107	364.91	173575.52	207158.5192	208444.6658	172778.2457	210012.1577	147839.3753	319874.3788	177263.28	208982.2887	250802.4783	318380.7897	227579.77
3937	PE(5:0/18:2)	0.993684692	NA	NA	ACCHUKAFRCVXDH-UTJQPWESSA-N	562.3507601	137.2955	8454.923404	8298.85	3714.865882	4620.919538	4355.6097	3509.990944	7856.435944	10257.27739	9036.768421	9092.14	7055.447421	9327.598548
9243	PS(12:0/24:2)	0.993677846	NA	NA	BCMWPWNYUXXFBV-NFYLBXPESA-N	788.5434705	899.4	911.7473283	1323.358273	1356.145376	1390.0578	1541.11853	856.0217963	1230.736	1055.796252	1502.01146	1379.906321	1324.634245	1455.561401
10773	TAG(16:0/16:0/18:1)	0.993378769	NA	NA	ZKEWGTVAIGJNBK-QOCHGBHMSA-N	855.7426681	722.059	147052.425	228876.6505	235159.2705	182642.9656	172861.0419	130163.8352	419900.6898	328676.5214	273713.7789	348948.5625	294341.1716	316929.5381
3833	PE(3:0/20:5)	0.992642462	NA	NA	WRIMOWMEPJYJLD-AAQCHOMXSA-N	556.3027795	77.6565	16971.41345	23168.841	26450.33673	39157.25704	59965.07504	36409.17883	65605.51947	50493.29875	51896.03186	60457.66568	36809.8375	54581.37732
10320	PS(18:0/22:6)	0.992466154	NA	NA	LYYHRRPTEXPVOR-HSBBONCLSA-N	836.5446816	301.23	14888.5199	13592.4295	23879.61064	21408.58097	32066.59453	10324.27165	19940.3909	9895.923445	13394.27723	14289.85526	15251.95771	14716.74639
9284	PS(10:0/26:1)	0.992371077	NA	NA	NQHJCMQJZNXHRJ-MSUUIHNZSA-N	790.5666721	395.144	265569.72	334730.2325	344223.3944	380890.8331	305096.046	222121.6399	427077.4565	318556.04	356883.9208	361298.3775	403587.9762	367771.8833
2596	LPE(18:0)	0.992308231	NA	NA	BBYWOYAFBUOUFP-UHFFFAOYSA-N	482.324232	467.709	18199.412	19268.31023	22073.0714	26652.3135	16399.44718	15481.72	24794.09313	17148.06154	22345.73564	18879.85575	23835.61013	23452.48857
2919	PE(2:0/17:2)	0.992014846	NA	NA	ZVDASQYAVDATBT-HZJYTTRNSA-N	506.2867788	77.371	1141.781667	2034.728143	3346.842	6090.843909	6142.148235	2439.521538	9842.219591	10295.3214	9679.420857	10501.72929	6585.0015	10051.64511
3990	PE(5:0/18:1)	0.991836538	NA	NA	AOUHYJINOIVSDY-SEYXRHQNSA-N	564.3651686	171.245	5281.230625	9079.782739	8693.226923	10799.20286	9004.884545	5106.025091	19258.78646	16737.16914	17519	17490.92367	15603.04471	17471.68
8673	PS(18:0/16:1)	0.991565385	NA	NA	BWQAJZLCZFRDSD-PEZBUJJGSA-N	762.5285653	336.399	122395.6105	113992.3967	210804.4269	251535.2115	152355.88	84857.576	193987.6864	123057.4048	155969.9221	173991.1634	152897.61	182125.875
3433	PE(5:0/16:1)	0.990994769	NA	NA	UTARFGYHWOSYDN-KHPPLWFESA-N	536.3338272	127.175	15744.16709	27789.69862	21709.86583	24956.62353	21016.08045	13014.81111	56602.31445	54350.003	57876.30532	51184.0955	43121.63333	54405.61579
11920	TAG(18:1/18:1/18:1)	0.990715231	NA	NA	JSSROPRCXOAGCW-BUTYCLJRSA-N	907.7744746	725.509	117801.6466	213669.4419	189525.2779	134643.9347	128279.8816	75831.00088	321006.3986	272026.9163	242958.247	257018.9118	243893.2028	255157.0676
3112	LPC(18:3)	0.990155769	NA	NA	WKQNRCYKYCKESD-QNEBEIHSSA-N	518.320897	84.157	38920.34868	79099.60188	86311.6605	154318.7843	139749.5748	78539.89685	181493.0226	145097.3594	306154.2856	166653.871	127199.9571	174565.4482
10422	BMP(18:1/22:5)	0.988826	NA	NA	MNSVFDFUJVTMHW-LKVUMQLBSA-N	840.5753903	279.645	3844.801778	6107.092	6372.713333	6048.092667	7291.242498	3894.300808	10624.5675	5441.923529	6835.608	8681.068474	7456.888043	8007.737684
3359	PE(3:0/18:3)	0.987646692	NA	NA	KCEZSGZZAPSBHL-AGRJPVHOSA-N	532.3256611	52.596	2682.376	2200.464	5585.136862	4098.071502	3738.156471	3877.077	4776.356064	4065.00075	4859.088606	4039.11025	3187.18	5623.335882
3286	PE(3:0/18:5)	0.987174846	NA	NA	IMYDOJXSMQAJIN-AAQCHOMXSA-N	528.2727423	65.142	2368.95	8430.3	8005.229118	9534.2155	9563.643375	9578.989307	12367.5	15157.79705	15190.896	13110.97286	8068.348833	11472.73062
9288	PS(18:0/18:1)	0.986922769	NA	NA	AJFWREUFUPEYII-ZZEZOPTASA-N	790.559929	900.338	5472	7093.436863	9251.978267	9636.247143	7282.644828	4140.615358	9614.496486	7464.572984	8437.091444	9725.934686	8468.376968	10893.57732
10042	TAG(16:0/16:0/16:0)	0.986863923	NA	NA	PVNIQBQSYATKKL-UHFFFAOYSA-N	824.7708972	721.189	23294.10155	35145.81692	32684.96	32476.20179	25150.157	22513.955	97498.54029	56312.97429	56276.28593	90101.55933	79826.65607	89728.8588
7758	PE(17:0/17:0)	0.986733923	NA	NA	YSFFAUPDXKTJMR-UHFFFAOYSA-N	720.5544181	461.596	22285.18	17611.08	35301.28	37066.08691	15768.06029	20621.85533	28983.85875	27154.31312	36854.63236	61515.90545	65360.12742	60224.09509
12579	TAG(19:2/19:2/19:2)	0.986716077	NA	NA	XJYZCGDAODMRBP-HFGWIEJSSA-N	943.7761159	710.549	952.8142475	3422.971176	3053.395882	1744.567692	2525.792558	1561.615889	4127.346667	1825.506846	4172.341951	3460.923857	4214.32	3751.587942
7981	PE(17:1/18:1)	0.986292615	NA	NA	MLYDZMPNTAJTBN-YGGBKCGDSA-N	730.5161809	383.234	19400.74	13105.3926	19024.57543	18672.33333	1896.436264	20927.24	0	24846.08813	16818.01	14550.0144	16726.705	6796.803735
7078	PE(16:0/16:0)	0.985765692	NA	NA	SLKDGVPOSSLUAI-UHFFFAOYSA-N	692.5238077	415.8225	13313.63889	12301.46667	19059.22857	22359.61337	11647.278	14383.12913	15657.39	19008.824	24163.53333	26647.08444	26898.70422	24442.194
3224	LPC(18:0)	0.985197538	NA	NA	IHNKQIMGVNPMTC-UHFFFAOYSA-N	524.3690869	137.122	7793.608384	16493.56812	10050.5228	11046.26727	12927.19606	5601.588638	16593.95465	11273.47333	16475.70077	15764.34957	11543.76642	13063.18296
8234	PEtOH(18:2/18:2)	0.984999231	NA	NA	XYSXTPSWFGGRMW-KWXKLSQISA-N	742.5375516	304.35	36882.35479	24174.75357	43644.1775	45525.15375	77115.32863	21279.84	19468.4435	24421.8	28939.0266	17561.67636	9491.0034	12632.544
3939	PE(2:0/21:2)	0.984148538	NA	NA	FSJDTWYNNBWXNR-MURFETPASA-N	562.3272805	115.724	16530.7625	3437.6786	3999.823389	6356.597591	4609.2123	5183.376583	7104.469875	5461.330368	7280.164789	7166.743941	6225.899263	7538.146
3617	LPC(20:3)	0.984047154	NA	NA	XUDGAAFUMTTZCO-QNEBEIHSSA-N	546.3527797	77.817	19492.67282	33722.2875	31198.72787	19880.48077	46720.7	32446.26	41482.61833	27093.35333	33535.4411	62128.09264	32737.39824	38196.78154
3568	LPC(20:5)	0.983375846	NA	NA	PDIGSOAOQOXRDU-WMPRHZDHSA-N	542.3229531	71.674	1358.334429	19822.3168	10445.93344	11305.21438	28148.55	28127.3756	28422.88378	30345.96632	41272.26	34643.58984	25016.51765	40994.85197
3134	LPC(18:2)	0.983130923	NA	NA	SPJFYYJXNPEZDW-UTJQPWESSA-N	520.3400306	48.83	17225.036	41424.59634	29524.17935	23199.0415	64316.27714	39969.261	68276.30331	42350.33	48254.35535	37381.89988	40001.05853	65779.42817
4398	DAG(14:0/18:3)	0.982345231	NA	NA	UBVNVODYHAMTDT-YYPVPKODSA-N	580.5294445	421.424	8280.338187	8997.74	13167.38227	14483.61412	10098.01388	5666.54	14992.43107	11343.35357	11363.33931	12760.51875	11683.749	12768.12154
2996	LPE(20:0)	0.982238154	NA	NA	HEQMDGOBDIGJOC-UHFFFAOYSA-N	510.3543376	166.0825	5684.839767	11415.23165	6064.728	10459.23745	6713.569533	4656.935059	13335.169	9188.597222	12558.95144	13383.677	13801.12335	17030.20005
2859	LPE(20:4)	0.982160615	NA	NA	JPNPIRVRGLGTRE-LTKCOYKYSA-N	502.3148045	90.992	54611.23321	12061.5	57269.14586	57557.69714	14105.61469	9917.3122	20135.092	17409.16059	25403.85375	18776.89441	61613.561	22992.36544
8992	PEtOH(18:0/20:1)	0.981829615	NA	NA	DNJGSERAVXZTHX-VZCXRCSSSA-N	776.6443638	482.992	306481.7535	536379.2316	521866.9895	589796.5963	369499.7204	172154.688	704736.89	451867.1792	511470.2526	547836.224	520572.5243	650903.1841
2951	LPC(17:1)	0.981693308	NA	NA	LPMGFNAQZPADDZ-QXMHVHEDSA-N	508.339144	75.4735	14209.88926	24250.79311	14343.6153	16764.72045	25191.97714	17336.254	32102.744	25193.6245	45456.957	25465.90437	15867.503	34386.78922
3318	PE(3:0/18:4)	0.981069462	NA	NA	HKVSUFWNEHRGOA-AFSLFLIVSA-N	530.2873198	74.545	10697.79412	21952.04755	23002.28472	19820.08615	30394.62154	17508.77455	35196.48043	36196.81729	42825.20441	46347.678	29224.59394	47915.05472
11373	PC(22:5/22:5)	0.978001385	NA	NA	XAFPNZQFSGKDDB-IYICPNJGSA-N	882.6075918	370.988	103452.84	125331.0538	138013.1775	162640.8859	114053.1559	67665.90206	158552.0326	133238.94	151066.2038	133076.94	133520.6173	208204.5865
7707	PEtOH(16:1/18:1)	0.977469154	NA	NA	SQEHUBDFCCVGCJ-FRKBGCJLSA-N	718.5380642	332.126	401583.0797	369045.2711	595801.2722	644108.9859	698157.8889	356064.0794	510820.7946	239189.9876	310614.4581	441371.1314	346027.9263	412003.6063
4531	DAG(16:0/16:0)	0.976977385	NA	NA	JEJLGIQLPYYGEE-UHFFFAOYSA-N	586.5408072	507.767	117309.3267	110849.5367	205359.84	253936.4784	182603.6829	95980.9752	175849.5911	117411.5927	115567.7714	160145.294	152125.9871	142080.6867
3177	PC(14:1e/4:0)	0.976926231	NA	NA	NAVXKWZJSLWFEZ-KHPPLWFESA-N	522.1785802	58.165	980.849375	1821.344614	3385.840239	1902.184437	2799.399543	2158.4612	3587.733278	4543.276563	2591.346667	3656.167778	3645.753144	3004.758263
2753	LPC(16:1)	0.976874462	NA	NA	LFUDDCMNKWEORN-KHPPLWFESA-N	494.3246338	49.228	33852.42131	34426.80222	46305.22894	36970.36476	56871.471	32877.04	49443.26501	61490.3625	69638.57794	41607.97175	34681.88307	65909.77853
9369	PEtOH(20:3/20:3)	0.976245923	NA	NA	KXRONEZLRKXXIG-HKTUAWPASA-N	794.5703086	427.946	602919.38	682523.6693	812921.645	747750.2667	851244.8114	627653.8	688770.3	384953.501	518799.801	645005.1804	654365.0771	559726.84
8856	PE(18:0/20:3)	0.976149154	NA	NA	MSYFXMJDQLPRGO-JTBMWNAQSA-N	770.5610903	464.322	74629.95357	50555.76306	65229.37337	69790.43182	97310.91593	2281.58	120567.9214	123212.3263	2408.135	2848.445	2191.8117	59601.75867
3651	LPC(20:2)	0.976099385	NA	NA	YYQVCMMXPIJVHY-UTJQPWESSA-N	548.3704603	91.479	9268.206522	20757.39035	13427.22857	16040.31065	23614.23386	14737.0181	34873.353	26050.7938	43235.66332	26258.1575	21014.5584	36814.5331
8994	PEtOH(19:0/19:1)	0.975552308	NA	NA	GYDYTLVCBQZKCX-GYHWCHFESA-N	776.606777	506.8095	24376.00727	54372.72333	47427.61231	52630.90357	30906.36	29108.76045	95382.70636	58573.63967	72227.25529	62885.3	81123.76161	67285.7318
3777	Cer/NS(d18:1/17:0)	0.975470846	NA	NA	ICWGMOFDULMCFL-SJCQXOIGSA-N	552.5563586	482.303	180.9604736	1880.301001	4440.088333	872.984436	1319.354248	0	1831.705859	1118.72	645.395813	4140.04	2359.607056	3051.28
3599	LPC(20:4)	0.975199846	NA	NA	GOMVPVRDBLLHQC-DOFZRALJSA-N	544.3394689	67.756	14353.3	30071.37348	21546.41495	27427.20333	53637.8617	35782.54071	51227.62376	30156.61115	46233.7625	34615.51212	37428.43388	48577.39214
10471	PS(14:1/26:2)	0.975127385	NA	NA	XGDYBGBFRCYIIQ-MLVGEXJWSA-N	842.6280809	362.25	2177.8734	8074.458	6572.0376	6881.12565	8587.06573	7690.520282	10100.93234	2726.911895	8773.355713	10089.86206	8981.396018	9402.864545
7262	PC(14:1e/17:2)	0.974516923	NA	NA	JYSWPACBOJYOEM-REZITTCYSA-N	700.5244098	355.412	15690.69114	31651.22419	25737.70325	15979	18147.056	17874.24	33247.075	36889.65	34002.93406	38259.7604	28129.0175	31412.612
9894	PS(25:0/13:1)	0.974348	NA	NA	YONRKZZSMIXZDN-NTMALXAHSA-N	818.5927843	422.672	76939.03754	122752.902	115086.3522	142004.3625	144541.08	108034.3882	256072.3089	150903.0575	175594.5783	178316.6312	234514.8119	226519.1031
9239	BMP(18:1/18:3)	0.973590692	NA	NA	DXIXCLSUSJNOQR-MURDYDGNSA-N	788.5446088	248.6905	4805.617188	4856.131765	5516.203882	5666.209286	6131.579409	4692.921368	9357.00425	5473.633926	5565.259259	7238.592688	6085.985724	5331.841357
8862	PEtOH(12:0/26:4)	0.973515615	NA	NA	NXGLQUKUJXLMIZ-PWJSNALLSA-N	770.569309	352.838	179566.8198	350806.4262	195520.1231	191183.2907	395587.1447	243111.4328	371431.5871	155369.32	202960.7645	249430.0938	287993.6654	293425.4747
10079	PEtOH(26:1/16:3)	0.973000231	NA	NA	IKIMNXMXCLHENA-HIGIJNJXSA-N	826.6221418	542.5125	3623.452148	8144.074667	6410.286892	5668.747273	5361.766248	2872.788037	8742.944336	7370.392692	7521.086222	9496.287733	8343.261	11622.765
8576	PEtOH(21:1/16:2)	0.972823	NA	NA	HJFFMWSWKLQVJC-JUWXNISPSA-N	758.6061663	420.126	170993.318	268090.9964	219464.6285	221726.4727	255196.6237	169967.3248	340701.1909	202933.7453	236175.1613	269582.1324	308769.4453	284468.3168
11316	TAG(16:1/18:1/18:1)	0.972672077	NA	NA	LUMXEMCKOBNHRP-OQGVBXIJSA-N	879.7430776	706.421	90106.93365	136963.7241	153109.776	114109.1365	100891.9812	67068.29647	224088.7459	171050.445	171936.2677	193755.8119	177412.3118	173800.2562
11876	TAG(18:1/18:1/18:2)	0.972404385	NA	NA	XIKRLPVGWJXBJH-QFACYJBGSA-N	905.758622	709.454	34737.18006	73034.23771	62504.86159	43942.09247	47736.48	31452.03706	105158.4759	69688.70135	75276.52394	90669.427	88032.63529	75048.26341
8025	PEtOH(19:0/16:2)	0.971968077	NA	NA	MAYDTVOYTZKSDT-XOMYGGGSSA-N	732.5538921	444.821	199984.2848	221354.8766	258982.0792	268125.2323	291180.7527	177558.1699	284123.7195	194089.5331	212565.1913	243771.1234	235805.8461	226758.0587
6342	TAG(12:0/12:0/12:0)	0.971950077	NA	NA	VMPHSYLJUKZBJJ-UHFFFAOYSA-N	661.5089332	298.666	713.0410576	577.6086807	946.20475	1480.3425	2020.664286	1190.241333	1529.705452	389.5927467	753.8247593	1291.717667	888.355	189.8420308
8276	PE(14:1/22:1)	0.971221154	NA	NA	CUUIBVDVVFLYGA-IFVCHSSZSA-N	744.5559704	426.9585	4131849.062	4828812.278	5125091.979	5591750.634	4513231.279	3108186.087	7450428.94	5839787.513	6136775.359	6315603.614	6012966.42	6466003.267
7608	PE(16:0/18:3)	0.969055615	NA	NA	QONZHKTZKTUIMU-SVNQLWEDSA-N	714.5068998	340.686	50658.3	38960.58	76591.6	68609.08	61250.06	53294.16196	85126.24	40470.67056	61547.62	79756.4	52558.04	65698.84
10203	PMeOH(22:2/22:6)	0.968384846	NA	NA	YQTCSQZWUYXZCI-JQCDCSHMSA-N	832.5847462	332.163	135122.7817	136146.5533	180580.8713	163219.4	392595.645	229588.2299	180400.5194	54214.52806	109550.9999	155106.6864	145258.4969	135504.7473
3395	PE(2:0/19:2)	0.967933077	NA	NA	QLVDMJHOELOEAN-MURFETPASA-N	534.3228855	105.795	12904.64538	17131.76857	636.244	788.348	4355.509538	1168.481	5096.592789	3865.312583	7100.602182	6550.971368	5685.638095	5060.93445
8953	PEtOH(19:1/19:1)	0.967897692	NA	NA	RCGLKJILXUUIBF-SXAUZNKPSA-N	774.6016754	506.875	160627.3973	291906.2863	288029.2643	333454.605	205380.8551	103898.982	544158.6646	361665.0233	447180.635	428090.5807	471376.6819	471611.5391
8150	PEtOH(18:3/18:3)	0.967587846	NA	NA	METWNYLCXCBBIU-HKTUAWPASA-N	738.5059605	380.1975	47952.69481	36999.555	56147.19927	60361.932	8156.817875	26157.76	53049.10462	52963.86064	54580.75671	44487.68	44122.28885	49232.90286
3873	PE(3:0/20:4)	0.967330462	NA	NA	INDRBUVCDJXNAV-AFSLFLIVSA-N	558.3084053	65.398	1254.740125	1547.734983	1249.1732	2277.662916	3201.049475	1894.496578	4183.643947	2664.941666	6119.385474	3525.14	1217.804	948.3768
8329	PEtOH(18:1/18:1)	0.966977385	NA	NA	JSNRLDUOKDFFEU-WRBBJXAJSA-N	746.4990223	351.1565	6102.56	5448.96	4566.818207	3253.623459	359965.8423	6758.74	6378.284668	6975.46	7847.5	8282.66	7410.62	5654.985428
8823	TAG(14:0/14:0/16:0)	0.966781231	NA	NA	AMXRERGJDVUTMF-UHFFFAOYSA-N	768.5975153	655.451	761.6476189	1915.578389	1418.851144	1904.699271	1796.16814	833.5891266	2477.05119	1429.02301	1392.689643	2310.511303	1871.3938	2341.271973
9553	PEtOH(20:1/20:1)	0.966487846	NA	NA	DRNOMXMSYLOEJO-WRBBJXAJSA-N	802.6334837	542.8	55438.808	105470.3756	105543.214	123903.472	70414.16533	37727.17929	191008.14	105727.2217	163655.0968	147443.8879	168621.1093	165228.14
7983	PE(17:0/18:2)	0.966399923	NA	NA	UJCJWIHZUHMDIT-OHNCOSGTSA-N	730.5396368	402.9955	78719.93527	107040.6419	99171.77991	104080.6	101062.7888	90212.76687	141700.38	140397.588	137187.1503	151120.1835	117384.75	144099.9167
8579	PEtOH(16:1/21:2)	0.965462846	NA	NA	FVDJELNRNGVBBJ-NGVUZZMQSA-N	758.5700846	448.3	71362.38406	131509.3924	93557.69173	94871.55	77159.344	58664.38375	154155.0494	109896.5728	124635.7187	119841.4065	120645.9246	98773.40083
3295	LPE(22:5)	0.965349615	NA	NA	OSRWIBSZJTWIKA-JLNKQSITSA-N	528.3090246	74.8965	8813.523765	13642.5234	9082.944563	14881.25737	24377.61625	18932.529	17724.8155	11829.19667	19488.50019	16179.44955	13656.11884	17042.62
9834	TAG(13:0/17:0/17:0)	0.965233462	NA	NA	ALSWHOULJKOHIH-UHFFFAOYSA-N	815.7112106	709.708	13636.02837	10537.33472	9505.159889	10178.53883	9723.12	10248.72917	13772.45471	9313.351174	9700.421667	14097.58742	11791.15294	12604.96588
2294	LPE(16:0)	0.964948846	NA	NA	YVYMBNSKXOXSKW-UHFFFAOYSA-N	454.2922324	88.5225	12479.28	16436.736	11036.33467	15276.5106	15511.373	7594.970385	15074.45479	17835.43015	26308.284	23106.241	20648.75752	26546.62429
12044	TAG(18:0/18:0/18:0)	0.964768154	NA	NA	DCXXMTOCNZCJGO-UHFFFAOYSA-N	913.8415124	747.662	1937.574078	4484.2235	1890.9051	1785.774286	4191.651764	2158.18125	6362.655	3238.391429	5067.782417	5874.106875	6005.631	4343.283
8544	PEtOH(17:1/20:3)	0.964676385	NA	NA	OUKJBQDXEVZTBV-QTUOEJEDSA-N	756.506183	436.4955	1937.842967	1089.384912	0	0	16999.72875	14289.58433	1500.526379	0	0	863.5462646	0	0
9417	PEtOH(20:1/20:4)	0.964285615	NA	NA	FITASGHDBNGZHI-GQQIUOJVSA-N	796.5862909	459.063	148086.5812	164656.3588	178668.8963	171920.664	185694.004	133391.4955	194005.0242	150644.3865	139852.65	169010.8263	171816.6819	161454.4234
8305	TAG(14:0/14:0/14:0)	0.963919846	NA	NA	DUXYWXYOBMKGIN-UHFFFAOYSA-N	745.6334412	654.121	3306.5728	2419.184	2469.2766	2074.968	2629.59	2469.917308	5386.59013	3166.657143	3461.929882	4512.6975	5381.206105	3348.941538
9040	PEtOH(19:0/19:0)	0.963709462	NA	NA	YITIZQYKCZQADP-UHFFFAOYSA-N	778.6165438	469.04	21536.42925	20462.90286	25605.83667	31633.48	28189.56	40672.608	44088.99	45194.24	47665.6557	49588.473	47832.2	55309.8
7706	PE(18:0/16:1)	0.963620769	NA	NA	XQWOAWVAWAXMKM-PEZBUJJGSA-N	718.5384763	421.719	840972.5	740625.11	1076625.129	1320837.267	776240.9733	541926.42	1280221.562	1003893.503	1066290.931	1127084.51	1120403.951	1161028.241
12074	TAG(17:2/19:2/19:2)	0.963480231	NA	NA	QNUXCOZEPHIVFC-AJGHSGIQSA-N	915.7791998	730.292	17232.83494	56853.39931	36221.8326	26783.92	48983.27467	31308.84375	66450.94867	36355.74538	44413.17581	54484.593	60752.165	46725.72563
9718	PMeOH(20:1/22:4)	0.963480077	NA	NA	WHPNMSNEKZGODD-GIHPIRDFSA-N	810.6009122	389.664	1129998.292	2335996.881	1666618.03	1603516.615	2352291.075	1837291.337	2145627.933	1125790.618	1317847.523	2234125.601	1923105.037	1793318.684
9286	BMP(18:1/18:2)	0.963338769	NA	NA	ORHQIMMGYUCYFD-LTEAFHAISA-N	790.5585745	284.731	10793.47386	14185.41236	18011.76264	19989.53147	14515.21313	7864.894118	31042.79759	12282.8825	22062.03664	18587.6575	19329.99189	23995.40733
9418	PEtOH(18:0/22:5)	0.963033462	NA	NA	HPFROIQVMDZPJQ-PJFJFMIDSA-N	796.6216925	425.307	441612.7834	672362.3063	1006453.726	465059.9351	653590.0598	169544.7	337877.3732	276927.2914	538469.5622	677354.6184	636389.2931	653406.3987
10373	BMP(18:1/22:6)	0.962709231	NA	NA	ZLQZKMCFSDQKCB-HILQMKNTSA-N	838.5641802	243.4985	2196.964406	3046.960735	1856.89489	2494.43428	2375.611765	2793.078331	1217.52	2142.316895	2123.722471	2057.479375	2498.747444	1506.143333
8325	PEtOH(14:1/22:1)	0.962196538	NA	NA	ODHUNFUCYIVPDI-DUZKARGPSA-N	746.5709961	467.589	2594042.746	2984590.268	3718229.381	3994160.846	2897188.903	2044259.775	4786852.764	3204832.199	3658113.487	3660225.214	4062623.4	3902310.679
8905	PEtOH(19:1/19:2)	0.962005077	NA	NA	JWAPPYHUJHQVDI-DTXVDQHXSA-N	772.5468318	355.424	16564.2537	8737.7902	12447.8135	13537.35	70051.13967	11989.26	5704.77712	15237.50438	8752.344467	9824.686143	10245.18	10481.00143
10073	PEtOH(20:2/22:2)	0.961927308	NA	NA	XSZQSSMLJILWPB-KWXKLSQISA-N	826.6365339	514.531	16855.38889	76819.34925	21380.5125	25658.5125	15965.7375	8950.02	18693.58817	11439.76	16848.19329	11250.144	18260.23475	11390.498
8498	PEtOH(19:2/18:3)	0.961781846	NA	NA	BHLFSVCSWXWCFR-WYJSFBTQSA-N	754.5364486	357.133	1528776.555	1509302.865	1761333.717	1880678.336	1648257.007	1476534	1733116.862	1462653.783	1567344.986	1804240.309	1595377.983	1624189.967
9562	PE(22:0/18:1)	0.961685	NA	NA	FWHVZNCIAUKGET-NKFKGCMQSA-N	802.6260192	507.755	27658.63833	14017.752	27406.91714	28387.88067	67025.2725	7117.5734	29974.95374	20283.93323	28471.31429	116696.6667	25149.09	20589.0358
9193	PS(14:0/22:3)	0.961482385	NA	NA	MKTHNSMTZUAJBI-NKTIKPMXSA-N	786.4758015	294.038	3379.3475	1564.931429	3252.7875	1810.174545	2559.975	1542.142	1898.842857	858.4884	1968.0575	1826.261118	2327.226667	3270.24
13063	TAG(20:4/20:4/20:4)	0.961449	NA	NA	HYVJNYYVNIYMDK-QSEXIABDSA-N	973.730482	652.302	737.9265785	772.3722709	988.6198543	898.0683312	1072.368332	743.8311637	1023.124054	868.353254	1001.040456	882.5021769	1154.207598	947.1742728
11783	TAG(17:0/17:0/20:6)	0.961267692	NA	NA	PASGFQQRZQGLBT-XSPNQQOYSA-N	901.7634467	758.143	5896.53108	6461.318182	5896.901067	6838.1852	6047.38	6292.582643	13836.19491	7263.568	8282.7225	7892.541	8388.083333	9421.125
2958	LPE(20:1)	0.961259385	NA	NA	JEAGLCKGAKACCE-KTKRTIGZSA-N	508.3393427	125.225	10584.8305	30396.41572	11929.95618	19984.77	4963.253154	7895.510625	33302.29405	26729.58182	37276.81077	29807.1389	23525.61425	33771.96523
8623	PS(8:0/26:2)	0.960877154	NA	NA	BHCCLMNQHWGECK-QGLGPCELSA-N	760.5246688	305.011	46449.424	49646.79293	33999.43636	43581.38571	48607.85607	27451.252	56805.95752	32556.91714	43064.8614	41912.47364	45507.10233	55140.545
10157	PE(24:0/18:1)	0.960451308	NA	NA	HZQGLAQCNUAUPN-BWAHOGKJSA-N	830.665243	575.216	24203.55	45882.72	46833.88	59036.0204	39513.17993	20604.57992	45212.5638	28169.56429	38678.41125	40462.63929	41457.53231	45958.21243
9335	PEtOH(20:2/20:5)	0.960108692	NA	NA	QWBNZIPPVCHOFX-WHYDMFETSA-N	792.5537476	414.116	100388.5133	116792.004	119443.0064	117416.8531	164078.0218	133171.797	1542.51	60202.48423	63547.845	109127.4	102477.8084	82340.20267
8715	PEtOH(18:3/20:4)	0.959753692	NA	NA	UPHHRSPIUXLLCG-LSPJWUKVSA-N	764.5229563	350.26	250530.9626	348406.2433	316243.8071	311343.8141	382784.4309	282071.0252	382926.7556	273300.26	296823.84	449612.5546	361628.9974	378589.8825
5390	Cer/NS(d18:1/22:0)	0.959702692	NA	NA	KEPQASGDXIEOIL-LAPDZXRHSA-N	622.6151826	452.974	3185.912625	3904.758453	5616.686452	5874.453491	3644.613556	3778.282684	5995.273344	4430.792257	4686.159342	1316.32	9688.593689	12505.24286
9509	PEtOH(20:1/20:2)	0.959687692	NA	NA	HPVLXNPFCGQUBW-ZFUXOTDWSA-N	800.6175835	508.265	162426.4659	199657.1132	267548.1167	333890.3789	191647.2913	90139.48053	384970.4187	236892.1567	302740.7822	291692.5294	336711.6551	282864.1303
7519	PC(9:0/22:5)	0.959430769	NA	NA	ZGKWIHHASSAJRE-KDPMOZFYSA-N	710.4616899	56.041	18902.91943	12714.60279	14546.98389	17175.27529	26446.04225	20810.42857	24348.976	16302.54817	25120.57871	20294.34917	14557.7925	12502.9736
8763	PEtOH(18:2/20:4)	0.959265	NA	NA	REQVNVKRYDGNPL-NGQJMHBFSA-N	766.539243	394.722	526591.76	742940.4867	790289.26	731285.4978	998253.0162	669591.1428	2648.28	351833.5244	469105.92	624674.33	616821.1968	564898.6216
9331	PEtOH(16:3/24:4)	0.959038923	NA	NA	DDMPXFLADMPWDE-HXQDEAGBSA-N	792.5643711	380.618	274159.8474	199677.6155	115798.3424	153445.9564	192944.2655	141358.2	231266.97	113106.34	133110.7983	181713.1578	162340.0845	227318.784
13239	TAG(20:2/20:2/20:2)	0.959015923	NA	NA	LYUOZIPQCKXNPX-BBWANDEASA-N	985.9007136	710.205	544.4076022	911.9041748	797.9595	619.2101353	783.2	560.264855	1391.649693	1075.133841	1016.616714	1312.629852	960.1106001	1204.098947
5024	DAG(16:0/18:3)	0.958891538	NA	NA	UHPKYXAUVQOHQL-SVNQLWEDSA-N	608.5247322	447.045	34728.19729	48377.67487	53189.906	54455.58171	64064.702	37851.282	35723.71476	14765.05533	24664.27819	34514.52983	27330.531	26378.8957
8816	PEtOH(22:1/16:4)	0.958869769	NA	NA	DTMXETFWANNCJL-IONANHEISA-N	768.5521738	467.709	332925.6964	401426.2298	475637.2236	547192.6704	379265.5081	274138.76	506347.8333	420795.6375	478893.872	518709.9672	451500.3332	482971.4248
8575	PEtOH(17:0/20:3)	0.958525308	NA	NA	RMLPDMLELDBGLM-COSYBTHASA-N	758.6236642	406.4085	24802.24	42227.11385	36812.91223	28252.93275	43700.24818	32731.76364	28225.41	24346.14055	30103.03692	37011.72417	28445.52	28610.715
8851	PEtOH(19:2/19:2)	0.958078231	NA	NA	UHNCXKZGOBDKSW-MLLZQYMOSA-N	770.5724278	444.034	295646.947	719411.8684	436317.8786	408482.0523	544750.1371	588172.7605	487900.5523	264247.9	327697.2305	416061.5214	433042.6595	513157.0233
8717	PEtOH(16:1/22:6)	0.958025	NA	NA	JOXHHIWFDSMKIQ-YOZPJVPISA-N	764.5983714	407.186	109534.3377	116063.5171	132358.3185	126008.1771	134158.122	106350.3662	122571.69	103742.8775	115894.8147	115102.2249	119523.21	122136.6938
11128	TAG(17:0/17:0/17:0)	0.957759462	NA	NA	FBFWDBGUSMGXPI-UHFFFAOYSA-N	871.7178954	722.1885	18598.07625	21668.00133	21719.502	18600.99019	17741.7762	15752.90833	28880.29893	22263.84067	23666.43987	27505.9675	24353.64236	23348.02617
8879	TAG(12:0/15:0/17:1)	0.957600769	NA	NA	HPZNYVQOMOUMGJ-LCUIJRPUSA-N	771.645177	155.5895	3594.979385	2454.860786	418.9686457	7339.200769	7404.942	17268.6	3873.285	1461.3702	2171.771429	2363.552727	4203.5125	256.0932
9897	PS(24:0/14:1)	0.957558692	NA	NA	DCMPXUZXGHFXAD-BENRWUELSA-N	818.6440577	457.571	11971.344	11553.24	14167.64	15039.68	17000.223	12580.2215	29134.08813	27319.78748	20479.42847	30315.87972	31787.95285	37706.95031
8769	BMP(16:0/18:1)	0.957504846	NA	NA	SYTYABKFFXZOKX-ZCXUNETKSA-N	766.5723242	344.604	113487.32	227699.62	146904.1321	54714.92	180740.2097	111224.9565	217648.0356	123950.947	140354.58	50440.2675	139072.32	163444.3608
12113	TAG(17:1/19:2/19:2)	0.957275308	NA	NA	RLEOZLGWYVQAJG-NNJJPWTDSA-N	917.784358	730.574	4232.73607	12470.19186	8363.736893	5324.6344	11473.58615	6736.679306	16057.21362	7656.37	8859.365	11283.29825	230.8564	11369.726
10544	TAG(16:5/17:0/17:1)	0.956253692	NA	NA	AAHGSZOWQVRNDL-FFYHIPKFSA-N	845.6753219	407.7205	20386.74056	18913.95692	19309.39453	18207.3371	19101.67875	17885.07044	20066.55	17091.4128	18025.2704	22029.57338	20948.73	18493.91333
12007	TAG(18:0/18:0/18:1)	0.956024077	NA	NA	CXVKBFLPGNGMQW-QOCHGBHMSA-N	911.8057928	758.908	22866.59076	181362.8183	54147.81969	36674.03475	47291.39533	32937.16531	367245.0381	269657.6785	181624.5939	214476.3465	190861.8637	240114.3478
8854	PEtOH(17:2/21:2)	0.955938769	NA	NA	GCOGDOGRMCJXHS-MIXQNCRASA-N	770.5963923	393.69	101670.92	179698.16	150205.336	145067.1064	152047.1001	86048.97677	190773.3516	103982.6	126954.92	164944.15	147865.6603	164463.8003
14152	TAG(22:1/22:1/22:1)	0.955765231	NA	NA	BIXZCRFRTNYIBY-TUIVHVJNSA-N	1075.964695	824.193	534.1828077	2626.727375	1003.130294	519.2785068	1029.978125	423.0421278	3197.521	3394.620529	2398.328571	2600.857579	2410.8552	3450.166667
10021	TAG(16:1/16:1/16:1)	0.955697077	NA	NA	CWTZJNJDDDCLFV-IUPFWZBJSA-N	823.6804839	664.204	18011.21748	17375.30232	17182.01833	15995.1493	14533.43636	13367.36054	26494.28892	22799.77277	19149.13519	25268.43997	20015.44188	18335.38357
8189	PE(18:1/18:3)	0.955294077	NA	NA	PCBVVHMKRNVSDR-XEKZTXPJSA-N	740.5230766	377.6375	105182.7457	139177.2558	153024.555	162146.3044	151391.2238	99145.1	187350.7528	113155.36	124423.7503	165313.6809	155872.9707	156264.4467
13324	TAG(20:1/20:1/20:1)	0.955228538	NA	NA	XKXYLRHFXANGHG-IUPFWZBJSA-N	991.8665196	759.054	584.1910265	3055.194964	913.0982143	1292.473836	1034.710052	1163.061386	7838.6247	4387.924386	3821.39	4363.423077	2988.89325	3969.308698
9227	TAG(15:0/15:0/15:0)	0.955081462	NA	NA	CLJLWABDLPQTHL-UHFFFAOYSA-N	787.6724883	668.683	1162.16	0	257.1118286	97.10603027	196.2846313	33.50791016	215.3835449	62.69702148	219.7312419	288.2843628	0	650.2219849
12441	TAG(18:1/18:1/20:1)	0.955052077	NA	NA	DVVVWSWPMOHCJM-ANKPWZAQSA-N	935.805601	743.424	31972.63588	125982.9762	57894.48	40581.11794	38215.64365	24353.4915	183350.7815	174996.0388	162163.2432	182453.6184	148296.6896	163849.033
4283	LPC(22:2)	0.955042077	NA	NA	YMGXOQLWSYJFSD-UTJQPWESSA-N	576.4021063	125.77	740.784	8711.969671	1796.676	6125.931429	4503.535	1106.931363	10324.85858	9251.0483	12062.9252	7806.209125	6195.672	13879.38309
8880	TAG(12:3/12:3/21:2)	0.954232615	NA	NA	USWDCLJKUWZRFT-QRYTZVPESA-N	771.5725181	388.631	8282.66	10317.524	1471.302588	30243.00273	8080.71	32259.549	12107.88571	5012.634	6351.264	1526.112085	30763.92018	7700.028
12549	TAG(17:1/20:3/20:3)	0.954040308	NA	NA	ULEQTTIMIYLCDX-DHZSECBDSA-N	941.7496082	215.9485	399.2235661	476.4192505	374.8417664	762.5290909	743.428889	629.76375	580.0899	739.5028571	855.46125	1014.573857	817.74	818.1
8147	PE(16:0/20:5)	0.953080077	NA	NA	KHLRCNXJXSYNCK-LPHKCNJWSA-N	738.5070634	342.406	39238.36	66757.5	53964.36455	59129.58983	74814.64564	42360.54008	79015.08	43257.248	56556.18	83125.88	65820.96	121118.2669
11003	TAG(17:1/17:1/17:1)	0.952963154	NA	NA	DBGJJEOFYRIOEN-XNQILKFJSA-N	865.7272675	696.154	8263.5305	10754.76	10516.25842	7148.701389	8324.370667	5709.766737	16486.25817	11117.36444	9831.689333	13200.89824	10655.03325	11523.26472
12687	TAG(19:1/19:1/19:1)	0.952854077	NA	NA	ZMKRXODJXRSUGE-XNQILKFJSA-N	949.8212449	752.031	2229.24	8140.109083	3698.576941	2520.456667	3318.604	2332.939778	11788.88375	10964.69286	10463.0778	10360.50479	8885.610643	10901.10615
13157	TAG(20:3/20:3/20:3)	0.952357462	NA	NA	XWDKUUOKCJGHBE-RTQNNJNFSA-N	979.7741913	697.737	584.2040039	1438.995143	1517.04	1092.001667	2223.164952	1083.323621	2159.761475	688.7076923	521.5626221	2891.143636	2461.795833	1031.918717
9760	PEtOH(19:2/22:2)	0.952323462	NA	NA	MIVZIXTWEQCGGI-HOILGRHZSA-N	812.6141976	447.504	145589.1032	187440.7039	206542.8424	225102.4206	194417.4531	122817.2119	274391.5608	165365.1	201373.2699	240509.9118	234130.6917	223334.2213
9790	TAG(14:3/14:3/20:2)	0.952273538	NA	NA	VHOLKRUHACYDAP-LOZSBMQOSA-N	813.5968472	481.915	18183.08444	12109.06667	9171.241852	11333.0238	10430.2	10660.1	2562.789603	15672.77	14604.52	2866.970378	5362.435547	8152.020752
11396	TAG(16:0/18:0/18:1)	0.951951231	NA	NA	RBJMAKBTUZSIDN-QOCHGBHMSA-N	883.7742679	740.931	81830.16375	258281.6729	163187.1688	134640.4234	125620.5404	89278.8205	377401.7015	268715.7131	245335.575	450118.9201	277496.3643	384066.0192
13417	TAG(20:0/20:0/20:0)	0.951781462	NA	NA	KCVWRCXEUJUXIG-UHFFFAOYSA-N	997.9145236	824.224	639.0933065	5525.596429	1956.080762	1174.630318	1059.264361	1197.852124	5720.317214	4961.674412	4362.752571	6780.713077	6514.2	7461.145786
10596	TAG(15:0/15:0/20:5)	0.951495769	NA	NA	BAINQHMKSFVYPY-WWPVJSRJSA-N	847.6632837	427.086	6688.522147	12486.96189	10168.73666	14025.17789	5646.19182	3914.592133	18741.54	23781.07728	16578.5984	14936.7176	13439.17692	19097.75
12480	TAG(14:3/21:5/22:1)	0.950774308	NA	NA	PTGZEHUJEHDYNV-NIHAFLIXSA-N	937.7812338	655.183	623.834	1891.528875	908.2435294	1019.650111	1340.350769	551.4636508	1888.224556	1531.726596	942.5457357	1711.160143	1908.463333	1502.554571
3506	Cer/NS(d18:1/16:0)	0.950286923	NA	NA	YDNKGFDKKRUKPY-ORIPQNMZSA-N	538.5189607	307.377	3531.676197	5774.423218	4292.2121	10007.4	7380.990692	2639.620937	16087.16783	4688.365868	9501.148765	19492.30534	17082.05322	18833.74224
8899	PEtOH(22:1/16:2)	0.950156846	NA	NA	MTTHZUODATZHEK-BLLZRTNRSA-N	772.586468	470.448	375838.1428	451764.561	538141.6241	575280.8457	372578.7853	215851.48	1037938.587	808845.8113	805837.8219	790896.5499	800604.0273	824343.1175
12794	TAG(19:0/19:0/19:0)	0.949902846	NA	NA	IZTDYXKTXNJHMQ-UHFFFAOYSA-N	955.895019	818.085	1287.466667	9379.4355	2426.947059	2211.009412	2509.66875	1832.62125	13815.53662	10538.856	10338.81567	14530	10405.889	15348.90588
11795	TAG(18:2/18:2/18:2)	0.949833231	NA	NA	YLJZNIRHIYWHQC-CRDRQGJOSA-N	901.71845	663.324	994.451001	1133.714455	2222.937733	1279.665405	1418.188055	865.3851013	1893.652441	3723.4956	2320.751266	5951.77375	1805.574316	1831.093119
8815	PEtOH(20:1/18:4)	0.949708308	NA	NA	IYEQWYSCPAQRLY-PEWWWUDJSA-N	768.554559	426.122	1350370.579	1296301.729	1525276.892	1496390.815	1919332.76	1353343.3	1144327.531	619579.3748	803815.0124	1024680.839	1066989.977	1047601.853
9987	PEtOH(16:2/26:4)	0.949573462	NA	NA	JLXHTFLTTPXEGP-PHUUZXKRSA-N	822.6366091	443.246	217498.6675	483123.797	327623.8888	326214.3857	431491.2921	208781.7846	537731.4129	250274.62	312160.3746	422362.8481	409123.4166	429114.2299
7034	PE(16:0/16:1)	0.949237615	NA	NA	CZOSTDZGCCEZTJ-PEZBUJJGSA-N	690.5072222	373.199	108011.9484	81617.22	143516.856	171237.5379	97311.1765	63230.64	130478.9839	136065.76	134755.755	141963.12	131802.8985	146680.0573
13827	TAG(21:1/21:1/21:1)	0.949106538	NA	NA	KLSLTXHYCBTPBL-ISKMNAODSA-N	1033.99162	792.752	508.0093994	3567.763467	1004.047237	701.7692727	730.0617692	476.5876389	4064.424279	3660.542473	3204.674813	4835.143125	2624.204167	4197.975692
12758	TAG(18:0/20:4/20:4)	0.948911615	NA	NA	KWIGMCRWEINBIR-PUVHIJDNSA-N	953.7654234	714.922	14851.9743	13812.10041	14203.46645	14094.68107	14245.09364	15864.09105	13074.7155	15385.51575	12832.50222	16301.7756	14469.64802	14014.776
10328	PMeOH(22:3/22:3)	0.948412	NA	NA	NFMLXXVVLRYQAV-NSDKMMGWSA-N	836.6163094	401.2905	195092.5635	265055.6762	269689.2424	266376.1725	326387.6977	234490.4179	277509.6989	169155.86	199505.2892	263555.4019	257643.1013	229644.1333
9233	PEtOH(20:4/20:5)	0.948379154	NA	NA	GOUBOMCRMOMIIN-GQRDOOBSSA-N	788.5207037	393.931	49652.1	53755.46929	66240.8625	52428.65727	106818.2644	58694.74967	82835.2938	32413.4	36783.92	51622.15333	32090.35571	48360.9915
6640	PMeOH(13:1/19:2)	0.947571077	NA	NA	DLWRQLYRTOULGA-JACMLKSRSA-N	674.5056581	78.29	294.504119	3737.59864	899.262	7372.028176	23153.65083	9168.3567	9153.031909	4988.56995	5436.498533	8654.810478	4157.345933	10071.70558
10720	TAG(14:0/18:1/18:1)	0.947467769	NA	NA	JSXDYDGETRNNDY-IKJQKJQYSA-N	853.7277094	703.924	132820.5439	160143.3237	197757.349	148396.8	129597.2524	83736.76206	278792	231930.27	228032.2261	270800.0989	230859.72	247290.5375
3016	Cer/NS(d18:1/14:0)	0.947414462	NA	NA	ZKRPGPZHULJLKJ-IMVLJIQESA-N	510.5076092	399.124	1626.26	3214.968878	7233.298083	8007.437289	7455.1376	5433.48	7488.1802	7808.409	6103.80675	6985.954545	5908.378	8114.501818
11515	TAG(18:4/18:4/18:4)	0.947139846	NA	NA	BSOKWTTWQNVYKF-CMJRKKNOSA-N	889.5722709	339.971	15314.98359	19073.60628	10226.26	21616.55679	12861.3	26618.01969	17156.02347	12087.74209	13250.02	14117.76	13981.88	11005.42
10931	PEtOH(22:0/22:0)	0.946514769	NA	NA	OZKGDBOFURCIDD-UHFFFAOYSA-N	862.7134614	575.514	11453.97	15657.33567	22739.09121	30127.0832	15876.22313	12441.49238	29977.519	23957.32413	23598	35585.968	40736.65931	36164.22175
10655	PEtOH(22:3/22:3)	0.946514769	NA	NA	PXILSKGLVNLBED-UEADRGIISA-N	850.6532122	543.657	19645.36781	24068.05114	25864.34029	8265.492	24105.96	18176.79176	28094.73	35849.76825	32999.94145	38201.31431	36430.1625	36454.88733
9643	PEtOH(20:0/20:0)	0.946514769	NA	NA	FUVBWITURXIZHA-UHFFFAOYSA-N	806.606702	531.7325	12433.28333	24138.18	20430.29745	23792.43497	13859.96458	8770.493813	40420.13662	32508.8065	34142.27925	40285.01053	32043.04155	41687.3832
10283	PEtOH(21:0/21:0)	0.946514769	NA	NA	XMGAHFCALVONCD-UHFFFAOYSA-N	834.6804479	521.6555	19035.95841	31036.51528	31766.26279	21422.40784	17072.05182	14185.83175	68855.87092	64494.67415	68110.30351	71936.41912	61336.85221	76955.62431
9953	PMeOH(21:0/21:0)	0.946514769	NA	NA	HUBPKUVCUUMVGS-UHFFFAOYSA-N	820.5738993	506.8795	4144.921439	3927.82693	3605.58	6856.731	2508.5032	2757.143005	5923.211	5360.07	3985.96875	4973.197266	4769.189222	1790.9182
12604	PMeOH(26:4/26:4)	0.946514769	NA	NA	WDKVDHHODIGDGN-XTOJRFFLSA-N	944.706307	451.149	4967.3218	7906.800176	5024.383556	6448.236667	5343.797708	6778.282	9434.625	8394.622714	7225.776824	10880.0281	8907.334286	8558.333333
11494	PMeOH(24:4/24:4)	0.946514769	NA	NA	BRXAFIHALGYOHK-XTOJRFFLSA-N	888.6486099	446.831	8452.442647	14401.98906	11850.78369	10724.56836	14402.82261	12041.91904	15884.5215	9374	8583.507692	14209.89584	13376.4785	13506.44313
10033	PMeOH(22:6/22:6)	0.946514769	NA	NA	TUSGUCGSZHRCOR-YVRWGPLWSA-N	824.5579985	417.521	76864.753	72424.99765	69459.9815	65768.20315	59069.09636	88931.45711	65487.67789	78677.37641	74844.9228	60519.47294	61078.31187	64298.14465
9075	PMeOH(20:3/20:3)	0.946514769	NA	NA	ZQHRDHNDMLPISP-DOPDDKBTSA-N	780.5542396	327.8515	1206903.372	1479186.141	1936187.711	2119720.884	2901089.546	1475107.715	1977545.539	954113.5515	1117681.942	1632938.894	1593047.077	1462494.999
7486	PMeOH(17:0/17:0)	0.946514769	NA	NA	IORDPBGBMUCEOE-UHFFFAOYSA-N	708.553464	317.765	10394.38135	15049.18553	15924.80247	18930.02142	17741.43617	8694.641876	22947.61892	14380.75393	15415.61575	18537.14021	15945.5175	21997.97841
8542	PMeOH(19:2/19:2)	0.946514769	NA	NA	PVTIJFBLGBVKHF-ZPPAUJSGSA-N	756.5453064	308.542	28001.36113	22734.8181	47584.362	55642.57579	56525.0175	24090.33358	35923.00642	14238.60566	23267.10796	31680.762	28774.52889	32929.71667
9470	PEtOH(20:2/20:2)	0.946514769	NA	NA	GQVKMYUVDQOCPR-KWXKLSQISA-N	798.5629895	261.111	6769.399737	4851.819018	8707.396813	10622.27647	9145.6425	7725.8688	11297.60738	3824.162778	4750.760941	7506.870458	5577.484471	5782.0575
13702	TAG(21:3/21:3/21:3)	0.946224	NA	NA	KQVSHRUREQPXED-LOVLFJNVSA-N	1021.79825	760.219	315.7854309	595.7600708	201.7653442	213.7535943	220.9893494	285.7224121	1133.719043	1001.50651	1062.015	1330.430769	932.1850247	1077.178667
12470	TAG(19:3/19:3/19:3)	0.946224	NA	NA	FILVDIFFTYTUEV-FLIQGJDUSA-N	937.7051175	706.111	302.1276855	869.2988571	810.415625	728.16	154.074585	901.1925	1514.085	1307.4579	1111.634125	1157.7504	841.662	1261.446686
10845	TAG(17:2/17:2/17:2)	0.946224	NA	NA	UTXYTAHUERNOJK-XVNWISTMSA-N	859.738018	662.9795	904.1225622	1529.792727	1237.47406	1549.789272	596.2353516	551.2077759	5170.3	3875.235	3324.081176	3968.5205	4184.7	3762.542857
11658	TAG(18:3/18:3/18:3)	0.946224	NA	NA	NOUYRNHHMSLWCI-HQZGDWGUSA-N	895.681252	626.5155	795.3816833	779.2230003	404.2085682	509.1266378	610.710427	737.2218984	744.6132568	641.386863	558.3317749	1238.761643	621.2004944	491.143821
9869	TAG(16:2/16:2/16:2)	0.946224	NA	NA	ZCWBRQCTMRFYLM-BWYWOHEUSA-N	817.6133363	612.0255	2372.298786	4739.83975	2386.936417	2683.268182	2251.665	1172.036364	7537.936154	6013.627273	6015.47375	6697.473	5586.941538	7776.797143
7364	TAG(13:0/13:0/13:0)	0.946224	NA	NA	UDXANBFMQUOKTQ-UHFFFAOYSA-N	703.612878	611.637	8277.986813	20908.11417	14911.82238	16599.86936	16080.82097	11114.31024	18977.04948	11783.99171	16209.42529	18294.09689	17064.96	18370.39833
6179	TAG(12:1/12:1/12:1)	0.946224	NA	NA	WJJOCZGPZADARQ-BUTYCLJRSA-N	655.4958792	609.326	3647.5326	5360.379818	6317.763214	8282.755556	7372.610526	3559.971429	7335.5596	6393.913308	5378.2883	3505.068	6173.437476	7760.51619
8176	TAG(14:1/14:1/14:1)	0.946224	NA	NA	JNMDCUOOYCRSIP-WLFVLELZSA-N	739.5860827	584.996	962.6337	715.8728333	1089.68911	668.891304	2484.320371	778.0709839	1059.623698	403.2763519	336.3654785	1017.686667	573.6018219	619.2892838
9095	TAG(15:1/15:1/15:1)	0.946224	NA	NA	ONPXYEULBZRYSX-JFJOQQEJSA-N	781.6199836	447.5745	60782.722	68038.12364	84725.4735	88307.92364	74149.68364	90115.725	56299.75744	72186.68	81486.84331	83387.9631	90429.61645	84215.80556
7200	TAG(13:1/13:1/13:1)	0.946224	NA	NA	OJGNREAJBZCCCL-WLFVLELZSA-N	697.5382215	422.746	3670.834229	3923.228427	3890.467909	3673.463013	3034.249695	2396.82	1983.392727	1526.135	2387.361545	3055.554002	4615.745792	3694.304488
8832	TAG(15:3/15:3/15:3)	0.946224	NA	NA	JFKDDQDHBBGXIA-FLIQGJDUSA-N	769.5616156	394.021	365342.62	697446.1587	530602.1394	517889.8474	685960.1534	342189.8316	739246.8331	457587.2545	510445.614	624394.2469	560276.3716	655136.1975
8056	TAG(14:2/14:2/14:2)	0.946224	NA	NA	SHNZZSAAVLYHET-GUJFLIOZSA-N	733.5472368	316.87	70368.57278	23858.0225	60489.783	103428.0882	95499.33257	46337.49155	64824.54876	21971.59439	29303.55653	56543.31733	52674.25702	59501.07144
13883	TAG(22:7/22:7/22:7)	0.946224	NA	NA	CLPPMRDTGGZXDF-SQCIKVMKSA-N	1039.673176	84.33	175.2289629	728.8125	946.7857575	3066.328875	4075.806875	836.6718889	6228.256	4483.29881	14370.37455	5605.096588	2514.089375	7863.547895
13031	TAG(17:2/21:2/21:2)	0.94584	NA	NA	MOGQMFXBWSYQAE-UIHHPEEMSA-N	971.7970155	885.196	1271.73125	1838.066692	1453.1528	1271.674286	1333.9955	1910.822	1031.089231	1576.62125	1827.252	1416.96	1067.956563	677.402
12908	TAG(17:0/21:5/21:5)	0.945562615	NA	NA	HYLGCMAPFJFNBX-FMDZYZALSA-N	963.7443993	669.962	687.8849284	1029.799805	923.630249	885.2213745	755.4504801	917.3072306	1127.377146	892.234208	811.0518161	1147.995117	974.6957397	1171.272845
9416	PEtOH(16:1/24:4)	0.945341	NA	NA	QSQITYZVWZHWKS-RPPVFPDWSA-N	796.6196409	482.3935	816942.44	1151739.217	1014319.284	1131420.509	819123.1348	580473.0734	1149801.95	954554.5985	1015141.867	1054444.516	911991.7824	1026696.926
8289	PEtOH(16:1/20:2)	0.945086846	NA	NA	BONVVBLTCMQKOF-FKDBMLBBSA-N	744.5536618	340.044	414821.8211	465482.1575	621365.3763	647583.6276	686524.9738	388333.0129	504891.9	276421.4681	316452.48	421617.9187	360034.5434	405974.0596
10032	PEtOH(24:0/18:5)	0.944943308	NA	NA	HYBZKWIXPGBLKN-OXELVLKYSA-N	824.6519379	522.37	235212.2636	445083.2271	381230.5671	425178.1658	278838.4701	175722.3511	461169.7547	395876.6217	418073.4304	437410.095	374978.7825	471880.6555
10115	PE(18:1/24:1)	0.943334077	NA	NA	ISJLLEYVLZBZHK-BJSHFZDTSA-N	828.6483554	542.7275	28340.6808	29266.48049	45102.31671	53181.3375	34660.25164	14307.71455	45545.22115	26159.57846	39329.21154	36687.89641	46740.90156	38635.37605
8416	PMeOH(16:1/22:6)	0.942396615	NA	NA	TXRDMSKESUYRIS-LFESMSGWSA-N	750.5392797	311.8995	10306.55635	12728.87287	14298.75753	20031.33057	13591.44	17582.7762	13366.3334	15345.57867	9641.916556	14188.85381	14242.67923	38907.82665
11444	TAG(16:0/18:0/18:0)	0.942238154	NA	NA	SDNYRTVJOFMYIW-UHFFFAOYSA-N	885.7887698	758.028	22215.714	71262.53308	44886.4	48656.608	40139.8335	41959.4175	107952.7333	90735.97895	86844.14308	111267.7149	106173.4969	123115.5979
8768	PEtOH(20:1/18:5)	0.942229	NA	NA	VNYJNSBIZQXJSX-HJTDJNLSSA-N	766.5361786	427.851	402085.5911	452383.8418	449670.0742	512654.9417	418251.9013	321523.1417	583909.1129	563135.6102	571256.4263	578189.0816	517598.4667	564103.5459
12942	TAG(16:4/21:5/22:0)	0.941915692	NA	NA	KGYLQZAWBHDKLM-ZTKOVIONSA-N	965.7621382	685.4725	850.0206434	893.5964355	777.5403442	736.2128906	1046.0693	592.0120443	939.6608851	792.8595543	1370.800494	1004.758759	1087.660839	840.8065796
7939	HexCer/NS(d18:1/18:0)	0.941728462	NA	NA	YMYQEDCYNANIPI-OWWNRXNESA-N	728.6013148	422.648	9809.16	17171.74814	15725.41667	18620.17143	11387.52	19619.18	46524.2575	12177.92632	12831.92416	22262.59046	23772.1116	49769.37983
7749	PEtOH(16:0/18:1)	0.941545308	NA	NA	JCABVIFDXFFRMT-VXPUYCOJSA-N	720.4985967	331.574	65295.40625	44732.59564	73099.78533	90496.57576	82138.96089	49839.23875	55519.71836	34700.33	39567.07662	44091.06154	44766.973	38884.04333
3439	Cer/NS(d18:2/16:0)	0.941162462	NA	NA	GMWIWVUTMCBDSP-ZNPGVSGMSA-N	536.5038263	383.952	34437.7502	23667.11929	43913.77947	58951.0218	50865.46	35945.21333	34789.9625	24193.58506	22694.14917	29250.45307	32414.78118	21514.39538
8235	PEtOH(17:2/19:2)	0.940925154	NA	NA	GYUXSECDMHCSDH-MIXQNCRASA-N	742.5390307	390.703	918759.5	1281209.114	1222881.944	1238563.478	1288444.598	872194.2628	1749435.857	1125734.427	1265086.66	1560987.921	1445847.887	1487569.108
12477	TAG(18:1/18:1/20:0)	0.940759692	NA	NA	GYPCYQZGNPPXQY-XFUYORNGSA-N	937.8210732	759.758	36584.85056	167591.7438	58747.92	32688.87712	44875.79225	26265.78141	254969.3833	258788.1844	207870.6281	211519.3838	183725.6704	235744.3276
9272	TAG(12:1/12:1/22:4)	0.940375	NA	NA	PQHGSQCNJYKZER-PBKGXPONSA-N	789.5699918	361.386	39233.5984	60386.30386	26456.19464	50661.24	57662.63	33150.25916	46343.73111	49239.76436	33197.43167	35317.24	45607.08326	49171.14091
7649	PE(16:1/18:1)	0.940017615	NA	NA	RAMNOXDFBNFSFC-LJSPAGPLSA-N	716.5246668	379.645	647121.5741	579788.3439	798925.7965	930400.3811	566546.6579	428082.6599	952594.258	874167.64	842789.85	904863.3407	780930.65	889347.5368
10546	TAG(15:0/15:0/20:6)	0.939631692	NA	NA	IBTZZRAOKJEHEA-XXCWNEEWSA-N	845.6872269	655.1975	715.3394942	1224.172729	1118.892388	852.39	1389.690158	649.7745972	2254.27875	1527.921429	1436.715765	1370.17	1303.7415	2222.180583
3255	PS(3:0/14:0)	0.939527308	NA	NA	JQWMUAJMXUSPFY-UHFFFAOYSA-N	526.2875535	121.418	7429.146214	5293.4397	4943.112833	8713.92	5368.95	5588.985385	4390	3701.059091	5754.534444	6185.434167	4710.708	7166.901818
12760	TAG(19:1/19:1/20:6)	0.939519462	NA	NA	UYHDFLTXSHHTHB-BXNKFCBBSA-N	953.7674229	746.075	14460.8025	34596.26468	42854.82975	40207.30121	37682.7795	19393.068	54472.44683	49184.93109	51721.79636	8278.965444	32338.32953	49529.52581
6639	PMeOH(16:0/16:3)	0.938890154	NA	NA	CZCMWOZBACKKEI-COSYBTHASA-N	674.4620352	113.5	26656.62	29084.45	11575.18571	14239.5336	12698.57271	10567.99079	12443.61607	10695.1426	11464.974	10994.55	7765.491714	11100.49329
4005	Cer/NS(d18:2/18:0)	0.938436	NA	NA	WNPWDGNHTKGEDS-LLRUVXLESA-N	564.5421832	451.339	10586.23714	14250.89357	15996.82063	17481.29133	10953.24333	7983.015385	28482.42804	33259.524	27140.37839	24371.88388	25239.835	35634.02087
8771	PEtOH(22:2/16:4)	0.938352769	NA	NA	XPHHSLCOFNASAW-JHUHNNMZSA-N	766.5751912	448.5835	21728.01675	31572.80206	23967.48207	24071.45354	33013.68842	1077.5	33076.33817	21655.58243	26424.38456	26325.03293	32425.994	23420.35649
7079	PEtOH(16:0/16:1)	0.938083	NA	NA	MLHVKKWOXVSPDG-VLGSPTGOSA-N	692.5223679	323.206	85332.73	85548.584	137439.9975	177874.6416	158250.8708	116974.664	135774.0348	52327.08733	78519.92533	128831.01	90218.9962	114681.9664
10805	TAG(16:0/16:0/18:0)	0.937282462	NA	NA	DQKMNCLZNGAXNX-UHFFFAOYSA-N	857.7584654	739.777	36923.696	80207.2	64498.63438	73701.4048	61091.404	60829.8152	142291.1265	108147.7526	102399.5177	143123.3125	131299.3966	148791.2029
5790	DAG(18:1/18:1)	0.936299231	NA	NA	AFSHUZFNMVJNKX-CLFAGFIQSA-N	638.610897	497.3015	14036.37176	1433.15543	1333.985352	4468.56	4190.11	6076.98	3704.88	7399.853313	4656.223125	6666.249538	1497.881836	4135.74
8379	PEtOH(23:0/13:1)	0.935883385	NA	NA	XNLNALQRUXRAOM-BENRWUELSA-N	748.5856731	502.648	2495.17708	4073.68049	5435.20575	5930.973441	3853.170334	3051.21048	6061.045271	4240.476249	5220.170339	8831.28564	9554.438311	7440.240967
8680	PEtOH(16:3/22:5)	0.935883385	NA	NA	JUKLJCKQEHOAJH-RJUNSBJZSA-N	762.5092329	315.32	17710.95577	13919.51173	22684.0625	18415.47025	41552.671	14701.60066	13112.64731	7497.753155	11856.13393	18296.38276	14722.11198	14608.11122
2961	Cer/NS(d18:2/14:0)	0.935298154	NA	NA	HCVPOJMMIOHQJA-ZSVMZQBZSA-N	508.4712403	328.709	2153.079136	1311.434664	3814.187753	3521.27	3352.801339	2748.277908	2799.429667	1446.317514	2435.020944	1088.76	3029.936133	3004.567945
12340	TAG(18:1/18:1/20:4)	0.935163692	NA	NA	SSSYEBQOMVLJEC-FYUZBIDISA-N	929.7594045	701.338	21926.997	37828.07647	46369.31944	36798.17312	33817.56125	21122.25863	54315.53276	44065.21835	43012.40465	55839.18424	62182.36588	41591.745
13749	TAG(20:4/22:5/22:5)	0.934825769	NA	NA	INEVJURQYVMVJM-LWMJAFMHSA-N	1025.761699	655.176	687.0113424	704.3133965	701.4471517	537.1467529	878.7182007	586.5942383	756.8715123	772.3235067	680.7852944	800.4101563	695.0698471	683.4449463
9280	PEtOH(22:3/18:5)	0.934325846	NA	NA	MBJHNZMAXPTIHZ-ZLSQVEHJSA-N	790.534831	426.047	107812.9639	132707.6465	141750.0735	136217.9091	167841.21	133748.4376	91152.30077	63860.86111	73068.4152	105572.2239	103523.5871	80167.16849
3231	Cer/NS(d17:1/16:0)	0.934317769	NA	NA	KXVLPPCAUYSNGY-BYCLXTJYSA-N	524.5197815	427.02	3233.833973	3709.0581	3029.479689	2159.591275	3475.310769	2610.233404	1763.264778	3197.394354	2182.498	3926.26522	4346.074468	3301.25
3317	LPE(22:4)	0.934152154	NA	NA	RSVFMXVZJZRSQQ-LTKCOYKYSA-N	530.358526	94.874	34334.51907	49775.69287	49523.03636	54761.83357	48326.14286	51930.3	68029.19329	54603.83571	62177.58579	60235.68079	56638.4395	59089.266
9248	PG(18:1/18:3)	0.933999231	NA	NA	SPLOPJJVMQWFIT-XEKZTXPJSA-N	788.5804604	293.611	2682.672638	5686.2	3420.27	5795.044444	4259.23	1225.84	10498.74167	5472.0857	4580.4	6521.011111	5437.336364	7791.64
3706	PC(2:0/17:1)	0.933915462	NA	NA	ZHAHTCLACAJNQI-SEYXRHQNSA-N	550.3074906	102.72	12392.40655	689.5669414	3537.55	3098.133333	2664.76	1955.76	2704.83	3849.0975	3842.2125	3304.655125	2119.893333	3366.9
3257	LPE(22:6)	0.933716385	NA	NA	XEVRBOQZSXWGQO-KUBAVDMBSA-N	526.309241	89.189	1393.875842	2728.726154	1655.490375	1593.185	1529.4015	2380.532857	2396.745	1430.991	8853.128578	3878.782	1954.108571	1543.250909
11025	PMeOH(22:1/24:4)	0.933066077	NA	NA	OUXCDJDLOUDVNB-ZAXQVAJQSA-N	866.6642512	477.492	33119.35065	79138.82804	133922.0172	67920.88945	75679.15959	32503.58478	117621.5644	45939.38601	51247.21173	80168.39659	163270.445	103181.4116
13378	TAG(20:4/20:4/21:0)	0.932931538	NA	NA	KEBKPJLYPZZGEL-SUGSNPTISA-N	995.8088702	886.967	4345.684786	4415.963588	4613.901875	4658.578824	4906.151889	4488.688875	3836.592308	4575.49	4437.368333	4940.769533	4834.957941	4424.466353
8151	PE(16:1/20:4)	0.932683077	NA	NA	CXGZFWPMXPAZEA-NUNQZGBLSA-N	738.5099894	316.825	4045.357143	14503.34303	17295.46	19274.01661	24612.96944	13743.6816	17465.71169	9353.415034	11760.63304	18627.71231	16186.01054	18308.87874
11091	TAG(16:0/18:4/18:4)	0.932618615	NA	NA	CMXKAVCHHHHTNC-ISBSFQGTSA-N	869.6735647	375.3055	2615.26	5491.653125	3174.02397	1754.516	5283.7809	3381.006398	5286.415238	6754.958478	2839.526917	3306.87	3514.687909	4621.668571
10102	TAG(16:0/16:0/16:1)	0.932288231	NA	NA	IXWQOOZEHUNDEZ-FVDSYPCUSA-N	827.7114102	701.846	100484.9519	107264.0241	136795.5549	104685.685	94206.7225	57552.97625	206250.6009	148864.4381	150297.2856	197162.8386	158220.4457	176787.7333
13187	TAG(20:2/20:2/20:4)	0.931171154	NA	NA	VIIWKEJLCOZGMH-MRYKMYABSA-N	981.8260254	776.875	2477.599429	9421.866	4551.710625	3325.367375	4438.45	2457.735	10965.5	10665.42964	10132.80547	10390.39554	9625.44	11315.31667
12300	TAG(18:1/18:1/20:5)	0.931000462	NA	NA	HDYMVQPEOYPWHH-UIKXZODISA-N	927.7441861	686.238	9875.279667	13930.06956	19300.7826	24467.06188	20779.20335	8783.704611	35682.81147	24282.65732	26062.26879	34730.88538	28285.84	20731.35124
9540	TAG(14:0/16:0/16:0)	0.930159538	NA	NA	JWVXCFSNEOMSHH-UHFFFAOYSA-N	801.6865249	679.79	8180.452462	5992.900928	6898.662158	5923.52167	5281.65	1388.931667	12263.28308	8841.288235	8888.629636	10306.80761	7991.836112	8442.439478
8193	PEtOH(18:2/18:3)	0.929666692	NA	NA	DXMGHDHOPBCWGC-MJXYYAAPSA-N	740.5195592	331.577	82605.93062	48978.15704	85216.99091	34043.96	69133.68	71976.07065	37806.33944	57245.85	56177.72025	55229.68353	43663.06	25232.45384
9024	TAG(13:1/13:1/19:3)	0.928177385	NA	NA	ZDKQEHGHESFCQS-JIPXGMEESA-N	777.6075156	431.27	53401.25881	78769.63027	74901.80318	45297.37333	59934.487	55947.3	89080.73006	50823.96069	59764.3445	75710.20688	68648.11862	68808.15533
4072	Cer/NS(d18:1/18:0)	0.927954077	NA	NA	VODZWWMEJITOND-OWWNRXNESA-N	566.5698518	496.741	34644.60587	30525.20144	117844.119	113498.1687	109020.8519	106304.6	119979.46	148284.3242	120411.3051	124366.9984	83615.23933	128515.6073
6593	HexCer/NS(d18:1/14:0)	0.927135231	NA	NA	BDGGMKFFYWPIFU-IMVLJIQESA-N	672.4297258	318.59	2591.18	2238.039333	5619.383	3763.18496	4441.0325	10804.715	19375.12109	6379.6136	10455.10375	8115.098625	4413.256364	10137.8585
13029	TAG(20:4/20:4/20:5)	0.927046154	NA	NA	ZSZOJQVAKZLTTE-CZBMNFJNSA-N	971.7131281	634.553	534.6708984	590.4167306	473.8274865	275.2593994	512.9964437	292.3737488	71.50623498	561.2288452	398.8143921	484.869313	596.5195719	483.6464844
8497	PEtOH(19:0/18:5)	0.926217385	NA	NA	QZFXHSWOASBXAI-YJARMUCDSA-N	754.5913979	398.178	29526.38	30020.69	41773.50286	41550.88571	35668.61667	47517.58	26625.8035	27999.02	33097.48743	34920.10667	37390.89986	42526.76862
11402	PMeOH(26:4/22:6)	0.925734308	NA	NA	GOBXTOHTKKBJEA-XSUPZIPHSA-N	884.5790799	396.225	4803.1	5665.458333	2836.9575	4335.368583	5029.594286	8007.603692	4623.357778	870.32	3334.22	4367.988182	4364.996	3711.895714
7916	TAG(12:0/12:0/17:2)	0.925374231	NA	NA	AEBJNPSBSPTNTI-OKRTZADUSA-N	727.5667677	655.178	95.50736491	1351.006	756.7133301	819.1867676	1088.792857	161.3170898	2508.644286	2003.613333	1892.2532	1833.7185	1926.974	2499.973333
13508	TAG(18:4/22:3/22:3)	0.924912385	NA	NA	YPAJSPGMOJEVJM-AEOJNDDUSA-N	1005.782489	678.954	170.8493746	315.6185414	381.3020325	414.9573364	340.7126021	168.6482747	227.4521484	330.5010223	310.4358474	359.2306519	619.8505147	205.4391174
10036	PEtOH(22:1/20:4)	0.923616923	NA	NA	LHTORAAPMGPNDV-QMIUGXLHSA-N	824.6538108	473.798	91352.62645	103674.3118	230228.994	159252.5866	154899.0545	47622.5	406435.9539	65037.165	51705.09113	204169.9177	58725.95556	50617.66667
6026	Cer/NS(d18:1/24:1)	0.923609538	NA	NA	FUWLDBVRSLAFFJ-DBOQMASJSA-N	648.5620791	475.3205	1705.5022	4243.506846	9191.260463	5666.929286	5814.284615	5255.175334	9828.17	10305.49739	11807.28265	11551.52	9785.127214	10242.46742
12795	TAG(18:1/18:1/22:5)	0.923258308	NA	NA	AANCKINPVVQDGX-HRVFRTFQSA-N	955.7736077	715.018	6006.638997	9541.772308	8480.213846	7059.079742	7587.898834	6791.461048	10721.80308	7558.892308	5556.886929	9650.885737	9182.167303	7974.261719
10794	PEtOH(26:0/18:3)	0.922616231	NA	NA	YILUSSNGRMQNHY-VDWCZQQJSA-N	856.7048552	590.408	1027.23766	1738.064909	1923.203333	2403.225365	1217.082453	982.8775	2215.017428	1978.562789	2387.971217	3005.357666	2670.66595	3698.876953
8632	PEtOH(15:1/22:1)	0.922616231	NA	NA	DPFNDTRTDITDOQ-YPRCPECBSA-N	760.5857958	486.292	36382.45846	103717.3138	63134.32	79016.05568	63641.46244	36739.73439	273522.403	58822.87901	65166.00834	158384.0906	68106.76762	83675.9946
8204	PEtOH(16:2/20:3)	0.922616231	NA	NA	FTFHBGWIPDHQGR-JRLQAXGDSA-N	740.558821	341.749	1088.76	240612.52	215725.0998	206579.7808	189209.1	127341.0828	286575.2156	163813.7941	206779.8426	224768.65	177005.2	257565.9002
12882	TAG(19:5/19:5/21:1)	0.921878154	NA	NA	MDXMSUOPGPZFID-UZOSYCOPSA-N	961.7620952	699.781	243.2402222	1081.731462	543.38	654.1885376	1084.292	830.3050537	402.8451335	452.0382635	290.1098633	502.74	748.0916859	377.9458674
9920	TAG(14:0/14:0/20:5)	0.921742308	NA	NA	XVZKEWCRXPFBME-PUULZFANSA-N	819.6493988	634.925	335.4210708	480.4625244	527.3725935	529.5776619	539.6199544	456.2331645	765.3199585	494.7129313	481.3201904	693.6435834	799.0829712	579.364563
10368	PMeOH(24:1/20:4)	0.920704	NA	NA	ZPLCQURTTKGNKF-KMCPPOPKSA-N	838.6328764	445.744	119497.7524	205940.5359	168924.6933	148194.3802	218640.1924	110972.5912	244815.9549	103464.02	141877.3456	189704.19	213059.1265	176676.3493
9293	PG(18:1/18:2)	0.920448385	NA	NA	FSVTVWTVWNNIQX-RQOIEFAZSA-N	790.5933217	330.6495	28080.6015	50494.47411	43228.81725	47163.79463	25979.50875	11959.2	65127.26912	51987.9885	50281.94376	57745.53067	44310.56782	68098.14216
11015	PMeOH(24:1/22:4)	0.920003538	NA	NA	FRCLJVBACMMNKW-LCOAORKUSA-N	866.6582323	499.271	39189.4187	65509.7499	47427.34001	46535.60211	48981.152	33112.03688	74659.90053	112366.0893	70016.71894	64356.58084	50723.58969	54146.05129
8745	TAG(12:3/12:3/21:5)	0.919419385	NA	NA	GZWKBKSBLSBGDI-NUHWMVPZSA-N	765.5136455	289.002	3770.943108	3667.224815	5522.976997	6656.953552	5173.835717	2799.472641	5725.591	2851.742286	4346.975927	5019.883312	4387.865651	4742.959869
9119	PEtOH(17:2/22:3)	0.918702462	NA	NA	ZEMYNTIXGDNGQD-YCCHQCOVSA-N	782.5681857	420.985	139867.2967	102059.2981	132011.254	138153.0627	121582.9677	112992.9302	105031.9041	107847.558	108971.5437	92732.3968	97581.83129	96331.46861
10680	TAG(16:1/16:1/18:1)	0.918626077	NA	NA	YAZXQAFZIYKZEV-HWDPTEACSA-N	851.7116404	685.971	36380.487	43437.74894	55465.2195	38029.79722	39465.26955	22124.38021	82390.13333	54833.2165	54895.76828	67296.3555	55400.78667	58306.24
1781	PC(2:0/7:0)	0.917772154	NA	NA	BBZZVOMOBPBYTN-UHFFFAOYSA-N	412.0959993	70.202	1622.071472	1018.871833	526.1142857	1017.935186	731.1193186	1295.613188	357.2315428	830.0524673	476.5398926	1211.496	798.3604248	414.2925067
11692	TAG(16:1/16:1/22:6)	0.917303077	NA	NA	OEHNPRTVDDHOJT-DKHQHHMVSA-N	897.7482753	633.2265	1363.442245	1210.23776	1336.859719	1392.951538	1358.418042	1191.118154	2132.017077	1446.087611	1053.567156	1719.421455	1512.1106	1206.53595
9996	TAG(14:0/16:0/18:1)	0.917241692	NA	NA	UPTISBGEYYYCRS-QOCHGBHMSA-N	822.7564146	702.081	32870.24731	42151.90563	57000.48469	42588.99125	36774.155	20557.70125	102942.6576	67116.0125	63648.81862	91679.63027	66931.51013	82100.73375
11842	TAG(18:1/18:1/18:3)	0.916546692	NA	NA	UJDONMWTIRBOTM-VORWTQTRSA-N	903.7430506	694.382	29827.80847	17878.411	19713.62	17232.0115	14746.9715	11531.31	34162.37167	20846.00975	27495.21385	27436.89091	30844.17083	22276.1705
12914	TAG(18:1/20:1/20:1)	0.915952	NA	NA	FTPZUXAMLKYSRC-HGKIKGFLSA-N	963.8359393	760.921	14149.72222	56417.52706	29493.637	16544.96944	20435.85106	13424.26328	92645.42005	88356.84741	85093.09588	82614.87647	72260.45824	87089.91347
12410	TAG(18:0/18:0/20:4)	0.915689077	NA	NA	CIRJQIDEADRSMG-ADUKSPHOSA-N	933.7814356	713.21	4102.694778	9344.379936	7213.245323	5741.065645	6420.359875	3657.999817	13519.41624	8518.423412	9322.180588	10315.83681	11116.61018	9475.5936
8098	PE(16:1/20:5)	0.915593615	NA	NA	LEBOQMHVVYOZDX-DVKFGTQTSA-N	736.4904031	296.1905	15590.36368	14088.69	22375.09333	23611.29633	20987.96076	12348.39281	22887.41824	11127.5165	14960.71641	20853.24267	17683.67993	20559.07775
10491	TAG(16:0/16:0/17:0)	0.915487462	NA	NA	TTWJTJMWHOYBPQ-UHFFFAOYSA-N	843.6864491	701.9545	15196.7382	15177.8214	19429.43671	15723.81	14420.164	11148.73941	21746.69962	19625.06	18823.91738	20762.37715	18935.56187	21278.71429
6809	TAG(12:2/12:2/14:0)	0.914672846	NA	NA	OTTGCHOASOJRNI-UQUQEGNJSA-N	681.5022763	89.223	30084.51895	23985.96	322.6304766	723.7877197	516.9269176	495.8855066	1057.889389	628.7000055	588.8414558	1124.683084	443.9300591	993.8106927
9422	PEtOH(14:1/26:4)	0.914543692	NA	NA	HOMJDZPWKSWVRJ-GGPCEUTNSA-N	796.5835742	506.424	44120.34607	76924.25357	62328.51755	74247.901	52658.03172	33120.40532	101402.3267	92028.284	96193.496	108215.7107	84711.6602	105683.4225
11602	TAG(17:1/18:1/18:1)	0.913845385	NA	NA	BFFXLOGCHXWQID-JTIDUANGSA-N	893.758276	715.845	9375.824118	21240.42375	16512.30333	11073.75088	14284.851	8163.505125	30435.2972	20928.62636	22090.91647	26460	23677.54744	22012.044
4054	LPE(24:0)	0.913580077	NA	NA	OYIDIWMHAJCRKH-UHFFFAOYSA-N	566.417656	282.684	3673.019333	10324.4295	9287.821687	10130.50875	6912.507333	4004.4	7625.173059	5496.412235	6987.119188	7776.484	7628.776063	9095.85025
2786	LPC(16:0)	0.912553	NA	NA	ASWBNKHCZGQVJV-UHFFFAOYSA-N	496.3393459	84.21	335626.2517	616973.7647	419900.4229	675065.7926	585927.424	366639.5693	762764.8255	599011.0402	1002674.578	757506.0853	579527.0671	778507.8347
10148	PMeOH(24:4/20:5)	0.911751923	NA	NA	HTEGXCVWJPNBPF-JKRWAUCLSA-N	830.5698723	381.378	8059.92	99043.27821	67947.0666	67386.924	97273.168	97500.78	68298.93846	59126.59092	66337.70723	51998.104	77244.70643	57366.70286
12755	TAG(18:1/18:1/22:6)	0.910404308	NA	NA	VULLTLRIKFDMHX-IOGDVMKPSA-N	953.7602359	694.4115	14016.4591	16941.44471	31255.91416	13930.79733	15410.36987	17414.85375	19019.28724	16319.0375	28778.27862	20420.018	18470.5608	16099.99525
9535	TAG(13:1/13:1/21:5)	0.910255462	NA	NA	UKSWSIZGOKZLDQ-HITRLEJWSA-N	801.5553489	355.387	3487.3	8862.787853	4974.029794	2193.72	7775.051849	3485.58	5698.8261	8747.215625	6974.919267	10519.93816	7190.676769	8506.439286
13513	TAG(18:0/22:5/22:5)	0.909788154	NA	NA	AEPAWSXNWPLZEO-JFHSMFNJSA-N	1005.791599	698.272	613.7482244	744.2501343	1101.20052	972.0616316	564.07725	514.5806913	711.3576244	656.0032654	833.7438171	866.1201172	1354.354459	694.2123996
11296	PE(24:0/22:5)	0.909682308	NA	NA	YLGSTUWATWOWLX-FIYYLASMSA-N	878.6909013	575.009	3785.92518	4176.690308	5425.428	3700.961778	5164.467407	2109.286333	6166.689796	5341.094971	5842.33139	5784.656067	6035.309345	7339.676725
10906	TAG(15:1/15:1/21:3)	0.909204923	NA	NA	GKFMGNHKFMKINN-IYTSBTNZSA-N	861.6458457	637.8295	876.0705882	889.9166016	670.6900112	787.282505	792.3137207	744.3428345	835.7275391	660.3914469	785.8009033	714.6569252	711.3720703	958.7025713
9973	TAG(14:0/14:0/20:4)	0.909094308	NA	NA	KIZWKFNHVBOAMA-UYUKELGHSA-N	821.6653646	643.745	835.545	633.0436364	2096.491926	853.8540667	1098.187379	890.5071818	2500.221176	1304.2876	2589.752765	1667.754846	2750.544222	1426.552533
12191	TAG(18:1/18:1/19:1)	0.908910154	NA	NA	MAKQQPHBUNHYGM-ROROFROQSA-N	921.7902437	734.582	4692.8	18414.45206	9776.3988	6188.624846	8077.252765	5663.373222	25781.86	19391.61986	1304.882	24680.84513	20705.1075	20882.87614
13410	TAG(18:4/22:5/22:5)	0.908896769	NA	NA	MVWMDRGLGUVIAA-UNBQCWNUSA-N	997.7305213	635.6025	231.7836627	332.2754395	62.98239572	89.35510254	180.9313965	160.8228567	148.5668335	226.3978487	159.1134521	164.4108073	210.0308716	172.4668045
6984	PE(14:0/18:2)	0.908704385	NA	NA	HMARMWSETGYKDK-BIXSNLIQSA-N	688.4920048	329.531	28445.67694	28137.17846	51639.02584	58821.6525	13514.9	10670.08688	32606.64129	21663.936	6132.206923	19388.3289	25466.69728	18608.832
12947	TAG(18:1/18:1/22:0)	0.908308538	NA	NA	CDMARTCICGPDST-XFUYORNGSA-N	965.8445585	753.486	527.9280212	1646.008737	705.521814	4768.866667	441.9233333	725.6116667	1782.844543	1353.907895	1889.165993	1606.65175	1158.517	1410.641818
4068	Cer/NDS(d20:0/16:1)	0.908210923	NA	NA	DSYIZHFTAAGZRO-QOCHGBHMSA-N	566.5607469	136.342	95708.73171	114442.3544	570.2481022	36.93942261	2767.743762	1095.921897	796.5936364	820.607046	659.6893921	1770.927049	404.1384318	576.0915556
11888	TAG(18:0/18:0/18:4)	0.908145	NA	NA	HOQVEGORXZCYDD-MJTUKGHFSA-N	905.7602133	875.134	586.2033333	1515.978947	992.2397966	668.338	1447.178324	1400.652041	1550.6583	1249.519043	1514.73379	1838.802526	306.0395556	1368.8685
8630	PEtOH(18:1/19:1)	0.907719154	NA	NA	SBPGGJPPRGLZNQ-YEUCEMRASA-N	760.5767432	368.378	2259216.56	2052923.606	2855252.376	3046561.664	2675525.017	1824173.988	2573134.74	2024808.511	2067369.855	2299751.828	2125191.693	2312124.706
13438	TAG(20:4/20:4/22:5)	0.907178923	NA	NA	RBZWPWOMYYQLGS-NRQBLOCOSA-N	999.7445806	653.415	702.5188773	721.6605713	837.7485737	739.7032471	670.389604	587.5794968	1199.283352	809.7507813	773.3314896	1061.604074	611.4462402	975.3452213
10351	TAG(16:1/16:1/17:1)	0.906875692	NA	NA	COIJIZVGJVDKDE-PHPCGZCKSA-N	837.6961773	674.932	6787.993917	4256.956789	5716.05028	4838.633261	4593.933296	4681.928226	6846.2597	6271.8915	5092.674889	5312.987059	6200.483625	5298.829519
7500	TAG(12:0/12:0/16:4)	0.906304538	NA	NA	ICSFGNQMLIOUFV-MIYIKUFDSA-N	709.5263216	270.409	1632.005849	1463.027757	2133.850667	2974.878571	2388.408244	1649.166156	1541.445714	1070.930145	1171.13911	1768.805952	1789.3172	1439.386193
10183	TAG(14:0/16:1/19:5)	0.906185538	NA	NA	ROOOCVGCJIOZBC-JQXMQZKYSA-N	831.6357462	421.845	25938.16913	19541.19	27371.98072	26570.30721	25465.04631	25937.6	20284.73014	18539.4725	19886.76274	15184.5	19181.49545	18930.72462
13582	TAG(20:1/20:1/22:5)	0.905888231	NA	NA	AMNNFGBXIAYMGK-NJWXMVLDSA-N	1011.838512	740.722	693.4401109	1784.337059	904.3733333	1108.315333	713.4450819	1042.498152	4280.70825	1790.056667	2340.381167	2629.311111	2881.862368	2288.916895
5032	Cer/NS(d17:1/22:0)	0.905760769	NA	NA	NHEGYDMEFDPAEY-NWBJSICCSA-N	608.6243468	560.021	5639.678182	41163.95425	13530.125	11342.35455	10387.329	5126.355	76552.1835	31305.89538	47554.60177	63655.95854	55641.59192	81739.82014
11276	TAG(16:0/18:2/18:2)	0.905526615	NA	NA	UAWKISGGTGCUMP-HTUQFOBESA-N	877.7080006	709.5255	882.2940979	1734.48	840.8373718	910.8	1347.28	781.456	1323.604248	1596.507	1829.52	1764.928	2205.495	1747.68
5123	DAG(16:0/18:1)	0.905467923	NA	NA	YEJYLHKQOBOSCP-ZCXUNETKSA-N	612.5567135	512.087	680883.8213	566991.6123	1121105.183	1252925.579	838447.0841	372839.0102	624942.4744	293230.615	431957.0667	501808.845	533561.7615	432088.8349
12681	TAG(15:2/21:1/22:7)	0.905206308	NA	NA	OEIQOCWEBFNOBV-LZGGNVPQSA-N	949.7522961	724.245	2888.151429	10296.0165	9950.44813	6273.504192	7458.188971	4505.687208	14301.11004	8495.49696	6638.530909	13685.80763	13322.5245	11886.04636
9062	TAG(12:0/12:0/21:4)	0.905191769	NA	NA	UYKAWSGNGSIOTB-RMZPYGRVSA-N	779.5972601	381.579	8491.166797	9411.487427	8305.934917	7676.581818	6996.718182	10339.70306	8095.46522	7637.298055	7640.733508	8975.41097	9406.75885	8312.527621
10063	TAG(16:0/16:1/16:1)	0.905173385	NA	NA	UGGMYGFVPCJWRU-CDAVXRBQSA-N	825.6869091	663.267	2767.833743	1689.438	2291.978182	2420.352616	639.32625	18694.62414	4243.726154	3589.662097	1923.698	3183.291056	1980.198	3914.380945
11040	TAG(17:3/17:3/18:3)	0.905113846	NA	NA	SQSRBLIIABSJNH-PROXAYJXSA-N	867.5485016	418.3725	16794.23625	12276.08	13545.2436	9852.295733	19963.78503	15693.85938	8596.634143	13098.296	10304.745	10340.23688	9169.4258	16944.8745
9501	TAG(14:0/14:0/18:1)	0.904991308	NA	NA	YFAOERMPCIFRTL-QOCHGBHMSA-N	799.6796551	680.223	37526.99119	28092.65286	36004.444	29294.81714	22151.76857	17710.8516	64124.3975	52278.10714	42731.07987	55236.91829	42644.51429	45426.78869
12510	TAG(18:0/18:0/20:1)	0.904877538	NA	NA	XCJBYQXUCQJPCZ-FVDSYPCUSA-N	939.8360013	777.572	12870.51071	93678.28081	22575.04281	14229.46913	21748.94682	18398.75617	152031.38	104657.2329	97743.56647	130069.1709	109433.9238	134462.5131
8423	PEtOH(18:0/18:0)	0.904580615	NA	NA	IPSYLHZJPVDMHR-UHFFFAOYSA-N	750.5632378	339.5465	3334.079357	17195.7	1088.6334	8981.308771	8854.45	5953.273482	11517.98	9875.989913	8464.902011	9761.147949	10195.3	1535.86125
12230	TAG(17:2/19:0/19:0)	0.904558769	NA	NA	PGXBTXIXMIMEML-LPRUQQNVSA-N	923.7391447	708.91	1983.784851	2941.707724	3611.811	2354.7054	3044.753174	1984.049733	3618.450052	4328.408632	5009.570546	4571.281573	4671.04	3917.105067
13630	TAG(20:2/20:2/22:1)	0.904270077	NA	NA	DSCZQFPQXFUHPN-UNECPMJASA-N	1015.868204	765.378	914.64	2556.178333	1141.518182	1363.166077	1991.535231	1498.198	2620.227077	2049.645333	2588.122188	3574.361538	2165.9385	5506.708472
10641	TAG(16:1/16:1/18:2)	0.903910692	NA	NA	RHRCBOCRXHUAJG-AQTXVFEXSA-N	849.6885583	647.255	769.950123	919.6517944	911.4749092	531.927477	838.9893663	706.3280859	1209.488695	779.4538651	863.9506373	962.477356	1187.297024	1093.511284
4702	Cer/NS(d18:1/20:0)	0.903690846	NA	NA	XWBWIAOWSABHFI-QOSDPKFLSA-N	594.5992303	537.214	11216.65309	10816.48582	33012.27394	35370.68675	30664.32162	30597.03	40490.48214	40306.7025	39161.0176	41386.72133	25961.25733	45747.27333
13126	TAG(16:0/22:5/22:5)	0.903583538	NA	NA	XMRBIWWWAIEADV-YYQFQRANSA-N	977.7591809	678.442	994.7118787	1190.941098	872.298	1534.848889	933.8885714	1053.97733	2045.30983	1161.383057	951.5842285	1090.650333	2203.520611	1092.165894
7750	PEtOH(15:0/19:1)	0.903531692	NA	NA	PVFZYTKJXLIUQD-MRCUWXFGSA-N	720.5541074	376.067	425738.8288	238038.5618	459452.807	463115.6021	490956.3256	399166.42	337294.2575	174616.12	411011.9127	584142.38	371664.0984	309148.0229
10595	TAG(16:1/16:1/18:3)	0.903431615	NA	NA	HJFDNNHLSVDCOM-OFMGDYCASA-N	847.6823611	655.447	1313.15062	1235.493333	1666.258	2238.029474	1611.902857	768.4984286	4946.708263	2920.958143	3339.861206	3855.176591	4247.310774	2922.753278
12414	TAG(18:1/18:1/20:2)	0.903386308	NA	NA	YYLWOHSMTQQTBX-UYTRXKGHSA-N	933.7898594	729.482	14915.75331	59819.62581	24691.00247	21667.3379	32861.97789	14106.97059	66567.63389	49582.723	51492.44917	54467.81053	63838.52122	55083.87889
7681	TAG(12:0/12:0/16:0)	0.903266231	NA	NA	XTHFMIVZMLNNFC-UHFFFAOYSA-N	717.6012477	627.7695	1638.184	1847.990625	1386.896	1902.1299	1795.309056	1186.625	2037.4302	1732.72	2125.929	2196.084286	1956.867267	2137.231765
12436	TAG(15:3/20:4/22:3)	0.903013923	NA	NA	RBTNUCZNSDQMJB-GXJHAGQNSA-N	935.704119	166.891	518.3970133	543.4196726	839.0357143	1218.639273	1170.937	760.2	1171.3152	825.656	966.3758333	1020.3946	1697.516364	1448.46625
12822	TAG(18:1/18:1/22:4)	0.902587231	NA	NA	OERPRQQVPXQVON-LOETYXBHSA-N	957.7814225	702.469	3974.269895	5501.193611	6352.6032	5809.085714	5891.117368	4644.6075	8372.813474	5792.056835	6833.5605	8634.403556	9208.2135	6149.403529
10452	TAG(16:0/16:0/17:1)	0.902501154	NA	NA	DYXOPHJPQFFRRG-HYOGKJQXSA-N	841.726987	711.622	24207.30294	25491.99056	25003.47547	19268.36	21079.23333	16933.17881	36314.40235	22270.37828	24095.04318	33853.74611	25954.72	26904.68259
12714	TAG(18:1/20:4/20:4)	0.902471154	NA	NA	SBTWVYCOKCLVIP-GNVBEXTCSA-N	951.74407	676.7555	1655.526152	3053.937938	5285.095314	4570.40325	2949.537222	1738.536471	5949.401789	2632.567304	2954.169188	4103.347667	6696.803909	2158.65
9318	TAG(12:3/17:1/17:1)	0.902390077	NA	NA	KUNMBAFYAPOMEQ-HJVBOAOMSA-N	791.617864	412.438	12925.39286	14066.79143	16013.80239	16202.2225	10963.01	12258.43091	19125.63916	10730.016	14725.82	11224.945	12568.89	13779.09613
12880	TAG(19:0/19:0/20:4)	0.902270231	NA	NA	CVVFSVOQMFFYHA-FRWPDBAYSA-N	961.820846	746.72	5229.804063	29882.5065	10097.88524	6564.43125	9274.572167	4973.067	26118.62194	25800.86647	26304.43782	24943.60965	22002.09512	27295.58026
13214	TAG(19:0/19:0/21:0)	0.902126385	NA	NA	HLPNIMFVPBGECE-UHFFFAOYSA-N	983.8897977	751.521	548.8585912	1237.1282	1219.546177	541.2	1191.168182	1092.174857	2787.471429	2244.824591	2358.041353	1513.4996	1577.510727	2586.69
8797	TAG(12:3/12:3/21:4)	0.901947846	NA	NA	MYTONGQUCFIYDL-AHUJZJPQSA-N	767.4797238	241.578	1564.101718	1573.108852	1830.666492	752.609	1416.966553	1872.947746	1963.174667	1709.443024	1022.002385	695.9117273	2041.788033	2431.476
12857	TAG(18:0/18:0/22:5)	0.901362923	NA	NA	SRYYVIJJOHXIGQ-KNNVLUOCSA-N	959.8061022	735.775	6201.630955	21329.74895	11647.67513	13538.29166	11078.5612	7347.505238	24092.25	24107.98848	19565.95696	23302.85076	22737.9455	19945.31595
12762	TAG(17:1/20:0/20:0)	0.901066077	NA	NA	HRUQUGAOCWNOFI-LLLYXHGFSA-N	953.8523325	782.811	2040.952	9112.637143	2345.707692	1498.5432	2908.836	2418.188667	10543.67	7159.593412	6837.91	10665.57306	7406.96	9118.496071
7270	HexCer/NS(d18:1/16:0)	0.901062923	NA	NA	VJLLLMIZEJJZTE-ORIPQNMZSA-N	700.5723994	372.262	188715.82	154506.76	219354.05	295894.9423	150588.0698	152411.9119	340676.34	313370.24	316183.9223	310106.28	358625.3094	353116.3792
11270	TAG(16:0/16:0/20:4)	0.900705308	NA	NA	FTMDHBKIGZUTJX-MFRLHHNRSA-N	877.7277144	689.81	23756.34706	38222.37812	40351.32394	29313.5315	31663.46224	20395.383	61085.84625	38949.28759	40346.58063	48534.81081	53329.86738	41633.22944
12381	TAG(18:1/18:1/20:3)	0.900290231	NA	NA	QFJDVZUJUIABAM-PWJLNTDSSA-N	931.7741278	718.519	19035.77143	44472.68545	34628.59636	26182.822	32312.63291	18981.637	54911.39943	35318.49109	39850.89905	49233.63864	49534.73748	41681.62064
11050	TAG(15:0/18:1/18:1)	0.900239385	NA	NA	LUGDNKTVMCHPQX-IKJQKJQYSA-N	867.6857599	685.885	9654.596636	9976.355529	13620.54075	9478.797167	10000.77806	6088.225895	18077.98333	12659.03594	13828.22894	13790.854	12585.7	14593.969
11744	TAG(17:0/18:0/18:0)	0.900156769	NA	NA	WSUMGSSXAHYOFH-UHFFFAOYSA-N	899.8058886	765.027	2782.796667	7331.562105	5009.983333	3731.197167	3526.178056	3038.193	7988.074939	6237.483333	5863.704167	10539.68891	8348.158583	8560.181
10344	TAG(14:2/14:2/22:6)	0.899914154	NA	NA	XMYSSIGXACAQMS-LURRHCKGSA-N	837.6093344	370.988	37274.12	36464.13333	56320.18	62745.0582	74746.87264	61464.59493	67912.71379	46865.7	69855.06667	67697.31	67251.9362	65047.52513
12269	TAG(18:2/18:2/20:4)	0.899674846	NA	NA	SFRYBXSVNJEWEH-OTSYZDSKSA-N	925.7189968	649.059	860.9535911	829.8198184	579.6194458	528.0137939	594.909729	574.1022478	618.443218	190.8385969	1008.456306	1100.183591	682.5915876	643.217041
10677	TAG(16:5/16:5/19:0)	0.899670154	NA	NA	FISAZJCONABNIG-LYLZPLSCSA-N	851.5789273	425.9765	4139.505111	3268.86	12318.78263	7663.337706	10281.83538	4486.62	14472.80983	5673.861111	14663.5884	14592.1875	7935.996333	7260.604545
7827	TAG(12:1/14:0/15:3)	0.899253	NA	NA	JMJDNPFURUOAJE-DXQJGNTPSA-N	723.6000269	432.27	34439.56	40662.5625	63175.27175	64438.58244	52854.45371	45459.77059	47526.37125	38381.1957	48424.43941	58188.53681	61128.6	61382.8845
6413	DAG(18:0/20:3)	0.899191462	NA	NA	HNIUPWXDMUKNJU-JTBMWNAQSA-N	664.5876023	529.421	45564.23443	42211.23857	40698.61714	44819.7102	56421.2412	26391.893	72545.042	23613.836	42303.37957	59566.50336	59887.37571	36939.09171
5389	DAG(17:1/18:2)	0.899120462	NA	NA	DRDDPVBZYGRUBV-DAWNVERKSA-N	622.5409278	474.6885	1221.4132	1195.1052	2712.317023	3324.31783	12095.48655	1180.646114	12875.394	12157.89672	2163.924	18757.36933	880.2376	1913.86
11088	TAG(16:0/16:0/19:1)	0.898910154	NA	NA	ADCOBDZTCWVQTA-RQZHXJHFSA-N	869.7587221	730.395	20740.21206	35528.43306	27982.87444	21758.86056	24734	16449.41805	46167.24	29749.36359	31377.50194	41460.33661	34083.35056	34276.375
12683	TAG(18:2/20:4/20:4)	0.898586923	NA	NA	XLNKLKOFQNXSJU-WUPDEGHUSA-N	949.7280622	661.076	683.2481882	1278.547302	2241.7641	1130.937676	1770.10075	852.5454545	2250.016312	1207.340784	1290.789854	2376.771571	2653.390667	1307.691806
10946	TAG(15:0/18:2/18:2)	0.898389923	NA	NA	DRFFNNCYRJLRRH-HTUQFOBESA-N	863.7129248	678.8065	1900.221809	2811.002077	3610.657042	1904.192727	2413.802353	1747.586667	3399.346731	2212.401667	1162.948571	2990.277241	1970.402154	1543.921818
12226	TAG(18:2/18:2/20:5)	0.898188231	NA	NA	KCJOSIDQQSYFMV-HRHNPXLFSA-N	923.7147307	655.177	2114.210529	2472.979091	2204.919733	2251.711538	2286.697	1567.6425	3332.46375	2841.68125	2125.593273	2462.324	3261.2375	2885.329231
11398	TAG(14:1/19:0/19:0)	0.898051615	NA	NA	LFAAEGFLCBSUQV-SDXDJHTJSA-N	883.7540476	754.676	7310.796429	11165.931	10145.6794	6602.825455	7928.323636	6238.963333	2850.7902	12527.1363	16664.11754	13335.45278	12504.476	12814.724
9452	TAG(14:0/16:1/16:1)	0.897482077	NA	NA	NSWFSBQVEYIODS-FRUUGIBISA-N	797.6296891	640.886	616.5769231	1605.955154	1303.274609	1704.556	2085.272735	1122.921622	1746.96	885.1508057	874.9529419	956.845931	825.1954545	1621.760428
11645	TAG(17:0/18:1/18:1)	0.897435769	NA	NA	UCFUHDDQQGBXAB-IKJQKJQYSA-N	895.7747006	732.619	12841.35233	41960.14994	27265.33053	18560.70753	23820.8992	13782.59889	56126	40676.26071	40130.41347	51359.60289	40583.26588	43280.9325
11628	PEtOH(27:0/20:5)	0.897108538	NA	NA	UXGOFJOAZKJBII-OOFVMAIMSA-N	894.6974573	514.626	2259.141429	20869.13083	22746.7268	22274.87893	27912.86955	13885.51417	22013.7063	8046.898315	13711.51506	16410.2951	18255.11016	17539.44762
6067	Cer/NS(d18:1/24:0)	0.897084615	NA	NA	ZJVVOYPTFQEGPH-MHAUTQJVSA-N	650.5581446	611.264	2916.460077	5315.275357	3348.788625	4071.548571	2887.864286	3676.75	7505.602133	5308.072231	6523.850929	6999.3555	6349.165813	7457.301875
9396	TAG(14:1/16:1/16:1)	0.896899923	NA	NA	STSGYVDGAZNMGA-AWJQGWRASA-N	795.6282686	612.135	888.5475	2570.296	1535.47875	2943.930031	1535.550769	1002.33059	2854.47	2025.753333	2238.549923	3093.724	2337.530077	3205.46
12973	TAG(18:1/20:0/20:0)	0.896871	NA	NA	QFLCNOQGBBZIBN-FLFQWRMESA-N	967.8672424	791.9715	8265.156667	83863.54473	14097.712	11395.46308	15614.528	9738.487	119418.1343	63504	59057.6364	104442.3336	90048.77795	88879.20347
10636	TAG(16:0/16:0/18:4)	0.896763308	NA	NA	YJCSVXVCOAUWPX-PUROTXAUSA-N	849.695766	668.3325	6101.265882	8793.17	11247.27824	8208.7105	8326.883353	4788.972	16260.88712	10466.46456	9469.1025	12719.44906	12087.40853	12943.64727
11561	TAG(17:2/18:1/18:1)	0.896734462	NA	NA	XLAMJNAHPKFOHK-NJALSDIMSA-N	891.7427911	698.925	3492.56808	5706.078529	5169.642	3783.787529	5521.561719	2926.173783	8361.640269	4311.315	4650.447667	5705.267143	5456.091	4094.46
12544	TAG(16:0/20:0/20:0)	0.896733	NA	NA	SXOXZWKQBXKGCG-UHFFFAOYSA-N	941.8518658	790.85	3419.65	24989.535	4705.635462	4795.792846	4906.551857	4616.341333	33564.79392	27825.399	23071.62	34211.514	29881.6116	42319.77185
8877	TAG(14:0/14:0/16:1)	0.896678538	NA	NA	KQEHALNICAFZDI-RWEWTDSWSA-N	771.6485825	656.91	11031.11937	6272.5194	13664.62839	5803.102941	5457.09675	3273.41	12732.57106	9754.824056	8982.710053	11005.33867	8009.815625	10095.15889
11220	TAG(16:1/18:2/18:2)	0.896632231	NA	NA	DZUGWYNHCGIUTA-JJZGRHHDSA-N	875.7121499	678.235	7383.922941	16532.67805	19577.332	10502.08824	13998.14149	5390.896875	16761.22941	17203.60533	20043.16218	23017.57939	15031.28	18033.19258
11734	TAG(17:1/17:1/20:5)	0.896409385	NA	NA	PMMWAJCHQXBQAP-JIWZZYBSSA-N	899.7118493	665.084	4919.557306	5679.984	9757.819853	8407.128097	6031.035016	3439.525767	12555.53557	7631.014696	7428.19	10549.023	12067.84005	8647.0318
10897	TAG(16:1/16:1/19:3)	0.896396308	NA	NA	FYHAHKNWUZHDBK-GWAHXULASA-N	861.7540995	682.9835	1171.909222	3660.310357	2180.6852	1709.16875	1308.4728	676.947	10914.189	7340.809333	6365.414077	9563.054846	7909.44	10779.05143
12184	TAG(18:3/18:3/20:4)	0.896119846	NA	NA	IVYBYIYBTOGHIR-DUHOXMSISA-N	921.7474655	655.1745	2951.7488	5330.393824	4084.786875	4981.916875	6836.120762	4154.514691	6550.588687	4843.810714	5112.124294	5887.246	4910.85375	4802.329231
13727	TAG(19:4/22:2/22:2)	0.896056	NA	NA	CZEUXICISAPKHA-GZIZUTHDSA-N	1023.812918	775.719	184.566508	1352.926476	371.1397095	297.0659058	492.2602983	300.5837402	1789.375	1189.098779	1106.689929	1358.156182	994.149	1653.888
11882	TAG(14:3/20:3/21:5)	0.895692923	NA	NA	DJDBLPDRTXZPDU-LSVZQESTSA-N	905.6631879	499.1985	8071.312667	4696.252	1087.9	9715.405079	10277.20571	13606.2451	6694.731212	8429.61513	939.8033333	10331.21846	11913.18729	2178.7332
12112	TAG(18:1/18:1/19:3)	0.894804385	NA	NA	ZWKKTRIUDFNDBW-QNCVTWOLSA-N	917.7597547	707.922	2270.4665	4791.906738	4444.740529	4079.933793	3663.701053	2688.239211	2865.828	606.32	4046.071458	4109.391929	6242.110767	4291.197935
12656	TAG(18:1/18:1/21:2)	0.894772	NA	NA	FQXUWBXBRJVMEY-WETMBJQPSA-N	947.840371	775.3535	3908.9645	14273.02653	7172.535217	7020.459238	13953.38442	5129.682632	17498.14737	9464.434571	12002.01345	16539.53603	13705.09929	12483.63333
13679	TAG(18:1/22:1/22:1)	0.894605308	NA	NA	LEUQGYDZSJOWKG-MIWAFWMKSA-N	1019.978036	774.896	214.629534	1756.631	499.59	380.075	505.5555556	164.4995117	2871.1425	3653.56	2222.977353	3285.80525	2421.835	3951.24575
10769	TAG(12:1/19:0/19:0)	0.894354846	NA	NA	UYQYJBWTICSBOP-NECWGFRUSA-N	855.6885292	695.044	4109.004	2953.434167	3064.691667	2752.503462	2670.7485	2003.319188	3789.000923	3279.358	2922.367	3319.36	2686.752	3437.065385
13466	TAG(18:2/22:5/22:5)	0.894344692	NA	NA	KOUQFQJEAVICCY-BMZQAHEISA-N	1001.761257	670.143	507.292095	638.0859375	654.9043274	692.6316586	399.6807997	470.4334513	511.4716187	460.4322174	454.7815663	503.7902961	809.4256364	373.3863525
13096	TAG(16:1/22:5/22:5)	0.894320769	NA	NA	UTHCHIMAUGLYEZ-JMCKEDEWSA-N	975.7444301	662.424	933.2516833	1732.800551	1319.503875	1844.745774	1430.457017	1107.25	1548.915184	1127.815344	1422.024912	1467.233061	807.41	1275.969834
11213	TAG(16:4/16:4/21:4)	0.894080923	NA	NA	ANWUWUVBHQDGKZ-IQRSTDPJSA-N	875.5177678	467.6885	11159.69741	8294.151692	7637.094053	7196.6325	7138.043478	9733.016471	9518.771419	9546.526316	9628.887857	8653.527	5671.969722	5931.0975
12884	TAG(18:1/18:1/22:2)	0.893786385	NA	NA	SPFZUVXNQBSMSE-QFACYJBGSA-N	961.9001042	724.2955	3752.042357	6105.045016	8957.23	6465.54	3787.536691	3127.107692	9800.206517	11649.857	8584.389573	6168.56	5627.6	9105.686448
11132	TAG(16:1/18:3/18:3)	0.893716	NA	NA	SAKXPJDNWZNORC-YZMANTQLSA-N	871.6819341	641.386	1183.854903	854.5749383	1451.483114	1533.324585	1218.300313	1048.048479	1000.35	794.511	1720.244315	1887.101373	1422.912974	1716.75469
13209	TAG(20:1/20:3/20:3)	0.893670615	NA	NA	ZZJRLQIUSRLFIT-HFVHPCLDSA-N	983.8068571	722.057	2045.800174	4975.769563	3439.6125	2935.44	3262.407688	1899.529412	8723.729765	5424.586667	6787.0005	6869.175	7507.12	6255.639
12078	TAG(18:1/18:1/19:4)	0.893612077	NA	NA	OGCYYDMULIWHHD-RXCRFKTESA-N	915.6871563	665.655	1484.197467	802.9861	2690.998818	2332.147153	1598.6475	1061.946687	3298.386706	2199.118091	2509.273172	3197.39388	3747.7002	2483.25805
12539	TAG(18:1/18:1/21:5)	0.893349923	NA	NA	SATOMKUZECULEM-WKADVWEVSA-N	941.7218806	723.212	1374.6	2172.8975	2885.755385	1475.505151	1050.243083	800.870558	4056.62075	3235.43	3375.596917	3679.507	3492.888889	3472.677
11173	TAG(16:1/16:1/20:4)	0.893003538	NA	NA	VQOXABZZOUFQCP-LNEKTYGSSA-N	873.6965951	662.2585	4070.275	3796.880235	5545.0687	4242.6846	3561.769125	3350.670545	8797.024	6503.49824	7168.850545	8619.124621	7640.811053	5587.564952
11690	TAG(14:0/20:4/20:4)	0.892905769	NA	NA	AXKAKJJNQURYJN-LSQTZDRISA-N	897.6975946	647.045	589.6272321	1172.024451	1011.2	1988.00105	1067.329571	1062.540554	2633.765503	2038.324988	1576.440985	1293.742154	1511.794375	1777.472245
11129	TAG(17:1/17:1/18:5)	0.892388231	NA	NA	RYLDCBKIXVXYEA-CBLSEDQRSA-N	871.6916572	414.095	19911.92	25715.74056	26956.23671	24552.98081	25218.29121	17231.9035	29325.05584	24045.106	20199.88526	28166.24924	23813.76976	25738.1893
13756	TAG(20:0/20:0/22:0)	0.892220308	NA	NA	RZBGTDVLCODSBN-UHFFFAOYSA-N	1025.946964	840.792	338.4048462	2386.749	414.6002125	472.5140541	633.1201746	686.8452	1701.440333	1597.524	1338.7488	2158.833602	1913.512941	2711.63325
11738	TAG(17:0/17:0/19:0)	0.892115231	NA	NA	VGHZSSCGGGOBSS-UHFFFAOYSA-N	899.7852434	777.431	456.0766667	1298.743866	414.5649338	624.3667603	1238.993454	632.7877808	1757.514191	934.56	763.7285714	1463.584595	1263.68	1924.138
9685	PMeOH(22:2/20:4)	0.892081	NA	NA	BSOODLORJXUTPM-ZHPBCBMUSA-N	808.5700669	318.645	101079.1131	62164.1825	206284.2155	318493.5934	371137.365	206095.5776	246568.25	127180.3203	242310.1493	258952.636	38177.10507	233121.3728
13213	TAG(18:1/21:3/21:3)	0.892079154	NA	NA	BUGIUJOXOUHGEL-CJPDRVKDSA-N	983.8002346	703.638	632.889348	1089.651489	1013.799119	476.9440965	934.7602492	709.8866882	1337.187519	640.23725	1213.216694	1171.832829	1332.725023	816.0970052
11881	TAG(16:0/19:2/19:2)	0.892058	NA	NA	ACSBVHOAAHWHBZ-VFKHURCQSA-N	905.7386173	730.007	1492.0326	3313.306	1638.555629	1490.441325	3372.2325	2784.841	4497.19125	1812.989319	954.7583008	1786.514021	3541.59	2673.531429
6352	PE(14:0/16:1)	0.891519154	NA	NA	AZKOMSGSPCBHKK-SQFISAMPSA-N	662.4753876	318.9235	10435.372	2626.26	12263.70358	9539.6875	6978.9	3327.387	5793.4125	4468.289667	4918.725	5370.796667	3755.468571	5094.308571
11226	TAG(16:0/16:0/20:5)	0.891488462	NA	NA	MKRZSXAKFYWUAW-HRDWKEGWSA-N	875.7028075	650.5205	2770.310885	1895.1672	1070.523083	1752.018465	1424.33596	1330.896387	2545.688626	1903.993814	2145.20874	2913.144235	2587.663318	1903.948325
12235	TAG(18:1/18:1/19:0)	0.891430308	NA	NA	BHZBNIOOFFAFKX-XFUYORNGSA-N	923.8328004	771.1215	3315.247158	11346.32818	5643.248333	4615.032143	4728.365468	3047.954678	14523.52444	9133.12175	10267.36761	13009.234	10556.99408	12069.09556
9397	TAG(12:3/17:0/17:0)	0.891257769	NA	NA	MUKOBKNKHNLIKV-HHMLNSQASA-N	795.6485852	640.684	2305.25719	2006.832429	2008.454438	1498.209139	1951.509258	1211.907929	3533.305263	2004.6635	2421.664	2526.579	2580.2975	2067.969
9799	TAG(15:0/15:0/17:1)	0.891249615	NA	NA	UXGFDKDAJJLEAT-WCTVFOPTSA-N	813.686208	671.314	3276.142368	2442.767375	1717.530453	2494.550739	1744.582086	2086.617188	2166.874184	2021.593429	2346.756345	2149.724067	2122.112041	2440.772061
12151	TAG(18:1/18:1/19:2)	0.891058692	NA	NA	QFPAAVNTMZUHBG-NXWUSTFBSA-N	919.7748104	718.582	1691.406857	3598.835	2698.248333	2338.051	3500.268714	2202.794118	6471.327077	4025.863636	5040.487059	6713.878714	5331.960846	4137.143
5974	TAG(12:1/12:3/12:3)	0.891033923	NA	NA	SCBSVQQDBKUGBA-PDRLHJJKSA-N	647.4222209	159.076	1380.0675	1601.893333	1701.735385	2506.8483	2089.811889	1822.09575	2692.655455	2676.574333	2735.738182	2991.876	2688.861	3014.5374
12717	TAG(16:1/21:4/21:4)	0.890709385	NA	NA	MOSSRTIOMNDHEK-GMVIGSKTSA-N	951.7629669	628.072	1371.146214	3218.612667	3118.788636	3149.4491	2128.067556	1431.5056	1556.495544	1825.460179	1790.186933	1822.552016	2517.719556	2463.440588
12859	TAG(18:1/20:2/20:2)	0.890582538	NA	NA	LXEJZQQYTGAQGN-LNZLXKATSA-N	959.7982851	719.676	2245.010625	7756.565	4685.380623	4340.815202	5073.275417	3682.078962	10133.94924	5316.108538	6079.635	8165.44	7774.826385	7693.844526
9853	BMP(18:1/20:3)	0.890472615	NA	NA	ZZSRFGIXMGIDEH-ZYKQNZMBSA-N	816.5978751	324.1685	3336.820465	5039.608	5378.163586	4372.989105	5688.539429	3484.195709	6150.556125	3049.908517	3153.05375	1677.921429	4941.621094	4662.638075
11696	TAG(16:0/16:0/21:1)	0.890285769	NA	NA	GKCCPQZSZBCBJD-ZIADKAODSA-N	897.7346036	724.152	25810.42371	29791.4998	31757.074	25377.66	22677.19947	18687.68	39820.77233	35967.12187	33727.36837	37903.6357	33587.48307	35732.97
13132	TAG(19:0/19:0/21:3)	0.890284231	NA	NA	GKWOPGNDJZLPCI-KDFOPKTPSA-N	977.8858167	804.37	5990.034389	10725.19127	4375.538462	2775.283167	2584.56	6272.825213	12307.39286	10671.90408	11057.99331	15219.76218	18557.25985	12037.50021
12046	TAG(17:1/17:1/21:5)	0.890191231	NA	NA	NMAZENCEKGIVGF-LNJHBZRASA-N	913.72704	675.734	187.9995548	416.8485832	1162.587535	569.9866667	388.7365356	367.199173	1210.162154	713.625	667.3866667	1070.140909	1372.463594	1039.658182
12995	TAG(18:0/20:0/20:0)	0.890160769	NA	NA	JWFYUJLOEJEIEC-UHFFFAOYSA-N	969.8804404	808.5405	1949.22	20765.46881	2552.214462	2758.9504	2837.229	3725.944333	15668.61313	11163.412	12328.40247	17664.12588	15481.84	21101.03947
11845	TAG(17:0/17:0/20:5)	0.890073846	NA	NA	CZNAEULIOKMPIT-UKBCZQRXSA-N	903.8194687	649.754	275.5021973	386.8638742	401.2560686	338.0637381	605.1940918	200.1694412	333.0780465	177.1442413	259.4812283	650.2912292	524.5014954	261.3630676
13290	TAG(20:0/20:0/20:4)	0.890069077	NA	NA	PORGMKLTIBAGKT-XQRCKKHBSA-N	989.8526876	763.186	3555.870667	12757.119	7284.33	4610.058955	5909.343188	4012.535947	15044.14976	12987	14017.15412	16497.3825	11868.10625	14559.72881
7304	TAG(12:2/14:3/14:3)	0.890030231	NA	NA	FRLMNMRECWPESY-RIYPNKFVSA-N	701.5713313	479.888	1026.74236	1468.45396	2261.782082	13321.79986	1001.301514	715.9147583	1568.681641	412.9560343	648.818222	1685.295395	1514.858462	1290.356223
10076	PMeOH(22:5/22:6)	0.889931308	NA	NA	TUTGRPQTZNQHAV-XPTQMGEGSA-N	826.5373119	305.591	21328.21941	17064.53624	25034.72353	30649.92247	34264.97687	20472.74088	19682.44031	11285.79822	14758.31841	19565.75119	18425.04857	19777.19863
13885	TAG(21:1/21:1/22:5)	0.889796538	NA	NA	XBAXLAWHVCFDOP-CSOWGDIDSA-N	1039.870491	756.981	527.0473714	972.4689333	622.6187415	574.6195286	896.3769231	258.2571411	1456.216653	712.1635714	1021.826767	1088.056115	761.3583333	443.6337515
13032	TAG(19:1/19:1/21:4)	0.889568077	NA	NA	ZFHRFXRZXQPBEA-BOWBBHBGSA-N	971.8067486	729.3455	798.5441386	1252.55	717.2557068	850.1829177	599.564	581.4150779	1698.006667	1108.8894	803.25	1301.811429	1590.873047	1436.419286
10406	TAG(15:0/17:1/17:1)	0.889427923	NA	NA	PKVBTDVUJOJERN-GEADDECUSA-N	839.7118269	693.623	17623.2912	13099.38833	13461.17389	11339.57835	11337.12863	10206.18573	20317.42517	15705.83812	14276.36	18689.88471	16211.27653	17683.5545
12310	TAG(17:0/17:0/21:0)	0.889389077	NA	NA	NCRKIQAWNPZMKK-UHFFFAOYSA-N	927.8626247	801.605	2638.837552	23051.7468	6525.9012	5545.1385	6394.843333	4286.332764	35905.76	27712.32447	22426.12533	35461.8054	26391.47429	30739.5
11520	TAG(17:1/17:1/19:3)	0.889362615	NA	NA	DJQDMNGGAHTZKM-RWUJBTAXSA-N	889.7274699	685.9355	1826.928481	2263.1028	3706.063136	2138.857286	4205.92	1680.759701	2905.306286	1217.291417	1126.285714	1734.93	1695.76	1343.36325
13188	TAG(19:1/19:1/22:6)	0.889246538	NA	NA	UZVVZMQGZJJIQZ-IZUKWTDVSA-N	981.8874341	732.4705	712.5165667	2319.2	993.311625	572.0333333	1028.3	749.586	1268.174	1251.721333	1212.488333	1918.8404	3754.566316	1235.4325
13955	TAG(20:1/22:1/22:1)	0.889083462	NA	NA	QYBDNPKXGIKXKL-BCWOAQIMSA-N	1048.012187	791.965	314.9232396	2231.84	668.3935	427.8254284	827.685375	554.9022	2046.625	1854.94	2036.971182	2771.953846	1728.886091	2551.986364
14133	TAG(22:1/22:1/22:2)	0.888913231	NA	NA	NPJKPBCWBXKYNE-PTFACABLSA-N	1073.947344	809.6105	454.7861938	1032.052727	586.9775391	393.4223557	470.4862061	277.6146958	908.012085	798.3071667	923.8447059	1160.181818	1052.5076	1006.741538
8611	TAG(14:0/14:0/15:0)	0.888904769	NA	NA	BIVVSKATUZHURG-UHFFFAOYSA-N	759.6711996	665.777	1517.348333	5056.06125	3080.74	3564.0665	5029.640308	2267.220636	2008.249174	718.7533333	1049.039063	2020.67775	1976.317605	1719.144
8538	PEtOH(13:0/24:4)	0.888577846	NA	NA	HTSARVGTAXOMGH-BLFZPKBOSA-N	756.5517392	400.4285	422588.5438	278960.3359	505386.426	462956.368	458510.9993	561873.26	323767.5448	306980.0631	343355.7926	363966.1656	447268.8268	325082.64
10353	TAG(13:1/18:1/18:1)	0.888525154	NA	NA	VOBDFARTBFCYLJ-JBRWGPMISA-N	837.6370642	644.545	175.2928748	408.4429133	287.6435089	41.47440592	59.68150548	174.3443885	716.3069	476.9031513	703	157.4526774	219.9199677	165.1642914
11697	TAG(17:1/18:0/18:0)	0.888387769	NA	NA	PFIODDOEBWDLQX-MEIHLTSWSA-N	897.7895109	748.793	6467.668	25757.17387	12017.80894	12645.2553	13263.28879	10886.87413	32709.47794	21600.43571	22892.65906	28314.03235	22484.26324	27892.45627
12649	TAG(18:1/20:5/20:5)	0.888331538	NA	NA	BHNZVYBODMKEQT-CXHFGHJQSA-N	947.7129163	643.431	365.051239	509.362536	369.1233453	607.9789673	552.6745605	505.2496659	552.2987823	427.1193141	500.829071	556.168986	854.2916131	297.7736624
12996	TAG(19:1/19:1/21:5)	0.888289077	NA	NA	UJJHESZVAKYVGS-ARVGSKIXSA-N	969.8243372	750.292	719.2008	5171.035643	2873.455048	1224.522857	5720.009	2572.663333	4492.446727	2855.847273	1731.84	2396.654778	4195.580308	3678.632308
8479	TAG(13:1/15:1/15:1)	0.888285538	NA	NA	KSZZVFNVDJAQIY-QMJZYSMNSA-N	753.5624244	449.214	159025.0898	313360.7151	190390.2072	186417.3	197335.074	140620.03	288536.22	199680.8197	215372.0843	239186.8548	232487.376	275426.2513
9792	TAG(15:1/16:0/16:0)	0.888159	NA	NA	JWQTZRIFIGSJAC-UZYVYHOESA-N	813.6956331	691.206	21658.49143	12145.185	12016.75963	10377.08386	10800.0006	10342.54676	16575.58558	11400.37935	12558.47579	14791.17889	12608.86121	13178.1151
9141	TAG(12:0/12:0/21:2)	0.888028385	NA	NA	KPLXFWRCEDAUFJ-RIXDPRHCSA-N	783.6490615	648.5285	3485.9	630.37	2163.611117	2640.248596	2678.879179	1636.490854	1064.0682	874.881	2037.106661	2295.950953	1968.080221	2473.869202
11735	TAG(14:3/20:2/20:2)	0.887986538	NA	NA	SWLAKAKONWRHCU-AKUPSTCTSA-N	899.7479575	741.099	13243.00936	20994.48	17523.418	15061.44369	14883.61673	13919.80929	24669.813	20645.94615	18879.29829	23839.044	29909.43468	21160.82713
7219	HexCer/NS(d18:2/16:0)	0.887883538	NA	NA	VCLOTRNDBUPTQD-ZNPGVSGMSA-N	698.4434543	326.747	9606.368571	5552.542	9136.409091	10543.6227	4599.382	2944.933333	8469.319625	3845.4	3282.208	5053.708571	6028.4334	4051.666667
10621	PEtOH(19:0/24:0)	0.887670231	NA	NA	DJMHSFBZGGBTGC-UHFFFAOYSA-N	848.6979921	560.021	9692.892632	11593.75289	16319.46	18202.98816	17112.53824	13682.97584	17020.02705	13413.85263	16006.49785	20941.26885	21078.77505	22091.459
9679	PMeOH(16:2/26:4)	0.887670231	NA	NA	JQPYHLHQJFZYNA-YEEAZEEOSA-N	808.5844445	352.84	384690.4608	546161.7226	522660.4439	445534.8613	860956.5021	614859.58	496174.8985	276762.6053	354386.2493	437444.4541	465411.8317	395908.6391
10542	TAG(16:1/16:1/18:4)	0.887543462	NA	NA	KVTKHLLQSGQZKC-QBCCKPFESA-N	845.6646442	637.66	356.4785621	693.7424316	814.6243639	826.0130848	728.0869141	352.3323642	1362.187554	935.8045451	952.0564575	833.2366	671.2313522	1022.804077
8700	TAG(14:1/15:2/15:2)	0.887350923	NA	NA	IERNLPLGMCYXDY-WWXHSGOKSA-N	763.6036532	380.102	13726.4484	17083.79158	19635.70248	21185.07528	17556.45442	11613.59297	29088.54941	33627.72	20976.12324	8378.97	18862.6179	32835.67137
10804	TAG(12:0/19:0/19:0)	0.887264231	NA	NA	ATKIBOYJWMGSDL-UHFFFAOYSA-N	857.7376929	752.516	5530.009438	7970.787625	7454.5128	4352.81	5996.072727	6040.638333	13960.70909	12984.92625	14279.54133	13366.29982	11483.08889	13450.5
13264	TAG(20:1/20:1/20:3)	0.887189769	NA	NA	NAZBWUYFIUKAKG-GJHAKFATSA-N	987.9154403	726.019	1674.205077	2515.945267	5073.35175	3157.208571	2147.543333	1643.430385	6624.964706	6289.728	4457.232064	5914.749286	4873.424	5394.269867
11841	TAG(16:0/16:0/22:5)	0.887165	NA	NA	JKYPCWURBUPJMX-XNDBILRSSA-N	903.7621257	877.1305	837.6155243	1235.429883	1223.51062	1067.181818	741.9903564	1076.133046	1047.709427	828.2661818	1325.193292	944.594	1027.032633	818.0734
12270	TAG(18:0/18:0/19:1)	0.887032462	NA	NA	WZGRNKRQYVNZKZ-PNOGMODKSA-N	925.8213053	765.646	3166.5075	13492.50353	4179.4625	4894.293091	4071.148812	2545.655062	21104.95385	18406.6039	12688.632	18110.74833	13072.87512	16693.48261
12789	TAG(19:2/19:2/20:3)	0.886905462	NA	NA	VUMPHKWMRMOPDQ-WOKAVHRUSA-N	955.7828525	785.64	923.8070401	1772.235372	1333.467346	1132.717896	1164.137988	764.7112732	3654.551527	2096.073	2908.988333	3287.011818	3370.815448	3086.296488
8613	TAG(14:3/15:2/15:2)	0.886861154	NA	NA	QKRJMMXITMNPTM-WWFNUEGHSA-N	759.5627271	333.92	52424.1158	89624.13824	89930.10813	86592.43117	123673.16	67067.34375	101212.0639	48883.68707	59459.80006	78929.42701	73328.80161	80835.7
12232	TAG(15:2/20:0/20:0)	0.886810615	NA	NA	MRKOXBGIVAALQT-LPRUQQNVSA-N	923.817278	886.1	11134.64385	13171.03333	9882.370833	11527.00308	10618.3421	11899.00614	12588.99573	12012.34211	11943.129	12768.20211	11922.38142	10370.64253
11480	TAG(17:1/17:1/19:4)	0.886806769	NA	NA	LGFOHBVUAPDWCR-KHYAVSBBSA-N	887.7495291	724.174	4056.958885	9081.397555	6161.733333	6149.4	7182.3392	4934.551429	12661.4934	7500.78875	8647.778176	11525.6044	10686.13073	9322.64488
8256	TAG(14:0/14:0/14:1)	0.886548154	NA	NA	DOEBPNOTMREOMP-SSZFMOIBSA-N	743.6175851	631.207	3158.205737	1931.664465	1974.503667	2647.3495	2912.813857	1430.376471	3606.53725	2868.620526	2488.46325	3576.970176	2091.9	3359.5485
9720	PS(14:1/24:4)	0.886474	NA	NA	ODQMRGBEVNGECP-REJVNYKHSA-N	810.5610175	288.037	1098.378	822.1745455	1693.279785	1227.444	4787.819542	1246.71	5088.684	991.6525269	1380.895514	3450.0879	4725.914571	4087.0425
12972	TAG(19:3/19:3/21:2)	0.886372846	NA	NA	KVUFVEMUFGYTBC-SWBZZULVSA-N	967.778231	695.721	2928.23989	2725.025195	2934.998726	3334.721644	3327.136613	3311.306268	2459.744449	2900.894165	3224.972652	3054.229492	3198.819237	2882.284122
12302	TAG(17:0/17:0/22:7)	0.886296769	NA	NA	YQOTUUQRNFLUPI-TWXJDJKCSA-N	927.755926	496.8515	2464.89978	3904.867578	4252.737563	5319.08	3512.338462	1064.836667	4825.173937	3557.084269	4466.608333	5161.957875	4006.328906	2613.54
13732	TAG(18:1/22:0/22:0)	0.886244077	NA	NA	AFWVVPIAVLFQOY-FLFQWRMESA-N	1023.930951	824.149	2143.3196	12872.50465	2276.003714	2641.384241	1876.695412	1378.616	12344.83023	10176.13739	13622.85045	18012.50889	9718.496286	25031.26
13386	TAG(20:0/20:0/20:1)	0.885877538	NA	NA	YNDXXWKSWMKVGO-FVDSYPCUSA-N	995.9219535	782.243	226.569114	541.5236138	449.4619446	510.6058444	735.933849	504.970459	1049.85376	699.4102478	903.7811551	1446.147321	1168.092204	1165.678643
8534	HexCer/NS(d18:1/20:0)	0.885833846	NA	NA	DFELABABMXOKTD-QOSDPKFLSA-N	756.6347087	468.991	11769.96	38468.48808	10730.016	14031.165	7629.06	16376.12	31087.82443	30387.6	23795.60171	31546.42857	30719.87143	36548.61714
8836	TAG(12:0/16:1/16:1)	0.885697923	NA	NA	PYCQOABHIDXAJU-YPAXQUSRSA-N	769.6330836	634.498	4020.2425	2923.643	2087.435	2528.272941	2962.361111	1760.325146	4759.581176	3417.878052	3364.240533	4262.356	2724.41	3424.138435
5931	TAG(12:2/12:3/12:3)	0.885323538	NA	NA	QNGLTXCMJBTURT-OBMDQZRNSA-N	645.4151631	573.064	5142.535	2031.057692	5078.487273	4596.110664	4937.448333	967.8342857	5421.10802	6412.252364	2818.83	4956.603158	2646.364286	5017.1625
13351	TAG(20:0/20:1/20:1)	0.885317231	NA	NA	QPNVLDQSHXVPMG-CDAVXRBQSA-N	993.883065	792.6655	10929.08295	66878.58259	29731.35586	14644.44	20713.66511	10362.24235	66713.18	61188.26529	53845.37231	61367.8125	52248.9	65957.85625
5337	Cer/NS(d18:1/22:1)	0.885290769	NA	NA	OINPSEGEBLVAKZ-MBXZFYGDSA-N	620.569697	485.238	2953.92	8065.08	7866.047712	9155.754562	6068.248526	4398.133641	21541.25778	14965.62054	16185.86	16895.46375	13687.24656	17436.23356
9493	TAG(12:1/17:0/17:0)	0.885182923	NA	NA	SGEWUCUGKSIPEI-OVXWJCGASA-N	799.5456898	435.995	5884.12	8719.54	6482.956146	6101.377333	7410.043667	5690.120689	9432.846777	4458.571765	6907.580376	5231.38	6549.441429	6116.1946
10099	TAG(14:3/14:3/21:2)	0.885179231	NA	NA	PXMHTHIQPWYFJG-XFWDLOOUSA-N	827.5804691	445.0085	15786.16	37957.98515	21248.09727	22695.28545	31629.6	13974.14	47230.99725	28281.1	35467.07792	50672.46791	37083.69225	39575.63271
13288	TAG(19:0/19:0/22:4)	0.885122462	NA	NA	QHUMCVBMKGCMME-CZQRWPQWSA-N	989.8321816	782.185	281.1669224	1127.793335	214.2478841	394.2045898	558.3644444	363.0670166	693.0152283	271.5919189	433.8775635	922.7925677	708	525.8305359
9190	PEtOH(20:5/20:5)	0.885082385	NA	NA	XOTQWVNUMWRMLQ-ALKOQTPGSA-N	786.5037273	351.084	18091.82	21378.36857	22705.608	28021.43673	26680.78543	16346.38221	36569.43407	27247.38	27682.11393	31705.588	23104.03959	30754.46065
9179	TAG(14:0/14:0/17:1)	0.884953846	NA	NA	FEAYBWPBXJBSRU-PNHLSOANSA-N	785.6643106	668.63	10278.65333	2794.015714	1683.75293	1669.345703	1760.971637	1276.310083	3961.777778	2087.1795	1674.389264	3261.50625	1583.19	2873.436364
12075	TAG(17:1/17:1/21:4)	0.884666692	NA	NA	RGMNUSAEDZGJIQ-VZVNHKBASA-N	915.7432845	691.5895	1525.305556	4018.752658	3905.393727	3598.755	3248.088421	1898.524444	4578.067455	3164.583	3727.92	3914.316	5185.718045	3224.006765
13161	TAG(19:0/20:1/20:1)	0.884435462	NA	NA	HPHPTMBQBDQEEM-RZEXXKRKSA-N	979.9828844	802.868	188.1143799	1275.818143	294.9994914	322.8211282	299.698249	267.117334	2028.766667	1559.1975	1505.700684	3851.381838	1586.3653	2460
9748	TAG(15:0/16:1/16:1)	0.884269	NA	NA	BQUIWVIBSXGNPH-RZEXXKRKSA-N	811.6766912	671.77	18572.11176	15432.79737	14581.828	14574.24268	14285.11153	14577.01703	16785.05895	14678.4149	14100.55111	28744.76633	16153.63924	14987.62033
5740	DAG(18:1/18:2)	0.884212538	NA	NA	BLZVZPYMHLXLHG-RQOIEFAZSA-N	636.5562734	484.984	99924.26471	155094.4828	156630.7765	135385.7776	189086.6334	109847.5682	93378.15653	42979.7375	61685.30875	81996.67	97060.67533	70182.93912
11266	TAG(16:4/16:4/21:3)	0.884209615	NA	NA	UDIXREHTYPQUDW-GNOPRNPFSA-N	877.5312475	506.468	1992.519474	2640.706667	2334.381941	2742.3349	1481.539143	1132.215137	2889.665429	2426.43	2132.470769	3129.411399	1592.1	3114.264
12725	TAG(19:0/19:1/19:1)	0.884029385	NA	NA	LGBGVYJTTFWKID-GIMNZITISA-N	951.8642033	787.0415	1337.750793	5408.180062	3254.472636	1902.317175	369.6875	1826.673571	8249.663941	5985.4275	7068.505737	2717.133333	2799.104	3176.053333
13104	TAG(19:2/20:1/20:1)	0.884019	NA	NA	GPRYDHJDQWNWDR-VVNZUKNQSA-N	975.8388637	754.498	380.4174992	1127.93967	553.1517112	311.1065204	1091.454269	623.4678204	2536.69	1174.633125	1449.088235	1537.575	1139.644	1679.455
9541	TAG(15:1/16:3/16:3)	0.883827231	NA	NA	PHRGNYABALOCCC-WVXCLNNOSA-N	801.6353347	664.212	1917.7575	1141.551208	1128.013835	433.0041429	987.0685714	1314.536804	1777.51875	1324.176	1322.891931	1563.776306	1405.810356	458.382
13704	TAG(20:1/20:1/22:0)	0.883655846	NA	NA	UPWRHEBKYKNKII-MIFGFRIJSA-N	1021.884934	819.715	546.203895	469.5268999	473.4922319	427.8265287	548.3175659	377.2379338	396.9196	675.2294922	377.4342	873.4337616	678.9776204	1130.969209
13377	TAG(18:1/21:0/21:0)	0.883644692	NA	NA	IBNRSXWCWXBXSP-FLFQWRMESA-N	995.8992594	808.392	4087.290897	37487.32563	6886.053529	5263.058333	8120.928	5331.552353	32451.38088	44734.56	44958.61738	35285.03376	27769.93838	38859.76055
13654	TAG(18:2/22:1/22:1)	0.883591462	NA	NA	GQJSCUOTJOBCTD-BMKFKRALSA-N	1017.85988	798.734	61.72543674	353.5281006	219.1609192	143.9213664	323.6764069	173.6451939	208.1901042	252.5576904	285.4685059	473.3295776	112.8955078	153.1106669
13991	TAG(20:1/22:0/22:0)	0.883587462	NA	NA	FEVVXYSELXHRIH-IKPAITLHSA-N	1051.962722	840.7215	273.7809159	5517.249158	527.8113824	286.3711243	542.5662667	571.3858333	4823.969773	4676.561534	3105.880933	4274.238263	3141.402353	5530.51905
12763	TAG(18:0/18:0/21:1)	0.883472308	NA	NA	LYULTLLPAVQCMN-MEIHLTSWSA-N	953.8786436	801.923	2263.046677	11849.28981	5064.975421	4689.065412	3815.758857	2873.50024	19153.83566	15666.51425	13663.92386	20654.81024	14215.825	16480.167
12408	TAG(18:4/19:0/19:0)	0.883346769	NA	NA	XHIQRSNVXLHIJU-RKECGZOZSA-N	933.7690067	748.506	1789.728643	3593.623678	2522.73	2574.414429	3827.554199	3109.319909	2242.292698	1710.2475	1521.305833	2419.801549	1965.709595	2556.75
13263	TAG(20:0/20:0/20:5)	0.883285462	NA	NA	ZKCPJGUEGWADAV-NHMAQMMLSA-N	987.8378404	752.7	1550.068556	9025.44013	3531.864917	1575.389417	2719.907273	2600.900455	9600.071174	6963.4432	4461.62	9591.623045	7675.033333	8765.760826
13153	TAG(17:0/21:1/21:1)	0.883075923	NA	NA	OQAWEFNFXSTBRD-ZMYSONEWSA-N	979.8096782	760.952	1416.8	6688	3982.497	2118.769714	2911.225333	2210.624909	9787.543545	8935.879846	8799.57	7116.713571	7195.76	8635.490231
12799	TAG(18:3/20:2/20:2)	0.882943	NA	NA	IYYGLWBNONJKBA-VWSSNHFUSA-N	955.8109956	775.804	2136.7115	9195.368	3310.057385	2511.116571	2911.853667	2291.072727	20274.03418	8602.167167	9535.577333	10054.60509	9333.233333	12595.39857
13511	TAG(19:1/21:1/21:1)	0.882939923	NA	NA	PBQFQQPTINUTLI-OGHKGKHBSA-N	1005.88463	784.642	734.8041667	2657.792857	1431.205875	608.946	1377.875625	626.85	2819.25	2790.767571	2443.260429	2825.175833	393.3063333	2892.75
12722	TAG(18:0/18:0/21:2)	0.882896308	NA	NA	SASJOHIQRIOIMB-WRRCRXFXSA-N	951.8364993	767.1	2102.286278	11933.07474	3366.33475	2638.588889	3685.664062	2125.210059	15492.17288	12680.14882	11885.30013	14584.8	11545.91306	14265.351
12970	TAG(19:4/20:2/20:2)	0.882804308	NA	NA	OGBNDVFGNROVLU-XITXPYGISA-N	967.7393213	724.7135	0	1503.7775	950.9047075	550.5478516	443.3700256	115.2012329	3655.9604	2013.864478	2222.988	1879.26214	1279.982129	2395.066667
13899	TAG(20:4/22:1/22:1)	0.882670615	NA	NA	WIIMHEBSZNKTLY-ZLXKKQOUSA-N	1041.886883	773.031	185.7914718	1665.7578	1034.60808	837.5243056	1091.962203	731.2639289	1406.233563	1101.9145	959.2257778	2028.156429	1671.278	1241.196923
8220	TAG(12:1/12:1/18:0)	0.882656462	NA	NA	GMISXVDJFWFAKJ-LBJSJSAUSA-N	741.6022223	607.2465	2115.876441	3083.661176	2755.990588	2778.969231	3309.937333	939.348	1998.447	1655.096471	1932.620709	1669.224462	1865.590511	1768.6047
2265	LPE(16:1)	0.882444923	NA	NA	DSOWUEHXZJUNID-FPLPWBNLSA-N	452.2775748	70.488	4801.229231	6573.024515	4739.801429	9326.6565	8513.207182	5911.640842	5001.436889	8454.432	11036.54596	9187.994108	5437.890929	11239.93908
13321	TAG(17:0/22:5/22:5)	0.882360231	NA	NA	IYGZKHWWVYHHRQ-OWNKSYQUSA-N	991.8120514	728.079	577.0351563	1407.177765	743.9996262	689.4156799	2171.502375	839.8824615	1081.6	776.8647614	568.8277588	913.3374023	996.5550156	638.62625
13192	TAG(15:1/22:0/22:0)	0.882330385	NA	NA	NCHKZHCCQOMNJI-UZYVYHOESA-N	981.910732	818.205	814.4071338	4425.552833	1442.423438	1434.704615	1933.132091	1318.57777	6053.320038	4790.190378	4702.261909	7416.169133	4425.777	5877.04625
12513	TAG(17:0/20:4/20:4)	0.882243308	NA	NA	WETOUFXZQVJYFM-HGVMEUEJSA-N	939.745156	683.87	734.1551514	1194.533333	762.2202925	728.4752919	845.6092224	632.9707845	1018.81723	1282.733053	1359.232427	1223.743998	763.2945668	1308.904364
8214	TAG(12:0/12:0/18:2)	0.882205154	NA	NA	WEEQWYIHJBKAGQ-MLRCXYDISA-N	741.5808283	587.0445	3067.3654	5398.328571	3393.991071	1587.700833	5038.776727	2138.198333	1977.525714	1743.07	4336.627286	2397.215333	3668.076923	3446.305714
12911	TAG(15:0/22:5/22:5)	0.882183	NA	NA	MWAONJXLRHDZSC-VYHNAMIMSA-N	963.7800932	708.056	667.4439031	1910.282636	1608.090091	1239.757813	2365.674	2021.523636	984.998	969.1911923	989.506	1561.937	2234.115	663.366
7350	TAG(12:2/12:2/16:3)	0.882159923	NA	NA	QLSBIRDFHOATHY-XEUSSORJSA-N	703.4154478	572.525	3511.135385	2496.9	1504.39131	1454.0042	2510.777778	3577.80725	2367.155418	3926.661625	3669.71	2051.159167	1537.656	1808.7111
13728	TAG(20:0/20:0/22:1)	0.882076615	NA	NA	AKLLRIJNXLTSPS-MVJHLKBCSA-N	1023.923538	807.655	1130.394847	7171.329444	1863.405714	1187.891846	2123.084	1079.630625	6892.744353	5993.884706	6074.739574	7457.04691	5702.754437	8074.009918
13155	TAG(17:2/22:7/22:7)	0.882029846	NA	NA	XPKRGIHPLVBYAF-DQQMRDFVSA-N	979.6731002	569.403	2981.139597	6454.114421	3597.098375	4940.42832	3819.999444	3333.808385	3741.132	2400.706421	1337.9409	4066.86245	3612	2763.03125
13614	TAG(20:1/20:1/22:4)	0.882019923	NA	NA	PINOMSMFBCKJHH-MEFCLSMJSA-N	1013.854857	756.048	905.9101748	4384.832375	1345.692	2138.082625	1934.523077	1338.233823	4109.213333	2961.211059	3341.846944	3389.026235	4563.948545	3409.48875
10128	TAG(14:1/14:1/21:5)	0.882009615	NA	NA	VTLPLJXMQINMIY-HITRLEJWSA-N	829.6521893	477.163	32878.9895	78157.66156	58931.65163	59805.65294	57792.486	25177.56875	118184.9681	59650.38781	79254.22313	100364.9755	96511.51125	112517.9567
10772	TAG(15:2/18:3/18:3)	0.881980231	NA	NA	OVMMKGQXAAFECL-PDKFGEESSA-N	855.6682414	646.8115	862.1061818	503.5855161	1394.3475	1868.9015	898.0359158	752.9096	936.9513092	618.7986908	505.2430191	480.4733276	596.6681586	776.9051285
13824	TAG(20:2/22:4/22:4)	0.881944615	NA	NA	NEVAUDXVLKIPLW-SBKFMUHGSA-N	1033.847838	777.574	614.7324544	1884.348811	651.3868421	447.8263636	933.3942857	548.25225	2469.391355	1508.917143	1956.283389	2038.8835	1406.24	2013.426154
13257	TAG(20:5/20:5/21:2)	0.881887308	NA	NA	KXLWMBWQJIRKJL-GTAMFWJZSA-N	987.7184621	702.642	510.8903503	608.2451332	865.9636579	584.0508606	606.3594457	563.7748474	1327.627982	752.7447754	477.8389689	975.9325337	715.36	805.409021
13975	TAG(20:0/22:1/22:1)	0.881786077	NA	NA	IEAILIQCOKKIIP-WANSBIPISA-N	1049.939132	807.961	535.158549	1613.491904	572.3266663	537.7445882	904.6299833	461.3227796	2620.009503	1919.045155	2255.059793	2424.873051	1902.008504	2452.636267
10494	TAG(16:5/17:1/17:1)	0.881734923	NA	NA	RDMVQCAKAVIFRW-OFRVRWCWSA-N	843.6575757	365.615	14166.24861	24091.05329	21562.48875	20469.56215	17404.4572	13949.28757	3292.532	15040.15071	12525.30462	15643.65333	20237.99015	15187.15
10635	TAG(16:4/17:0/17:0)	0.881580769	NA	NA	LWNPKLJMZBOKMC-RKECGZOZSA-N	849.6826974	511.242	17408.36864	20197.29417	32407.14458	21071.56636	24649.26008	17197.22581	39598.16968	14914.6525	24192.40367	41601.47277	28326.79287	32072.73333
12582	TAG(16:5/21:4/21:4)	0.881515	NA	NA	KOWIJXDDXUSERU-ODERNSSDSA-N	943.7049545	667.813	1955.795988	2029.351298	2203.684589	1923.112399	2158.296387	2240.452933	862.17	2486.803436	2140.814486	2600.556824	2162.125	2317.996271
11263	TAG(17:1/18:5/18:5)	0.881493308	NA	NA	NTORWSYLIWAPIY-VBQALDTDSA-N	877.6400175	493.018	14310.98831	13619.46169	16030.78843	20144.64	16708.89355	20481.50118	13948.58536	14084.22	15176.66925	19276.44141	17384.04	13733.34
9168	HexCer/NS(d18:1/22:0)	0.881460692	NA	NA	YIGARKIIFOHVPF-LAPDZXRHSA-N	784.6675948	508.648	61206.05769	76133.7	124757.3077	158632.5161	73605.52555	50972.99883	253842.4648	189437.3507	206449.8743	260438.5885	263224.9143	277083.6345
7627	TAG(12:0/12:0/16:1)	0.881337769	NA	NA	WJNINRKJPNNAAX-DQRAZIAOSA-N	715.5629727	582.592	10638.05538	18361.36243	13371.4897	15052.769	14712.40662	2825.28	13299.9565	16259.64548	12464.97065	15506.1599	13980.32154	10392.39615
10954	TAG(16:2/16:2/19:0)	0.881301769	NA	NA	BHYAWJKEHMXSDH-SHPRVHJESA-N	863.6936126	655.177	39212.37875	79546.16	52680.4026	58521.78	65535.03338	32110.3	108019.6341	77330.48062	76594.0236	95267.50606	91661.35438	101854.7
10496	TAG(15:0/15:0/19:0)	0.881279	NA	NA	DRPNOTUFZXNCIM-UHFFFAOYSA-N	843.734073	566.537	2100.571	4249.531435	5864.3616	7363.253333	3205.752449	2713.203529	4739.8008	3447.292358	5679.5686	9106.349556	7787.221875	9565.630455
7961	TAG(12:2/12:2/18:4)	0.881139769	NA	NA	CDODRXGTCDUQCN-WCCPBRKTSA-N	729.5728913	553.959	2053.68042	3129.497273	830.85	3578.235375	1984.786479	1391.26025	2198.6255	2567.195833	2417.675	4197.368182	3053.9925	2914.570786
14056	TAG(22:0/22:5/22:5)	0.881055462	NA	NA	CGIDYRDKQLZRCC-VETILFJWSA-N	1061.879708	792.934	279.5219218	943.8	449.7605088	430.1261509	379.0447769	334.0066708	1101.672267	588.703125	660.5535889	852.3341252	757.4123333	764.6814242
12904	TAG(20:5/20:6/20:6)	0.880969462	NA	NA	IABFRFXMTMKFSI-KUQSJCDCSA-N	963.6336296	531.483	2532.146667	3229.486364	4746.588213	4740.804882	4657.613083	2850.771533	3529.505833	2085.445714	3755.028125	4689.592857	5240.371231	4892.065917
13936	TAG(20:2/22:1/22:1)	0.880829846	NA	NA	ZUEJJSVWIRYEKC-OOQVZHJWSA-N	1045.916455	794.3365	375.8802	3437.986118	1501.76	727.6656494	403.7466667	751.6417881	3465.404706	2281.941333	2797.503071	2552.85195	2283.854167	2721.436667
13347	TAG(17:1/22:4/22:4)	0.880527154	NA	NA	LQLLUAWGZBBBPW-SVAHQDNXSA-N	993.7663192	742.93	656.2496338	1331.708538	664.646	393.9116699	1028.387396	836.0699574	1575.4635	2592.412	1849.5082	4324.46962	3472.6896	2084.44775
13154	TAG(19:1/19:1/21:0)	0.880427923	NA	NA	RMNOBBRRWHBXJG-YIVISXGPSA-N	979.8665688	783.699	3610.09	9860.294118	4499.2806	4807.345565	5196.106941	4313.47883	10134.60933	8087.032632	10207.25472	9496.904667	7702.293333	8922.06
13534	TAG(17:0/22:1/22:1)	0.880348	NA	NA	RPRLGLPTDYFXNL-UOALMSBLSA-N	1007.840677	777.0905	1910.919375	5192.0295	3781.042421	2564.259176	2964.437333	2458.554348	6506.809448	5376.286273	5528.272313	5290.248	4644.374857	5614.591429
9121	PEtOH(13:1/26:4)	0.880123308	NA	NA	ZCCWKMSXOIZILB-JBEFUFEJSA-N	782.5683237	895.394	1883.538462	1668.641476	1917.084154	1578.357644	1900.283	1439.321531	2884.640349	1526.128313	1803.890813	1349.572347	2124.874442	1183.480835
12365	PEtOH(23:0/26:1)	0.880123308	NA	NA	CRVRCKVYCJLFLL-BZZOAKBMSA-N	930.795914	884.295	2755.604647	1970.546267	2372.098875	2455.92	3066.6499	3066.344727	2382.786857	3432.26933	1741.570714	2331.439813	2588.993743	1859.403706
12958	PMeOH(27:0/26:4)	0.880123308	NA	NA	XTVZXWBGZHTEEJ-UNUCBTHRSA-N	966.8552621	775.712	11463.21394	63869.68	25456.16389	12684.17267	21182.23059	10972.68088	91682.56	75980.74625	68553.3262	82787.89773	64784.9555	78078
12319	PMeOH(24:1/26:1)	0.880123308	NA	NA	XPHLRQWFKKSQJN-HKOLQMFGSA-N	928.7465209	686.238	6158.466313	14908.4641	18966.00036	17023.70942	11008.46667	10275.1515	25914.8736	16872.87279	17433.67128	23822.46658	25362.986	20124.12
8335	PEtOH(12:0/24:2)	0.880123308	NA	NA	BPWUSGISGLNUNX-LTXDKZCQSA-N	746.6170156	632.414	951.5338462	821.8922222	974.4545455	4796.4675	6861.065625	946.1230769	631.8305	867.0836842	757.7763636	1177.648	845.4875	4239.4775
11074	PMeOH(20:0/26:4)	0.880123308	NA	NA	YLKBCNRAZNVEIT-QOWFJZTNSA-N	868.6508058	577.326	1077.957825	1742.083694	1367.372124	1419.5493	773.0991211	9896	834.1242828	1152.390747	675.48	1217.454498	1194.511922	1262.236206
10692	PEtOH(26:2/18:3)	0.880123308	NA	NA	VRCUDHFKGLRCEU-RZBDHLQVSA-N	852.6480159	575.287	13493.6	23896.85833	26232.58	30461.28	22402.96153	11560.54892	24077.85545	14694.83143	16702.33	20780.16	20176.36	25157.65993
11024	PEtOH(27:0/18:5)	0.880123308	NA	NA	ZXIOEGZHFLNEEX-QAKVXFDRSA-N	866.7114396	567.214	3224.445714	3910.648833	8389.584652	10621.77157	6877.211793	5356.570839	9730.028222	4729.421769	9617.48686	10746.94129	7538.812308	14414.20175
12162	PMeOH(24:2/26:4)	0.880123308	NA	NA	NXJMJUQNBAXTEF-XFZYBORHSA-N	920.7071102	565.624	30078.54967	30820.75714	49579.40494	51738.496	42388.51313	27062.945	23650.7775	19751.02859	22378.04719	23655.17084	23621.28235	19162.21
11300	PEtOH(20:2/26:4)	0.880123308	NA	NA	UPOXCSSGEJUPNX-VLZNVXKRSA-N	878.6988688	559.102	14114.05073	20881.98171	16616.938	21551.78504	13858.572	7904.812969	24423.41559	18873.61042	24430.4595	21402.72091	20827.43267	25833.37036
9863	PEtOH(15:0/26:2)	0.880123308	NA	NA	ARKJZIFAHDEDBZ-RRFGMPLOSA-N	816.7201804	556.526	839.6608276	2569.057961	2062.102707	3069.443283	2671.042725	1712.418953	3593.516625	3723.919464	3293.588333	6355.279541	4397.772629	5608.3833
10044	PMeOH(19:1/24:4)	0.880123308	NA	NA	WNLCPZKSUSYPKS-SXBNOHPFSA-N	824.6157115	542.8	25489.61608	46267.12967	37487.59515	48621.75786	29202.64333	18878.13	53965.73492	50434.80714	46854.92685	61618.39138	51796.17667	58607.25846
10161	PEtOH(25:0/17:2)	0.880123308	NA	NA	LSUIIDDUILVZQR-MLWYYCKJSA-N	830.6906927	538.215	456.5872192	1273.12	1019.886963	11677.22727	1619.720143	775.17	16170.71615	6518.290714	12301.13119	2681.466667	19131.92308	3609.666667
11675	PEtOH(27:0/20:4)	0.880123308	NA	NA	GXAPKKWBCCFCSV-DBSGREFSSA-N	896.7118575	536.516	18148.4986	22519.32172	35285.05644	23799.61	39445.392	19508.19024	26206.08937	14238.75489	20141.56822	22096.85011	38245.17771	14462.56778
11626	PEtOH(25:0/22:5)	0.880123308	NA	NA	UWKBQYFZMVUTLO-UEGMBFGJSA-N	894.6908018	535.619	22055.35263	47775.28577	32665.60744	30147.19961	36023.81297	19522.88047	33554.88019	22320.40042	25542.57829	33126.64936	27249.28988	29612.7135
11117	PEtOH(27:0/18:3)	0.880123308	NA	NA	CEQZCVSTNORKGU-RURHGGOWSA-N	870.6961057	532.904	94275.05625	149066.775	188020.1137	193655.99	160698.0631	65584.58812	171287.9428	101470.5678	161683.6791	149965.6141	135436.4198	151480.2977
11759	PEtOH(26:4/22:5)	0.880123308	NA	NA	YQJFRFACKIKZJB-QLZWGILFSA-N	900.6835377	526.568	4779.040813	12132.7692	5377.86	5989.26	5710.0875	3563.625056	9622.689333	7929.290417	7957.520714	8750.711769	12681.28972	9790.092533
10965	PEtOH(21:2/24:4)	0.880123308	NA	NA	KVHSOKGZXLCDKQ-HVTYZYNYSA-N	864.5444939	523.7605	1510.756923	104.6998215	0	870.9739685	371.6603851	255.238133	19853.63545	11771.18921	752.8476715	341.9643555	2780.045455	1451.663132
9819	PEtOH(15:1/26:2)	0.880123308	NA	NA	BPMLFMADOBQRJB-DQRKNDMYSA-N	814.61614	521.566	3240.091846	6338.349316	5975.424	4711.683765	3539.620825	4380.741667	6786.873523	4830.624	7528.095	11521.53441	5976.18	6953.0125
9633	PEtOH(13:0/27:0)	0.880123308	NA	NA	KNACGTBFHATSAY-UHFFFAOYSA-N	806.6496576	508.643	214607.6727	285007.695	302267.5793	364612.6733	222929.8562	256162.8234	627150.0464	629508.69	603773.9275	726044.7333	638849.736	753837.0176
10216	PEtOH(27:0/15:1)	0.880123308	NA	NA	JCTBHRCYPPYNJQ-PEZBUJJGSA-N	832.6651183	507.809	221408.276	137181.7767	249565.536	292370.875	185330.6731	154084.689	337300.5917	311208.52	297303.5275	305766.7506	277091.7	280163.2289
11538	PMeOH(26:2/22:5)	0.880123308	NA	NA	SQNGRIXQKCMJKL-BXCLCNMBSA-N	890.6618874	503.415	24655.00471	43870.26	36383.94824	41089.86326	38588.78424	25046.67796	39261.55822	32277.75271	34409.72833	37518.91156	32231.44841	40656.73358
11583	PMeOH(22:2/26:4)	0.880123308	NA	NA	TUNALQPERCCCNR-OCFMMQNESA-N	892.6794886	500.786	31096.10915	64161.40189	26571.31339	25726.25419	30659.51	13501.30971	28268.724	16054.84653	20681.86088	29942.97047	35988.5877	29640.3966
9770	PEtOH(15:0/26:4)	0.880123308	NA	NA	SWYYDGIBDAQTGJ-JJGVKMCQSA-N	812.6499218	500.692	13921.70182	7187.429286	8923.298583	26510.06071	21211.45178	7927.000833	10062	57657.39	14607.44018	14753.87159	3703.766647	9766.575
10925	PMeOH(26:2/20:5)	0.880123308	NA	NA	NTNWJCUIOWIBRX-OGBMNCJDSA-N	862.6890348	498.2725	14457.15994	8380.544591	21268.87028	22741.33828	21460.07425	11862.68906	15176.02095	12444.3358	13360.95017	12675.468	12328.5981	13979.29428
10366	PEtOH(19:1/24:4)	0.880123308	NA	NA	YANCYUWEIZLQJF-VDDBLJGZSA-N	838.6307782	495.969	183061.0121	473629.8818	218431.1899	211796.4063	224811.3852	159383.9844	415408.2031	372292.7435	411617.7236	399956.0975	364030.5861	395238.9165
9846	PMeOH(24:0/18:2)	0.880123308	NA	NA	WEMBJUFBWVOCKN-SYTXRFSMSA-N	816.6492945	495.171	568949.6007	1882042.703	968234.0709	1041002.943	817304.4	432224.1589	2379996.004	1492802.846	1808679.013	1891820.162	1859248.199	2228362
10969	PMeOH(20:2/26:4)	0.880123308	NA	NA	YQVLCXCMGCIUBC-GAJXPSHFSA-N	864.609843	481.757	43975.96056	46951.30235	48637.16281	50171.72094	38751.72967	30292.34788	41888.52525	45526.19771	46328.325	42083.74	36593.67364	39046.50579
10118	PEtOH(16:1/26:2)	0.880123308	NA	NA	VGPZATFRYRDQJT-DQDFNJQNSA-N	828.6485487	477.228	61509.86389	142438.2857	104672.1414	111597.2118	106114.4968	46536.38294	225021.4094	120517.306	157513.9588	179889.141	178738.56	197243.0279
10652	PMeOH(19:2/26:4)	0.880123308	NA	NA	SHIKNYQWFBBGHM-CWJRGRDXSA-N	850.6295231	476.293	18419.33692	39264.04244	30592.47752	25476.21	28014.43846	17953.51907	45158.2	37752.80829	49705.97077	50747.77729	44522.04	58343.38154
10605	PEtOH(22:3/22:4)	0.880123308	NA	NA	VPUMZNDTSMDINW-JCEXRFDASA-N	848.619237	471.218	8284.637875	7968.459941	14255.108	7397.843261	10479.375	7156.0878	5449.110545	6349.831053	9121.2138	6973.345071	6920.030765	3511.941923
10971	PEtOH(19:2/26:4)	0.880123308	NA	NA	PBIOTQRTLUVVHR-OHPRYENWSA-N	864.6488135	459.7525	37324	212023.417	51628.32	51300.48773	61065.24771	37343.01954	100037.996	51524.96	69042.752	198482.4	88254.9096	90779.5416
10318	PEtOH(21:0/22:6)	0.880123308	NA	NA	QRHVVDJHNRMUHS-LYKFNTSESA-N	836.6152673	458.5735	465521.895	603108.4444	464257.3833	461234.2136	416973.302	340372.4571	628436.0121	702809.2001	703950.0435	619288.8644	601341.945	669569.841
10864	PMeOH(20:4/26:4)	0.880123308	NA	NA	BJWAJTFAVMJMHM-NUCWEZCMSA-N	860.6153897	445.148	35173.27918	48046.07194	34747.9925	36111.66738	52994.10813	40025.08687	41007.55181	26981.64	29212.15243	35201.494	42607.26239	34903.73529
10035	PEtOH(26:2/16:3)	0.880123308	NA	NA	SRRYTVRYLAUQHF-IWYFIGOJSA-N	824.643957	444.22	36627.57388	79020.595	58510.74125	56896.31	76243.038	37952.74846	76373.05234	46600.82	53582.46892	66561.68723	71233.508	83321.82157
10362	PMeOH(26:2/18:3)	0.880123308	NA	NA	ZKTNCHUAAATQNQ-PDIUFINVSA-N	838.6324094	433.874	163221.98	334961.336	221154.5571	527750.7902	889148.9583	165579.185	353382.3929	203381.9727	251525.06	328921.5174	324713.48	301248.9891
9756	PMeOH(26:1/16:3)	0.880123308	NA	NA	VQKOCYRCJQBFKO-UOBABFHWSA-N	812.6170274	423.045	1169017.451	2179862.709	1652544.253	1648818.968	1735803.504	1062308.98	3144487.125	1987989.203	2299635.025	2601857.329	3800944.65	2738251.945
10268	PEtOH(21:1/22:6)	0.880123308	NA	NA	DUPTUWPPZUDHGI-YTYLWHSJSA-N	834.5993736	422.723	161324.3533	360873.09	162158.09	238221.1687	352951.2488	153859.16	218099.7921	200811.9214	202309.1074	344323.111	212489.916	327557.1752
10201	PMeOH(22:3/22:5)	0.880123308	NA	NA	LCSLDPPJXVDVSU-IEJIAEAUSA-N	832.6368199	421.8495	11987.006	9414.7822	9645.3648	17319.03	17752.47133	13922.54	9480.767625	9382.2225	6319.775	7468.933333	29617.58	7255.77
8105	PMeOH(12:0/24:0)	0.880123308	NA	NA	LECGCENHKQKXTE-UHFFFAOYSA-N	736.5759753	401.128	425425.0828	373965.1927	821529.1672	782229.9862	719238.8667	632901.9038	515206.5299	342764.2093	423436.1889	585127.9091	676453.4591	492067.1281
10784	PMeOH(24:4/22:6)	0.880123308	NA	NA	FSVZZZBXJCTIMG-VTKCJXJGSA-N	856.5846667	399.191	15591.83123	23108.24854	16215.28338	14477.42442	23902.99167	21573.96	18527.21318	14360.73905	16538.6155	20773.11879	17952.57969	16023.598
9465	PMeOH(17:2/24:2)	0.880123308	NA	NA	RJPAFOCKMIPUDV-UCHXSRIUSA-N	798.601043	398.589	160926.1586	295142.0856	218197.4829	197257.7169	324921.81	199492.5939	318796.0186	161358.8533	208470.3607	281794.0427	265064.4731	255048.8686
10614	PEtOH(20:3/24:4)	0.880123308	NA	NA	MCTKBIJSRMXKSY-VIRLQUDNSA-N	848.6170362	394.379	2633.745455	17485.01308	15272.905	12859.58	32383.09725	12861.3	27759.22743	12204.10629	10655.4	25821.22538	21421.56758	20591.63379
8380	PEtOH(21:0/15:1)	0.880123308	NA	NA	UXFNHFJJJUVMEA-PEZBUJJGSA-N	748.5762634	383.093	221203.2435	266309.6193	336495.9045	332320.2238	350339.875	214287.06	308840.1225	187891.7917	213294.3899	286386.4236	245542.4364	264557.1318
9986	PEtOH(26:2/16:4)	0.880123308	NA	NA	KFJDSEMSWDPCCZ-NURMYJLXSA-N	822.5430283	377.018	44900.02354	43474.76309	39225.29182	34981.268	32415.33	50782.75731	38765.221	48391.34	42112.08627	42334.12591	43079.85836	38756.17667
9196	PEtOH(23:0/16:3)	0.880123308	NA	NA	KDJPWZMLESYZRT-GYFPHYEHSA-N	786.5924501	376.6535	944050.3031	1260551.276	1278249.043	1262104.118	1632746.237	1010220.5	1541797.424	962034.7	1113940.661	1390316.691	1392985.786	1356348.969
9945	PEtOH(16:3/26:4)	0.880123308	NA	NA	HUEQNBUANMHNGB-KKPYLMATSA-N	820.5879824	373.779	13958.66213	18781.50587	19583.75491	17262.14927	28885.40475	19894.38747	18444.69382	15714.61187	15139.75781	18896.91861	19344.43954	16702.84189
10819	PMeOH(26:4/20:5)	0.880123308	NA	NA	AZRHVRICABOPGK-QFAIAERJSA-N	858.5926729	371.662	36617.33172	17930.39713	21542.82533	26196.976	29325.29214	28550.4885	22213.58173	20488.64	22390.43	24476.58	23373.24086	32121.84733
9123	PEtOH(15:1/24:4)	0.880123308	NA	NA	ZXMOFWDSQHDNBB-RGBMNRTRSA-N	782.5696343	363.117	1261163.608	1788486.374	1561698.175	1718847.359	2164676.599	1496125.772	1930778.2	983271.9734	1254940.019	1690764.24	1748661.227	1467362.566
7929	PEtOH(13:0/22:4)	0.880123308	NA	NA	JXRUGFAECRNICQ-BLFZPKBOSA-N	728.5196529	351.1305	658886.7306	565187.7507	771197.7	845038.426	666417.5304	712845.4	726260.3731	575576.5	673213.2511	785159.158	735210.3225	734839.6614
9295	PEtOH(13:0/26:1)	0.880123308	NA	NA	RCIMTNUXONQJCI-MRCUWXFGSA-N	790.6724889	345.964	3674.411702	2593.183795	3490.494	6101.227	3275.22	2578.452148	4143.909375	3704.486514	3488.16	2832.84	5012.08	3909.968994
9676	PMeOH(26:2/16:4)	0.880123308	NA	NA	SLGZCHXQQYJTSU-GNDAKTCSSA-N	808.5733991	332.947	239284.7557	249227.2295	488481.462	712415.1985	747381.579	417292.2014	477231.4311	271487.9119	430652.102	492823.6931	758688.438	467730.5833
8031	PEtOH(13:0/22:2)	0.880123308	NA	NA	XTMJEQDHRIGUBY-WITMPDRSSA-N	732.5455468	331.319	59221.61264	59904.07493	102765.5436	91380.90228	99435.60345	59600.17029	64812.27632	49485.82275	49911.35125	51519.44375	53321.71842	48302.2195
9552	PMeOH(20:3/22:6)	0.880123308	NA	NA	IRIQWZQWEXMOAF-HQGDOICBSA-N	802.5357555	327.697	280737.4481	324686.2933	326539.9125	318783.2151	343903.9558	282387.515	318135.3766	214480.9333	242754.8778	330350.6093	388550.865	266321.4954
9889	PEtOH(16:4/26:4)	0.880123308	NA	NA	IPPNXFYFABNAGG-QTZKMBDKSA-N	818.5116833	327.599	21211.835	25402	22900.18182	17560.3506	21225.1591	23575.104	15197.4109	15601.92	18660.63	18804.363	22707.15591	19505.5185
9124	PMeOH(22:0/18:5)	0.880123308	NA	NA	JABPREQTSIEESW-WZEBXDRYSA-N	782.5602755	326.247	173359.3736	213242.395	267405.4686	285351.2556	348874.3059	175129.35	279845.5489	122524.6843	150105.4767	241922.335	223815.4233	205548.1826
10861	PMeOH(22:4/24:4)	0.880123308	NA	NA	RTOQUYZADPTROL-CXXSHCMISA-N	860.5346309	324.871	13320.265	11785.625	16714.34769	18784.79282	12580.99373	6880.1268	24857.705	13264.93455	17301.69	18735.98	15605.43267	21009.04929
7602	PEtOH(12:0/22:4)	0.880123308	NA	NA	PLWUYYONDZVWOC-PWJSNALLSA-N	714.5032718	323.242	20459.42571	25106.46	30952.295	23186.383	27506.99443	24080.02225	27676.59857	15212.68125	23716.29625	34332.18	24228.38587	26800.0425
9639	PMeOH(22:3/20:4)	0.880123308	NA	NA	GBSYDHGCXKTLEW-FHFBULSISA-N	806.5692842	319.633	165058.51	146692.6336	258095.0262	319882.1311	437613.2599	218014.1803	240793.5754	97781.76363	142942.7396	215717.6718	222694.0021	203344.3773
10211	PEtOH(21:2/22:6)	0.880123308	NA	NA	DXWBPYYGOLVVIE-PQDQMQRTSA-N	832.5713232	316.853	13351.20887	14269.76922	20617.00757	26415.5183	39463.4509	20710.38676	24850.49042	11382.04185	18501.08235	23592.804	22203.47981	20466.72233
9367	PEtOH(16:2/24:4)	0.880123308	NA	NA	QDYTWZLCOGEJAU-PHUUZXKRSA-N	794.4965384	305.283	29272.39605	21522.41261	32735.94244	30898.0935	23072.92385	20840.15313	22300.53643	17456.828	19191.93432	18227.92892	19418.03079	7595.554
10153	PMeOH(26:4/18:5)	0.880123308	NA	NA	JEHMHVFCMYPWJX-QYGLTGJDSA-N	830.5690101	295.086	13646.2562	21997.31143	23446.01	23641.68933	60885.34775	25775.9874	21351.54	6993.835077	10590.13543	17216.052	18742.768	15116.19493
9593	PEtOH(19:2/22:6)	0.880123308	NA	NA	NWFLSICIRVXXQQ-QAFIYBTCSA-N	804.5537531	293.672	105309.0551	69132.27042	180617.0887	72664.44615	176621.184	75782.875	76831.125	72318.31115	105707.0368	156328.7985	158756.2412	56904.53769
10274	PMeOH(22:3/22:4)	0.880123308	NA	NA	YHBJIFYYQBJJAT-UFJCMGAMSA-N	834.5636674	287.8445	3139.170333	5877.047	6807.488028	7551.124612	9278.643832	3919.835787	11995.43	5523.046886	7628.681107	8993.78264	8153.517587	9500.3025
8454	PMeOH(16:0/22:6)	0.880123308	NA	NA	BGFWMAAVVOSWDL-ZLLJYNJXSA-N	752.4436687	227.934	765.6	678.3535767	507.21	3722.569571	267.2969055	444.3660583	383.8109654	752.63	749.801	5505.062417	776.5333333	503.829
7991	PMeOH(14:0/22:3)	0.880123308	NA	NA	HQHIWTUCXKHYAN-MTDBQYDHSA-N	730.5367585	198.421	2353.647354	2397.656233	2143.307631	2759.64	1713.085734	1084.109646	1372.03493	1275.831893	1551.977046	1185.718736	1347.180672	1486.537905
6986	PMeOH(13:0/20:3)	0.880123308	NA	NA	HFQAAGPWNZVTRF-QLIFKMHNSA-N	688.5209357	84.332	12079.80741	15143.8972	9839.41	11099.80647	9770.5885	9024.400895	9874.395	9375.196125	11419.43647	8560.166588	7891.143333	8956.24992
13133	TAG(15:1/22:1/22:1)	0.879816154	NA	NA	WTFRPDRVIVIESR-PNHBKRSTSA-N	977.8935066	763.597	2251.187775	7433.703	1448.61	3033.673943	8308.552318	2839.322632	13460.55273	8258.029889	7267.699	10461.42874	8105.992222	10649.2828
12507	TAG(18:3/18:3/21:2)	0.879811846	NA	NA	XLGDACYIKVQQTJ-MAIJHTEXSA-N	939.7209783	723.1995	1414.282857	2397.3	4515.025455	2363.328	3108.550118	705.999067	6273.638667	5442.5	5009.911417	4923.41025	4701.265	5253.93
13098	TAG(18:1/21:5/21:5)	0.879741538	NA	NA	VSWPRVUYEVPCSA-LJVUCTKPSA-N	975.7695357	725.344	1807.396875	5130.342484	4373.094375	1453.910667	2846.59895	731.33375	8660.461071	4768.44625	6797.642	5496.254	4426.146929	4368.292833
7020	TAG(12:0/12:0/14:0)	0.879685154	NA	NA	SMUUMIRCIBXLGI-UHFFFAOYSA-N	689.5585279	317.7125	140364.6027	233685.415	265653.0106	275493.8689	330875.0533	156029.5354	278429.0175	140591.6677	208683.9056	265523.7386	254678.0475	270632.4887
8221	TAG(13:0/13:0/16:2)	0.879665462	NA	NA	GJYPUWXHAJQYFS-NUEZMRMQSA-N	741.6162039	230.6265	127.5875956	678.8571429	221.7910178	564.500902	870.8216667	122.951246	1378.516849	441.9366667	918.9557778	1614.006	1245.358889	1214.597143
7564	PE(14:0/20:4)	0.879662923	NA	NA	MNVGUNLOWKLLFC-WNXRHBFNSA-N	712.4918254	324.892	6795.476667	5978.64	8786.016	10730.15883	13898.118	5539.855	12425.14677	6061.920154	7394.13	11150.1	6711.5398	8761.806818
10186	TAG(14:3/14:3/21:0)	0.879652923	NA	NA	JKYYLKZQUYNRAB-FOYJMYMLSA-N	831.6849059	678.739	1475.23913	888.3865523	716.4614563	594.750108	364.3966841	675.5834961	1060.715333	1040.531158	559.7063337	1111.154367	1311.207857	960.0605093
12759	TAG(16:0/21:4/21:4)	0.879541077	NA	NA	SDWMEYIVMVUKDS-QJVAUJHHSA-N	953.7690006	770.567	1927.678711	2698.507524	2511.346669	2542.519507	2242.829297	2133.796448	3065.113417	2987.620728	2694.014791	3129.998419	2576.61984	4060.228188
9922	TAG(12:3/18:1/18:1)	0.879311385	NA	NA	UJMFNLQGAFEQED-YYNVIIFZSA-N	819.5760875	459.255	10617.46544	13334.84259	10027.6	10663.75122	14561.5466	10057.3904	13483.96436	11439.38843	12269.68526	12110.77094	15010.79973	12225.59707
10498	TAG(13:0/18:0/18:0)	0.879289231	NA	NA	JWFSTKHCVMHWKP-UHFFFAOYSA-N	843.7263762	544.425	2612.446504	1758.528091	864.0128571	5424.77634	4392.19106	1427.750769	9572.372727	1854.916	5389.817071	8662.965682	7538.565	9786.038165
10243	TAG(14:0/14:0/21:5)	0.879284923	NA	NA	FOVPHAAKDHNKON-SVGCSKSCSA-N	833.6146365	442.674	7225.451917	17823.14431	2419.4264	9359.361962	11684.58369	4124.894571	19398.46527	12865.4484	18119.12137	3558.856	8704.00875	17194.48929
12003	TAG(13:0/21:4/21:4)	0.879161615	NA	NA	GNIZJISJMRDJRG-AJJRQCADSA-N	911.7400911	704.454	750.8205741	1239.186401	1558.686667	970.7314286	4206.603378	1479.637867	2254	1825.2	1249.363333	1717.534769	1127.393333	1697.088
13846	TAG(19:0/22:1/22:1)	0.879124308	NA	NA	TTWFTAREJORLGL-WANSBIPISA-N	1035.93255	814.668	148.1984747	1917.017143	242.7309068	343.0895508	405.6461716	306.324749	1239.021333	853.4314	1050.06	751.0074545	1021.0802	1190.511231
10411	TAG(13:0/18:1/18:1)	0.879102846	NA	NA	LRHFUQNHZGWLNJ-IKJQKJQYSA-N	839.6958247	506.031	13052.85606	20325.84278	39968.89783	47175.33111	23026.64921	10628.30009	44743.88633	32666.53702	41504.22	46027.38784	40095.92285	48402.30854
9546	TAG(13:0/13:0/20:0)	0.879049846	NA	NA	CDFYQWLPSLTBDC-UHFFFAOYSA-N	801.6758629	470.653	18720.2705	24710.1317	51701.26976	41621.29077	38481.00809	18500.67692	50967.96911	31101.68221	29273.8825	36796.76151	53722.69	37613.77368
13124	TAG(17:3/22:7/22:7)	0.879010385	NA	NA	DFYFCXSIXFHPFZ-FSHNZKGISA-N	977.6630553	533.873	3033.585	4951.630667	4764.685882	5500.285889	5104.322437	2813.8162	4773.173125	1210.307143	2400.24	2306.955	3044.817375	2762.772727
10104	TAG(14:1/17:0/17:0)	0.879000231	NA	NA	GGLYNBAMPRUCGR-SDXDJHTJSA-N	827.6997427	511.231	42401.79233	47476.20506	100416.091	92681.69295	82228.45061	33525.48235	101962.3482	35286.81	63654.63125	67670.03225	817.813	70556.47967
13565	TAG(20:0/20:0/21:1)	0.878984077	NA	NA	DCNFCNAWWFXBCW-ZSWXBHCYSA-N	1009.915563	814.6515	421.9372559	2298.66	423.3295715	440.6862921	648.9310667	585.7531647	2190.654632	1719.0535	1445.607692	2589.72	1441.343167	2989.870364
12299	TAG(18:2/18:2/20:3)	0.878979769	NA	NA	BEPZOMYIYPHSJI-OLXVUZTLSA-N	927.7772284	759.121	3983.88375	14602.57909	9492.80574	4985.368143	7618.926	5167.587733	19924.52	17894.62725	14423.4675	23326.56427	15002.1	16736.28092
13535	TAG(20:1/20:1/21:0)	0.878968462	NA	NA	FGFRVIYNQLGALY-MIFGFRIJSA-N	1007.899868	799.649	790.096	3791.588867	1009.570095	688.8304515	1860.234894	792.51965	4373.116	2556.032571	2845.689	3897.199118	3085.621615	4000.290133
12938	TAG(19:2/19:2/21:5)	0.878870154	NA	NA	PWVBHNUKZPZCLA-MRSJAOTISA-N	965.7361132	725.0865	1129.411462	1860.888571	2062.34225	867.1742857	1052.101667	474.1507704	3036.582	3788.280769	3363.209917	3511.745286	2608.3455	3356.5607
6669	TAG(12:0/12:0/13:0)	0.878789231	NA	NA	OERJCCATXMXPHT-UHFFFAOYSA-N	675.5557602	473.795	4914.192667	4693.6472	5503.748747	4696.557273	2126.982	4079.61731	1529.188	4707.81767	5685.34845	5989.958439	5413.328171	6455.997337
8067	PS(6:0/26:1)	0.878767231	NA	NA	JHQRDMOCZZPGRN-PFONDFGASA-N	734.5027337	287.811	6079.733433	2619.016615	9768.68712	8138.375	4966.545	2701.595841	4830.327707	2251.17887	4080.51924	3774.223322	3882.981086	2507.4782
10554	PS(27:0/13:1)	0.878731385	NA	NA	BOBCBIJUJRNJLO-NTMALXAHSA-N	846.6279295	474.278	43115.64933	70259.22338	55561.28679	144803.0074	57952.02	44822.88219	70739.3736	112843.395	133925.9601	70071.2096	156716.7666	65940.59143
9214	TAG(12:2/12:2/22:3)	0.878682308	NA	NA	JFSPQXLOMKNRIA-MMTNPENISA-N	787.5404583	315.634	11909.392	6907.68	12291.92533	14647.61182	37508.776	9556.53	31586.65625	24552.74706	23848.42133	22889.83438	16291.21846	24928.34
11839	TAG(18:4/18:4/19:4)	0.878621615	NA	NA	TUFZZPBWFQANOQ-ZKRCQBLXSA-N	903.6760708	544.5305	2405.753174	3359.470944	5375.322346	5560.295724	2514.234545	2717.692191	4237.090909	4289.154769	5444.291243	4264.883077	4707.282222	6252.898667
8789	TAG(13:1/13:1/18:1)	0.878605769	NA	NA	KJKMGECHYGQIPT-SASKFMPESA-N	767.5806302	360.539	221048.6543	383372.1198	276132.9854	372097.1752	317628	226001.12	524227.4326	233722.0994	338124.6589	354930.3988	335559.6956	314795.1021
8487	TAG(12:0/12:0/19:3)	0.878539769	NA	NA	CAJWUQABMNSLLA-XMRVQXCHSA-N	753.5695132	353.674	10517.41652	16429.89219	872.344	13109.296	16607.05433	10746.57891	12564.64798	8738.918376	12642	13403.81535	13552.80118	11973.92803
8525	TAG(13:1/13:1/17:0)	0.878537846	NA	NA	XCRGJWATQKAKBW-UBTQEXSZSA-N	755.5740119	443.964	6517.08	33432.99386	9713.016	9360.24	24199.34929	13438.61816	62886.60109	19972.64	24585.97884	28519.12356	34911.305	29893.62077
7638	TAG(12:1/14:0/14:0)	0.878492077	NA	NA	JBGDORBPFAJYEP-RWEWTDSWSA-N	715.5752518	328.085	18221.1715	24461.63636	30368.62992	34372.72286	58056.70519	22492.96	24478.132	7825.62	13242.27	18140.68182	22157.40831	16616.0625
8560	TAG(12:0/12:0/19:1)	0.878434769	NA	NA	GKWJYHGIRPQDSW-FCQUAONHSA-N	757.6600786	641.032	4560.886	5099.316429	7037.4332	7194.132	9417.701053	5400.396824	817.4971429	1524.948983	2237.748242	2634.377833	2590.338462	2729.999686
14190	TAG(22:0/22:0/22:1)	0.878389154	NA	NA	NEMJWEKEHFSMGR-NMSHJFGGSA-N	1079.995527	858.33	77.39539513	2123.143125	114.917423	321.9483817	439.3821957	254.1949185	663.8305664	863.6506667	784.04	1416.398625	1282.039353	1507.73075
11829	TAG(15:2/20:5/20:5)	0.878353308	NA	NA	FNDXJYCMPIAUEI-NUIGQYQESA-N	903.654331	499.8715	37281.34007	29403	72295.25541	73287.0848	43093.46	30986.12957	25912.34615	25383.71377	27723.23357	31475.4385	27093.522	27791.76571
9784	TAG(12:0/18:4/18:4)	0.878314308	NA	NA	DVJPZJRWWZWSLE-UZMMEFRFSA-N	813.5475085	379.8315	27680.24079	37254.7494	47251.80881	58442.23237	39632.12981	19399.02	51780.59906	39886.92686	52163.92371	50899.11619	46162.00287	55676.45647
8148	BMP(14:0/18:1)	0.878309538	NA	NA	YMOBTMIBRSEDRO-MSUUIHNZSA-N	738.4266859	227.747	1832.721	1916.867692	2096.156667	2074.389167	1763.368889	2193.0179	1591.4125	2054.080909	2125.329231	2113.8535	2210.96875	1670.1841
14172	TAG(22:0/22:1/22:1)	0.878266769	NA	NA	GBTYYAVCTRNSGC-CTPZRVMMSA-N	1077.978875	840.443	234.9081573	4717.834941	443.6964	646.7016071	769.296	451.2329765	4923.631818	2883.508222	2965.452267	3538.731115	2209.204214	4656.144188
2446	LPC(14:0)	0.878207538	NA	NA	VXUOFDJKYGDUJI-UHFFFAOYSA-N	468.3886824	93.48	23521.855	23587.49867	14711.04643	17778.43257	16795.053	16223.09027	15425.0132	14066.715	18284.37144	15023.07692	14574.47088	16882.04293
8739	TAG(14:2/15:1/15:1)	0.878059	NA	NA	OMYVUDPJPUZQEG-SBIYWALNSA-N	765.564401	421.077	40991.97116	54172.58808	43173.67133	38416.57408	62012.41456	38583.04	73207.81095	35777.91333	11117.22	64916.55909	54240.17408	57477.66917
12974	TAG(19:0/20:4/20:4)	0.877980154	NA	NA	IGXYGZHHUCTMRA-KMTUTSBPSA-N	967.7553908	741.5155	2183.242676	4691.808	1317.36	2013.451172	2402.335281	6094.791792	5796.136583	4293.625	3314.486667	5220.385	5536.202533	5096.367091
7921	TAG(13:0/13:0/15:2)	0.877967	NA	NA	MIQBEIBSQJGSTA-OKRTZADUSA-N	727.6834542	566.856	5984.733124	4941.121429	6954.642113	6104.113312	5868.805364	5333.118397	7096.622414	5976.191373	6010.13963	2013.301235	5626.529572	6897.816329
7967	TAG(13:1/14:0/14:0)	0.877905846	NA	NA	XTWHEIRXCLIMHG-SDXDJHTJSA-N	729.5633415	340.005	9241.384857	16552.42	11766.52	14598.16378	20491.22	9310.527905	15877.48101	6804.465332	11305.49736	12073.698	12309.4	14194.49014
11884	TAG(15:3/20:4/20:4)	0.877845154	NA	NA	WGGBYYMGRLRADQ-VCPRDHCUSA-N	905.6726625	530.908	33696.45176	45026.85	51325.39125	62338.74839	33864.38306	31838.84256	44368.40933	56042.29394	52145.45571	63147.94938	52913.1304	53444.1206
7462	TAG(12:3/14:1/14:1)	0.877841308	NA	NA	NHYDEMWUONINBG-GKTYJZTNSA-N	707.5790554	491.4805	2653.918795	4270.2634	3018.6	5673.95048	4001.503196	2483.519091	7191.419727	7273.88	8683.4385	12841.88236	10633.9356	13731.62
7962	TAG(12:0/12:0/17:1)	0.877830231	NA	NA	QIVLDMOUFRREPY-FCQUAONHSA-N	729.6377563	640.782	49436.65216	120815.2	68059.31712	66235.455	98421.53867	55306.39328	57125.20824	34950.60088	48807.46094	45887.01412	50866.39659	62078.87
11177	TAG(17:1/17:1/18:4)	0.877821077	NA	NA	RVPKGHFNAHXROY-LTLMFEBWSA-N	873.7070875	454.161	19371.95167	26600.44931	24172.117	26195.85	27901.84	16556.18664	28617.49375	27209.8705	24878.48207	25574.64967	27647.45143	28995.2
8551	TAG(12:2/12:2/20:4)	0.877807077	NA	NA	KEILIHFMYZHYIH-DSOBOTRXSA-N	757.5573509	333.817	999090.8664	1642592.417	1595234.799	2060588.839	2379143.56	1102199.839	2190168.158	796054.0448	1013052.967	1423016.82	1357282.221	1456863.22
8662	TAG(12:0/12:0/20:6)	0.877795077	NA	NA	YXVHYVGESVMHSV-PVDWFEOOSA-N	761.5411678	309.111	8469.682556	10993.75698	9282.349792	2844.64	10065.75554	8069.41212	11619.11581	4735.808	7149.410538	8882.670543	7152.388204	35523.24375
13131	TAG(17:1/21:1/21:1)	0.877471846	NA	NA	MAXHPDZKCAYTDU-ZVOHKXDQSA-N	977.8422978	709.107	4497.359688	4678.3302	4416.172664	4222.503564	4834.882593	5013.117167	4171.399219	4209.09201	952.6584	4577.071788	4457.843018	4114.054253
6378	TAG(12:3/12:3/13:0)	0.877437154	NA	NA	UQEYVGZRLIEUMP-DGQKLVHASA-N	663.4543372	464.239	3038525.34	2380116.22	5306047.565	5771321.358	5323060.428	4000087.855	4472484.564	7830948.091	7137964.262	5274826.807	4431469.143	6340726.207
10953	TAG(15:2/15:2/21:0)	0.877254077	NA	NA	VDDCUDQULMFEGH-RTHYBKLPSA-N	863.7000853	529.4045	24621.44	21639.4875	38398.39286	67694.50016	28100.267	19288.16187	41612.03867	28327.69462	31694.676	31498.19357	47059.615	44160.5855
11732	TAG(16:5/19:1/19:1)	0.877242077	NA	NA	VXIDJOXPFVYWRG-ZLAXOKEESA-N	899.7783098	491.768	4078.506091	3704.88	8201.885167	9908.151867	5657.94	2340	8934.822778	4388.2398	5012.292333	5011.22	7193.202917	3267.14
11431	TAG(17:1/17:1/19:5)	0.877203538	NA	NA	BMKKQNDEEGPZQY-WPGZWRHSSA-N	885.6770132	655.185	175821.5263	312716.44	221335.9139	247175.082	255081.225	148329.555	361589.9481	295519.1681	287111.1026	334940.9712	340790.6116	357467.775
9666	TAG(14:3/14:3/20:5)	0.877119692	NA	NA	XJCZBFYJFMNUAR-SXEYOPDLSA-N	807.5457709	576.752	1305.313639	1644.947917	2714.3125	2627.292375	3161.0935	3721.361273	2100.580811	5945.418462	5127.821818	3418.976868	3424.720296	3589.74
9137	TAG(14:1/14:1/17:0)	0.877089846	NA	NA	NAIRLOOBKSJZDR-UBTQEXSZSA-N	783.6534938	475.732	9545.333829	10421.1686	14537.48778	16646.72625	7172.61375	4076.175	26240.94	14251.80437	9812.53125	10022.02027	11015.94	15216.155
9140	TAG(14:3/14:3/18:3)	0.877045538	NA	NA	GUWACSUQVGYZEC-QFOUJZODSA-N	783.5160522	293.158	1605.018214	1362.185364	1668.2904	2452.969	1992.875519	1174.533229	4174.26625	1720.387299	2650.95211	3062.086528	1397.61	2753.875385
12977	TAG(15:2/22:3/22:3)	0.877034923	NA	NA	HIMCQWPWANNSPS-MXGRIXISSA-N	967.7866846	883.316	1475.6	3469.106829	1929.920546	2070.188168	2335.4955	1962.330822	2244.601768	1649.485	1583.531625	2276.897085	1400.474886	1152.5132
8791	TAG(14:3/15:0/15:0)	0.876986769	NA	NA	UDULEWQDXPWNNX-YTMLWYSLSA-N	767.5395718	427.873	188194.5419	222784.3028	212657.0534	244807.295	205126.8741	147983.1856	273772.5482	249243.8563	281023.811	273755.5126	243344.25	256322.7953
11434	TAG(15:3/19:2/19:2)	0.876978538	NA	NA	HBQCNEHHYXUWBT-VQHWYJRQSA-N	885.6763627	624.3705	4793.901672	14787.58333	8271.384	5081.960583	6834.474563	4437.172523	4302.140278	2425.316054	4038.566139	2487.488184	5257.230201	3070.71429
10245	TAG(16:1/16:1/17:3)	0.876948692	NA	NA	GIRNKIPGECQIJM-NTAZTSKDSA-N	833.6399969	371.273	4145.200996	2838.691612	3210.577133	6155.78	7054.348333	3923.32	4631.01	4381.071632	3731.594	5512.32	3968.179667	3782.76
10171	TAG(13:0/18:3/18:3)	0.876836462	NA	NA	VYVZQVOCVZKNQA-OTCCWULISA-N	831.5741323	381.2665	42284.64187	55182.87773	10946.33611	36234.90929	52334.026	53187.56	45165.2435	35990.06127	32747.93721	42928.8178	26300.08786	32528.26286
9655	TAG(14:0/14:0/19:4)	0.876824385	NA	NA	ZLPBFOXFXKXAJF-RFACSVANSA-N	807.6110184	493.1925	9889.92	24098.48431	19165.37936	22123.80135	10232.28	8882.436429	41166.25053	18371.514	21288.5096	32562.29289	35365.95707	18090.1
8928	TAG(12:0/16:0/16:0)	0.876728077	NA	NA	ZCHDZACIKMGEJU-UHFFFAOYSA-N	773.6256901	443.465	750271.9143	1191396.373	1029187.373	1149635.563	508221.23	297093.3	1639507.138	1071052.747	1157294.379	1264358.864	1237974.045	1444206.142
10898	TAG(15:2/15:2/21:1)	0.876678923	NA	NA	VFGKKASWOAAKRJ-ZKIITFAASA-N	861.6837899	498.701	26433.72841	18160.6028	35071.98686	36723.15839	31484.673	21426.12	23094.6861	15292.24167	22594.32937	23447.68067	20839.19412	18459.66824
10461	TAG(13:1/18:0/18:0)	0.876572	NA	NA	NNTLPUMUZJEBNY-SDXDJHTJSA-N	841.7163056	529.5085	21634.26833	21457.16813	57866.66429	65223.51162	29338.206	18105.73357	55090.03393	33623.33571	47069.31429	59322.02071	63697.78385	63720.3
8003	TAG(12:0/12:0/17:0)	0.876563308	NA	NA	CLXCJFVOXQVVGV-UHFFFAOYSA-N	731.6051387	399.497	342700.9955	476221.1135	721698.7329	718845.6165	688939.8251	549416.5663	493857.5612	303629.69	425258.251	616060.3389	591738.4165	606801.3397
10679	TAG(13:0/19:5/19:5)	0.876554154	NA	NA	QCXVSDRLJARLOV-PPBXLPDVSA-N	851.6983547	549.29	4273.34	5544.261	7138.707692	6022.803273	6801.366	5181.562167	4075.54	3159.009	6389.258333	9965.8675	9103.96	8089.236083
9573	TAG(12:3/18:5/18:5)	0.876487231	NA	NA	FTQRJKFIQSZQPR-BNOBEIODSA-N	803.5427743	211.142	21746.868	32659.78875	31639.167	44060.808	35631.4756	27035.45625	52384.74994	38254.0375	36410.204	56324.52353	46187.27887	56469.26665
13558	TAG(18:2/22:3/22:3)	0.876485308	NA	NA	NDJSYMXOTNYNGM-IHEQNOOJSA-N	1009.856039	792.273	1664.946667	6837.878937	3494.123294	2253.894523	3832.109558	1762.97	6992.649353	6275.827805	6007.96625	6063.525	5943.490714	6662.861538
10303	TAG(14:2/14:2/21:0)	0.876438077	NA	NA	UEBLETSSEWMNLX-DLRDJYEWSA-N	835.6681881	492.067	907599.0463	692067.0746	857383.88	889775.78	880457.68	698207.355	732982.9522	692070.38	755398.2341	725859.6876	701708.4098	610396.18
10501	TAG(14:0/14:0/21:0)	0.876421692	NA	NA	HIHMWVYFLWDCJX-UHFFFAOYSA-N	843.7246085	529.597	4265.176667	3450.104625	9709.5825	12528.31012	6303.737615	4365.364824	11641.62364	4697.07975	8574.5625	12025.038	13925.20143	13137.98871
9543	TAG(12:0/17:0/17:0)	0.876388	NA	NA	UDQNRXAEFQNSQM-UHFFFAOYSA-N	801.7001115	539.26	650.7526245	1381.949341	1286.444298	1452.118239	1034.968393	547.9827177	2181.145935	1750.884352	2349.019851	1680.5475	3271.30813	1820.622222
9304	TAG(15:2/16:5/16:5)	0.876349462	NA	NA	AGODLPKROZXTRQ-BJKKAEQZSA-N	791.539834	468.6915	46028.10323	46032.352	41815.43509	46257.605	40683.61443	40507.72	12577.71	43438.0875	44937.2433	44446.72109	42374.07818	39554.9132
9698	TAG(15:1/15:1/17:1)	0.876346538	NA	NA	IMYNBAVRJBAPOK-FIHUDXNQSA-N	809.5875607	415.8225	793812.6872	795147.087	741322.96	662454.3689	761249.8292	825982.3698	731224.4221	794046.4134	803024.3562	777741.6462	743948.2931	728144.9605
8432	TAG(12:2/12:2/19:0)	0.876345077	NA	NA	MXSAAAIFCABANW-ZKYHIGADSA-N	751.5733065	354.566	18307.20944	37981.8135	49849.469	29513.025	52274.70769	31170.7	30841.894	13466.726	22450.38831	29072.76813	21360.68	23999.10692
11794	TAG(15:1/20:6/20:6)	0.876328231	NA	NA	RGGNMABRMFQJCI-AGCAYTNUSA-N	901.6718532	644.545	891.9266667	2194.196733	960.972	3788.63866	2494.004	1164.485643	1756.335442	1511.328176	3727.529286	1295.19	2720.004921	2651.54657
11777	TAG(15:3/20:5/20:5)	0.876294538	NA	NA	QMOJOIBZPHBKNO-QMAWVROWSA-N	901.648919	655.18	26697.73053	42757.34594	29802.27553	37116.67219	34904.14288	22682.52429	46757.48886	38839.33125	37935.64144	39255.04075	43364.96	42135.795
9440	TAG(14:3/14:3/19:3)	0.876260769	NA	NA	RKQBTZYDUWBTRB-FJOYEGFRSA-N	797.6230345	482.822	399688.99	536599.6	499113.2842	541496.23	416221.7975	269113.6454	557080.1476	471401.37	504286.8133	506151.8053	450288.6376	536030.5708
9964	TAG(13:0/13:0/22:4)	0.876257923	NA	NA	CMXRBNHULACTOZ-JWGNYCBOSA-N	821.6515119	472.085	47650.07127	113823.7159	60757.1555	63925.93455	132123.7808	43882.96	64652.31	50912.928	68688.99609	76113.32064	93983.44889	62862.52909
9657	TAG(14:2/14:2/19:0)	0.876221308	NA	NA	AHXCKQBBTXHPJR-IFUSDLPKSA-N	807.6094188	403.4595	4602.643	8817.741857	6162.561667	46158.418	7908.333333	4576.92	8498.436218	6964.375051	7916.61814	4188.087	6834.72	6615.48
10352	TAG(15:1/15:1/19:1)	0.876203	NA	NA	WWLUUGQQRMSHBK-KQUFLLNWSA-N	837.6820851	506.837	90877.689	143959.275	139248.7465	103390.7689	124222.8482	83368.98273	292615.7733	221282.1522	284417.6825	288367.7025	256059.3544	308323.7694
7868	TAG(13:1/13:1/15:1)	0.876190462	NA	NA	SJQVJWUSFPMCDM-UCMORPGLSA-N	725.5568562	345.946	1066729.38	1152793.88	1039008.831	1066897.2	934606.2882	1078260.213	1195774.103	1231226.799	1254443.3	1198554.831	1215300.688	1140184.86
9662	TAG(13:0/17:2/17:2)	0.876142308	NA	NA	ZWDJCUJVEISRHZ-QYRFIGTPSA-N	807.6359567	456.697	212027.4335	175314.8564	201532.5901	161496.7536	183780.6829	198977.6043	161467.9772	140573.3913	107081.088	149742.0522	143686.7763	152761.024
9176	TAG(13:0/13:0/19:1)	0.876138462	NA	NA	QRWJYYKLRQDYTG-IZHYLOQSSA-N	785.6246429	431.6085	11769.57573	26280.2305	19053.18573	16405.63	27134.56667	11630.64	34146.08167	14835.887	24218.685	30034.23125	29884.57231	29986.46714
9544	TAG(12:0/12:0/22:0)	0.876127846	NA	NA	GSLHFGZFPOTSSM-UHFFFAOYSA-N	801.685363	512.909	64460.44	96908.626	184592.25	192527.3533	129533.4883	72949.5	179851.0056	84800.106	147172.896	205304.8582	272659.1523	231948.9373
9177	TAG(12:0/12:0/21:1)	0.876098	NA	NA	GOMLRSKLXDPHAU-IZHYLOQSSA-N	785.6541358	456.073	827879.1274	1006302.841	1165714.098	1525178.949	1251488.498	753670.7234	1126989.5	750573.0315	851141.928	925135.2346	1163180.911	879541.5396
9838	TAG(15:0/15:0/17:0)	0.876089308	NA	NA	RLGBBNSTJYGWCJ-UHFFFAOYSA-N	815.7119095	556.206	14514.83118	29286.90416	37272.12943	42808.54549	21370.34694	16434.56756	43114.77535	31485.37514	52156.64518	62556.88601	10952.28609	17510.03036
9704	TAG(13:0/13:0/21:3)	0.876082077	NA	NA	IGJVIPKQQHSDQY-PMMYFGOISA-N	809.6563194	509.509	20057.67267	26087.23265	28253.04525	31999.75524	21764.97875	21775.76079	40765.33771	33280.17025	44651.09454	53623.26667	41954.41958	55317.83274
9696	TAG(13:1/13:1/21:1)	0.876080154	NA	NA	GEKHZQFOPVNDLS-OPMWUMGCSA-N	809.651698	492.618	292101.4442	376131.3911	398108.9077	440415.46	342648.08	386876.875	312647.9536	411732.74	418317.5254	531585.5374	475456.3168	475503.46
10306	TAG(14:1/14:1/21:2)	0.876067154	NA	NA	OZQNRRFMUYWLEU-OZESSZQYSA-N	835.6814114	522.4245	38352.41134	57491.24408	52246.14108	62710.68375	44351.43832	34347.58175	84150.47099	62030.93854	76777.20443	81263.391	69027.24545	75970.73566
11915	TAG(12:3/22:7/22:7)	0.876043077	NA	NA	PEWBBNVHDJWNRR-ZXBYKDTKSA-N	907.530902	299.761	23213.9975	35850.23129	32031.43414	34471.85907	53306.40244	23779.18477	49238.97995	18580.59875	33766.84919	35078.58187	27130.191	26792.0786
7825	TAG(12:1/12:1/17:2)	0.876041154	NA	NA	XIKAOWMQCMGIAM-SQBLIRQUSA-N	723.5405654	298.666	227856.77	239972.92	366158.2836	406593.9124	422269.68	244003.3847	239994.5144	117814.0937	158870.7	187648.5081	214265.2466	174997.3772
12881	TAG(14:0/22:2/22:2)	0.875996846	NA	NA	LJORERUGKFHFEE-LHMLETAISA-N	961.8154681	886.18	5087.174625	5119.311267	4335.467143	5021.527059	5186.834389	5340.824	5079.016667	5191.687222	4931.831625	5212.037667	4853.616812	4286.303846
13790	TAG(20:0/22:6/22:6)	0.875996846	NA	NA	CTWFFSLEXNQMJY-VEPBJOFZSA-N	1029.804246	886.169	3924.620474	3069.81337	3990.383824	3617.889412	3791.980769	4427.096471	4247.957824	3862.137143	3873.992063	3895.199667	3622.423706	4231.797375
12312	TAG(13:0/21:0/21:0)	0.875996846	NA	NA	JBMDCQTTXDFBLA-UHFFFAOYSA-N	927.8216178	886.155	5267.306941	5336.625	4700.3692	5888.095111	5583.981438	5674.974118	5439.903737	4597.867143	5157.957	5127.268235	4759.42813	4490.343063
13918	TAG(21:0/22:6/22:6)	0.875996846	NA	NA	PIARVBOPLDCRHK-QOPUKJDLSA-N	1043.80745	886.155	7762.23525	8360.696667	6952.630765	7322.28	7444.85075	8224.522312	9190.347	8865.29	8124.299824	8383.8645	8097.5456	7286.586278
13100	TAG(15:0/22:2/22:2)	0.875996846	NA	NA	AMIPZWGAWGPVKV-HTUQFOBESA-N	975.8181042	886.147	10116.96841	10813.71241	9519.1465	8840.955294	9094.830563	10743.92122	10928.74729	9811.461667	11279.76019	11880.83111	11809.262	9612.891778
12442	TAG(12:1/22:1/22:1)	0.875996846	NA	NA	BMVLYTBCCXMUEU-VBTXPZEVSA-N	935.8075597	886.105	7633.9515	7833.695222	7463.481333	7338.393632	7019.333706	7645.792053	7510.707278	7342.5	7627.1325	8015.668696	7518.2885	7119.806294
13486	TAG(18:1/22:5/22:5)	0.875996846	NA	NA	LRBIDJYFWXUQGA-GHGGJNPWSA-N	1003.795963	886.085	5412.519	6198.480444	5258.389588	6003.855706	6387.086222	5747.028	5459.023412	6472.97	5391.265059	6049.836	5532.3255	5215.6305
12999	TAG(15:1/22:3/22:3)	0.875996846	NA	NA	IVOFACDHTZXBAF-UHHJBHPISA-N	969.8012543	886.067	6811.516333	8210.846722	7257.6475	7031.768571	7364.574167	7760.547667	7666.642	7789.28	7173.625476	7768.232227	7156.961	6184.603412
13970	TAG(22:2/22:7/22:7)	0.875996846	NA	NA	DASNTIITAVSKCE-IRXCCRBWSA-N	1049.767772	882.509	3241.52396	3117.033091	3108.141333	3119.83524	2932.38192	3148.069077	3042.267522	3603.640875	2534.117667	4231.308746	2929.374677	2126.969609
13184	TAG(16:0/22:4/22:4)	0.875996846	NA	NA	UXBVQMSJLSIMMN-ALMBGZEPSA-N	981.7782962	881.9945	2853.257143	2455.492467	3658.077	3453.511211	3546.378652	4891.85474	4436.797821	3662.391304	4449.969333	5582.913024	3241.589684	3850.200283
13757	TAG(18:0/22:0/22:0)	0.875996846	NA	NA	JFYAITPMPUPERR-UHFFFAOYSA-N	1025.93903	823.8455	253.8303765	3529.412778	691.9505107	503.6779067	747.2147217	654.9418909	4320.809611	2677.649	2832.72	3998.307738	3090.115929	3977.253357
13805	TAG(20:1/22:5/22:5)	0.875996846	NA	NA	HJROQILTQKXJCQ-UVFKMHFYSA-N	1031.827286	760.8535	397.4887161	791.2776442	338.7428676	288.8313293	397.8522949	74.92131042	1686.7675	1453.8576	1143.201998	678.904	993.7484741	665
13822	TAG(21:3/22:7/22:7)	0.875996846	NA	NA	SOVXDFWJIYAOMC-AQHZTUJESA-N	1033.727448	724.918	457.86066	466.6777615	470.3808594	1118.991828	519.0237291	585.7612779	642.3820442	797.9586317	682.1745893	779.9057103	947.1238708	698.5695055
8130	TAG(12:0/12:0/18:4)	0.875996846	NA	NA	YBIQNWOCPXPNDH-MIYIKUFDSA-N	737.5640787	694.695	480.9515381	541.9167259	1110.28	836.0224	1407.777333	1015.20895	509.5404898	521.3797275	566.772	561.1998779	742.7546794	706.7765455
7548	TAG(12:0/12:0/16:3)	0.875996846	NA	NA	RTBYQCHULWEZIY-HTRKWQGUSA-N	711.5490367	693.554	982.1206712	1350.842182	2929.6674	3029.234214	3132.460692	1853.162467	405.5666667	594.718689	873.7586667	667.6449474	492.219	541.2019653
8093	TAG(12:0/12:0/18:5)	0.875996846	NA	NA	UTGXPVSKWQHYNK-XLIYEHLBSA-N	735.5503098	681.8475	356.5598633	471.6838257	570.4077576	557.8532166	597.3979286	531.6190373	198.1658325	219.8664051	190.1135864	297.9153381	353.0006104	249.0856445
9492	TAG(14:2/14:2/19:4)	0.875996846	NA	NA	FOSUOYRDZDIJOX-SLKCOVMRSA-N	799.5935689	669.267	19107.34193	16894.54024	17392.6989	6964.877192	5408.156526	16613.64865	6415.9525	5122.725714	16728.89073	5947.6375	3470.9784	4987.375143
11475	TAG(13:0/20:3/20:3)	0.875996846	NA	NA	IRKCAGSCCUPSQW-BWMDCHBASA-N	887.6811843	655.1795	36717.46159	68808.12	48037.0618	50638.812	55723.69425	31556.4125	78109.18671	62727.46312	63694.02625	74523.3985	72196.8325	72806.1
8517	TAG(12:0/12:0/19:2)	0.875996846	NA	NA	LGUCAXPGQOZAFC-RIXDPRHCSA-N	755.6539283	640.1355	33539.29313	28511.09506	46962.40987	46686.20625	54719.98125	30477.362	16771.34471	10359.6178	14571.765	13337.61187	14481.35082	16769.88375
13989	TAG(21:0/22:4/22:4)	0.875996846	NA	NA	JYEJGYZFPVRIFS-LTMNVVETSA-N	1051.893598	640.0005	423.7082848	939.1801333	409.272049	658.6461765	606.590625	638.2019982	815.3703704	523.2531738	1090.085833	944.9598	783.1927273	885.3577104
11837	TAG(15:0/20:6/20:6)	0.875996846	NA	NA	JRTURXZEZUSHBO-BWLCPGGMSA-N	903.6645707	623.596	3397.742727	13233.92143	8392.493846	5729.128	6400.458727	3308.061545	4038.856769	2081.2	3555.358	2112.693	4102.525826	2359.5975
8257	TAG(12:0/12:0/18:1)	0.875996846	NA	NA	IOKBJIOMCMNTIK-VXPUYCOJSA-N	743.5958578	613.0975	7937.7025	8252.461333	9607.225765	10036.8	11874.77143	7517.127857	6763.150588	4870.896154	5405.745455	5606.311857	5786.88	7330.666875
7305	TAG(12:0/12:0/15:1)	0.875996846	NA	NA	KPAWLMZHGVSXAL-MNDPQUGUSA-N	701.6067299	612.2235	68146.20117	162988.9574	110957.928	116413.206	120554.3753	69651.75	137989.2743	90992.80667	116061.2331	125694.6542	117908.4425	141495.8811
6622	TAG(12:0/12:0/13:1)	0.875996846	NA	NA	AQTCXVKBODCJLG-SSZFMOIBSA-N	673.5529646	607.538	692.4799622	1090.439655	1054.703522	1321.583984	936.1237959	883.643821	1689.121576	1036.141785	1314.30127	976.0847442	566.2293333	1463.160489
6956	TAG(12:0/12:0/14:1)	0.875996846	NA	NA	JDQBYXSVBWZGCO-SSZFMOIBSA-N	687.6307219	601.984	14706.58046	11913.7858	22409.07166	12421.36182	4826.668267	5837.39925	5889.976222	3496.968889	5541.36	6710.636364	6282.289497	5776.262143
12346	TAG(13:1/22:6/22:6)	0.875996846	NA	NA	QRTCKZFMXZSBEC-WKLAWONTSA-N	929.7770561	598.7085	312.3329468	1407.525	843.0986125	726.1794286	957.745	20.35818821	1164.067929	537.8911209	548.3958893	2086.256846	315.3165894	453.9132385
7867	TAG(12:0/12:0/17:3)	0.875996846	NA	NA	CXQJZFXWTXRNEE-XMRVQXCHSA-N	725.6067017	589.653	12979.40533	18532.924	16035.49567	19531.00091	19832.22267	10427.284	9810.6736	8213.897143	9467.817933	10439.92335	9696.811765	11329.33455
7243	TAG(12:0/12:0/15:2)	0.875996846	NA	NA	CTIADNFNRNMWPJ-OKRTZADUSA-N	699.591534	583.6015	97114.06421	128243.0473	119314.3923	126492.7642	107872.5808	59812.59059	132155.6353	89449.91579	107356.0514	103282.9578	106674.6486	108387.6084
6566	TAG(12:1/12:1/13:0)	0.875996846	NA	NA	BISKJFBZNKQSCO-HYQNZHHUSA-N	671.4510588	582.7315	1381.735107	1537.056	1394.483207	1665.66	1232.181763	1284.963	2412.201889	1189.3875	1040.066	2509.365	1547.073	2895.742859
7589	TAG(12:0/12:0/16:2)	0.875996846	NA	NA	NBXBBAIRPVIVRY-KVVDGFMCSA-N	713.5715067	577.957	6886.743333	10040.083	10953.3125	11048.989	14711.24608	8496.595154	6099.476286	3243.069091	4745.420769	7722.341333	3580.0068	5028.627154
6901	TAG(12:3/12:3/15:3)	0.875996846	NA	NA	QMYUHSVPIUYIOB-VTZIQTPNSA-N	685.4358019	572.179	28193.3025	21040.74688	21180.88294	20230.72953	22131.17118	35087.97014	24087.6975	33046.44131	30445.14337	20917.38788	21228.75	20977.72681
6485	TAG(12:2/12:2/13:0)	0.875996846	NA	NA	WGCWYMBGUSMBTA-RTHYBKLPSA-N	667.6071123	550.622	29862.3375	55241.688	45061.06235	53593.02488	36399.25813	18416.43193	52579.92571	33017.06756	48246.03875	45620.59	48863.88	46892.23831
7154	TAG(12:1/12:1/15:2)	0.875996846	NA	NA	TXUVWGKYJKDJOE-GGYUZIRDSA-N	695.5582125	540.855	25095.48835	42403.73963	37397.86556	36924.663	45699.19387	27490.855	46728.02035	17598.88588	24676.81218	30868.29471	45598.01675	33159.81952
6284	TAG(12:0/12:0/12:1)	0.875996846	NA	NA	LDFREGNFFVYLEB-QOCHGBHMSA-N	659.5241182	540.192	3675.544364	6273.1958	5775.049875	5284.66375	7942.391667	4366.4625	7454.48	5043.21587	5146.809273	5981.810111	5335.77	5603.306667
6715	TAG(12:2/12:2/14:2)	0.875996846	NA	NA	PEJKMYXKJIKQOQ-HRDOFKGWSA-N	677.5480895	539.717	32662.57759	35668.89	67066.02712	66033.15221	52524.03889	36557.53056	28403.11637	12065.88429	19071.01145	33689.20502	34446.72001	20392.15385
12712	TAG(15:2/22:7/22:7)	0.875996846	NA	NA	FFINIKGLRMRFMN-FWOQWSMJSA-N	951.6411393	533.761	3712.443333	8845.606667	6369.765789	6935.543684	6676.156667	4007.530625	9314.952533	6489.444889	6611.927368	7979.941053	5707.91975	7690.1673
9174	TAG(12:1/12:1/22:6)	0.875996846	NA	NA	BNIUNSFBYAZPKH-TXVNATTASA-N	785.6253873	532.126	12073.55714	25868.10882	20864.63438	27239.73092	13141.74592	10667.82193	57786.289	39254.9601	44927.43556	49664.38947	47130.45111	54493.26253
11599	TAG(13:1/20:1/20:1)	0.875996846	NA	NA	ZFLFESIGQIGXEB-JEDOZFSMSA-N	893.6467525	521.5255	10469.81119	14201.42985	12651.02693	13245.4125	9519.147857	6907.748571	11733.805	12950.30657	11934.73385	12758.18557	1484.28	13137.21429
12147	TAG(13:0/21:2/21:2)	0.875996846	NA	NA	LQIYBNGUAQEKIV-AIXKJEBDSA-N	919.6983113	520.692	801.8846	1704.78654	1872.778103	3628.254	1047.578857	1624.896	2453.578016	1473.030545	1539.784363	1911.096185	2143.452799	3314.638437
9496	TAG(12:0/12:0/22:1)	0.875996846	NA	NA	KCUYLQDWSWOANO-VHXPQNKSSA-N	799.6401005	519.916	2936.25	51383.57534	42982.89147	47429.66071	26448.15348	1554.0345	53179.14327	58427.39306	65976.88153	95642.32829	85292.08219	99180.9
7288	TAG(12:2/12:2/16:4)	0.875996846	NA	NA	QFIPHOARENKPEZ-WJDJLJQNSA-N	701.4863125	516.437	10711.8245	9440.405438	8346.466714	9129.559091	10455.02	8211.422813	6559.753846	4921.395375	5934.648882	6291.596667	5695.370769	5911.726
6664	TAG(12:2/12:2/14:3)	0.875996846	NA	NA	VIIAMSNQIDJWRH-ISEGKLRZSA-N	675.4786788	511.24	7820.84	5592.45	9394.35	10990.55833	8265.814	6431.08	5884.9985	5010.336	3268.2	4967.94375	4308.269	4225.866667
9839	TAG(13:0/13:0/21:0)	0.875996846	NA	NA	CVXPCKFBEVGPDA-UHFFFAOYSA-N	815.7003288	507.764	92146.15385	279631.736	368235.936	235689.8435	142710.6765	57375.09185	953627.8249	498484.0226	760863.43	726565.0186	751702.3037	993209.3605
6434	TAG(12:2/12:2/13:1)	0.875996846	NA	NA	KXLYMUKWMFXFBP-ZYUAYNDISA-N	665.4896263	504.821	4689.673846	3252.096	4088.034182	4928.519737	3443.691778	7454.22425	4580.219091	1851.845625	3330.193759	4248.176381	4387.345392	2503.681818
8889	TAG(12:0/12:0/20:1)	0.875996846	NA	NA	GRNYLLDULGFJIH-DQRAZIAOSA-N	771.6404542	499.068	4019.857371	1901.46	3097.979543	3013.367147	2054.208566	1470.06958	2389.08	1967.754313	3676.430267	3599.1	3051.28	2503.297125
12680	TAG(15:3/22:7/22:7)	0.875996846	NA	NA	LCCGWMYXIVAPKI-UGXSGSEVSA-N	949.6302507	497.5315	6619.795111	11382.93482	9295.796125	9645.82113	7984.144905	7740.304	8620.914286	4369.6062	5842.317385	4748.418	11878.32	10668.30556
6860	TAG(12:0/12:0/14:3)	0.875996846	NA	NA	PBOLDSKARPIAGA-SOQFIYBLSA-N	683.5970568	488.597	4113.070679	8020.559533	9252.272217	8508.69124	7899.577171	4463.370833	8543.349014	8321.457778	7501.646576	9152.98	6046.191267	8595.04012
7411	TAG(12:0/14:3/14:3)	0.875996846	NA	NA	BIDGFERZKJQHBE-MSRGWXHOSA-N	705.4776775	464.4985	2548.806818	1751.751611	1744.920941	3711.484933	2397.68	3986.96	642.5418701	2404.782857	1510.734732	1518.27193	1077.077597	1314.487364
8609	TAG(12:0/12:0/19:0)	0.875996846	NA	NA	LKUSHYRRIVCBLN-UHFFFAOYSA-N	759.6376673	447.6745	190036.5238	335875.1134	417844.5936	467999.4	354966.7798	280604.9531	396680.9504	328205.5957	373044.9525	491644.0456	525437.1004	564179.814
11345	TAG(16:5/16:5/22:6)	0.875996846	NA	NA	OHGSRZGFKYAEHX-WCCKTIOTSA-N	881.5651138	432.162	12203.61495	9841.94475	5613.277844	8966.969615	5670.072	8415.207231	5064.532	6319.4051	5665.68	5854.216572	4106.738892	4164.975
8124	TAG(12:3/12:3/19:5)	0.875996846	NA	NA	ZKDMLFIZXPMQGT-KXMGSTDESA-N	737.5109913	431.3665	7976.993601	8509.418501	6342.187	4752.125486	7211.479231	7788.57992	3086.76	7637.287875	6759.920588	2200.96	5867.211417	5235.0815
10490	TAG(16:5/16:5/19:4)	0.875996846	NA	NA	PPUNHNWIKRDLQB-SJXKFIHESA-N	843.6063717	429.187	8500.393929	14642.42	10715.27306	3267.62	7218.132	8864.02	11631.03149	5231.38	7015.15	13604.25309	10729.5	11886.21941
10895	TAG(13:1/19:2/19:2)	0.875996846	NA	NA	IDVLRIFKAXCBEU-VPVVJILHSA-N	861.6225635	402.074	12287.69556	25418.91857	3066.336	14884.77375	13828.288	21144.06877	30838.553	20198.76923	16946.39333	24104.70409	21921.7554	23473.72364
10441	TAG(16:5/16:5/19:5)	0.875996846	NA	NA	XOMWZARGDBSXPK-JCOHREFBSA-N	841.5306364	400.309	18221.81982	12252.444	11389.79386	13990.30667	13185.77429	21518.06	9691.14825	12295.59333	11960.19082	10970.12892	14491.55593	8788.37875
7151	TAG(12:3/12:3/16:5)	0.875996846	NA	NA	GXRVNWHZZHSROY-RBRWWWCVSA-N	695.5097993	399.398	4898.515333	3638.483887	2847.48	2519.116669	3069.02	3388.4	1543.38	5238.825	3150.378154	2384.490234	3280.039714	2411.62
8255	TAG(12:2/12:2/19:4)	0.875996846	NA	NA	HIEHLSXRFUQCMG-DHQQAGRPSA-N	743.5427915	390.321	435117	593954.6171	571668.5707	578947.9371	581771.8531	413201.4064	758532.8846	529517.6948	550853.22	710002.38	660479.8069	683895.6742
6814	TAG(12:1/12:1/14:2)	0.875996846	NA	NA	SPZLEGHJMRPGQT-KDDUVZKESA-N	681.5281612	388.804	16406.22	2409.04375	15941.79526	18999.7735	14027.79771	15689.01073	14540.21657	22602.08024	21658.66667	5057.525	12891.116	18895.82533
9914	TAG(16:5/16:5/17:2)	0.875996846	NA	NA	DWVFLFKFRMLFHJ-UWUNZWKYSA-N	819.612086	384.894	22231.85647	46643.76067	32556.1275	34422.99161	36379.55692	24608.9	61035.024	34873.92042	41012.488	69765.598	61733.166	51183.6
11090	TAG(16:5/16:5/21:5)	0.875996846	NA	NA	JIBJDLIGIYRFCE-QVANGTMQSA-N	869.5574827	331.3495	3472.951378	4523.544959	4317.2	3704.02	6385.639286	4995.0582	5719.964	2250.6	2744.142733	4924.787143	7017.736755	1736.055
11122	TAG(16:5/16:5/21:4)	0.875996846	NA	NA	OMYLZEOLWYAWCB-DHZUCBTESA-N	871.530547	327.718	10664.47633	7656.98	8695.511111	6634.172714	7337.129714	13194.87648	4515.852182	7461.193125	10853.1131	10838.69992	7992.847154	8795.519469
11686	TAG(15:3/20:6/20:6)	0.875996846	NA	NA	QJQGXKCNMTUBQT-FBLXBBSRSA-N	897.5992824	301.266	1193.264	1146.506667	932.24	2966.052992	1766.368974	799.2243924	2931.229472	1144.799713	2530.515409	2212.4025	1860.4124	2271.264008
7349	TAG(12:1/12:1/16:5)	0.875996846	NA	NA	XFYBSUGVYXNBPD-MARXBDQCSA-N	703.4833292	216.003	1545.898552	2481.579636	2395.541182	2048.956	2459.704	2118.864727	2576.718333	2224.974692	2699.699875	3264.3919	2707.368903	3345.4575
7729	TAG(12:2/12:2/17:2)	0.875996846	NA	NA	RRXBIMRCWVZDLQ-HKABZWRESA-N	719.5213463	214.767	901.1635556	1413.773846	1341.48525	1877.414	1994.708333	1424.038182	1748.447667	1428.612	1709.492714	1518.2102	1729.4688	1286.491667
7636	TAG(12:3/12:3/17:2)	0.875996846	NA	NA	LXAHYJUPSGBSNI-WCMDWINLSA-N	715.5994049	177.993	768.9798758	768.6379482	35.41279907	57.94456787	13.978125	12.32507324	426.4126953	120.5288818	186.0519287	439.4422913	645.7929231	428.64
6912	TAG(12:0/12:0/14:2)	0.875996846	NA	NA	LKHSCNWBOXRXBM-OROSMMNWSA-N	685.5529744	171	734.9144	1427.891587	720.8876121	1257.25	862.8014743	456.7000386	3318.862857	1889.769231	2078.6096	2698.048692	2338.35	3110.26
7237	TAG(12:2/12:2/16:5)	0.875996846	NA	NA	CENWEXXEBBTZNV-DMHDASJHSA-N	699.4517151	166.956	2166.058385	2677.226538	2199.432667	3921.047308	3805.34	2747.607692	3747.258214	2490.4	3314.0575	3676.345462	4173.4305	3900.4
9348	TAG(12:0/12:0/22:4)	0.875996846	NA	NA	HENCXJAUGJPJDB-LUJHFHPPSA-N	793.6285944	154.905	4031.889231	931.776	1334.930909	12999.2998	13573.611	18929.83846	12578.2632	3506.86175	4950.336	4645.916667	7835.679231	7922.710542
3174	LPC(18:1)	0.874867923	NA	NA	YAMUFBLWGFFICM-SEYXRHQNSA-N	522.3552822	85.449	893307.0359	1431537.733	1199878.653	1521123.528	1813164.218	1123987.177	2422612.284	2374365.516	3436022.056	1934993.073	1582909.364	2785184.154
5331	Cer/NS(d18:2/22:0)	0.874634769	NA	NA	AWTNSRHUZXWBCO-MXBGQREFSA-N	620.5978833	523.396	33897.35715	50819.99867	60306.51282	69491.21186	53464.19897	24595.36	75663.23294	54041.13507	69403.13121	58187.6355	69118.23529	90109.61871
6469	DAG(18:1/20:1)	0.873808231	NA	NA	AKCNIDZVBDSVNW-HWSICPKZSA-N	666.5958149	526.78	3232.92	3005.85	4699.386167	3677.716	6828.636667	5909.544143	8622.853333	3476.22	7542.052	8672.792222	7290.803636	9549.425455
10615	TAG(16:0/16:1/18:1)	0.872799923	NA	NA	URPCLMPOIWCNBL-QSZZZDORSA-N	848.7718852	703.924	47553.15375	59381.90138	76637.21225	57629.21176	50945.943	28438.72571	136107.2	104743.665	97704.57331	115087.4373	94898.9925	110076.4813
6716	SM(d14:0/18:0)	0.872773692	NA	NA	RNMVBFYBLXQRIF-UHFFFAOYSA-N	677.547672	288.59	10741.32094	12984.29809	20671.94629	26375.52188	23459.2125	9341.312	25050.8713	3961.2202	14014.46	16634.016	17263.544	4116.900667
3486	LPE(22:0)	0.872534615	NA	NA	NYSQCLMCGRAJJQ-UHFFFAOYSA-N	538.3861714	220.9845	3819.256467	10385.99512	6680.7945	8508.681529	5027.194286	3386.837257	10818.66653	7749.856244	10246.90265	9938.7597	9903.050625	13375.14667
5029	PC(2:0/21:0)	0.872482077	NA	NA	NJQIPGOQZVEROW-UHFFFAOYSA-N	608.5125317	124.355	0	422.8711344	32.47191874	17.58682251	0	11.29780324	439.1666667	144.0379028	291.9786606	240.6672913	20.94439697	731.28
5957	Cer/NS(d18:2/24:1)	0.871550462	NA	NA	KADBCXSPXAVXJL-QWGNBJIWSA-N	646.5766292	549.555	295482.27	476072.1008	428216.6215	451701.4513	384372.8143	243850.6302	473471.7723	266527.194	305087.5902	367614.7241	381349.01	352903.2
7855	DAG(24:0/18:1)	0.870804923	NA	NA	CNKNQKFREZNPNM-BWAHOGKJSA-N	724.6820303	640.595	7254.66725	19198.81519	12531.56238	12239.051	15661.46129	7853.712	9690.8856	6658.4994	8459.165714	7830.1125	7428.821333	9124.363158
8324	PEtOH(20:0/16:2)	0.868748154	NA	NA	ICFRPXXZWQFTAI-XOMYGGGSSA-N	746.5704148	383.526	2545388.715	2711110.627	3276864.498	3340928.715	3779204.488	2336514.22	3556136.038	1926493.043	2307711.077	3026102.334	2600598.352	2762076.576
4666	Cer/NS(d18:2/20:0)	0.868671769	NA	NA	NBSDZPNNDCXPFZ-CZIXKSQASA-N	592.573465	494.103	10522.937	32348.1122	22389.22427	33100.67925	15842.06	12848.79707	58139.763	44375.35481	47968.37876	49722.44619	51873.23471	48148.82
7000	DAG(18:1/22:4)	0.86791	NA	NA	XJAMHDZFHUPEFO-DCMOKHIZSA-N	688.5756323	479.251	6020.129883	1307.2	13504.83464	10184.119	13734.04895	6989.39978	11827.24207	3180.645818	8310.933081	6249.184	10142.1698	8553.375549
6374	DAG(18:1/20:3)	0.864196385	NA	NA	ZXWSLQAQQZOXNU-ZYKQNZMBSA-N	662.5718268	495.384	27281.92455	37625.8675	38159.0239	36815.98333	56303.46	29429.86265	36501.65368	15487.75882	20025.50822	29650.16855	38103.6564	22582.61689
9043	PC(18:4e/19:2)	0.863758615	NA	NA	GZLRTJCJZBZHEF-XOZFJFKASA-N	778.5772661	369.855	10693.58917	13405.554	14968.80308	16013.50545	17407.98281	12859.37186	12127.8	10693.65623	12325.82072	12758.10229	1526.99625	15841.7801
4337	PC(2:0/19:1)	0.863091538	NA	NA	MLGCUDSCCLGEMN-PFONDFGASA-N	578.3817822	119.017	2920.725781	4242.771462	3363.041294	4870.8	4006.525833	2401.669412	6113.122688	6961.6875	6471.761625	6281.968263	4833.599	6067.284944
10830	PE(26:0/18:1)	0.861839385	NA	NA	MSBXOSSDSZGZJA-IMRQLAEWSA-N	858.732979	589.6925	6356.55225	15978.35984	14213.67419	17734.65464	9263.053815	4090.371	19351.92316	13804.01275	18565.75567	19281.74074	16154.364	19240.78
9990	PEtOH(18:2/24:4)	0.861814	NA	NA	AUKWBPWBDOQCCX-WVLWHWQOSA-N	822.6029969	472.779	32100.07763	56039.364	60453.79275	60565.60125	60806.545	21457.07701	71275.62	10505.04	59442.8	51288.90555	64055.54375	52574.82857
5079	DAG(16:1/18:1)	0.861128154	NA	NA	FWWLDEIJAPIBES-LJSPAGPLSA-N	610.5403904	478.158	258080.4935	218451.488	391536.1156	436193.48	353651.0679	175854.2866	200247.476	90958.32958	123482.7211	174539.8974	158828.5705	131966.6841
5747	Cer/NS(d18:1/23:0)	0.859551231	NA	NA	NAJHAHQNQCNWOP-JMUUFCRMSA-N	636.6294008	571.206	3218.178417	5703.9612	6316.462688	7958.056786	8691.803848	4395.5142	10457.1175	4734.728545	8584.526667	11114.8896	9828.938571	10137.16154
10695	PS(15:1/26:4)	0.858248462	NA	NA	XRLDKAOEKIDTDL-BEBUWKJTSA-N	852.5587498	287.595	22099.16337	14468.94443	28818.748	48840.51992	21913.97	11748.07623	32128.66172	10547.74528	14684.28585	19003.24702	15903.03167	24621.61809
9112	HexCer/NS(d18:1/22:1)	0.857611	NA	NA	KDIHMFXPYBEKSD-MBXZFYGDSA-N	782.6498316	475.96	8991.102333	40287.2225	13833	20530.21909	9662.07	6793.71	32596.1625	15980.133	24322.06862	22621.29133	23901.21417	25298
3432	LPE(22:1)	0.857121077	NA	NA	XHNHVLOJRORARF-KTKRTIGZSA-N	536.3705912	169.6205	10070.62477	7820.661643	7887.522462	10947.9315	7770.376818	4556.85	14216.5131	10511.27	11874.31556	11448.37658	12128.75397	13180.4145
6987	DAG(18:0/22:5)	0.856605692	NA	NA	JDCKQBKHWBEMSZ-NIZIMQIGSA-N	688.5882687	514.699	26292.46154	40472.07967	45655.30286	48463.97143	61798.504	25956.52	54882.8964	13499.80138	21063.49479	29562.964	48185.585	26753.72935
9195	PEtOH(17:0/22:3)	0.852855	NA	NA	RGUZSQFSERRIOW-QBKHEUISSA-N	786.6369082	471.007	43479.31275	142046.8128	108946.5906	79419.44214	132450.4588	57161.96308	146865.537	78962.00714	99034.7424	131148.7313	125667.9416	137543.6351
9379	TAG(14:0/16:0/16:1)	0.852314385	NA	NA	OZXXJVVHOJHMRX-PNHLSOANSA-N	794.7648787	722.057	1004.706011	1615.531367	617.12	1010.078578	1088.299279	1168.82836	1393.7675	1725.657588	2547.989926	1839.919381	1518.123948	1542.200745
3434	LPC(19:1)	0.852025615	NA	NA	VRVDEVSSPPTZQJ-YPKPFQOOSA-N	536.370694	98.844	6541.754419	13934.84046	6435.053773	9469.335652	13646.19256	8553.168	20234.8887	14938.30432	21062.24032	16422.54304	7576.038273	18678.65254
7330	PE(16:1/17:1)	0.851114462	NA	NA	WRAPIMBVEFZRSV-RYOQUFEFSA-N	702.5389581	354.5325	8333.4	28584.11618	2839.428	9973.821205	11891.14799	10526.14285	15828.15888	12758.432	9153.881154	17786.99139	14199.66422	15472.34735
8545	PC(14:1e/21:2)	0.850572846	NA	NA	RRMBNQIFNLPDFD-NLIWCXCPSA-N	756.589283	447.68	16701.34819	27676.46977	19978.39415	21035.67776	22688.925	21907.5	25688.11041	22611.72837	21246.62275	24300.50481	24171.76273	21427.67761
3839	DAG(14:0/16:1)	0.847482231	NA	NA	SSKSBJYFDDMVGX-SQFISAMPSA-N	556.5308581	402.291	5090.083649	6042.855794	10088.9965	8314.423125	10090.59063	9787.501333	9474.615385	16004.42735	12015.42233	9446.268533	11205.975	17132.97903
6056	PC(13:0/13:0)	0.846452308	NA	NA	RLNYFMQMIIHWFV-UHFFFAOYSA-N	650.4751392	240.129	8665.144056	5290.957029	10760.12643	14491.12879	9925.609607	8214.935158	5317.279125	3821.311313	4130.20025	4912.8754	4668.412474	4175.784375
5695	Cer/NS(d18:1/23:1)	0.843137769	NA	NA	XJKTUXAMZYZQQC-SYPSHRJPSA-N	634.6408462	560.3435	10059.875	16747.685	22826.50793	18999.03075	17480.4315	7751.084267	31392.78178	16824.73629	22822.27953	29887.21993	23276.61768	36983.98433
7443	PC(15:0/15:0)	0.84285	NA	NA	LJARBVLDSOWRJT-UHFFFAOYSA-N	706.5283323	303.966	157404.8936	92805.6653	243601.8679	302385.4308	203585.1267	104658.0391	170805.4194	93688.02	111137.0456	147390.5239	122973.4013	160192.1998
5292	Cer/NS(d18:2/22:1)	0.842362846	NA	NA	RTOWGLKHVNJPES-XAWYDTASSA-N	618.5462453	503.9105	7214.744774	4207.52346	8270.102814	1403.786	7227.755771	3565.59803	5902.10994	5639.053726	2734.965534	4146.931343	4826.89666	2750.608315
9478	PC(13:1/24:2)	0.839399769	NA	NA	FAZVFAYVHVJKNM-QBSIALABSA-N	798.5859496	146.595	2894.199	2242.893278	1953.330909	7940.335966	4814.134615	5012.1525	7041.594667	2323.362462	2866.850077	3041.155	7180.388	5171.553679
9806	PG(18:0/20:5)	0.839174923	NA	NA	HHQOWXDSTYBIFL-GLWDABGQSA-N	814.5135504	401.087	8400.119571	866.659314	6380.668	2767.148987	2340.718628	11447.46	3271.172668	4654.886353	3689.932617	2621.014233	1093.143225	4811.341992
9769	HexCer/NS(d18:1/24:0)	0.838670385	NA	NA	POQRWMRXUOPCLD-MHAUTQJVSA-N	812.6543627	562.0785	3196.523793	5679.531652	4268.675533	5420.97	1684.659192	2417.234291	10001.11406	8574.947421	9088.36085	9464.995556	8117.340626	11258.51211
6417	CE(18:3)	0.836255846	NA	NA	FYMCIBHUFSIWCE-WVXFKAQASA-N	664.6035895	684.4715	1239.475556	1599.082692	3572.322	4017.51	3960.774615	2025.76	1135.413333	807.0364167	950.25	831.59625	751.52	503.3701721
3650	PC(2:0/17:2)	0.834519846	NA	NA	QOLGHJRXYZBRRW-UTJQPWESSA-N	548.3005787	103.6275	8561.007143	9286.9465	44867.69631	38677.30769	38485.125	25923.91154	35460.7975	53740.93915	47926.97538	45973.02354	31491.27385	53291.92615
9730	HexCer/NS(d18:1/24:1)	0.825724692	NA	NA	PBAGXITYDFFJEO-DBOQMASJSA-N	810.6824053	508.5665	65038.485	39857.2875	98601.1	119194.2046	63638.12709	41232.27444	143342.2586	81975.75	98794.625	100776.1617	112556.2142	100033.6873
4751	DAG(16:1/17:1)	0.824335385	NA	NA	OYJYEQOXOMXSAZ-RYOQUFEFSA-N	596.5982876	483.909	2839.598764	15225.2867	7846.653137	9378.964077	5802.667747	6392.632955	17480.06379	12777.92357	17222.27077	17704.97143	19168.54531	23539.68471
11952	TAG(16:0/18:0/20:0)	0.823460154	NA	NA	DHDAMQPBPJWJEI-UHFFFAOYSA-N	908.8653527	764.915	2709.889	6131.64	1245.7968	2359.913333	4849.643818	1644.07	10874.954	8163.52	6343.258625	12072.4984	8227.043778	11581.13667
8721	PE(22:2/16:4)	0.817540077	NA	NA	IVUJYDSAYQEZBL-FOFRBWCGSA-N	764.556177	366.525	31389.14	52280.8	26644.85623	21910.19063	40780.425	40321.13727	39072.188	39671.8	34961.1175	26618.70406	27289.19406	29324.82433
10970	PMeOH(26:1/20:5)	0.817202308	NA	NA	OJYBOWZUHSMDMX-DNLKPGIGSA-N	864.6466769	425.305	49258.11369	83074.9654	83556.00641	57802.53769	105995.2948	63359.64	130961.7629	73874.76231	91024.6254	114600.3484	122803.0375	114066.3488
8191	PMeOH(15:1/22:4)	0.817202308	NA	NA	PUHCLBIGRALRIS-HAELRUHGSA-N	740.5196756	421.817	77146.3	61789.32692	98642.04273	100756.0189	68350.1	50093.14914	96534.6525	97010.24643	89187.50436	109326.6636	89541.4167	97207.76846
9891	PC(19:2/20:5)	0.813073154	NA	NA	BUUSHDUVBYKLEA-NDXBRMGJSA-N	818.5667774	506.867	23782.31	34409.37	24141.63462	32716.12058	22716.33162	18167.47164	35949.07636	41417.98714	34026.90769	47718.25714	30897.5445	41996.3175
5444	DAG(17:1/18:1)	0.812642231	NA	NA	VZRUYZOUKQDWIP-YGGBKCGDSA-N	624.6295846	468.5135	4217.09151	10354.39768	8815.991216	6745.826601	5114.411064	3102.892273	26852.58767	12341.23636	22123.35531	49277.48035	65992.91012	86373.99543
2957	PE(2:0/17:1)	0.807328462	NA	NA	LRCATMCJQORKNR-KTKRTIGZSA-N	508.3028629	90.807	2812.333333	6169	8837.583333	8496.11	10227.1015	5883.213	22858.694	24528.868	21255.1	21214.35556	15611.466	18549.38475
5689	DAG(18:2/18:2)	0.806619	NA	NA	MQGBAQLIFKSMEM-MAZCIEHSSA-N	634.5412916	451.906	32144.0798	46044.93958	48780.816	33878.34462	65577.26387	40728.39694	19307.2087	9808.282615	11808.14818	18637.18314	19579.1399	9465.691429
7047	DAG(18:0/22:4)	0.804616462	NA	NA	IOAXEIUSQSTPJN-PYQGTGCGSA-N	690.6035186	540.724	7330.8585	8346.5235	9865.366688	10790.43414	11645.82571	5759.847692	14589.48695	4347.505258	6801.294471	6814.7704	8811.415556	12128.8845
9956	TAG(14:0/16:1/18:1)	0.804441	NA	NA	SXOXXBFPXZDGHF-GQMVFMLOSA-N	820.7401867	682.834	16288.82518	13685.10169	21230.15153	15915.68	11248.608	6426.16	34093.80141	24705.92647	22328.21918	29602.86671	22238.215	25951.5275
12177	TAG(16:5/19:5/22:7)	0.803570154	NA	NA	CBFOFFYZIQCTLN-UYWGLLPVSA-N	921.6499446	499.344	7042.08	5547.372308	13392.07475	8249.34	8323.417143	5756.892077	11209.74125	7455.530333	7499.594118	7176.379438	12428.17614	5698.682
12224	TAG(15:3/20:6/22:7)	0.803570154	NA	NA	DGADOLCDRVKGNI-KKUGVOSASA-N	923.6100275	496.357	10129.07775	19759.663	7220.836857	11510.46875	10397.03882	8734.906	16079.86429	16232.45105	15174.57565	17258.29368	12307.6306	13260.39529
11644	TAG(16:5/19:5/20:6)	0.803570154	NA	NA	BMXBARFLNYEBQU-RUZGWGINSA-N	895.5790475	455.613	33180.63467	20516.89656	13661.96	16656.59429	27773.50605	34791.49409	27451.91475	14618.67167	14850.825	28031.78337	29373.8312	11798.864
13095	TAG(19:5/20:6/22:7)	0.803570154	NA	NA	SVMLCRLIBQIBJN-HAFIYBIFSA-N	975.6689581	265.403	2287.3125	2037.582	1835.738667	2566.979	2783.649231	1373.625	2561.294118	1332.877143	1823.092143	1741.995563	1340.336667	1895.845714
10473	BMP(18:1/22:4)	0.803432	NA	NA	KWAXGWUDHUPXQN-DCMOKHIZSA-N	842.616624	328.0375	3941.111012	3486.962083	2343.52	6751.901689	8211.099476	9495.62316	9031.5121	5464.920874	5440.98125	8281.25308	7289.880232	8757.747864
4175	LPC(22:4)	0.802881692	NA	NA	GXEIJYZRCDTJTE-DOFZRALJSA-N	572.3930337	95.11	22245.90264	26401.37581	53264.27813	54693.42	47603.10857	48828.75	59625.55643	47869.26429	54178.51029	55226.39886	51868.62114	56774.7135
8422	DAG(18:1/26:1)	0.800136846	NA	NA	YNWHCELMQQAARU-OZKSNGOJSA-N	750.6983841	640.1135	5041.208333	3824.385385	8468.96475	8942.686667	11114.72175	4605.53625	2089.53	1009.168833	1944.8025	1712.440125	1381.626667	2265.63375
7657	CE(22:5)	0.797674462	NA	NA	XOLZNHXNFMEUGA-DCDLNIKOSA-N	716.635881	694.543	790.2685547	519.5878143	1420.13	820.89	2059.883667	1211.119	1167.064182	549.2495634	485.8571777	842.0116781	772.2078889	1134.8825
8724	PG(16:1/18:1)	0.796832231	NA	NA	VCYYBLIRAQBPTM-LJSPAGPLSA-N	764.5593955	328.1945	27195.4875	63319.73	35666.085	59830.93142	64218.86629	52251.77578	60055.2513	30319.19766	38723.3974	47549.63111	55356.329	69399.28383
11631	PEtOH(21:1/26:4)	0.795818462	NA	NA	FPLSCBOSPKXNAA-WCRFFSSPSA-N	894.6942136	568.934	35856.42895	114773.2476	66061.91237	63984.362	73194.21828	46032.1433	66071.525	38723.43341	50998.16989	51146.931	49225.28333	47521.96333
6991	CE(20:5)	0.793982615	NA	NA	XZFUGMCJZFRBKF-BDJFIEMMSA-N	688.6039962	673.074	778.7042948	760.0971832	1422.145833	1009.263727	1604.99875	641.485	724.6412092	495.2412807	520.7603923	478.6020508	841.7763578	521.4051889
6509	CE(18:1)	0.790030615	NA	NA	RJECHNNFRHZQKU-RMUVNZEASA-N	668.6201759	580.899	31896.07818	76385.56747	46778.6178	57978.10335	43638.90321	20382.27244	101645.9769	52117.80588	65998.5102	80962.95665	71673.91324	90320.48171
7131	DAG(18:1/22:1)	0.789178	NA	NA	GIMFDENDLRGOPW-YQSYOFKPSA-N	694.6356272	583.868	19007.15289	27617.06937	32515.30461	37358.16158	30251.44811	12116.29176	39518.76283	22097.01667	28298.457	29520.99937	26993.43213	30868.35176
9296	PEtOH(20:0/19:1)	0.782493769	NA	NA	FGEKJMWPQVWTAS-GYHWCHFESA-N	790.6134058	414.53	115403.2396	129509.6259	132069.585	137538.468	177628.1354	101305.3703	136852.4779	110567.1947	119801.1577	129734.3363	133259.6361	127739.3867
8074	PMeOH(14:0/22:1)	0.781883923	NA	NA	IGHCBDHJHDTIRF-ZCXUNETKSA-N	734.5690303	375.729	182574.1906	139962.0965	232585.6469	256670.4561	252698.712	175058.2253	142181.6883	95383.23115	113791.2875	122711.0095	114950.072	116028.2057
7228	CE(20:0)	0.781667538	NA	NA	SUOVMGLZSOAHJY-JREUTYQLSA-N	698.6669259	638.6615	1410.082867	6379.515818	2726.392623	3029.629167	4051.937	2760.911538	4529.837143	3488.32	3639.043333	4208.1015	5072.268333	6270.526769
4101	LPC(22:6)	0.781657308	NA	NA	LSOWKZULVQWMLY-WSDBEMKQSA-N	568.3384697	67.826	3193.459286	10612.08222	5727.485714	9264.685091	10756.86036	9920.997467	10843.88576	18478.83509	12425.296	10348.43364	13874.47988	11376.63088
9958	Cer/NDS(d16:0/38:0)	0.779718385	NA	NA	CZWDAXJIDCXPFX-UHFFFAOYSA-N	820.8271697	886.992	2256.3261	2658.853267	3171.364	2750.926111	3286.1002	2635.804538	2134.4505	2807.06	3064.054813	2482.072727	2261.22	2850.892857
6467	CE(18:2)	0.779242308	NA	NA	NAACPBBQTFFYQB-LJAITQKLSA-N	666.6201137	705.398	954.645	863.1165	2562.3018	2270.84625	2792.8	998.665	583.145	558.617981	709.8496704	583.2342	906.6036072	547.1229553
7565	PC(14:0e/18:4)	0.778968923	NA	NA	BXXRJYZVFDKKLH-KKILVFCFSA-N	712.5148794	265.4965	15288.81863	13060.28733	5698.006188	6376.066667	6049.355833	5969.912667	7184.14925	7246.248333	6138.449563	5257.527462	4480.714286	6315.921429
6688	PC(14:0e/15:1)	0.775972308	NA	NA	UGKBPLMBOZXKSE-PEZBUJJGSA-N	676.5104381	339.4565	11074.08467	49793.64046	17054.25108	27912.89138	15695	11772.30167	10461.9	8226.557	12622.5158	15299.47134	9808.3	11893.8
7040	CE(20:4)	0.772435	NA	NA	IMXSFYNMSOULQS-BEDFLICRSA-N	690.6188472	693.585	715.3115385	1486.501538	2947.026923	2443.538588	3129.697	1616.810636	766.8654545	527.8330172	566.4688333	598.4	853.9819336	599.5815348
7650	DAG(20:0/22:5)	0.766849385	NA	NA	PMVMMUJTSZQJAB-GLWDABGQSA-N	716.5666258	582.443	6656.824167	8333.932304	7716.65445	7233.614286	6344.895	5672.499	7049.5054	8581.624792	6516.967	5381.826923	8328.697091	7500.583412
6024	Cer/NS(d18:2/24:0)	0.765958308	NA	NA	ZCUCZYYSYGKQQV-GHQHJQBOSA-N	648.5628749	579.8565	217059.7707	194712.365	79893.16462	90181.27527	82198.13817	78585.96738	131946.1205	142076.2374	144579.5931	153100.4357	136024.3863	160396.5291
7611	DAG(20:1/22:5)	0.764729308	NA	NA	TWCMTRCNZDNRCJ-QSOAFSPRSA-N	714.604654	516.455	2032.3651	3346.948727	7573.858375	8181.652174	9871.820438	2563.66	6288.202176	2135.417353	3963.642882	1421.784	4643.096278	3825.743503
7084	PC(14:0/15:0)	0.764135	NA	NA	JERIBPHBOOFETI-UHFFFAOYSA-N	692.4228308	286.293	885.8	494.1688889	1603.731111	1872.606667	1719.776667	661.848	4926.997333	4336.78325	1511.717125	2368.236	1888.914	3341.625
7619	CE(22:6)	0.763047	NA	NA	VOEVEGPMRIYYKC-HNJOWPRISA-N	714.6220615	681.9585	786.2098214	555.1066667	962.4975868	1172.612	1208.269613	472.2846154	1348.525521	638.8521729	768.1967599	833.6742467	888.2093333	719.6953
9125	TAG(14:0/15:0/16:0)	0.762378154	NA	NA	RIBSYLFDZQICKH-UHFFFAOYSA-N	782.7254874	687.794	3996.783	1873.618933	2043.311824	1372.805	1805.409375	1140.176725	2884.692	1680.007143	2194.5	2381.625933	1134.32	1995.021818
4137	LPC(22:5)	0.759553615	NA	NA	BIEOSECQPGGZMF-WMPRHZDHSA-N	570.3534592	49.407	6865.54097	10718.0255	9948.7751	8421.253333	22278.53954	14473.237	15676.7325	8527.80375	6770.115	8650.257769	12871.236	16186.07505
9081	PC(20:1/16:4)	0.752559615	NA	NA	FLNLQYFMXQLPQA-OZSJCGFTSA-N	780.5386832	264.7715	14909.25338	19322.81806	234303.8588	272557.9885	123617.6122	77584.54374	21419.36471	38363.10936	161237.4541	255838.969	19262.31313	19822.92
8631	PC(8:0/26:1)	0.746418923	NA	NA	HINNCFGUVNHVTC-HNENSFHCSA-N	760.5851021	898.606	1556.08	805.3261538	1423.891278	1211.581185	1195.868571	879.017	1367.542857	992.6571333	1088.55	780.0430489	1297.142154	623.6064301
8243	DAG(22:1/22:5)	0.745901692	NA	NA	PQWSGSBIIPRRHU-JWDMGFPISA-N	742.6350428	552.0365	964.2044396	1148.459603	1332.566387	1040.465556	1661.610802	1036.195824	956.32	1045.179903	1362.486084	1778.013493	1436.929706	1857.592726
10743	PC(20:5/22:5)	0.745746154	NA	NA	KJZGPYYLCQSOIZ-DBXDPKMRSA-N	854.5816851	482.4205	18884.36067	17394.72533	17806.84286	19777.19863	14108.75867	12350.05189	10944.27	13558.51592	14273.16686	14363.08263	8227.416889	22706.39341
5842	DAG(18:0/18:1)	0.744584923	NA	NA	SAEPUUXWQQNLGN-ZZEZOPTASA-N	640.6020359	578.131	5472.857143	26991.77727	9492.065455	11709.95608	8753.00975	5037.634286	61369.1432	31648.22375	39983.46667	52031.94706	45898.0606	62005.85905
9681	PG(16:2/22:6)	0.743754077	NA	NA	JWSVMXGECZNTBQ-YVVDXQGOSA-N	808.5145899	272.178	566.7811096	302.9479716	0	0	158.0195389	63.20170898	225.4060402	23604.65625	0	0	2802.846667	170.3971165
9713	PG(16:2/22:5)	0.742268846	NA	NA	FXGPVCBKLBDTSF-MKVYGTHOSA-N	810.5277656	342.459	32986.34256	29188.4	35638.73571	43669.34613	33784.87371	24671.573	39399.18	30335.15525	34248.64	33755.86	30423.36	29557.62853
9637	PC(16:0/22:6)	0.741378846	NA	NA	IESVDEZGAHUQJU-SYGPSSPWSA-N	806.5548101	286.816	24119.27434	20507.40552	55412.5995	83618.23684	160340.0398	50748.57038	230369.9081	28041.648	44168.59488	194349.9875	46940.94265	46110.25778
6941	DAG(18:1/22:5)	0.741363538	NA	NA	OPNGKSOAWMNPIR-LKVUMQLBSA-N	686.5723264	478.693	24888.99787	27450.6004	46480.01138	39955.78781	45841.63487	21825.15844	29419.194	11598.38421	17770.56	26044.42275	28579.475	18312.79487
7089	DAG(18:1/22:2)	0.740213	NA	NA	YYCQDSISASSAEO-SIUUASEZSA-N	692.5563308	581.935	1522.128137	2156.922784	1646.070414	1154.366778	1481.676636	946.9894816	3031.06075	1938.465	965.59	2321.055	1976.975	2876.477
8071	PEtOH(22:0/13:1)	0.740077077	NA	NA	KPNBXSHXDWVNLX-BENRWUELSA-N	734.5705356	401.136	4296564.527	3549177.632	8787727.006	8370704.841	7788482.867	6528684.038	5131750.537	3110771.687	4210315.169	5727516.469	6987089.342	4800704.312
7178	CE(20:1)	0.735307538	NA	NA	OWTYWMJVQZQWFH-UQPFUGTCSA-N	696.6509859	612.047	12898.039	33756.0885	22886.89369	25524.19556	25414.83	9849.124444	29143.69931	16750.54547	23205.96506	23651.02744	24377.08	28873.88412
8636	PE(16:2/22:6)	0.734821154	NA	NA	JEJZEPMVTVCXPM-YVVDXQGOSA-N	760.5682036	242.6855	1631.489366	633.8886047	992.1804948	421.3230209	1148.996851	1161.689333	741.6037613	688.5	1108.367859	1252.443667	1130.5	904.5697143
6357	PC(14:0e/14:1)	0.734089615	NA	NA	OWFNDBSLGLSEMG-SQFISAMPSA-N	662.5106594	299.657	7693.821667	8085.305	11201.4181	11804.2361	12522.85641	5986.207125	9468.121901	5991.001412	7513.374	10193.05789	6890.416718	8493.356747
6322	DAG(18:1/20:4)	0.731633615	NA	NA	CDIDDLXSXXDECX-HAGCXRLMSA-N	660.6016365	438.317	16134.8429	23072.5768	3970.822222	5447.6928	12537.60469	7757.379895	23125.95606	19957.13498	22661.17215	24239.04289	19977.40128	29006.39583
12984	PEtOH(26:1/26:2)	0.730228154	NA	NA	JACLSUUTSUYJQD-HCXHDQOBSA-N	968.8709295	791.7295	5004.90675	48868.27286	9325.1936	7362.057462	10150.16571	6229.223	65855.87234	42268.26667	41199.19031	51220.98933	42212.13975	62708.94327
8637	PMeOH(19:1/19:1)	0.729649462	NA	NA	LNHCGYUVHBFWCR-YEUCEMRASA-N	760.588046	407.186	26543963.49	26157380.34	28979004.18	30016697.29	27764764.73	24653926.7	29344858.18	25529351.17	25839696.92	27783830.13	27355182.06	26592391.93
6993	PC(14:0e/16:2)	0.728393385	NA	NA	KLMRFMNVESCDHY-XOMYGGGSSA-N	688.4602525	260.48	647.28	655.5372227	444.0440107	688.2613482	1093.68	596.162	846.5025	1120.256842	640.239	1044.881429	796.73625	474.7959798
4484	DAG(16:0/16:1)	0.724192231	NA	NA	ADLOEVQMJKYKSR-PEZBUJJGSA-N	584.5613377	501.6515	13401.72421	10852.4	9431.62	7421.974364	7252.093333	8667.889	7438.14	9280.975667	15626.3494	7711.803692	9378.873	8008.333333
12429	TAG(18:0/18:1/20:0)	0.722668385	NA	NA	LXPJIWPRELJYCD-FLFQWRMESA-N	934.8817133	775.78	3931.047	44137.07015	7540.714286	4675.255846	6907.664286	4630.539333	72758.46769	53243.47108	44370.71354	66954.69415	50931.76	77209.4695
8578	PC(16:0/18:2)	0.713668385	NA	NA	JLPULHDHAOZNQI-AKMCNLDWSA-N	758.5707134	369.083	23867379.62	21210440.1	29967645.07	31644311.22	29903470.4	19734818.86	27874799.48	19485900.81	22657035.34	25092513.67	22641619.74	25315060
6424	Cer/NS(d18:1/25:0)	0.712885385	NA	NA	QHPYSHVSWAOLHS-BSKJHSHCSA-N	664.6617884	600.678	920.9985733	2071.6354	2868.332804	3134.155569	2151.647615	1481.722656	3538.09292	1854.259537	3318.3696	3819.303077	4269.272786	5254.235842
8026	PC(14:0/18:1)	0.712834308	NA	NA	NXASLICYTANYBI-VXPUYCOJSA-N	732.5549937	358.829	18853584.14	15985751.91	22739234.89	24371656.77	21108355.93	15332671.68	21634796.91	15578586.41	16523945.24	18827729.64	17673927.38	18409072.42
8954	PEtOH(14:0/24:2)	0.712667077	NA	NA	LBTVWKHJBIUPOK-KSWDIIKGSA-N	774.5920341	389.874	301802.6624	344302.0206	414996.5824	413975.5748	488514.6242	334452.5295	461279.5399	283876.5479	321197.3471	405797.4965	401960.6682	426704.8525
9682	HexCer/NS(d18:2/24:1)	0.711257308	NA	NA	BOJPIDSVLYIBRS-QWGNBJIWSA-N	808.6558622	508.637	30858.14	39373.79625	44350.518	52918.03609	35870.307	41888.49071	88410.01091	85929.76214	86713.565	100254.8571	92288.029	106982.4086
8471	DAG(26:0/18:1)	0.709557231	NA	NA	VCUTURFVKVVQBZ-IMRQLAEWSA-N	752.7148138	666.307	1040.16	2979.68	2377.770667	2716.869257	4018.872	1376.3056	984.4460449	542.5707737	515.6251628	1078.4475	516.5494308	934.5866667
9726	HexCer/NS(d18:2/24:0)	0.707034385	NA	NA	RVHBZEQSKCGIES-GHQHJQBOSA-N	810.672106	522.543	7612.775374	15213.08027	13768.23065	15011.86517	10978.38487	8969.666482	40832.3575	36746.74693	37766.49815	48302.75131	45334.74029	48237.40385
8580	PC(16:1/18:1)	0.706502308	NA	NA	ZRCWDIULNHKQRD-KAXIZBKFSA-N	758.5601299	333.772	273889.6266	549615.5489	427891.141	417017.44	603136.06	315613.2031	622331.8912	208916.2633	282057.0903	384287.8679	481784.1759	372071.0348
9116	PC(18:2/18:2)	0.705951077	NA	NA	FVXDQWZBHIXIEJ-ZPPAUJSGSA-N	782.570316	340.686	1588032.822	2912519.739	2552555.738	2423769.961	4582405.712	2215419.761	3020283.02	1420235.798	1827501.72	2615984.911	2338249.7	2415187.02
5843	DAG(16:0/20:1)	0.705223	NA	NA	WLZSVJONADRHKP-ZCXUNETKSA-N	640.5792792	516.014	62880.62814	59359.6025	97264.15875	110320.0963	87448.74125	38678.20875	58835.53875	25795.88035	41917.46606	52867.00774	54355.578	43446.04125
7705	PC(14:0e/18:1)	0.702213846	NA	NA	KKCGBTJTPQETOY-MRCUWXFGSA-N	718.575251	390.534	4680664.38	5382275.869	6831848.889	7915651.316	4924125.665	2971105.259	7549053.921	5553664.798	5778309.568	6177455.455	5305789.985	7049565.918
10917	PC(20:1/22:5)	0.700620615	NA	NA	PMEGQTAPMLGFBO-WAFBCBLISA-N	862.6327521	429.6095	50783.60906	78954.59818	64140.8885	55332.44	69345.43419	45856.06	78221.744	50819.409	59108.6055	73221.28406	81203.31294	72830.094
6419	DAG(20:1/18:2)	0.700619	NA	NA	YTBITHSVLHBAPO-FSZVMMKHSA-N	664.4578098	482.538	34253.04257	33573.12117	59519.24157	232877.9834	83322.148	47342.09862	89086.78455	110790.3815	77097.6601	197144.4487	97309.75743	202125.2103
4182	DAG(15:0/16:0)	0.699824	NA	NA	PENDWALPEZESAS-UHFFFAOYSA-N	572.536358	483.268	8717.11725	12482.57294	13029.7875	5809.536	14347.42729	6445.8066	13518.12224	6300.4725	12949.09176	12270.608	13262.01267	12648.06129
12398	TAG(18:0/18:1/20:1)	0.699485769	NA	NA	DRXKVDMYIYMLIN-HBRSORGQSA-N	932.9005927	793.4145	590.4577026	2113.143148	751.7720102	731.0131836	950.919086	614.3059616	2973.784985	2035.824554	2571.873794	2677.995882	834.2923077	2542.141767
9246	PC(18:0/18:1)	0.697599846	NA	NA	ATHVAWFAEPLPPQ-LNVKXUELSA-N	788.6190527	453.503	10543712.54	18611528.28	14703432.24	15429419.75	14615685.39	9094673.936	20991580.8	15624210.18	17645307.65	18182796.74	18681889.24	19466803.07
8677	PC(16:0/18:0)	0.696941692	NA	NA	PZNPLUBHRSSFHT-UHFFFAOYSA-N	762.6021164	448.485	633202.0836	886051.7545	1507347.982	1510917.533	1347461.408	1168791.273	1034507.78	695905.2818	906112.9206	1213132.245	1608909.931	1081487.555
11149	TAG(16:1/18:1/18:2)	0.696895	NA	NA	KTYJOSZMHWBFFQ-YXHVGKFASA-N	872.772405	689.81	9222.64	11672.91875	14139.39176	8978.840588	10338.50767	6051.409588	19140.9075	14435.7654	13097.09375	17052.61175	17891.81292	13257.02759
9723	PEtOH(23:0/18:5)	0.696235923	NA	NA	CSKLNJBREOHLPL-LOXYOXDISA-N	810.6544379	492.412	146224.0125	203061.48	210825.7586	225056.0652	196459.3379	209305.9375	168520.2754	218418.5	227283.2011	276149.1496	254132.1698	256946.5
3989	LPE(24:1)	0.695410231	NA	NA	JLTXVKGBWISUSL-QXMHVHEDSA-N	564.4022352	223.317	2731.8048	3607.418571	3544.125375	4631.473682	3472.11105	2298.581292	3865.913333	3060.788375	3008.597813	3452.747222	3586.076696	3601.640625
9154	PC(18:1/18:2)	0.695251308	NA	NA	GDWULUGDXGHJIJ-RWLIYIGXSA-N	784.6209703	430.46	30513.87409	53656.98275	40117.42975	35885.31333	53422.57758	30560.1	65443.41333	29893.8916	40796.96775	51788.29925	52529.78	59276.97077
8196	HexCer/NS(d18:1/19:1)	0.694773692	NA	NA	VNPGJEYXYISUQO-XUXRLMLDSA-N	740.6154491	587.368	1586.977875	2179.071667	2972.8222	3964.73	2094.09	1365.793333	4842.625455	3917.247923	4336.727273	6836.522	4745.873846	6191.73
6373	DAG(18:0/20:4)	0.691548462	NA	NA	BRKLTVAHEPCGNK-ZKVKLVECSA-N	662.5724504	513.826	49635.72938	62225.93538	82215.7135	89133.14286	97930.978	43487.62	151014.2289	30027.61	51709.1322	69932.098	127608.6318	48718.8
7938	PC(14:0/18:3)	0.689877462	NA	NA	AGQKQQAJRFTOGL-ZWABBIBGSA-N	728.5153413	306.802	66048.69505	49869.00432	101181.8333	145122.5488	134703.6609	55642.02586	104882.5546	53065.90385	50320.3545	66996.15	60933.13265	63393.34705
9900	TAG(14:0/16:1/18:2)	0.689849538	NA	NA	GNSSLMOBGUWUHC-BBYZJILNSA-N	818.7247485	664.612	2218.904294	1326.908333	2652.570667	2353.401818	2256.22425	886.1942857	4719.728291	3448.505667	3132.041429	4075.641818	3261.098125	3559.758588
5175	DAG(16:0/18:0)	0.688557615	NA	NA	ONCLVQFEAFTXMN-UHFFFAOYSA-N	614.5850355	572.488	702.0658347	2437.60459	4699.121429	13262.02047	7176.689542	25.01824951	10899.73462	5933.4495	7528.938904	7468.8	9425.554554	10808.90575
8070	PC(14:0e/19:0)	0.688336308	NA	NA	XHEWDIOALFBZDK-UHFFFAOYSA-N	734.6219572	417.52	22713.53333	34230.34286	39539.93333	36704.42286	24917.67	25721.74	35498.38027	30374.155	28573.22429	19755.192	22933.2	27951.65
7810	DAG(18:1/24:1)	0.683122692	NA	NA	BVIZSFASCONFQJ-BJSHFZDTSA-N	722.6671918	612.994	13199.44043	17124.78193	22095.69638	25297.10933	23003.9175	9095.508	12830.608	7346.761118	11604.73443	12094.3634	11500.58667	14656.335
6684	PE(16:0e/16:1)	0.682491769	NA	NA	IGUNMQBJZNKZNQ-PEZBUJJGSA-N	676.5205698	398.755	9795.250091	10899.3945	19723.83483	19842.94445	14418.06981	5489.38	23132.39979	24480.43571	31954.5135	33352.92975	26176.61734	35313.88336
7711	DAG(22:0/20:4)	0.680801154	NA	NA	MEQOGQOACKFHBM-KPLLPBKXSA-N	718.6341763	584.967	1476.338379	1487.472815	1728.024683	1694.689468	1180.392432	956.9892151	1654.916223	1357.67207	1334.70517	1446.347168	1760.78064	1546.576202
6888	DAG(18:2/22:5)	0.679519462	NA	NA	LRHVZVQHYQOHJX-KXVSDDNQSA-N	684.5490499	445.378	6524.024393	5613.438762	8407.439791	1784.34	11293.74847	7695.580605	6762.0798	7666.04	7341.209625	4673.707692	9485.630938	6320.090909
7842	PE(16:0e/20:5)	0.677758846	NA	NA	NTBDNAWCQLUDHG-NIZIMQIGSA-N	724.5200364	367.6625	42287.92	95224.74133	53442.90462	53537.66154	60329.47819	39013.85008	101450.8586	66477.57775	73655.4	48466.62592	73993.4125	92138.73317
5690	DAG(16:0/20:4)	0.677697385	NA	NA	GYMMHHODMBOFGD-JAXHXWBXSA-N	634.5400223	472.157	18283.335	30677.31525	37022.83077	35742.46583	2227.392	23768.41643	30454.78738	6371.136	11026.49333	17095.90129	31512.93113	14305.06286
6745	PC(14:0e/15:0)	0.677094077	NA	NA	YUXQHZHXNCZICU-UHFFFAOYSA-N	678.5430576	356.266	75416.15333	172056.1033	112739.4606	114922.728	167936.1116	107308.22	170691.6283	139338.4169	147664.3123	216213.485	163336.36	190945.7853
8464	PE(21:2/16:3)	0.676511308	NA	NA	MWOWKJHUHUETAT-WJLXNZINSA-N	752.5701417	354.548	14227.96345	28333.63964	21035.56737	23610.9375	40215.67306	24195.24	22871.43082	4416.811556	16864.2498	21749.61505	20320.13153	20265.81982
5497	DAG(17:0/18:1)	0.676405923	NA	NA	CPYYIMXJKFANHS-ZPHPHTNESA-N	626.5749675	528.044	22050.743	31617.348	37679.97627	20544.74333	33913.24457	17597.10645	33977.59318	19844.41155	25329.18667	27592.184	25696.66331	24722.62711
8536	PC(16:0/18:3)	0.675244615	NA	NA	JMAYDGBZRHQJAT-XSMZTDTHSA-N	756.5545145	333.884	2186693.516	3673472.413	3613969.586	4624189.927	5278928.54	2594585.469	4969251.541	1729951.916	2254637.139	3298428.228	3691430.397	3216783.56
7440	PC(14:0e/17:0)	0.675192923	NA	NA	JIMMLBKZVOQHGU-UHFFFAOYSA-N	706.5938561	366.653	143454.02	590488.9971	388568.7538	304223.777	222308.0741	178146.3429	758575.62	713274.633	842507.345	949419.0793	902519.145	1062688.026
8023	PE(14:0e/22:1)	0.674704538	NA	NA	VBDBLHXJJBLQSC-ZCXUNETKSA-N	732.5891215	494.613	102340.8456	220553.5138	112284.3133	109135.1962	76691.38729	63954.19771	287439.52	205676.8558	252871.1361	325605.1638	220900.556	290298.16
5742	PC(6:0/19:0)	0.674697	NA	NA	BREPULJZLBNILU-UHFFFAOYSA-N	636.4599882	118.906	6456.701538	5385.7388	15073.83523	23805.32426	22285.73076	13885.55021	18688.23759	13452.528	22186.93661	15931.95395	5789.803636	18303.194
8362	PS(20:0/13:1)	0.673612231	NA	NA	ZHVMBOWKJVQUFP-NTMALXAHSA-N	748.5276317	388.2455	169991.9	314507	225468.6473	232108.4321	260034.845	180216.1222	335858.4436	322382.2993	355228.5143	311921.9345	269585.0727	313419.3409
10934	TAG(16:0/17:1/18:1)	0.673121308	NA	NA	WHWWSPAFLPLISL-LIZOOBNRSA-N	862.7880047	713.854	6285.292308	10163.74039	11045.45583	7485.768692	7330.538	4366.286111	17984.23667	10970.20967	10450.93636	14504.07719	11198.68358	13566.23333
9684	TAG(14:0/16:0/17:1)	0.672497692	NA	NA	YCIXHHOEWYWALU-SGEDCAFJSA-N	808.7426327	691.086	7700.9	4798.864118	4897.143238	5956.2136	4981.299167	5063.551625	9445.954766	5369.131826	6671.811706	6340.293176	5637.702792	5591.028947
7612	HexCer/NS(d18:1/17:0)	0.669859923	NA	NA	VQADGGHNXABKOV-SJCQXOIGSA-N	714.5875578	397.348	4318.06	4730.615234	5470.943333	7373.114286	8099.38375	3325.62	6821.1855	1830.050049	3227.840402	4110.56226	6563.941778	2859.192
10924	SHexCer(d15:1/25:1)	0.669637615	NA	NA	RQZJKIVBKGHEIE-GPVNBQOJSA-N	862.6252014	345.96	21529.24	27677.38	29408.86288	32040.495	21836.82958	19569.80631	49143.996	65097.7	58675.22	67055.59688	56879.97536	70877.76863
7566	PE(16:2e/19:2)	0.669395538	NA	NA	IEHSZEPFUOJCIV-MFUIQYNNSA-N	712.4882374	372.521	5667.4	7563.731308	7047.59	10125.80571	5753.780542	1741.5	7256.984985	6103.42	8567.585083	9041.04	4850.5624	9040.17
6747	Cer/NS(d18:1/26:0)	0.668784231	NA	NA	CJROVRTUSFQVMR-NHFVQZBWSA-N	678.6757594	616.474	542.384	1462.808331	2497.426143	4414.375	1699.979639	986.4499512	2395.0125	2156.896	2483.46	3875.283333	3140.316364	3644.810909
7322	PE(14:0e/20:2)	0.667165692	NA	NA	KKBMRKBIWBEWGF-BCTRXSSUSA-N	702.4531346	396.841	1407.378462	1067.923492	1087.9	1240.426758	1260.067505	887.8338114	16978.05	650.6974284	982.3369838	864.5835964	865.6020159	1736.191624
8635	PE(18:0e/20:1)	0.667020385	NA	NA	WXYGZCLCGIRTNZ-ZPHPHTNESA-N	760.6207504	530.33	37428.53344	98610.17004	72660.16788	75701.7583	47212.71853	27377.927	205153.0909	131604.1127	166372.8	161733.943	177492.4061	200371.2715
9086	TAG(13:0/16:0/16:1)	0.665304769	NA	NA	YRZREGAYULDXSH-LCUIJRPUSA-N	780.7102951	668.6875	3913.901053	1263.217571	858.3461538	1075.157064	1188.608846	1177.659222	1604.422615	1432.419	512.31125	1431.173333	788.2041016	1515.294222
10329	TAG(15:0/16:0/18:1)	0.665045385	NA	NA	KWXJMBTWCDOOOM-QOCHGBHMSA-N	836.769567	710.847	8975.87025	9716.08	11000.75382	8080.488222	8340.047625	5847.165059	15877.50667	10240.48856	10395.225	14756.74388	11524.0885	11938.09553
6266	DAG(18:1/20:5)	0.664469308	NA	NA	JLJZWBKQVKCOJP-HHHWHCSPSA-N	658.5411049	444.96	16804.9362	19419.16735	26485.8256	25374.34544	31398.10625	30702.57743	22432.047	7672.06	12587.93846	18290.24669	22095.499	12839.23385
7712	PE(14:0e/21:1)	0.664391077	NA	NA	IFOYJXFNPNABHB-HNENSFHCSA-N	718.5467985	503.649	3535.947729	5112.050289	5890.92002	5940.358566	4639.313193	2952.823914	1264.36	5034.182048	5857.105423	7214.184701	7629.997205	8156.020854
7521	PE(14:0/20:5)	0.663681077	NA	NA	WXAADESEYPIPOB-NMJJPLBZSA-N	710.4794289	286.466	9298.578947	1707.660732	3104.469897	12205.54221	2335.831429	1315.998683	1642.6596	971.1392386	1153.030333	2138.283333	1367.2799	2021.019
8323	PC(14:0e/20:1)	0.662633846	NA	NA	LKFUTNGOWZWVPC-MRCUWXFGSA-N	746.605706	436.4685	8989447.059	11845198.82	13092437.9	14724052.13	10632527.69	5367919.18	16690294.28	11698993.2	12446621.76	13773614.83	13824271.62	15172162.71
5732	PC(2:0/23:0)	0.662449846	NA	NA	OXZLZRDIUZBACN-UHFFFAOYSA-N	636.3835454	78.987	1353.260129	712.2857143	5659.931522	2905.066667	3157.0375	4622.601789	5124.350933	5123.475313	5566.44448	3570.3072	4053.994412	4891.03875
8452	PC(14:0/20:5)	0.662168692	NA	NA	WCNDCUHEAPXSRE-WVLIMAHDSA-N	752.5220692	272.137	34086.275	33188.815	66274.74988	60924.71794	89129.79931	35781.36625	40819.01513	20032.94106	26487.31875	41154.70875	40184.79706	35894.24293
6682	PC(12:0/16:1)	0.660777769	NA	NA	YTBUBHOCZIYJCN-MSUUIHNZSA-N	676.4911032	248.71	21485.84667	6227.956	25820.00827	44306.07109	23714.9932	15577.90644	8243.341538	8292.3456	6411.86875	6980.064	7015.24	7326.737857
8080	PC(16:0/16:0)	0.660488077	NA	NA	KILNVBDSWZSGLL-UHFFFAOYSA-N	734.5702908	339.037	30574.72	31583.38365	39079.05765	46991.82395	29314.166	16895.41797	38595.3936	28338.2191	33072.35123	31068.349	30954.24191	654.8001429
12331	TAG(18:1/18:2/20:1)	0.659023077	NA	NA	HJTVQGCEWGLLJL-VCFWUCCFSA-N	928.8348467	728.8715	6738.653108	22588.5617	11866.12921	11508.178	10173.73827	4443.999474	29477.462	20658.21744	20747.55547	23688.434	22602.125	28142.87983
7481	DAG(20:4/22:5)	0.658897385	NA	NA	FQRITGZWODRJRD-MYTICKLQSA-N	708.5519937	433.5575	4090.152616	4572.511315	5399.450056	4745.671448	5864.802876	4571.704756	2203.71	3610.190979	1088.76	4543.196411	4740.193948	4523.837605
10982	TAG(16:0/17:0/18:1)	0.658384769	NA	NA	FCWXNRYUXIEVJC-QOCHGBHMSA-N	864.7938738	713.376	1735.128784	1938.759888	2697.925232	1633.777479	1619.963175	1022.894516	3966.695197	2181.574312	3674.130208	3280.666911	3176.513048	2544.260376
7093	PC(14:0e/16:0)	0.657151	NA	NA	BYMZZQJJOHDZOU-UHFFFAOYSA-N	692.5598113	383.096	3761687.382	5248168.595	6942425.393	7901779.906	4695930.855	3674237.34	6941126.588	5957547.247	6567990.764	7491780.42	7067042.698	8210732.259
10436	HexCer/NS(d20:1/24:0)	0.657042385	NA	NA	ZCVOAPZXAFLDPZ-NHFVQZBWSA-N	840.7330131	575.802	1763.635227	1479.15	2585.352166	3490.274083	3446.571012	1229.31025	2042.307143	2784.405182	3295.44	4036.5	3349.453125	3807.269
9898	PC(18:1e/22:6)	0.656945385	NA	NA	MWJZGUPJPKCTCF-BGOAOESGSA-N	818.5915598	264.139	2979.872123	2507.085893	2619.834	7173.43509	5503.657797	5902.410294	8658.150942	1891.792929	4044.693444	4559.186429	3777.543213	5828.673065
7474	PC(14:1e/18:5)	0.65661	NA	NA	UJKXFRBYEJWFAZ-SRSDXETNSA-N	708.4975458	340.612	14936.31829	16984.14	5909.671111	12965.36	18310.26	10155.23111	22646.38	12587.70413	20189.27263	24718.64679	13595.74	24598.58
8581	PE(18:0e/20:2)	0.656198846	NA	NA	RGGRDRLKCMHWDY-OHNCOSGTSA-N	758.6523371	484.1905	4319.814253	9144.914	7862.894671	7856.410941	6548.053889	2830.4616	9847.18	9624.657778	11334.8	14604.52	13078.02	16131.02
8546	DGTS(18:3/18:3)	0.656002923	NA	NA	SDGAOLAMGHCYGP-RSLAUBRISA-N	756.5905134	384.069	38892.36653	64108.398	54830.23488	54096.13076	64346.18429	46169.38182	69101.41275	39888.52	52350.59856	47967.23127	67193.81412	76849.66979
8459	PE(18:0e/20:5)	0.655448	NA	NA	FWURQWAWBUSJKV-GLWDABGQSA-N	752.5589951	436.5615	225647.8125	405761.76	291480.1793	311141.7263	318716.0558	193178.0682	543857.1311	343265.5516	392610.64	457979.1613	419002.7883	441960.7889
8463	PE(16:0e/22:5)	0.654526154	NA	NA	CFQRNKTWTBEFHB-SZRPQGNZSA-N	752.5539762	416.678	94086.72117	212206.3161	115126.9623	109634.6318	138909.3466	96654.55635	210825.7025	104551.3641	145571.3149	197379.1934	205662.8938	195388.1296
10470	PS(22:1/18:2)	0.654488	NA	NA	NNXFUUPMXIBHJL-YZCPFKTISA-N	842.6066812	422.637	5231.38	11176.01846	12252.3438	4150.53	21846.99984	15742.3	17180.74781	11777.65838	17539.34344	14516.64643	6613.523857	21135.6438
8420	PE(16:0e/22:6)	0.654270231	NA	NA	JJMPYAHUHHQAJB-YKPVOZFUSA-N	750.5898431	425.346	6102.0006	9479.9502	13889.49867	14250.875	22128.04889	26577.44	7561.215855	8515.221429	40543.84	12543.272	16095.87	457790.021
4336	LPC(22:1)	0.654101692	NA	NA	PAFOXYLFALKPOE-SEYXRHQNSA-N	578.4175424	160.591	13364.41182	26216.14767	16666.23286	22477.80614	21531.373	12184.0752	39480.3675	26237.74737	36749.07074	34572.18211	28917.71037	39683.42235
8687	PE(14:0e/24:0)	0.653874308	NA	NA	NTJYLXJRSNYAHX-UHFFFAOYSA-N	762.6922544	561.5475	1963.623047	4425.171753	398.1417	4753.513407	2634.233907	2148.638204	6944.197815	5257.587089	8921.863688	14890.27718	13815.29138	16492.99059
5630	DAG(16:0/20:5)	0.652666	NA	NA	WLYFADQAJKNNQG-LPHKCNJWSA-N	632.5251644	440.02	26218.65597	16130.16	21740.44	17000.00333	25936.8065	16322.1985	10283.89725	4577.78	5012.94	9591.58	9589.986714	5012.94
7396	PE(14:0e/20:1)	0.652591462	NA	NA	SFLKMBMDZAVDGR-ZCXUNETKSA-N	704.5513388	446.654	79460.27361	136372.4234	109431.1593	123656.1119	46931.2125	33016.26	264529.5019	238719.6307	232714.1822	214584.087	207220.8941	254298.6652
7989	PC(14:0e/19:2)	0.652490692	NA	NA	FTJMXFKYHYIDLB-KMBURPGVSA-N	730.5728163	458.411	38966.46963	89954.53531	45714.62657	62856.02487	53268.4515	23868.86619	98170.65789	95665.93728	98693.66071	106054.0526	105032.6299	118548.9683
8078	PE(14:0e/22:0)	0.650451462	NA	NA	QXZWTLKGEYRJCN-UHFFFAOYSA-N	734.7199746	524.296	5846.052214	3207.26	8164.701231	9860.13	6482.196923	4334.178667	17569.48737	3311.020565	4159.6625	4633.952333	6175.351333	4467.621538
5728	LPC(26:0)	0.648446846	NA	NA	WSDKRPCAPHRNNZ-UHFFFAOYSA-N	636.4948525	334.596	12293.36867	27081.88047	25721.82733	28010.2	21360.68	10746.45667	15028.76358	7368.48	9262.2	9903.573	10802.46	13551.88
9084	PE(18:0e/22:5)	0.648349846	NA	NA	WHJAXVALSIXNQX-MRYVCTGMSA-N	780.5911672	480.911	95902.2043	208706.2575	142331.1261	155441.7286	154200.1629	69912.00915	311201.3716	871.18	177342.5539	222904.8214	221445.19	213214.1133
3000	LPC(17:0)	0.647615077	NA	NA	SRRQPVVYXBTRQK-UHFFFAOYSA-N	510.3550922	95.764	11842.41565	26149.23948	15501.6288	22108.689	29977.13658	17324.39157	29098.43053	20993.854	26766.32382	25982.7401	23037.54817	23846.97491
6738	PE(14:0e/18:0)	0.645780538	NA	NA	NGPKHQCDINRGKR-UHFFFAOYSA-N	678.5428512	446.903	7235.839355	5199.027	9651.208437	12628.58667	4142.545	4701.39125	16280.76472	17934.44	13569.81462	28868.865	21352.36325	26778.372
8505	PE(16:0e/22:4)	0.645591385	NA	NA	NXDMYSFXEOZPQK-PYQGTGCGSA-N	754.5751942	470.448	97063.98335	175937.853	108473.9447	227245.4441	99723.83059	71410.26391	205570.4663	130140	136986.3594	238204.7011	156657.7607	207234.6129
9899	PC(19:0/19:0)	0.645019769	NA	NA	CJXPNBSAXZBLEC-UHFFFAOYSA-N	818.7078768	531.087	13478.93091	12124.13	42408.4	54546.52941	13263.03214	4403.523077	30614.1759	32978.61976	32181.01364	52354.49818	2454.21875	58700.624
7441	PE(18:0e/16:0)	0.644987	NA	NA	FENSRZKRANTRCP-UHFFFAOYSA-N	706.5743634	491.0325	5486.585713	10633.12719	10596.92	14912.47177	4265.218462	6016.296	16575.30458	19258.74286	18205.6486	30718.9895	36086.08185	32693.24365
6454	PC(22:6e/7:0)	0.643864462	NA	NA	DEYMMXRVKPUIJV-QUAAIENRSA-N	666.5322976	329.1135	64285.59818	103028.4182	104640.2535	126654.5638	78133.0115	48678.96118	135264.3334	96990.68437	103297.8534	120161.4305	100739.8103	141528.8233
6062	PE(14:0e/16:0)	0.643463231	NA	NA	ZJYSBZOJFKZOQW-UHFFFAOYSA-N	650.5104029	399.422	1741.5	4274.451682	4160.9625	7342.191118	1969.464	2483.282249	9471.231	14301.4744	11183.1885	15986.69653	10077.92485	14018.41993
3871	DAG(14:0/16:0)	0.643438385	NA	NA	NYNQTTOUQMCOEM-UHFFFAOYSA-N	558.5095337	465.191	43230.48	29838.56	55271.58	55326.99671	46350.15	28204.56	38693.72267	16109.12788	23354.08367	33324.99	35976.08	24142.1579
8718	DGTS(18:1/18:1)	0.642041538	NA	NA	CZJZOUHVPJKYAO-YEUCEMRASA-N	764.6406023	475.96	8011.83	10024.12	12367.05	15369.42	18574.13165	13767.71742	31768.05	13532.0796	13931.944	18256.93183	23906.73	21899.29143
4786	DAG(15:0/18:1)	0.640863385	NA	NA	GWAPRYUVSHVZHN-ZCXUNETKSA-N	598.4884695	468.833	3104.810011	2395.967981	2549.027252	1306.0362	2972.782358	4424.7	2320.943581	1306.34	1485.715771	2141.999933	1681.951807	2376.009357
9510	PC(18:1/19:1)	0.640255692	NA	NA	GEUWKMFIZLQRRK-SXAUZNKPSA-N	800.6173993	434.662	640789.4435	1199379.416	898769.4071	894209.6724	1057635.889	570884.4486	1499009.714	997721.8117	1080625.26	1255542.744	1201400.95	1275274.959
7860	DAG(16:0/26:1)	0.639911615	NA	NA	QIGNUCBYKTUAIG-VXPUYCOJSA-N	724.7736867	619.187	2266.88	13290.46727	4847.630769	3009.71875	5588.35075	3206.569583	14736.49818	6893.86275	8763.861	16832.64083	13074.6495	17409
10423	PEtOH(22:5/22:6)	0.639663	NA	NA	DLYCNXXNUKFINB-ITXZAKTCSA-N	840.6419359	442.539	48091.56963	125864.5374	77343.66162	68773.27986	103869.4599	58155.93969	103917.273	67278.34244	89306.52923	82966.76694	18742.61107	104133.8361
8913	PMeOH(22:1/17:2)	0.639663	NA	NA	PUJQBJHMEZBQMU-LTEAFHAISA-N	772.5861165	389.8865	2349027.22	3017663.873	3447519.868	3404924.273	4101105.315	2351763.69	4026662.867	2248359.91	2617336.26	3339739.659	3072648.341	3270337.628
10151	PMeOH(22:4/22:5)	0.639663	NA	NA	WJWQIBXMGWIQBS-KVURKYSGSA-N	830.557247	333.849	59393.73795	49215.84286	75036.4027	87009.64	98358.81667	86392.46934	78434.14677	67313.137	83714.08833	87028.80384	83937.64742	78801.41739
10272	PMeOH(18:3/26:4)	0.639663	NA	NA	RDBUAMNLKSGWSY-RNJHGCPOSA-N	834.585867	325.694	193230.5586	151791.9998	473011.2324	274354.0087	297857.5052	172987.4388	520404.0406	163531.3633	228637.41	233639.8507	378717.7969	184794.0765
9811	PEtOH(20:4/22:6)	0.639663	NA	NA	INKGYEOFSOBVBR-OVWFVFGPSA-N	814.5375379	308.0185	7441.714286	8385.356769	11501.66667	9384.024545	27297.6311	8826.78	9161.361111	5093.351818	5117.454	9571.240727	7000.849615	9160.745
11666	TAG(18:1/18:2/18:3)	0.639355231	NA	NA	PXFPBVBCKXAEFP-QZOFRBEOSA-N	896.720342	706.8035	10420.53583	13409.36756	14412.144	10509.80438	10670.92706	7931.326923	17173.79765	15890.787	15574.80424	16678.93356	16245.59647	16584.27882
9336	DGTS(19:1/19:1)	0.639344308	NA	NA	RVLVWSFUEXAREY-HKOLQMFGSA-N	792.6325104	458.1485	74815.69405	107113.0103	97319.68138	65665.65892	123254.9136	72675.872	75855.3	89608.47314	5120.0346	101916.9551	104983.9041	120037.4428
7663	PC(14:0e/18:2)	0.637477231	NA	NA	IWGRIIUADPXTSC-AKMCNLDWSA-N	716.5474158	312.2035	6450.918579	9158.012207	12489.75581	10553.85558	8250.84	6335.069611	10586.20801	5703.257975	7796.198079	6910.287	5915.13	12342.98077
8971	SM(d14:0/25:0)	0.634991692	NA	NA	BQRZETCZQZIORJ-UHFFFAOYSA-N	775.630764	443.545	38677.40072	72030.73668	60262.08705	65716.56	54239.77936	12607.00714	94868.75774	52176.2	71213.35895	27246.52	78496.95438	79859.03295
10920	PC(24:1/18:5)	0.633005385	NA	NA	IBTFKZWVSAFHMI-GSNYINFBSA-N	862.6206263	390.591	13500.28	9833.756923	8727.989167	14400.3475	11793.35267	10376.61442	10792.111	7627.792714	12410.66	13602.20556	12882.66429	12478.59625
7320	PC(15:1/15:1)	0.632080385	NA	NA	BQTXNAKXHQSYOW-RYOQUFEFSA-N	702.5022028	290.947	10432.74853	6800.343685	11819.16882	15944.952	16959.82065	8290.735517	9839.090692	3986.592	7944.2755	10168.99243	9300.205	11060.90102
7035	PE(16:0e/17:1)	0.631965615	NA	NA	LDSPELKUOUZSNN-ICFOKQHNSA-N	690.5429688	339.037	934487.6063	998488.3293	1399457.25	1636815.64	1006686.208	554118.9524	1350982.475	970030.091	1035657.522	1095489.532	868053.9	1264016.858
7385	PC(14:0e/17:1)	0.631773077	NA	NA	BBUUIRCSNJNHEK-ZZEZOPTASA-N	704.5568495	394.326	40687.46	87263.81385	57166.22	58255.00964	79572.39033	52108.37025	62179.03358	37274.12	20750.94	53687.40818	58901.47808	21242.304
9368	PC(14:1e/24:4)	0.630850769	NA	NA	CAKDKRBPPNBZMU-SFRKOHFQSA-N	794.6067316	411.5055	129056.5385	263130.728	136595.9816	148832.8839	186649.0472	160124.4513	212729.79	147116.8776	175549.134	198201.4893	198928.11	206725.9078
6885	DAG(18:1/22:6)	0.630660692	NA	NA	ZILMKERHGSKQBG-HILQMKNTSA-N	684.5570972	463.725	12441.62	6516.22	13429.47125	12273.81692	14325.6294	6505.318077	10575.25759	5653.178667	2652.558	5908.05	9211.765909	8759.147769
9594	DGTS(20:5/20:5)	0.627632846	NA	NA	KIJDWDQXQKAFTC-IYICPNJGSA-N	804.5747046	386.579	91653.64	351833.6512	277350.077	175680.7608	316251.1149	131609.7943	395684.0767	170590.6192	375679.1261	380219.9954	320833.66	401029.425
6405	PC(14:0e/14:0)	0.626699923	NA	NA	XCOSZEFYPGMWET-UHFFFAOYSA-N	664.5275399	329.561	654949.6502	1034069.704	1111775.081	1355480.896	834292.7146	486367.485	1387742.846	1009616.525	1171648.786	1238664.338	1034168.921	1492122.071
5535	DGTS(13:0/13:0)	0.62602	NA	NA	BIVZAPDXCVZLFC-UHFFFAOYSA-N	628.4989364	118.2355	16399.83263	19359.5066	11382.22773	13539.69794	11190.91513	10405.65935	11938.24761	11005.75059	10713.86388	10748.46563	8101.565333	10422.05153
6889	DGTS(15:0/15:0)	0.625881538	NA	NA	WPTIHMADDZPDAU-UHFFFAOYSA-N	684.6187627	546.193	2167.612427	2119.126099	2236.896	2438.208	993.7549072	872.9328105	5794.635	1104.921289	1927.796631	2105.28	1944.672	2013.209265
8103	PS(16:0/16:0)	0.625877385	NA	NA	KLFKZIQAIPDJCW-UHFFFAOYSA-N	736.5178354	327.17	9544.972074	6951.903691	14707.90668	10984.0619	10059.90937	7819.170619	10446.36269	6876.534799	4487.298571	11967.40385	13651.47	9521.883665
10324	SHexCer(d15:0/23:1)	0.625669385	NA	NA	RRZWRAGUQIZKCQ-VXPUYCOJSA-N	836.5989649	354.9775	12909.2262	14033.60999	22049.949	25728.3619	38016.87155	27664.40751	37192.96705	26806.93337	43132.8051	37303.48881	39473.84827	44304.60211
9289	PC(18:0/18:0)	0.625614846	NA	NA	NRJAVPSFFCBXDT-UHFFFAOYSA-N	790.6579288	499.5525	9146.889591	19103.007	16333.77075	135067.2578	16285.64529	9190.644176	22390.61111	11651.913	14188.52778	23407.87354	12851.09714	15000.12
8035	DGTS(17:2/17:2)	0.625460231	NA	NA	LTBXBKHHMJYQLZ-QYCRHRGJSA-N	732.5303396	550.129	962.2824707	1350.954286	447.5131226	607.925293	274.4604858	1544.85825	540.0581177	367.40896	659.3822754	0	538.1851196	568.2398682
4389	LPC(22:0)	0.624770923	NA	NA	UIINDYGXBHJQHX-UHFFFAOYSA-N	580.4329558	213.351	4276.798313	19879.19316	7996.770706	9064.621111	8805.354947	4519.958824	19195.76175	12163.19842	15882.25175	17039.57824	16099.23174	21257.0217
6208	DGTS(14:0/14:0)	0.624679231	NA	NA	YBQALPZOCOIUNB-UHFFFAOYSA-N	656.5596524	427.762	8630.432922	11812.73644	10297.51762	9292.833989	2196.111	8691.16	10768.14	6607.861857	10688.32364	10234.36062	9902.473333	8563.138182
12397	DGTS(24:1/24:1)	0.624517923	NA	NA	BORJRCXPTRIKHM-DSOYXUETSA-N	932.7731791	699.844	968.1980103	1996.291979	2073.797217	1183.749023	1835.663031	1236.319061	2783.780273	1648.731415	1339.3239	2213.349854	2580.827	1469.631537
9687	DGTS(20:4/20:4)	0.624426077	NA	NA	PBTFXROWWWIZDA-QIURYZFVSA-N	808.7541131	596.662	1302.420262	1519.356079	1144.494487	1801.897423	880.0295313	987.455874	2000.375413	1987.688066	1954.432767	2134.64012	1792.750049	2329.952871
12460	DGTS(24:0/24:0)	0.624413923	NA	NA	YDWRVXNGUAHSPU-UHFFFAOYSA-N	936.8098148	742.93	20305.73867	79057.15631	38665.3896	27665.21435	26743.1792	15338.24729	118217.9052	113973.3153	105153.0758	115865.9079	95951.24661	104898.9199
11954	DGTS(23:0/23:0)	0.624237077	NA	NA	RBPLDCLOVWYMCJ-UHFFFAOYSA-N	908.8072445	715.026	794.2071533	1476.017385	1484.845713	854.1601737	1264.946421	695.8661702	1166.806864	1645.665161	3283.954519	1704.299967	1292.956665	970.5845337
8915	DAG(24:0/22:5)	0.624071769	NA	NA	VTVJRMYJONQWHJ-FIYYLASMSA-N	772.7148902	624.619	962.3722727	630.6708	713.020752	392.3958518	643.2190833	712.6284624	424.5026042	847.5162667	417.8356995	681.027949	900.8796923	462.1429986
8461	DGTS(18:4/18:4)	0.623602308	NA	NA	DWEVQTYVOITRPQ-QIURYZFVSA-N	752.5595698	333.628	6168.250732	47135.7102	12155.52655	17002.2	31388.28	6988.941607	33569.24	13177.78	16616.33124	22788.16283	16566.18	30132.68
7530	PC(14:0e/18:5)	0.623271692	NA	NA	GAFWOJKDMXZZTG-KOQZQRJKSA-N	710.5341769	251.342	434.6688538	864.4527273	461.5197487	748.0591106	490.8626709	223.3188477	753.5217056	859.5711111	791.851759	781.7027501	665.9970703	542.7132857
9241	DGTS(19:2/19:2)	0.623224462	NA	NA	FWVUKKFCQAKYEC-HBZIWDQGSA-N	788.6538373	501.385	84268.2866	164811.4172	142113.7396	149082.5752	143783.775	94395.356	197117.1448	108509.9071	127348.8187	159779.5258	188402.3061	147332.5651
11075	DGTS(22:3/22:3)	0.623181385	NA	NA	QTDWLPMQKCKTDV-NSOMFCEZSA-N	868.6806882	505.2515	60815.46	113197.2578	114027.4737	112495.7858	130957.9524	47889.67032	137612.3179	78735.68863	111383.6741	109738.01	115012.13	114878.8052
10699	DGTS(21:0/21:0)	0.623052615	NA	NA	LEEMRJVVPPZTIT-UHFFFAOYSA-N	852.7148648	685.8085	21281.64925	25913.60117	34378.39905	23772.05324	24654.53042	14107.13867	49430.68667	33123.05039	32004.90456	38579.475	33334.62824	33967.72528
10043	DGTS(20:0/20:0)	0.622995769	NA	NA	UJVBVKBVRHUGJL-UHFFFAOYSA-N	824.684449	663.637	12954.662	9980.2175	12569.57896	10650.69944	9784.1024	8223.420652	14921.347	16852.561	13974.34425	15555.04207	10948.526	15040.39027
13112	DGTS(26:4/26:4)	0.622995769	NA	NA	HKJPBLMAMPOAEG-QIURYZFVSA-N	976.7489139	662.0055	1561.263005	1633.275178	521.0689	1721.610591	1690.067006	1137.272851	1602.100317	1582.698506	1368.223278	1938.694206	1361.499333	897.5194737
11157	DGTS(22:2/22:2)	0.622995769	NA	NA	ZXSCNWNYJNZION-ZPPAUJSGSA-N	872.7127963	568.998	26225.81889	108192.5909	59901.76383	57383.54621	59073.86526	32212.38076	56261.00278	27427.38117	43450.099	44608.45347	41082.00667	46224.51647
9764	DGTS(20:3/20:3)	0.622995769	NA	NA	CEFNSIGIOWGHSL-RSLAUBRISA-N	812.6541276	533.881	5045.672607	9291.111765	7971.281504	8105.659999	6563.956643	6087.3165	21089.48303	10274.63789	9151.335423	11882.85389	17744.31139	14881.52888
7389	DGTS(16:2/16:2)	0.622995769	NA	NA	DJELWIJRKHIQRR-ZTELRPNUSA-N	704.559637	485.5345	9313.705	1271.755125	21799.40291	23340.63429	11926.5513	10537.23	34047.84988	30502.14133	37950.98063	55031.0075	59176.59906	54270.39267
7278	DGTS(16:3/16:3)	0.622995769	NA	NA	CCCHXHZMSZCLES-RSLAUBRISA-N	700.4751778	482.5765	3305.8547	3154.691248	3218.66478	3821.538462	4581.102142	3161.461784	3015.561617	1203.385556	870.32	3255.884417	2088.441331	1877.101135
10878	DGTS(22:5/22:5)	0.622995769	NA	NA	CFYGJFCWFKVPRP-IYICPNJGSA-N	860.6581653	474.213	5464.753063	10453.19312	6724.591697	2818.045455	6266.111023	3260.66918	11438.81867	5336.642517	9410.133591	10250.86086	3689.4	13354.88561
8628	DGTS(18:2/18:2)	0.622995769	NA	NA	INWYROLEMSMIJA-ZPPAUJSGSA-N	760.6221574	461.043	267205.44	448411.74	403029.8895	345350.1603	392678.3358	304586.842	581141.6719	284834.3225	407545.7968	746652.5955	448233.1803	473430.231
6792	DGTS(15:1/15:1)	0.622995769	NA	NA	FBSDESNALWOMMV-RYOQUFEFSA-N	680.5499561	356.267	8283.52	17686.66685	15928.8454	18561.033	12665.63833	17219.78	20364.63653	18009.59786	23334.50382	22525.54382	17437.36	22713.72
4817	DGTS(12:0/12:0)	0.622995769	NA	NA	XYAXAXHMRDCSHP-UHFFFAOYSA-N	600.4680218	87.577	23812.31882	26905.32353	17223.59294	19287.78731	16870.023	16393.78806	19091.71129	18333.94867	18421.6725	16459.89778	15620.9305	19516.72024
8684	PC(17:0/17:0)	0.620662462	NA	NA	RTWAYAIMWLNAJW-UHFFFAOYSA-N	762.5931307	407.186	3450363.23	3469693.37	3944226.925	4454795.266	3787118.525	3059297.966	3888911.31	3191965.668	3467771.979	3656069.88	3517371.72	3561507.476
6730	PC(14:0/14:0)	0.620036846	NA	NA	CITHEXJVPOWHKC-UHFFFAOYSA-N	678.5066456	295.509	522804.5106	480756.1553	906099.4189	1028828.928	769710.0882	396337.4354	714927.6488	333196.3362	444372.2394	651565.0138	535624.3523	715147.1418
8382	DAG(18:1/26:2)	0.619887538	NA	NA	JALHTVSDWAOKQH-IINMVKDTSA-N	748.6833994	616.5665	2784.950818	2038.549333	3315.407667	3335.215385	3716.478	1290.265346	1396.41	645.5193153	935.9161377	1056.961742	987.0502319	993.0919625
10116	PC(20:4/20:5)	0.619441308	NA	NA	VZHJGZIHURTYOK-VEJLKNSKSA-N	828.5780151	378.665	8936.26	36911.87071	19808.29081	16896.1869	27834.94115	16669.4253	33938.1182	6101.8504	22922.82425	31091.19896	27339.27676	29370.97455
6632	DGTS(10:0/20:5)	0.617331462	NA	NA	RLHMCRYHBVUWDV-BOSZLVJWSA-N	674.5117254	398.566	62199.654	93018.8385	76783.79388	101088.8339	48701.685	38499.62	156727.4813	160881.2625	147826.1614	131565.6431	113519.6681	158506.7164
7325	DGTS(10:0/22:5)	0.616761538	NA	NA	UNVIZUPCYYSENS-KDPMOZFYSA-N	702.5437569	445.975	373676.0304	650453.4205	514937.7973	592145.0625	358317.6363	216520.3406	1343799.768	1190416.3	1102873.001	1075608.796	1011142.448	1271096.698
3991	DGTS(2:0/20:4)	0.616433769	NA	NA	NNJOTDIAVFTXQH-ZKWNWVNESA-N	564.3937142	92.991	4090.605042	3243.658138	7759.489091	8162.984235	6439.801737	3816.706833	5075.494	3336.984375	2982.238667	3340.500429	3265.526875	5027.152588
7811	PEtOH(17:0/17:0)	0.616270846	NA	NA	JITWQDNPAANMAD-UHFFFAOYSA-N	722.555243	373.346	127152.72	78517.22745	134305.3267	153632.515	84753.799	106470.5821	148812.774	208478.62	155638.2862	151188.4602	188432.1532	140778
4783	DAG(16:0/17:1)	0.615446385	NA	NA	CNVMYUWURZZCCS-ICFOKQHNSA-N	598.5409431	492.062	19434.3168	20398.57744	25282.1625	25729.20948	28627.68	17675.07444	18309.86753	12176.59652	11083.92624	14084.3001	16299.387	12421.84
11111	TAG(16:1/18:1/18:3)	0.614953538	NA	NA	ZEDPEGHVSKGYML-XYLWLRQFSA-N	870.7051715	703.9195	13755.6914	14768.78506	14822.84188	12725.68333	11333.52	9674.682	17785.60941	18419.69947	19227.96275	19360.438	17579.128	18877.05313
11982	PC(24:4/22:6)	0.614823462	NA	NA	OHNVFXLNNQWYQJ-XCONFSOHSA-N	910.6403597	410.644	6090.071019	14735.98474	9640.0395	6632.558434	5153.647949	5885.82	16536.0096	14467.80956	18907.1625	17390.45224	19183.5	23995.69245
12663	SHexCer(d25:0/21:1)	0.613416	NA	NA	HAUPAZGZASKNHA-SGEDCAFJSA-N	948.7389292	499.3145	762.2532349	5005.530818	2626.580255	1934.14	1095.763345	616.032	8454.38472	6279.8497	10970.57077	23122.63577	15691.56	19213.07769
9476	HexCer/NS(d18:1/23:0)	0.613176231	NA	NA	SJGWLQDELUWRDA-JMUUFCRMSA-N	798.6372928	519.959	36619.02632	96521.33276	79444.11212	96815.69625	4570.836273	56414.435	104620.684	108294.4997	130627.5523	179431.486	169886.0695	195759.88
9194	PC(18:1/18:1)	0.613051692	NA	NA	SNKAWJBJQDLSFF-YEUCEMRASA-N	786.657133	455.814	434031.2606	495344.5569	589819.5681	763803.3983	649800.5927	384990.579	561260.084	387569.3735	437993.1472	447242.7359	575420.1735	475001.1866
7647	PC(5:0/26:2)	0.612341692	NA	NA	NPHZSWCBMPAXLM-NFYLBXPESA-N	716.5209454	295.68	15619.005	12084.033	20046.915	21303.1975	13690.6	12678.75133	13520.67	8473.164333	10423.48889	12847.02667	13149.96889	16195.56791
9564	PC(16:4/22:4)	0.611739231	NA	NA	BADSHXQNHNQGTQ-QSLUXWIJSA-N	802.5917788	242.771	2634.715649	1595.916459	2128.598697	3586.316408	1231.35752	1145.6535	1767.409286	1536.593308	1238.301176	1292.223375	3037.208111	3458.014014
2897	LPE(20:3)	0.611180769	NA	NA	UEONHLLDVDPRRN-PDBXOOCHSA-N	504.3424146	93.627	2619.952	11639.75017	11651.92155	35335.63266	11723.9775	10192.58953	37429.32916	17684.52147	30770.60717	30720.50069	29460.49272	46303.68986
7167	PE(14:0e/20:5)	0.611061308	NA	NA	DUBSEQGWMOTNRS-SFVLIGPRSA-N	696.4697714	357.98	14820.77423	15937.89992	15328.76913	13134.18182	15565.675	18962.48181	14704.4475	15365.34633	12666.5	15987.26983	14862.73538	17719.83231
9879	SM(d14:0/28:0)	0.610714308	NA	NA	IODQAUUFSUVFJA-UHFFFAOYSA-N	817.7161553	545.309	10119.46494	24666.36062	36131.76835	27758.60838	8749.033846	8944.570667	73303.54769	47052.486	103016.5595	131550.5316	148287.6424	182030.995
7606	PC(14:0e/18:3)	0.610008846	NA	NA	PYJVKRHLERXAPH-XSMZTDTHSA-N	714.5427232	312.475	42580.14128	78999.40228	75087.216	70665.57667	96593.66895	50047.47657	94041.915	53470.49938	65181.67516	82776.67065	65331.68941	98176.1684
10215	PMeOH(22:4/22:4)	0.608900923	NA	NA	HEWPCXOHBOXFKT-XTOJRFFLSA-N	832.5851546	354.547	304172.54	475066.3337	384121.5381	391094.7425	510075.6	381834.84	495834.3569	326761.0625	382554.3761	481138.3574	501111.3794	439755.0513
8282	PC(15:0/18:2)	0.608445154	NA	NA	DGBYUHHIADYUMU-AKMCNLDWSA-N	744.5797178	366.599	55448.23491	94829.284	33517.62	66725.29809	120873.3375	58225.14184	88312.31284	54707.2388	71062.27941	78964.72	61468.22664	80246.98982
7447	PC(14:0/16:0)	0.607974077	NA	NA	RFVFQQWKPSOBED-UHFFFAOYSA-N	706.5398349	350.3015	5768333.908	5168002.859	8565674.899	9612452.302	7765700.554	6463885.825	7385540.717	4645885.12	6052187.22	7353012.874	7113000.65	6910917.389
8813	PC(14:0e/22:4)	0.607881154	NA	NA	XNXQCABXDBIRLF-LTFXTMEVSA-N	768.5887329	393.968	778604.44	1477790.838	1090253.776	1115664.543	1208563.845	688141.8715	1554222.955	950029.7059	1050099.203	1293207.572	1119895.327	1357314.429
8764	PE(18:3e/21:2)	0.607053385	NA	NA	KBCKIIWZLVZGBC-BLKLUFERSA-N	766.5782942	360.543	470784.8235	761768.1341	573138.7066	670946.8434	672285.785	472189.02	864384.0975	525819.4759	690515.759	692063.6422	719448.8709	890880.3875
10275	PC(20:3/20:3)	0.606761615	NA	NA	SUSAZHLUBGMSDJ-RSLAUBRISA-N	834.5918601	354.545	70502.39551	110101.0835	85141.29893	90445.13843	145388.747	94434.15962	104477.2177	69457.88474	85486.36145	118879.7714	109790.3161	89142.637
11013	PC(22:5e/22:6)	0.605668231	NA	NA	LWWLDVCKOPYIGE-QRFKBRFNSA-N	866.5487323	417.867	22087.41714	17793.53333	14016.85235	12275.93121	16228.9416	30314.7935	14110.38625	20342.11235	18889	14754.7909	14111.98129	13218.9382
8952	PC(14:0e/22:1)	0.605451231	NA	NA	CTZJPIRYGNJXMR-MRCUWXFGSA-N	774.6388402	482.992	2354422.82	4249967.158	4247594.821	5066888.392	2965623.772	1357385.372	6065105.574	3517276.897	4203044.653	4489571.953	4342927.488	5296597.917
6553	DAG(16:0/22:0)	0.604864154	NA	NA	JAJNYVORAKCQCM-UHFFFAOYSA-N	670.6365783	610.709	4367.211	17467.88944	6857.702526	7383.010526	6919.026158	4570.32	15747.0956	9884.813625	13346.54887	16696.16527	14831.90633	19181.10706
4439	DAG(16:1/16:1)	0.604071154	NA	NA	HSQHRRHRYJNSOC-VMNXYWKNSA-N	582.5095274	432.174	41412.34461	20770.03847	45730.41372	46788.2866	38006.79306	24875.61294	19345.87	15256.27439	13959.8269	17294.4785	16870.87125	19485.4885
9854	PC(17:2/22:6)	0.603037769	NA	NA	DTWMXHHULZZSNB-BRYGMMRHSA-N	816.6386258	208.184	503.3003922	782.7858963	440.127697	447.3	2250.837	306.4391556	641.7006454	495.670261	634.2427979	555.8738708	499.4347143	496.8122423
7937	PC(14:1e/19:2)	0.602771692	NA	NA	ALUZOFCQBYVXAR-NLIWCXCPSA-N	728.5748798	366.5645	16567.9	52065.76333	45636.69143	37369.06791	15652.65083	33195.45218	48954.9	85660.09425	89377.5125	91456.73333	92152.563	80339.36662
6153	DGTS(4:0/24:1)	0.601400385	NA	NA	PPPJIXGDXYQEAK-MSUUIHNZSA-N	654.5309419	316.6525	5942.492	6513.417143	1817.612869	2216.734456	2423.48938	915.1485596	3673.41216	3473.894	2491.68	3776.407143	4247.28	5259.398566
11990	TAG(16:0/19:0/20:6)	0.601278615	NA	NA	KJBRAOCZRJSOAL-NKLHELQGSA-N	910.7360554	715.4505	660.38	2215.611091	2054.799091	1391.279154	2356.238769	1122.781846	3333.96	3013.874467	2268.1944	2793.042222	2344.365	2362.054333
8503	PC(17:2/17:2)	0.599483462	NA	NA	FJCUMLVANOXIFV-QYCRHRGJSA-N	754.538604	286.9255	159507.3955	177422.6624	181913.8695	291278.1142	410965.7876	194794.9803	172293.0842	5047.553333	80271.675	134970.3227	192673.7223	182098.8837
9757	PC(20:1/18:2)	0.597925538	NA	NA	KJDCENXZHMAYTN-FPIVKKIXSA-N	812.6067695	389.1255	170826.1	449736.7139	223234.0457	220787.1219	304846.2561	198557.7467	298495.1627	167561.3818	178188.56	399741.3092	246372.4629	240295.6464
3705	LPC(20:1)	0.596756	NA	NA	YYSFWGQAKJTHRE-SEYXRHQNSA-N	550.3860824	118.174	31477.0435	106051.0075	67416.82066	98328.05206	75422.71096	47160.72912	240977.7614	193152.3919	262826.2325	190115.4412	153819.2578	253351.4872
6679	PC(6:0/22:1)	0.596480308	NA	NA	KREARWBNLPCLNH-NXVVXOECSA-N	676.4268342	265.1765	1013.221286	708.3372857	8202.394941	848.7	8051.351333	348.3421478	696.7488889	702.975	566.37	5867.368235	4280.184067	4587.305882
7757	DAG(24:1/18:2)	0.595733462	NA	NA	UKWSSBAVFBGWFL-MRMOKQRHSA-N	720.6515732	588.629	3207.763125	5587.486	6055.7432	7075.0875	5938.92	3377.926154	4200.291883	2274.028615	3897.204667	3151.1064	2920.511937	3365.153818
12962	TAG(18:3/20:3/21:0)	0.592659846	NA	NA	ZIFSWBRKRZLXQN-SUZYDGKBSA-N	966.8504035	684.145	968.3785208	1035.892776	786.3206482	990.6208767	995.5855849	806.2521587	1478.603129	1146.422909	1155.614427	1457.509913	1564.561448	817.1907143
8685	PC(14:0e/21:0)	0.591674077	NA	NA	GVADTJOLSBYDKK-UHFFFAOYSA-N	762.6374896	492.5695	18616.30075	65129.16705	35729.5375	51885.56371	34716.48	25132	74271.97562	34352.7	64713.40543	51959.48	40629.84	52745.10382
8159	PG(16:0/16:1)	0.591479462	NA	NA	NOFOTAHTYLXZNV-PEZBUJJGSA-N	738.5431658	305.062	69215.78475	116067.6272	118658.7535	149495.9588	135365.2753	60562.1625	165443.2209	88934.4225	100692.564	147397.4591	136515.7492	174403.5692
10787	PC(22:4/20:5)	0.591257462	NA	NA	LTAIQBJVLRPGBI-BQKMNCPVSA-N	856.5741418	288.5195	4776.704956	5805.838402	10084.62047	13047.155	15921.89714	9949.573608	10682.73	6892.221249	8092.071751	11148.97247	9095.078667	9255.354118
7751	PC(14:0e/18:0)	0.590551385	NA	NA	LZRRAULJOVYLHT-UHFFFAOYSA-N	720.590689	432.305	1512350.583	1760585.025	3352965.88	3268787.591	2424662.069	2024792.499	2386497.428	1794814.003	2198032.501	2858972.207	3293458.913	2845466.903
9861	TAG(12:0/14:3/22:1)	0.589363462	NA	NA	QYZIDPSYMLLQNS-FGCVFDGQSA-N	816.709465	644.374	776.578598	707.6464233	1283.835022	825.7983968	502.0833333	607.6577682	1456.932365	736.0325432	1036.032578	1496.50367	1279.553802	1172.702401
10277	PEtOH(15:0/27:0)	0.588325538	NA	NA	SMYOSKWCUGJPJO-UHFFFAOYSA-N	834.6812517	543.998	298778.2538	328889.085	453306.9199	531163.3062	299696.348	289599.51	650655.0281	621635.0508	613938.8098	758479.1581	721607.2062	813855.028
9716	PMeOH(26:1/16:4)	0.588325538	NA	NA	PGPOMBRITGPHGT-KYBBPPEYSA-N	810.6002933	412.381	453796.6	710148.992	488664.1386	502212.0482	676183.9598	581969.5622	528570.24	456276.951	448080.012	538239.04	596995.2297	485787.4943
9988	PEtOH(20:3/22:3)	0.588325538	NA	NA	KFNIADFJDSRDQZ-ZWGVADEWSA-N	822.6035274	391.7	62367.2	108837.2242	66537.51786	93805.43286	96503.87021	62831.13954	83649.5775	51615.20186	48768.43309	65957.90182	69501.78999	63078.08333
7381	PEtOH(16:0/17:2)	0.588325538	NA	NA	GZTZHLIYEYWHHL-OHNCOSGTSA-N	704.522871	331.995	21586.131	99498.61383	29694.08	200028.0813	185787.6185	109299.4962	179034.3321	102374.2958	107708.4948	139106.8781	120551.6027	127697.1991
8501	PEtOH(15:1/22:4)	0.588325538	NA	NA	QNEMLXCWDFEEQI-RGBMNRTRSA-N	754.5371908	309.11	371420.2526	124842.9306	232039.7977	302411.2444	287871.7188	135925.79	205839.8938	37727.62857	115662.0047	173931.0224	164893.22	185442.465
8675	PC(17:2/18:5)	0.588270923	NA	NA	MQGCHOACCWYLRK-WHYDMFETSA-N	762.5038904	355.411	3269.72	21178.15443	13870.6483	4179.7555	13797.216	10244.32	21468.85714	15710.54638	17001.34	30225.98886	20271.06	20748.93333
9642	PC(18:1/20:5)	0.587527615	NA	NA	PAQLDAUPMINLDS-JDAPHBBESA-N	806.5701636	350.1745	281545.94	386930.7976	349501.8516	365107.3675	512637.4027	332036.0693	422432.8947	216607.1064	258456.3028	370648.0365	386051.4197	302200.716
2541	ACar(22:3)	0.587155692	NA	NA	OCGDLIUNELUBCT-YHTMAJSVSA-O	478.388569	746.85	29170.456	33608.205	30051.52675	30399.675	35814.96304	29049.17249	32340.02286	38112.2928	33287.21211	33131.97556	34611.67908	33212.56841
2728	ACar(23:3)	0.587155692	NA	NA	IRZTZUFPQVMARN-YHTMAJSVSA-O	492.4051721	743.053	19828.66173	13758.83412	21644.18965	20438.50501	20807.57484	21725.94427	18836.91879	20428.95577	18929.19017	19038.9267	21922.13483	20175.83616
827	ACar(12:3)	0.587155692	NA	NA	XACPFWUODFDQBJ-YHTMAJSVSA-O	338.3410785	582.616	16000.37639	38068.56433	19981.56906	22758.61753	55941.12749	32447.34258	20102.23744	19364.89651	22862.81154	19776.26499	18999.60192	19730.93605
3391	ACar(26:3)	0.587155692	NA	NA	HJSHMGBKAQRNHQ-YHTMAJSVSA-O	534.4510563	246.165	69800.30344	71841.19856	42209.6	50462.7705	40531.70406	39122.33325	41532.05438	45385.9475	41309.77941	33241.96765	29598.05813	36060.948
2091	ACar(19:3)	0.587155692	NA	NA	AQBRAXVKMMUSPP-YHTMAJSVSA-O	436.3420694	240.385	3670.313882	3501.819513	4559.018318	4908.484286	3350.721818	8649.781714	3361.544198	4524.515357	9849.0938	3801.654236	9501.10813	4002.681036
3140	ACar(25:3)	0.587155692	NA	NA	LQCMNKAAYOVJIM-YDGTZJKXSA-O	520.4353494	227.765	1581.476563	1535.128857	592.3157143	810.0675	771.4196364	701.4801818	749.5397415	857.5737138	782.7429763	394.24	779.983429	849.0275625
1909	ACar(18:3)	0.587155692	NA	NA	GCEIHHLHHYUVPL-OBWVEWQSSA-O	422.3278724	211.636	1942.814791	3327.26625	1908.546	2815.334375	2763.317118	2177.941765	3907.232833	3307.502857	4945.704	6698.365125	2881.760187	3963.562222
2250	ACar(20:3)	0.587155692	NA	NA	DBCKADUSYJAPII-LJURNQLPSA-O	450.356904	211.4545	9083.1294	9819.596667	10829.7492	13031.98313	20583.7931	7871.1825	15850.51067	17521.99469	15702.19941	14205.59022	15631.27606	31011.09209
2388	ACar(21:3)	0.587155692	NA	NA	LQTJGCHIVUXNSL-UVKUXWPTSA-O	464.3736335	211.432	5919.223059	6442.181294	5973.966765	9929.2725	7019.020938	5382.36575	6945.6015	6416.549412	6649.773	12297.28626	7240.357235	14866.79062
3009	ACar(24:1)	0.587155692	NA	NA	YOSHSFXLFYPEIS-WUKNDPDISA-O	510.4502975	209.731	1073.6192	1630.341498	1055.519606	615.62325	1314.408652	1204.42081	1721.276917	693.2907692	446.660625	603.8425714	1491.316792	639.71
2635	ACar(22:0)	0.587155692	NA	NA	IUMXSSOVGPXXJL-UHFFFAOYSA-O	484.4354869	208.22	704.0392985	1062.309925	639.5478414	572.6765711	677.2789164	602.5503845	2083.978353	1093.868236	1269.910588	1030.4	1642.913789	1196.904692
1734	ACar(17:3)	0.587155692	NA	NA	ZELKYVPAKIMYJO-YHTMAJSVSA-O	408.3134307	193.947	5253.537244	6619.321977	6986.454048	7552.224	6155.975	6036.88623	10959.14284	7101.886937	10800.92038	9339.715063	11245.21776	18956.24936
2699	ACar(23:4)	0.587155692	NA	NA	SCBPQUCUBCXTKQ-CGRWFSSPSA-O	490.3745642	167.448	2510.590267	2437.640714	1170.256154	1230.166667	1079.610291	1344.896	1065.4445	1406.280938	1201.676538	1194.8705	970.5297	1732.294357
2293	ACar(20:1)	0.587155692	NA	NA	PVOQPLSKYNZHOT-OUKQBFOZSA-O	454.330284	163.414	16125.05194	15146.06021	17322.45167	16961.16947	14914.85505	15884.61911	17129.93411	17249.99684	15198.74925	18234.77837	18001.98825	19327.485
1572	ACar(16:3)	0.587155692	NA	NA	BZWHRBUVELQZRZ-ZUGARUELSA-O	394.3280498	159.026	611.7744444	2497.412505	2772.9	2142.294545	1809.558333	2098.0979	2526.827818	3655.278462	3310.985455	3181.090909	3111.5032	3566.271545
2607	ACar(22:1)	0.587155692	NA	NA	NLQWXKWLWHLPMC-CCEZHUSRSA-O	482.4196633	157.556	1991.980992	2891.7	1539.785124	1422.851149	716.1629091	1707.243439	5955.373529	2863.054118	2617.79625	3634.666944	2906.837267	5067.099438
2311	ACar(20:0)	0.587155692	NA	NA	SVJLJQBGUITFLI-UHFFFAOYSA-O	456.4041739	154.439	1418.526731	5781.669895	2203.948563	1749.223	3166.5825	1867.88175	18796.75333	10042.57137	9705.785294	13029.37667	11509.27358	19135.35033
1355	ACar(15:3)	0.587155692	NA	NA	KXYUEVBTZKGNJQ-YHTMAJSVSA-O	380.2856792	140.633	6173.581538	8293.333125	29720.42593	30594.92684	28081.94152	19209.0445	19808.09979	16533.31381	16264.21211	17683.74362	21534.23556	23311.33682
2445	ACar(21:1)	0.587155692	NA	NA	MQJHBFBVWNJAEP-FOCLMDBBSA-O	468.3448735	138.4235	4675.66	26435.12591	3431.773333	4749.322786	2710.264421	2780.056288	9047.192273	6328.775	7988.147368	6276.952148	7085.745421	10862.07876
2924	ACar(24:3)	0.587155692	NA	NA	GZMHLFZEXKZJNZ-SAAUORLLSA-O	506.3620063	115.54	7300.101818	4024.900955	1408.28	4862.6145	2184.182727	1608.135846	4383.282	2503.184615	4033.053581	2666.321429	3594.383258	4119.08525
1997	ACar(18:0)	0.587155692	NA	NA	FNPHNLNTJNMAEE-UHFFFAOYSA-O	428.3067465	112.344	6369.0585	17295.85809	16300.32	14887.934	21990.19973	17159.27388	45701.95426	23184.76967	24944.5635	30322.88658	24642.98311	57474.69479
2418	ACar(21:2)	0.587155692	NA	NA	XXLSBVRJFOQZJR-ZBMVRHCNSA-O	466.3853443	104.745	2983.404194	2578.010273	1115.979191	956.8	978.665752	1113.516323	0	1055.086666	427.9416	27.93369655	270.7077942	755.2390909
1972	ACar(18:1)	0.587155692	NA	NA	HOAMADDCQBUDDY-KHPPLWFESA-O	426.3572133	86.744	4175.547833	4250.688875	7197.571105	6950.794316	9391.712423	6424.3285	23578.5887	14134.91958	13420.17368	12664.237	14890.82855	23525.64121
1257	ACar(14:1)	0.587155692	NA	NA	ABVVZYXTZLEOHP-CMDGGOBGSA-O	370.223141	86.5975	4791.524348	3492.939375	417.8895078	335.3063049	2142.7329	324.508522	950.5501986	1173.737902	988.0709381	418.3417511	1697.187714	1945.09
1658	ACar(16:0)	0.587155692	NA	NA	XOMRRQXKHMYMOC-UHFFFAOYSA-O	400.3402865	82.829	1074.666667	8104.468562	4497.6492	3005.415455	6381.246429	4165.754286	31645.21043	18396.93794	17989.98183	19899.53484	18527.80947	38054.9925
1786	ACar(17:1)	0.587155692	NA	NA	FJSIIGPPYZJEHW-YPKPFQOOSA-O	412.3403488	72.514	698.0142857	5660.780125	4231.604	2568.191575	4450.5	3780.857143	3492.121303	4189.52959	5087.175286	3790.840473	5093.355438	4274.61892
1417	ACar(15:1)	0.587155692	NA	NA	ZERSBOACINXREU-MDZDMXLPSA-O	384.3081123	59.391	22074.24063	21894.11088	16821.08862	12272.90433	15644.733	16854.453	17058.33684	18458.98707	25455.92	21590.49467	17547.08171	25498.48425
8290	DAG(22:0/22:5)	0.586878538	NA	NA	GMZZYZDUBUFIPU-VZTVXHQSSA-N	744.6534923	591.901	1296.46	852.7407692	2666.78014	1321.784615	1927.659237	667.2146	2599.204462	2142.761751	2647.099622	515.964	2169.547059	2953.422518
9678	PC(18:1/20:4)	0.586619385	NA	NA	SWOKEJBWARJLGN-LTLPGSJDSA-N	808.5856409	380.6735	660617.1254	1053322.904	932238.8704	904737.912	1301399.841	789812.82	1021092.571	592420.1124	653426.3899	919104.747	967282.59	782729.1014
10513	PS(20:0/20:2)	0.586006538	NA	NA	QANVTSPSJLXCEQ-MLWYYCKJSA-N	844.6715552	496.838	72983.0304	118185.5103	116278.3904	125497.5054	95180.25	45803.39786	225342.0583	142272.9764	175596.4059	169809.9956	141997.1094	206450.6364
7088	DAG(18:0/22:3)	0.585438615	NA	NA	KCPLADDIYTUPQG-WDTHWMLCSA-N	692.6200954	558.245	5670.150211	7071.934571	8303.815385	8428.333333	7330.482385	4071.9968	8216.623	4434.672727	8009.500333	9516.510818	6571.318929	5557.058182
13339	SHexCer(d20:0/29:0)	0.585369615	NA	NA	YRLZRCBRKAUZDV-UHFFFAOYSA-N	992.7739964	634.7395	122.7552612	382.9812293	176.7313639	293.9658203	269.2445491	444.723798	383.2321952	319.468689	231.9847694	352.379534	572.4038824	132.2935322
8951	PC(17:0/18:1)	0.585102077	NA	NA	SXNXGNVZTLZDHE-XDOYNYLZSA-N	774.6015836	430.494	1272910.08	3279318.717	1965909.88	1762401.275	3779906.043	2260062.8	3606866.659	1502374.315	2390478.614	2932180.401	2875243.691	2883598.121
5883	DAG(18:0/18:0)	0.584144154	NA	NA	UHUSDOQQWJGJQS-UHFFFAOYSA-N	642.607899	579.254	46833.41692	72475.04875	29636.26	33211.692	32542.28944	21201.97171	84754.36069	55187.32569	62705.4975	79702.29	63204.3545	85727.04788
8659	SM(d14:0/24:0)	0.583286462	NA	NA	WZSCABKLRFKQRR-UHFFFAOYSA-N	761.6275375	461.929	98349.6	216006.9083	166311.8054	169281.4752	273749.073	134496.8909	289488.365	126161.9227	206387.3118	293870.7145	214491.455	229465.6165
6837	DAG(21:0/18:1)	0.582503615	NA	NA	JPGQPFUFWSGWPL-PYCFMQQDSA-N	682.6465883	592.995	6212.273385	10003.81816	11288.7532	10159.92369	9956.976667	5053.956467	13727.28857	6854.9912	8991.895385	11965.6782	10522.488	11583.648
4924	LPC(24:2)	0.582360462	NA	NA	AVAMAXIWCFLWKK-HDXUUTQWSA-N	604.4331277	171	3604.54538	4242.682453	2660.842059	3242.768063	1682.259412	1452.897681	4366.454471	2277.758217	2458.410048	2976.0506	2728.48529	2295.9125
8037	PE(18:0e/18:1)	0.582081538	NA	NA	CEVVUBCHWNKKNN-ZZEZOPTASA-N	732.5910062	414.127	315135.9534	393253.7418	325747.2935	327780.5474	399741.0691	258645.3676	420077.1953	331574.3453	361258.8821	394668.6826	331897.3478	378849.1754
9559	PC(22:6e/17:2)	0.582062385	NA	NA	FYLHFHLSNYCGOC-FPWUCMTFSA-N	802.5709501	451.312	8900.623286	13447.40753	11328.04924	5693.76	6947.72	10093.7825	14551.21643	4576.7154	12468.28857	12029.2721	13804.14575	8148.44
7173	PE(16:0e/18:5)	0.581861769	NA	NA	MUBUUVZXCFDZOG-GLWDABGQSA-N	696.5165228	316.227	1452.54	3695.471715	4600.356293	3286.719064	2854.830845	2300.261719	5448.020299	3754.221212	4438.626552	6599.9313	7366.34	6055.585455
9677	PC(18:0/20:5)	0.581323846	NA	NA	ZMNDHWFRGYCJKG-AASFMASFSA-N	808.5839187	415.821	1610948.205	1650747.234	1561502.167	1512958.989	1493780.64	1678911.666	1476611.258	1591105.062	1630847.517	1545908.796	1522650.936	1445368.728
3759	LPC(20:0)	0.578026462	NA	NA	UATOAILWGVYRQS-UHFFFAOYSA-N	552.4017658	158.09	7432.156444	35239.20278	11878.43372	18311.40594	14375.169	7665.371294	58471.39576	37400.39018	51332.13	59416.49469	45821.33541	71669.51524
5928	Cer/NS(d18:2/24:2)	0.576021846	NA	NA	QMPJMPWWIPZEKC-AREXDUQASA-N	644.5620763	505.192	8957.652	8210.515941	11339.02	11758.3635	7619.022	4427.2125	8883.025455	2845.214286	8436.544628	7693.082703	8162.266667	7687.566818
8236	PC(14:0e/20:3)	0.575576846	NA	NA	ZMLUOJCRBKGCAU-XSMZTDTHSA-N	742.5747246	366.647	393021.72	805199.955	498469.3088	502990.0423	609372.1965	411754.4138	654455.2247	461776.3726	511494.3894	607668.3318	526910.1629	638501.6601
9817	PC(18:1/20:1)	0.574901923	NA	NA	JLDQDLKBBDQYDE-IQDNDYAFSA-N	814.6244572	421.878	113866.4063	264645.7046	188705.2009	216357.9152	237641.859	141666.9275	754843.8642	221628.6282	556125.3639	5725.1821	5512.32	375347.4615
4830	DAG(16:0/17:0)	0.573815	NA	NA	WXGMZWZWWLFHHY-UHFFFAOYSA-N	600.5683695	523.431	13020.92594	56734.23762	20877.887	23028.75	21026.09678	11354.77486	88484.50875	54845.47081	65527.8125	87825.44456	60910.038	85295.36571
9034	PE(18:0e/22:6)	0.573267231	NA	NA	CFLIAMAPAOTPGM-NPBPTTFKSA-N	778.5752331	450.648	426140.4269	727424.0913	504248.2387	551212.1901	594958.3456	397045.82	671132.8312	415191.2921	477243.1644	557965.287	569777.0027	554582.6147
8996	PC(17:0/18:0)	0.573030538	NA	NA	YJWIMUXYXBHXDA-UHFFFAOYSA-N	776.6168956	464.057	33294.91605	61444.01029	70090.49068	51589.3658	63232.31599	39478.44219	71037.96923	38852.16329	45242.69769	66122.24	61363.48308	59135.27108
7271	DGTS(10:0/22:6)	0.572493308	NA	NA	MIBWKRKXASLMPU-FWXCUEABSA-N	700.527698	409.918	53020.7625	122071.3969	70812.59155	63751.69	59497.55319	50392.17562	138983.37	134317.9405	148961.0275	141351.6813	137955.03	153741.8149
5230	DGTS(4:0/22:6)	0.571735615	NA	NA	AKUHMVHZLHMOIV-MMRRFZAGSA-N	616.4206923	49.276	94918.9914	52220.4675	18650.382	20688.57429	34333.56913	23096.93938	24603.91369	20660.76	22285.97536	26327.2092	12503.171	16499.84529
4980	LPC(24:1)	0.571652385	NA	NA	KXOHZVXBUOQTTL-PFONDFGASA-N	606.4491695	214.789	7502.411294	13537.85418	12576.63735	14256.4125	16564.52018	7618.457647	12699.74676	8941.122222	11270.73606	11090.25394	12088.1929	12334.91765
13799	TAG(21:0/21:1/21:1)	0.569093923	NA	NA	DTODGONZUUCRQO-GAMXWTHESA-N	1030.976709	776.2495	1085.572231	4936.627467	1668.798947	924.992	2137.654172	1113.479167	7466.126667	9360.221432	5486.419375	7339.318437	5294.96	8406.557933
8903	PE(18:0e/21:2)	0.568856846	NA	NA	OQTDQFDJONZHLM-RYKNKZFFSA-N	772.6225571	443.689	1536286.188	2474821.054	2165376.303	2438991.629	1051148.761	603174.7125	3433321.044	2255591.116	2524764.416	2656856.771	2630104.244	3036085.296
7813	DGTS(16:1/17:1)	0.566430231	NA	NA	DHIQNICSKRROHL-CLFAGFIQSA-N	722.5865665	389.874	17399.87884	21221.99429	24793.51797	31455.75846	19865.11567	13740.58198	23601.6922	21106.3347	20495.04883	20924.86788	20891.07891	21812.35899
12933	TAG(16:0/20:0/22:0)	0.565353385	NA	NA	BJLFDEXRRNQSQQ-UHFFFAOYSA-N	964.9215684	791.195	603.7310769	6990.632	1223.504	995.826	1210	1045.980786	7760.381875	6469.245	6432.527111	8715.626	6404.5808	9875.02
9038	PC(18:3/18:3)	0.564818846	NA	NA	XXKFQTJOJZELMD-RSLAUBRISA-N	778.5379474	296.405	26657.40786	29844.8384	42696.84	51013.51163	59761.395	29912.90929	43885.332	18927.66536	24146.14714	39811.05333	34957.97721	37053.91963
6977	DGTS(9:0/22:5)	0.564143692	NA	NA	FFNWJLKSJDTNEK-KDPMOZFYSA-N	688.5282915	422.692	20280.56333	31363.78613	25643.10214	28936.0373	23676.40077	17653.14691	42334.6385	42814.26545	36103.53853	44228.07518	38585.8679	47137.167
9845	PEtOH(24:4/18:5)	0.564064538	NA	NA	WFWKQUCGLGPWQT-ZZZYLOLJSA-N	816.5521267	427.865	58237.5874	85714.73178	75856.3036	69093.43	83139	65501.9	62675.67	40165.255	47817.03857	61890.66333	60945.41875	46307.49
12868	TAG(18:1/20:0/20:1)	0.563264154	NA	NA	RMYOOEULFAUMKN-HBRSORGQSA-N	960.8973337	776.027	5346.213231	37495.60408	11339.62933	6049.778	8609.892857	4915.502667	58672.85714	49372.18615	43058.59643	53771.34864	41567.02308	61028.09143
7717	PE(16:0e/19:1)	0.560237538	NA	NA	GTNDILMHTYDDEH-VXPUYCOJSA-N	718.5643674	351.1405	39450.94547	73878.98045	35358.35171	53813.24517	20595.38889	19558.43549	69600.04676	52877.94143	53698.60427	54912.78093	54055.43163	64991.5094
8634	PC(10:0/24:1)	0.559155385	NA	NA	XMSDCDHNKQXQMJ-VXPUYCOJSA-N	760.5860875	512.965	1361.918571	36774.52328	1962.437231	1289.14	22540.38565	1311.5	28944.88722	13441.17698	16167.05952	17854.20858	10073.15625	23561.98196
8371	PC(18:5e/17:2)	0.553508615	NA	NA	QJOQCNFUBIBBPT-PWVQDWFFSA-N	748.595357	187.854	683.560496	917.125	893.525	1303.70625	1079.762857	682.08	1233.7	1842.126	1584.74	1042.8675	683.9841	1231.431714
13337	TAG(20:3/20:4/21:0)	0.552910231	NA	NA	IIRGILQXXVZFBC-OVFYWSGBSA-N	992.7551749	725.183	569.7085397	813.174	1368.572182	1644.921387	1456.95811	545.238	2473.3746	2193.1191	1628.164	1644.429937	1463.7	1729.86892
7985	PC(16:1/16:1)	0.549727308	NA	NA	GPWHCUUIQMGELX-YGGBKCGDSA-N	730.5383598	316.825	2035381.185	1015572.761	2762288.663	3237229.88	2589183.463	1198154.64	1883475.113	981348.9099	1220002.924	1558212.701	1309330.377	1623406.623
11031	TAG(16:0/17:0/18:0)	0.548654385	NA	NA	YVLSJEQNDDKMQI-UHFFFAOYSA-N	866.8182062	747.611	2006.5365	6824.504195	4557.7935	4173.395923	4040.565	3762.376867	7467.552	2669.194286	5324.647545	10841.01694	6600.867857	7800.255
9157	PEtOH(13:0/26:4)	0.548385308	NA	NA	HLKDXFKSCDBEDG-BLFZPKBOSA-N	784.5274995	467.195	5725.854355	7193.9	9197.28	8580.18	5937.798676	4189.565796	6663.16098	6555.51	10484.6588	5720.12	12292.004	8821.8
9589	PMeOH(22:3/20:5)	0.548385308	NA	NA	RMLPXYSOJQUIAD-VEMPPGLASA-N	804.5515752	362.261	96899.00787	137177.8914	78537.05677	80761.81286	213880.6861	123416.9486	109669.2369	87749.41293	108486.8714	198521.6572	125575.51	107665.3662
8861	PC(17:1/18:2)	0.547794923	NA	NA	UJXPBTXUYBVHBS-ZFUXOTDWSA-N	770.499054	316.7745	9436.998102	5922.342865	8206.033846	15554.74667	2197.791678	4891.70723	4659.916718	6136.609518	8433.919048	5935.752308	5965.93895	4254.049028
13528	TAG(19:0/21:0/21:0)	0.547226231	NA	NA	POUJXATYJCWVAE-UHFFFAOYSA-N	1006.924561	820.0085	414.1433716	1382.688095	782.1408	729.06375	981.3844706	474.3552508	3332.156882	1692.872958	1534.526222	1674.725222	1464.974213	2146.914
12102	TAG(13:0/21:1/21:2)	0.544301615	NA	NA	BMEZIPMWDRUVCK-ZQYNCETMSA-N	916.8094542	705.4565	953.681857	1698.271333	1433.168333	1073.997253	1442.698914	826.5066071	5998.0816	3925.917692	4019.479692	5194.313429	4305.017143	4855.62
8332	PC(16:3/18:5)	0.540896154	NA	NA	OLTTWWBRPSILPW-TYLZGSTJSA-N	746.4245483	248.8715	211.6244373	974.113	241.412557	581.7568614	1333.878	948.6	965.59125	259.8526764	822.5154545	842.0561237	1158.225583	938.1041429
12640	TAG(17:2/19:0/21:0)	0.539799	NA	NA	CYYVYIGLLDSMTL-LPRUQQNVSA-N	946.9175159	752.0155	1633.804071	2547.589943	2752.826622	2325.236667	1061.28	1092.8625	5756.962667	5551.390769	4765.204834	5873.6887	4735.611111	5251.495294
14526	AcylGlcADG(20:3/22:6/18:2)	0.537821385	NA	NA	BCPNSHJIHILVJZ-OMAXDDBVSA-N	1146.83203	364.054	9370.779	7005.035714	10089.53496	10512.62915	7241.0905	6101.305833	6813.394545	5881.911429	5269.618571	5928.866667	4827.552291	5046.904909
9942	PC(21:2/18:4)	0.536229154	NA	NA	RLSVBQQTZGSWRZ-OGMOHJNISA-N	820.5704671	299.551	5381.108333	4936.08638	8631.512667	13242.66532	15145.78457	9559.232941	14728.16359	8147.275412	10941.12	14097.36589	10312.78387	14594.09264
8347	SM(d14:0/23:0)	0.533905462	NA	NA	GNAYNLOXJXVBHM-UHFFFAOYSA-N	747.599248	400.903	42612.16851	63559.19376	36452.25	44206.69	54287.88167	35576.77067	63669.94643	48306.25347	54807.78425	49849.96786	52846.83401	63412.225
5953	DGTS(6:0/22:5)	0.532047769	NA	NA	AQPKJZVSIFEIKA-HJNKVCFRSA-N	646.5008783	85.368	3238.865471	2780.912538	1280.436667	1475.15238	2046.093	1050.92	1811.84	1225.897469	615.9474876	1382.4	1703.66	1402.840236
9647	TAG(14:0/16:1/17:1)	0.528212308	NA	NA	TXTUHJQIYSFKNK-YWVGYDOYSA-N	806.761166	714.136	1014.588728	2026.523571	2339.055	1668.529846	864.4929429	1123.651657	5284.140769	4088.161467	3225.203333	4599.492857	3126.405333	4009.612714
8417	PC(18:4e/17:2)	0.528151231	NA	NA	KZTIBOPCCRXCOZ-PINVPHSTSA-N	750.5780839	493.051	12745.97495	18695.36476	16189.96487	17168.00185	9170.4368	14572.32583	13297.32	15998.25073	16891.67047	17699.68079	19558.92649	13947.09238
9998	DGTS(19:0/21:1)	0.526653154	NA	NA	DYZXISOWWPKXIF-GYHWCHFESA-N	822.6691887	643.6875	415.9082031	958.0692444	1147.951453	732.5495443	730.4227464	343.1676102	1450.051929	735.1836014	1058.725848	1360.051	1018.34225	1523.755452
7229	DGTS(5:0/26:0)	0.526210462	NA	NA	CCCYOSCUEWTYTA-UHFFFAOYSA-N	698.5943924	507.779	1833.705	6459.3256	4368.225653	3556.112427	3207.856345	1679.453036	8083.112143	4315.134286	3967.2	6132.206923	4346.629071	5586.175222
11415	DGTS(27:0/18:5)	0.523870385	NA	NA	ZDQAEDYYBCAJJX-FOLUEPBASA-N	884.7226432	713.693	2679	3241.92	3535.429091	2417.321156	3304.439526	2120.228426	4449.931	3038.066667	3445.305	3725.9	3282.9	3412.3416
6203	BMP(12:0/14:0)	0.52333	NA	NA	QBLHHXAFZRKKET-UHFFFAOYSA-N	656.4356929	173.786	491.71113	1198.062134	1837.056167	1886.485865	745.745	1026.97425	1859.324	3044.536846	2145.925714	2517.371	1653	2107.982143
8858	DGTS(15:1/22:5)	0.523031923	NA	NA	LADQFPCDUKUSLE-YNPFHRDQSA-N	770.5928503	96.1345	1884.859205	5382.072727	5255.989333	5714.089333	5054.402308	3502.62	12111.6016	5894.176923	10301.59657	14607.318	10627.34818	17422.43606
8333	DGTS(11:0/24:4)	0.523009538	NA	NA	BSPOUKRFRVLACK-DNAJUZPHSA-N	746.6253631	585.885	1522.466132	1595.22149	2196.021769	2822.541903	2137.733758	1945.265923	3560.866809	1667.854935	3132.834778	2787.786947	1569.522857	2759.138455
13838	TAG(21:0/21:0/21:0)	0.522513538	NA	NA	UTPJJAGAXCDLAG-UHFFFAOYSA-N	1034.956737	835.9595	530.6402986	799.25	598.5004626	583.9356995	568.8909302	382.9078613	1274.616	907.9344063	789.48825	913.2226667	887.2486267	615.9453333
8152	DGTS(20:0/14:1)	0.521929769	NA	NA	PYIMXEXIGSAXRU-SQFISAMPSA-N	738.6012984	468.594	12973.39082	25734.168	20363.06444	25413.20727	17390.36	19120.38	44620.56	30288.62909	35302.58789	39328.15142	40082.277	41229.6725
9201	DGTS(22:1/16:4)	0.521163308	NA	NA	JEKMZRINSXEORW-IQSBZQRASA-N	786.682303	522.51	2396.86	12573.64	5789.395874	1333.193817	149.5284805	1141.16201	52359.24444	32771.62778	54354.005	66153.9417	67858.26	71449.33
9631	DGTS(20:4/20:5)	0.521068769	NA	NA	FMFKPSMVHBNZHQ-VEJLKNSKSA-N	806.6019811	403.198	6379.1978	14550.97029	10113.5925	6800.67	14112.27	6757.02	11687.58	6380.668	9246.159	11244.00425	12789.87	8580.18
7892	DGTS(18:3/16:4)	0.520037846	NA	NA	KOKQMBIDWAASNY-ZNQSVNSXSA-N	726.5572984	524.2	877.1766667	1664.622826	3297.574982	2812.4432	2015.191443	1206.001733	1678.425708	1613.718256	831.544	1702.084351	1645.722729	2112.707428
14033	TAG(21:0/22:1/22:1)	0.519471154	NA	NA	WTQOWRRWFNWOEL-CQIJAVGQSA-N	1059.044029	818.632	263.9918768	631.4784749	302.6534598	395.4711182	375.3024902	445.485498	593.0846667	1043.04	574.695	1200.196708	790.7253156	1234.442857
13642	TAG(18:2/22:0/22:0)	0.519331077	NA	NA	YYTRZKBFEIKSHX-KLUMMZMFSA-N	1016.962496	803.895	839.9637632	1894.1977	1105.92	1462.835333	797.0748333	592.275	3617.02	3864.605686	2907.52	4057.265077	3004.962217	3126.574
5918	DGTS(6:0/22:6)	0.519159846	NA	NA	JCGJTAJYLMYMHJ-MTPCXLQNSA-N	644.4519255	49.97	74757.86587	40509.13667	49855.225	44587.74667	42178.69625	72848.32923	73041.23967	56622.28	61959.32636	50301.58615	76433.59393	51230.05854
10569	PC(20:0/20:0)	0.518514385	NA	NA	YKIOPDIXYAUOFN-UHFFFAOYSA-N	846.695883	565.4855	3231.1476	10938.68986	10267.71512	9195.141132	9551.924625	7267.226842	7220.848519	4365.121643	8045.507151	1072.71	11966.808	11552.7275
8998	DGTS(16:4/22:6)	0.517591538	NA	NA	VBDAZPNWUSJCOD-RYSCISCBSA-N	776.5601584	408.975	51868.11196	81000.23684	60326.17347	62420.46544	65425.74044	60736.23465	79383.15	66335.85163	77547.84613	96081.45937	99278.39368	89140.62353
6507	BMP(7:0/20:1)	0.517423538	NA	NA	BJUDEAWXIRDBRP-YPKPFQOOSA-N	668.5095241	551.375	12731.36342	21236.97927	16979.175	23704.5669	13268.67427	6416.0188	3114.92	3354.893333	15857.80824	19220.19407	1838.055917	17026.53806
10213	DGTS(20:4/22:6)	0.516893	NA	NA	TXTPAIFSOAENJH-QIKGRQGGSA-N	832.6085816	461.388	8406.269752	17499.98421	11092.23633	9168.874619	11411.93888	9900.820502	19938.03129	11241.62831	17466.58453	17082.84947	16775.53716	19317.58414
7653	DGTS(13:0/20:5)	0.516133846	NA	NA	MLBUKIMEGSIXHG-FFPFWGOCSA-N	716.5590662	462.024	47520.232	87521.5657	45399.15733	47408.0572	35730.66377	39451.52248	127684.0517	70961.04	60103.70846	75320.47385	72945.73521	82141.83943
5393	DGTS(6:0/20:3)	0.515542308	NA	NA	UMFOMKYZSNUXOD-SEEYPOKLSA-N	622.4924399	218.177	671.619751	412.459554	672.7234612	436.201088	841.4154699	234.7955729	579.1534424	206.5223389	233.2804871	270.3944454	377.7185726	274.5150553
7934	DGTS(18:2/16:4)	0.515211615	NA	NA	BXUVICGNJZOFAA-GBWSQLRNSA-N	728.5598564	457.224	165238.3205	293012.0187	220425.9745	177622.5718	169819.8908	110263.9478	303634.3025	416524.2704	420265.7282	405712.2161	276862.0323	472391.8761
9908	DGTS(24:0/16:3)	0.51391	NA	NA	RXDIGVLJUCGUMG-KTKWVITKSA-N	818.7104634	506.922	4374.734517	6291.5975	10600.85311	1304.16	2807.7144	1892.070862	26850.84783	12841.60578	21684.29937	21689.40467	24038.57692	23403.83377
9152	PS(18:2/18:2)	0.513818154	NA	NA	ZTNFQEXYTMNFHG-MAZCIEHSSA-N	784.4654145	304.746	12375.23021	6876.804	15707.42235	15695.09867	9381.940769	8740.00375	8201.226	7021.8225	8207.6478	5509.42	6474.627604	8625.351429
8241	DGTS(17:2/18:4)	0.513543154	NA	NA	KWFQMKNNLSBBOM-FFUZSSOESA-N	742.5746405	476.882	24848.80015	39131.10413	34047.7478	34467.2523	30358.48412	19052.25997	63198.09477	31058.49332	51793.77763	54096.65969	48203.00567	48151.39304
7216	DGTS(16:3/16:4)	0.513189385	NA	NA	LKIIRZQJOGJGHS-HYOAFMAGSA-N	698.4734765	261.853	4144.593791	2690.055618	3756.997643	5223.085856	2293.797	3308.00785	3734.520687	2094.825	2593.61838	3542.945435	2843.567927	3128.997385
11504	DGTS(25:0/20:3)	0.513187692	NA	NA	IALSMCKIVNTXHI-XDZFUVEGSA-N	888.7683044	879.6485	3223.928571	3815.710388	2477.685	7014.877583	3578.445557	2226.4	2781.08	3034.4292	3230.50525	4493.939586	3777.175221	3903.689806
8766	DGTS(10:0/26:1)	0.512883923	NA	NA	MBAOWVPNVNFSRP-VXPUYCOJSA-N	766.5814202	464.123	137315.34	113535.48	193457.9589	157598.379	184996.6345	189722.4371	161354.5894	208716.8342	193535.755	182104.4125	146974.5656	167373.7229
8987	PC(14:1/22:6)	0.512847615	NA	NA	CQAZMJNMKVCUQL-VPCLVBFHSA-N	776.5112505	271.654	2767.259371	3720.6	4360.323571	4419.407508	5408.315643	3188.677769	4606.342143	2085.767578	2493.571106	3958.67569	4322.534033	3229.587095
10827	DGTS(21:0/22:4)	0.512738538	NA	NA	PPODKTKTWPQEHM-LGUFLKDESA-N	858.6987644	551.299	3997.237324	11356.09875	8043.6183	9226.660952	9159.436222	539.4	10478.41667	4288.323941	7364.823316	9099.4579	8329.533333	9748.054737
6835	DGTS(16:0/14:1)	0.512128692	NA	NA	KCDZPTMPKCMXDM-SQFISAMPSA-N	682.4904556	391.4715	9528.6233	6211.983617	6762.203077	8793.681026	7422.3145	7905.947824	6168.314167	6854.2	7875.9835	7905.653163	7600.646996	4173
9820	DGTS(22:1/18:4)	0.512060692	NA	NA	VTXIWLJGUMRZJV-MIYVYEIESA-N	814.6720077	589.325	1619.492786	7743.293042	3941.07749	4394.915	1591.625	1489.851942	6692.087143	4073.003308	6827.748571	10865.94828	7101.396923	7824.6
11021	DGTS(24:2/20:5)	0.510973692	NA	NA	RJAUKFPSJNTPSD-OJXBFUDPSA-N	866.7670566	736.4565	7388	17216.038	13353.04286	9001.538929	11452.28667	8028.012	26371.64714	20491.00753	21420.6525	23434.01533	20126.11229	22000.85407
8765	DGTS(22:0/14:1)	0.510947846	NA	NA	NOEHIOJOAMGMBW-SQFISAMPSA-N	766.6559119	508.64	76379.71154	99148.44917	144827.815	176560.8454	101550.1175	68988.44015	323571.9716	231303.02	264478.2629	308320.3469	319118.3543	341879.5495
10001	DGTS(24:0/16:1)	0.510606231	NA	NA	MAFXHIRESIUJEE-ZPHPHTNESA-N	822.7214383	575.659	1058.133333	2150.575406	3378.7156	3881.538444	1541.029364	1550.615	2787.8053	2039.3825	2999.535	3503.406667	3781.213333	4479.763833
11671	DGTS(26:1/20:5)	0.510504615	NA	NA	RWTUJBPKSMAQLG-RYQKLXOFSA-N	896.7097757	597.6815	3734.690918	6451.296545	7857.037888	8119.054667	879.2	5889.505133	3690.006046	2842.960808	4408.582794	1041.296	5582.08886	4601.233551
10278	DGTS(20:4/22:5)	0.509929538	NA	NA	VHSQLKOMEVOLHZ-WCSWXZRRSA-N	834.6175189	91.252	3129.75	3968.0753	1655.075	2384.987	2329.443688	2063.740875	932.0119167	1696.467857	2284.218462	1844.476154	2200.589278	2222.448583
13366	TAG(18:1/21:0/22:5)	0.509836231	NA	NA	CAMXAKYCLRAZPB-BXFWAGDFSA-N	994.8842423	701.94	801.126375	1108.898071	1954.908541	1059.09	1560.940333	532.339	2001.43812	1515.756667	1999.226353	2087.43	1440.268571	1644.2425
7528	DGTS(18:0/14:1)	0.509735	NA	NA	IQMWDQQZXYCAHM-SQFISAMPSA-N	710.5199657	463.734	6711.44	6309.82	8472.369231	8968.296	8728.663729	9121.389923	9451.414636	9827.308333	10274.1	9632.748462	10089.27464	2193.155833
7986	DGTS(18:1/16:4)	0.509081846	NA	NA	CPGOZSZOLXLOEU-BYZWDEPJSA-N	730.5750271	488.06	377352.7515	739583.2273	564742.22	615434.9104	365739.0019	199175.0352	1442464.198	1093043.528	1152910.467	1070051.56	1050785.149	1316614.658
8902	DGTS(15:1/22:4)	0.509042615	NA	NA	ZVRQMBNWDDCFJR-GWBGNZKTSA-N	772.6219733	542.074	10095.44763	17502.7584	10374.5584	16315.97542	6472.375	7409.505657	32857.49877	19341.05	23992.16139	26777.31788	20061.33	31011.0713
11372	DGTS(19:2/26:4)	0.509016692	NA	NA	ZZULZSBEHKPOER-LGJQJTKASA-N	882.7262625	655.178	7660.735	13646.8958	9392.591133	11133.10621	11613.06738	6315.359786	21483.21413	12490.82143	13446.7314	14886.15369	14619.36781	15465.135
5173	DGTS(5:0/20:0)	0.508242538	NA	NA	FDAWSLIDFOQAGB-UHFFFAOYSA-N	614.4832011	100.914	32191.866	34988.49744	22833.34606	27417.36625	23079.12813	22539.94882	24782.382	21402.96	21407.28931	20627.10788	17974.48	21879.56063
11548	DGTS(27:0/18:2)	0.507726846	NA	NA	HVNFNIOWCAZMQB-DKQJKUHCSA-N	890.7916842	703.924	867.7720459	1591.661571	1559.929688	1463.615112	894.4395031	646.0278542	3566.252727	4424.086364	3687.147925	5197.067154	4681.4625	5606.3475
6004	DGTS(8:0/20:4)	0.507634	NA	NA	JJIRNHQJRISIQS-KEXYTUSZSA-N	648.4970176	392.552	7191.32	8743.1625	13089.87933	13306.39921	10295.95663	8872.835125	22239.6795	22617.76413	24381.86	26047.905	23775.7962	29991.54844
9382	DGTS(24:0/14:1)	0.507465154	NA	NA	HEUABJYOFOQAAY-SQFISAMPSA-N	794.6882413	544.4875	48082.45992	53372.93138	110924.8905	133424.9257	57470.57333	43958.90929	194843.5857	134670.4321	168439.6955	172996.9779	222121.6243	216943.0338
11907	DGTS(22:0/24:1)	0.506812154	NA	NA	PGDOEUYVRYAJMI-LCUIJRPUSA-N	906.7045585	663.965	950.9778824	152.9985352	280.7539063	221.9414917	355.1801697	332.5798562	451.2282715	322.6783114	143.7360229	218.9189564	425.8254639	351.6808527
6555	DGTS(2:0/27:0)	0.506797538	NA	NA	MMVOCZKBWPWDIZ-UHFFFAOYSA-N	670.5763261	509.125	1013.859589	1411.173655	1820.866667	1565.876411	2015.403833	975.8955146	1492.693146	1080.313333	1575.86242	1407.496616	2555.59196	2061.849417
11906	DGTS(26:0/20:1)	0.506642538	NA	NA	PUTOAQWBMPSDJS-LNVKXUELSA-N	906.8270358	886.116	79945.23288	88307.67194	76220.34371	82031.4655	79453.83165	86195.97894	89885.73635	82667.65	87757.22088	89830.77529	84750.06036	76122.80065
9162	DGTS(22:2/16:4)	0.506548077	NA	NA	OCBCNQHQYAOQFH-OICYMIMPSA-N	784.622495	532.186	27075.72	54732.01143	44424.505	51691.60564	29624.85774	15416.2855	117305.4545	79755.178	101186.499	100542.8677	96090.76015	108086.2511
9294	DGTS(16:0/22:3)	0.506480385	NA	NA	SLZOZUQEWMPCPR-KYYVITJFSA-N	790.6702879	531.455	5080.395264	17006.10138	15824.5098	13796.31929	11816.90967	7439.4774	16575.89533	12145.55994	12766.44	14917.71167	20957.7219	25366.89913
12027	DGTS(27:0/20:5)	0.506238154	NA	NA	FALPSZPQJFHEON-VEIWDTMFSA-N	912.791434	887.936	2054.63115	1927.912737	2233.1523	1079.7	2581.080894	3141.676744	1679.357423	3186.985345	3427.292253	1829.944286	1028.965714	2608.914032
11460	DGTS(27:0/18:4)	0.505800538	NA	NA	AQDFXHJFXQQRQH-QKDPPNRASA-N	886.7332454	586.298	1487.305699	3587.426143	2878.974722	2485.380688	2953.65	982.8775	2437.206258	1452.988063	1989.439841	1722.760412	3123.344483	2075.222351
9120	DGTS(22:3/16:4)	0.505485615	NA	NA	AOLBFJSSGOXQPS-GEQPJUKHSA-N	782.6059852	509.503	12467.51509	25717.49044	20443.4465	23494.80733	18070.85523	9880.626793	160567.2492	22488.26637	31209.52024	29243.23171	32331.6495	30243.3495
2861	DGTS(5:0/12:0)	0.505365769	NA	NA	BVTAEIRPCYNVQR-UHFFFAOYSA-N	502.3735098	161.682	1688.7175	1605.78843	1201.405236	507.20675	605.965	617.5624	533.8275833	1114.766667	917.49	588.9533333	675.2869122	554.3284724
9090	DGTS(11:0/26:1)	0.505313	NA	NA	QQXQQLLUXAZYBK-MRCUWXFGSA-N	780.6711153	519.05	173.7119751	0	943.9933594	1086.58551	540.661084	0	984.1640625	0	233.8030762	459.6144653	1888.605469	471.5981689
6263	DGTS(7:0/22:6)	0.505303154	NA	NA	MVCRMSYDAYFINI-QUAAIENRSA-N	658.4917204	294.402	3414.295789	2676.493985	1020.654	732.53	1069.742	1889.312922	2555.144565	1816.41	2472.387177	1318.888696	1663.145574	1257.234292
3835	DGTS(5:0/16:1)	0.504949615	NA	NA	RYUCCVLQONXFKH-YPKPFQOOSA-N	556.4344964	246.1655	6129.231429	7344.085714	4624.922438	3357.075	3692.016706	5447.513881	4374.043077	3046.904563	4534.4	3782.571786	2798.25	3795.676581
7181	DGTS(14:0/17:1)	0.504799538	NA	NA	TTYGNEKZWHSGNE-HNENSFHCSA-N	696.5726671	383.216	13730.55553	16623.106	22510.18794	21064.11875	14917.31563	14816.08	20257.5125	18744.56	18977.9512	21777.31527	18613.152	23062.86667
10383	DGTS(15:0/26:0)	0.504692923	NA	NA	SRYORHLVWWJZAO-UHFFFAOYSA-N	838.7025245	556.675	1790.151545	4659.72	3972.257143	496.22	2575.189731	2501.106013	14669.022	13889.33549	42007.9055	19806.83571	18079.22831	586.3466667
9083	DGTS(18:3/20:5)	0.504623538	NA	NA	PXHQTLDOHXADHR-FJTHKLIESA-N	780.5939623	386.468	36774.73889	18677.31185	24199.12425	20218.55296	11095.92316	14350.59592	22064.32292	15902.97943	22057.11157	17779.846	15481.6968	20389.78
7217	PC(18:3e/13:1)	0.504339385	NA	NA	QPQBCXSEKZODPJ-UXDKAUAHSA-N	698.4993183	72.4655	211.0446692	1810.384615	1121.898182	402.5006978	1139.5	556.3758748	5809.3231	5294.754971	4451.572588	6457.154167	6486.005786	6602.3548
9563	DGTS(18:5/22:6)	0.504321538	NA	NA	OQEQNIBZFNJICM-HGZGIHPESA-N	802.5897655	385.696	7409.901917	15027.17058	13258.03266	12447.29442	40013.62826	34003.61246	17850.56389	12857.91856	13529.05731	9463.05675	30346.50129	10538.7975
8812	PC(17:1/18:3)	0.504216231	NA	NA	SBSLJONYGWEPSB-KMJQZFAUSA-N	768.5507482	315.285	55877.78238	25039.002	41080.00068	65793.84295	79943.02	17665.344	45448.03714	37974.5484	42608.74944	34738.34971	37928.05093	17782.50222
10088	DGTS(21:1/20:5)	0.504139615	NA	NA	MCWVWKDOLYBMQA-YZEBUURHSA-N	826.669666	494.5635	43351.33017	73979.55968	63435.93165	76850.05546	59137.0356	24408.504	98801.30937	66722.577	68561.097	65844.67908	82039.23	88405.39056
12130	DGTS(26:4/22:5)	0.504017615	NA	NA	NJOUESJAYNLCHX-OUESNWHKSA-N	918.6976846	500.831	6063.810429	9858.189571	13302.23507	13260.0616	14697.20133	8545.605211	12825.26533	5609.519133	12418.73463	7443.3	8776.075	8063.773933
6681	DGTS(6:0/24:4)	0.503874462	NA	NA	ONIRWXHIHHPUNN-JAWPMMNVSA-N	676.5285119	440.955	15408.59375	11215.665	23783.66267	31531.87056	12749.7373	11975.964	38278.10727	40578.24	44086.18	52045.48	61667.05331	48419.9378
10828	DGTS(22:5/22:6)	0.503797	NA	NA	LMTPCEWEEAKBME-QRFKBRFNSA-N	858.6251518	435.087	8187.161782	17734.04608	8632.964023	6692.971743	8910.645264	7732.367218	12688.90121	9772.594826	10146.99962	6547.9945	12967.25429	11137.68775
8368	DGTS(16:1/19:2)	0.503540385	NA	NA	AGVXZHPQNSBFQZ-DQDFNJQNSA-N	748.6226317	479.028	338310.972	705754.3565	961682.1427	1000001.666	740813.3109	540042.7871	1171810.16	650513.7464	922969.705	1353147.036	1494472.61	1329119.193
9469	PC(14:1e/24:2)	0.503534154	NA	NA	QRNZBOJCLYDYKG-LVPVIALKSA-N	798.6284034	442.404	41092.22333	14168.5	121294.5661	61960.83191	10241.9376	41193.59454	183278.9335	103360.7646	114888.8073	85963.88	150105.0539	148003.6916
10751	DGTS(17:2/26:4)	0.503431769	NA	NA	SAOIVZMOMABIQG-ZVLZJIIJSA-N	854.7005022	589.81	4249.562	12193.327	10706.03738	10110.95474	6259.433125	7173.377778	9711.848414	8848.009381	9541.905889	15757.35568	13602.68824	13201.42412
7660	DGTS(13:1/20:4)	0.503261	NA	NA	OQFRLQNSGUUCQW-MJJBRJPASA-N	716.5838111	429.0445	2164.848145	1745.842188	1747.274	1531.42875	1519.213403	1524.4254	1999.842625	1066.066874	1083.043726	1739.973633	2818.988086	2827.055298
9167	DGTS(18:3/20:3)	0.503242923	NA	NA	VTGBAHZULZCQHL-ALJCJEJASA-N	784.5886691	550.1555	1930.419	3096.596649	3978.876457	3900.072388	6514.861636	1873.428009	4475.963249	677.04	988.3316667	4054.434172	4364.629444	4204.147934
9604	DGTS(18:1/21:2)	0.503225077	NA	NA	MSNPLEZBPFFDNO-UHXKZETLSA-N	804.6768722	522.37	56811.281	127635.5269	134531.2629	140266.5552	84486.33421	36805.42632	164874.4094	98852.38388	137383.7905	136597.1495	140414.3471	166222.5692
9644	DGTS(18:4/22:5)	0.503056	NA	NA	JKHFXFCNAYZCPP-WDZNCBCKSA-N	806.585294	591.027	897.4086069	1911.166177	1357.066563	1551.33953	2048.627507	1200.191444	1966.206273	1570.318134	1717.30712	2150.124146	1890.224027	2087.3122
11536	DGTS(24:4/22:5)	0.502993538	NA	NA	ACTOYHGEJUUPRA-RZRGNWSYSA-N	890.6661431	461.0535	21255.76	34178.12	26430.87467	58476.17537	36072.48347	21365.14719	36737.88213	18992.4	25342.8	31545.56429	32410.459	32637.0525
8909	DGTS(17:1/20:4)	0.502876462	NA	NA	CLDCMFDIUZMJEE-BRBHEONNSA-N	772.6126235	416.6795	89493.09028	153079.773	93361.33611	62733.50438	88194.6115	79075.39962	115270.1985	107782.3546	105799.0168	108142.4121	103341.6899	97236.3915
11195	DGTS(26:0/18:3)	0.502743385	NA	NA	RDZYEBHRMOKPHG-PMUFNIHNSA-N	874.7287622	598.257	1972.382063	4189.217181	4589.815385	4430.360786	4494.739529	2718.30501	1878.613485	1440.462271	2188.048316	2346.906154	3360.837187	2696.793333
11419	DGTS(19:1/26:4)	0.502714	NA	NA	HUBBADMMQKUTDQ-SYMXZXPDSA-N	884.7153316	550.324	4668.714211	6241.87	7486.472167	7255.994667	8344.811125	3496.1178	6404.245556	3284.582364	4853.463478	5319.8838	5781.570375	6420.711
8279	DGTS(17:1/18:4)	0.502675385	NA	NA	PIQWDDGZXYEXKS-GQQIUOJVSA-N	744.5912535	505.526	35943.6927	35184.87775	34097.435	55512.20025	45390.78561	22203.08407	69992.27092	73635.60052	90924.42	92321.27904	104251.784	109932.9559
9632	DGTS(18:3/22:6)	0.502418	NA	NA	LJARZNZCAJOCGK-HRBUQVTHSA-N	806.6077858	493.361	16511.02808	43829.69936	37458.76005	24331.12	23817.68143	12470.01231	43157.23521	32527.83827	33505.58247	31253.04431	60999.07407	39339.84
7798	DGTS(16:4/18:5)	0.502226077	NA	NA	ZGOWASNRSQOWHM-HAURBCOSSA-N	722.5120354	353.677	57982.92	111251.646	59984.6485	61605.10125	66171.8625	53259.68467	130751.9233	118426.4344	109161.6572	118591.6493	111135.7427	125220.9753
9113	DGTS(20:2/18:5)	0.502194846	NA	NA	IMIUHMICIXKTLG-PFZRPMEUSA-N	782.6213779	447.034	43426.12883	32417.62857	38723.74636	48534.01	34909.32	43780.853	29109.83	45661.575	47460.28345	49308.44545	50781.555	51500.0125
10382	DGTS(24:2/18:5)	0.502129308	NA	NA	DXTCUSRPWUZFPM-RDNGVRQESA-N	838.6856283	506.8395	19149.74908	65115.09944	53926.44231	1963.987	26398.3504	464.618	132381.6915	93052.89583	125674.2538	130195.0825	110394.5145	142754.1735
6550	DGTS(11:0/18:0)	0.502017231	NA	NA	FSLFBLZQGNFFEI-UHFFFAOYSA-N	670.5474161	528.561	39174.82214	59020.32	43443.75357	32585.27067	77147.58027	50629.72695	56408.31214	26531.61733	27921.64286	34303.88	37103.4895	31549.29863
10217	DGTS(24:1/17:2)	0.501929154	NA	NA	SSEFGUWXCBUGEY-QBKHEUISSA-N	832.7187807	588.828	3089.288666	8699.1384	9394.953882	9920.005	5223.906875	4092.808125	6931.007143	5959.3532	10276.2185	12842.61017	11638.07647	12072.15706
3872	DGTS(2:0/19:0)	0.501876308	NA	NA	ZORWTQAIGXPTLD-UHFFFAOYSA-N	558.4366065	279.871	595853.2366	636171.2899	358814.6141	433907.4995	407072.9079	360378.9602	429217.3328	428725.0389	393447.4259	360048	297475.6253	390872.2036
11760	DGTS(26:0/20:4)	0.501870923	NA	NA	AOVFSQPGAVKTRW-NNSHFGGDSA-N	900.7445694	600.248	10515.86667	25611.35455	23354.18824	23358.25218	23291.764	8198.411941	12536.47958	6681.874579	11426.8449	11783.48612	10136.04441	12703.08664
8504	DGTS(20:3/16:4)	0.501818615	NA	NA	MUMKVWINHQVZHT-GFLGYQEOSA-N	754.5706096	414.9615	32748.17859	50324.62369	32902.18036	33763.525	38203.42938	42916.58155	43216.62443	42403.96592	30752.8	45468.94867	43217.87288	47329.6353
9463	DGTS(19:1/20:5)	0.501752	NA	NA	PNSFDBSILOSRFH-KZCGNXSXSA-N	798.6250545	482.9335	111761.08	212182.4918	146741.5385	170781.0814	141186.6879	82221.3068	132046.8836	129204.94	118655.92	193855.6389	120125.1988	184670.927
10321	DGTS(18:4/24:4)	0.501734846	NA	NA	WWPBOBYQMXFVOZ-MTVQZSDZSA-N	836.643456	526.8035	3165.028571	4314.33	4757.277273	4301.165714	6493.516875	3466.123833	6802.53	5006.85	5942.018	6642.4475	4588.746667	6971.030444
9118	DGTS(16:2/22:5)	0.501717769	NA	NA	DYHDWSFGKLRFIG-XJMWXLBTSA-N	782.6030304	530.464	13034.58471	43842.48286	28598.034	39570.03887	24766.02303	13095.21989	72719.81789	59545.64135	64567.73904	75405.75652	62753.21296	75731.93208
7841	DGTS(16:3/18:5)	0.501713	NA	NA	RYYYOWVDWCQODD-TYLZGSTJSA-N	724.5277223	401.29	454123.1565	1093323.358	599546.311	570118.04	553795.742	422497.8612	1178779.495	904932.9576	987854.7822	1235971.818	1056450.613	1184542.246
11719	DGTS(26:1/20:4)	0.501653615	NA	NA	IKTGJUJCFGJXOU-HGZBBREMSA-N	898.727294	567.218	24665.311	36173.7755	44901.90706	44359.12706	40218.04813	21670.77304	26270.93783	12091.34279	19361.92705	21564.5143	17364.29294	17880.03059
12427	DGTS(27:0/21:1)	0.501531308	NA	NA	HENHJFXHLHFHQZ-BZZOAKBMSA-N	934.7948773	729.0905	9760.335955	31385.50344	17487.13307	13288.8	15156.78438	8320.375	40076.39333	30856.87238	35080.86853	36911.43153	34571.5675	34988.22375
8993	DGTS(18:1/19:2)	0.501499	NA	NA	MDHDCXNDVVFWBB-DTXVDQHXSA-N	776.6541485	519.444	66529.72606	205194.8355	213076.7336	235473.885	125531.8553	90372.605	296771.4714	218651.0104	312943.3466	421077.8505	462841.0434	467009.175
10122	DGTS(17:1/24:4)	0.501470615	NA	NA	AZLKJAUJDIOSIS-AXBCIGPXSA-N	828.7048437	510.938	28187.934	31197.0975	52638.23035	54653.70373	49768.04152	24245.749	71825.94382	25301.20833	43183.23167	46713.79222	56921.99029	43961.56347
9419	DGTS(21:2/18:5)	0.501461308	NA	NA	BWEICEAGSHEUAK-GBVRMQONSA-N	796.6219924	443.131	324201.7419	602924.8868	377025.7993	381359.6787	438691.3132	276798.7511	821589.552	319061.72	377578.0287	507440.8519	495006.1265	519202.7445
8819	DGTS(19:2/18:5)	0.501369077	NA	NA	TWVRXXPQGMXWAI-LIMOKOQJSA-N	768.5825317	360.552	67000.11249	109949.0933	77906.697	83231.94031	111369.9313	71263.26982	122563.2529	87134.91521	95376.61548	108076.3085	103388.4079	118987.8295
10087	DGTS(17:2/24:4)	0.501368154	NA	NA	KCXVTAQDSFJFRH-ZVLZJIIJSA-N	826.6697078	505.927	38018.43882	94957.19211	39886.47667	46549.60938	36562.92475	15201.978	96240.08615	179965.1853	67851.80308	82799.13571	68782.41842	108008.3415
9560	DGTS(15:0/24:4)	0.501347769	NA	NA	GJSIJEPAMRBTRB-LTFXTMEVSA-N	802.6704797	522.431	407803.2321	848061.0405	880273.7259	1022666.03	566238.3272	251091.3943	1236685.731	720731.031	956411.1937	1000980.927	993029.3241	1189454.301
7045	DGTS(13:0/18:4)	0.501347769	NA	NA	XGNNHZYCZKKWPG-RCQMCUHKSA-N	690.5620112	317.907	61574.136	100470.38	118011.9992	119448.7341	146533.2018	69843.70313	123665.2669	60144.6465	87345.23687	111740.7994	106379.79	115881.1623
6559	DGTS(10:0/19:0)	0.501320846	NA	NA	LHIXNWYOMCCYGD-UHFFFAOYSA-N	670.6116685	553.246	641726.205	436354.687	910115.04	1064001.99	752686.9606	540368.809	809205.7868	566451.8122	662114.73	769265.5714	849549.337	710902.0329
12743	DGTS(26:2/24:4)	0.501309615	NA	NA	KONWBHUQCONQNL-RJUCFLRNSA-N	952.838854	767.4025	1623.609581	8465.249667	2748.5728	1050.603027	2596.740885	1471.982615	11301.62438	9186.025	8557.429941	10558.73579	8150.480437	10164.4725
10047	DGTS(21:2/20:5)	0.501274846	NA	NA	WCQVHIOGFMMZRO-LIMOKOQJSA-N	824.6707988	512.9285	10320.92993	12242.1	17591.48151	16491.6121	15309.40329	16646.01818	15786.81218	19044.45417	20751.71386	35049.30857	27803.165	31413.34
10038	DGTS(19:1/22:6)	0.501266538	NA	NA	RAYGVAGJVCVKPS-YOUVBADSSA-N	824.6527335	487.6845	52404.86217	129908.1489	70518.7534	68482.89313	57474.86937	36875.45842	131060.8699	91500.06667	103232.68	131521.52	108325.802	141641.1656
9114	DGTS(18:3/20:4)	0.501250385	NA	NA	DTVMHYAABZFFOO-ULCWQHCSSA-N	782.603686	460.391	51050.46	78167.12	76468.92507	58785.972	63437.86059	59386.90339	87457.03844	42355.20533	57228.07059	63391.55882	62465.48824	62719.388
7092	DGTS(11:0/20:3)	0.501169615	NA	NA	UZMTYUWRTHBUQY-CDHIEHIBSA-N	692.5483379	505.58	5945.08374	8389.512333	7898.210116	1939.28	2728.6776	7201.148035	7712.528208	3654.118815	4603.679914	1049.7435	7113.057861	4816.499721
9466	DGTS(21:1/18:5)	0.501167692	NA	NA	OZARYJAZGZTWJP-VZHAHPOQSA-N	798.6380526	462.654	219579.5	559631.8329	301748.4847	303170.5623	400823.052	200988.4908	494373.5412	262136	472407.6113	405241.4	408344.7394	439707.7545
8502	DGTS(16:2/20:5)	0.501076615	NA	NA	LBFOKAIWVUZZTA-BPSGBIRVSA-N	754.5720259	494.842	26141.32021	90155.85229	30520.77906	38647.96037	26878.5	28283.10784	59741.83341	111276.2641	64540.55044	63905.66859	45985.15625	66235.24
8195	DGTS(17:2/18:5)	0.501076615	NA	NA	DHSGPMHPCUIVRT-WHYDMFETSA-N	740.5566001	390.847	645090.3	534735.7167	601180.545	651164.4117	426421.1535	430302.641	561147.191	708586.1427	643006.904	548793.7014	505854.0073	557941.328
9080	DGTS(16:2/22:6)	0.501037	NA	NA	BJGDADQVGDDWAX-RVTNGMKESA-N	780.538947	544.3185	1538.711635	1910.248322	1765.6128	3207.272727	2479.825	2912.239502	3083.161538	4522.644571	3523.0244	2313.9813	2295.247143	1758.634
9074	DGTS(16:4/22:4)	0.501030154	NA	NA	QJZSIBDRUJHCST-QSLUXWIJSA-N	780.5887513	525.913	48071.28028	99151.8	76136.73037	86828.29433	48079.6675	30043.09894	150208.1535	132253.8726	136902.6559	158038.9502	132161.0281	183981.4052
7845	DGTS(16:4/18:4)	0.500984154	NA	NA	XHBUURZTMXNUKM-QYDJLKEZSA-N	724.5263291	446.033	44935.99206	63837.36037	58194.75087	64827.225	37768.6119	28719.11473	114975.2769	125536.78	116604.1373	112419.5275	92232.03713	126646.0335
10156	DGTS(19:0/22:4)	0.500958846	NA	NA	JKJFURIJRLFJQR-XXXLRELOSA-N	830.7010778	557.37	53053.72843	91957.36926	104464.6895	109819.9897	72976.18184	34878.30363	128958.2836	82092.71082	113437.0778	96250.55	112703.1204	135916.2419
10659	DGTS(21:2/22:6)	0.500938615	NA	NA	LHGHCNLBZAAUIX-ILWCXKAQSA-N	850.6676863	526.036	60779.82382	104640.8951	89083.55011	88210.2254	63309.93092	38741.59643	112465.9014	91428.28874	85120.76211	98782.04271	88061.13574	97523.20327
9511	DGTS(21:0/18:5)	0.500921462	NA	NA	OJSHIKYWPCCBHM-UGYBDHQQSA-N	800.6532996	490.184	434916.612	693822.8247	702310.4	730764.3146	491480.3439	247515.3912	940765.4411	636416.4952	721745.2308	772386.5558	731444.0489	883737.9012
9727	DGTS(14:0/25:0)	0.500915615	NA	NA	VTOKWBDZFADNDR-UHFFFAOYSA-N	810.6710864	712.5725	31762.042	25046.14733	24322.49212	24785.9128	35446.42285	112439.8364	19501.29906	21883.85632	20153.73904	24097.34882	21686.15789	21667.39766
10706	DGTS(21:1/22:6)	0.500867154	NA	NA	UHBBIQDGTWAKRE-BGNVKRMZSA-N	852.6759635	488.575	4680.047438	17642.04	12040.84488	8949.00352	10509.75554	5476.794331	15800.06298	9899.49255	7534.88472	15250.38	13155.59921	17654.94908
7617	DGTS(13:1/20:5)	0.500822385	NA	NA	IBICBOSQWJQJKK-DMTVVBEVSA-N	714.5408802	383.107	388872.3369	383445.3261	427281.4666	419299.2281	291126.9647	409538.02	369586.2313	536847.5174	521514.375	448559.144	449386.8337	442621.1738
10086	DGTS(19:0/22:6)	0.500807923	NA	NA	LCGMFGGPGPSBKV-DSFOIJQZSA-N	826.6674758	556.526	13175.06667	28048.76941	26825.38	32633.77365	19827.87512	21231.70537	28669.55482	24305.24647	31642.8735	41794.77824	46016.40487	43719.88638
8245	DGTS(13:0/22:6)	0.500770231	NA	NA	XKVWTBPLSQTNIK-YIBKYLOSSA-N	742.5726721	432.575	223439.2805	185074.3875	278437.7914	272189.6891	226078.4113	320926.0952	181736.632	219304.9768	244486.35	243347.3764	285743.3588	232254.0396
12816	DGTS(24:0/26:4)	0.500686538	NA	NA	CXEJFPDKYSYVGN-LGUFLKDESA-N	956.8031888	886.952	2677.0175	2651.835568	2305.321353	2952.171476	2517.234545	2725.382	2416.986625	2550.608	3059.859059	2719.530643	2146.68	3501.906429
12571	DGTS(27:0/22:4)	0.500686538	NA	NA	CGGFSDIJHRRLQS-COUHBGFBSA-N	942.8118986	886.101	2902.823304	2976.798	2919.6946	3288.36525	2653.6998	2449.475437	3779.941235	3297.278571	3492.810933	3081.018462	1866.369556	3359.738684
12741	DGTS(24:2/26:4)	0.500686538	NA	NA	DTUGGSYDIUWYPN-PKFAXGRNSA-N	952.8133092	884.0225	2928.511	3030.104455	2972.489	3111.315053	3142.221095	3211.903421	3315.410063	2348.133333	1586.576923	2660.241619	2810.833637	3700.608483
12498	DGTS(27:0/22:6)	0.500686538	NA	NA	FUYGTJYNGFVGRE-BWTWGROWSA-N	938.7878381	883.405	8088.112	7748.638037	9239.565435	6785.233	6538.1784	8135.527556	7177.970636	6860.24775	6411.01787	7647.189244	6564.461088	7698.301116
11507	DGTS(27:0/18:3)	0.500686538	NA	NA	QTHRAWOQRBKLOO-OTZAENATSA-N	888.7859793	785.005	1767.786163	4812.976	2007.06905	1903.9998	2175.601609	2096.658	6521.131286	4166.291733	4325.341333	5925.54375	6409.74875	5808.246938
12893	DGTS(24:0/26:1)	0.500686538	NA	NA	IEWNVXUIERKJAN-LCUIJRPUSA-N	962.8245767	746.792	3305.388462	16072.69253	6016.463357	4008.096385	4869.489231	3064.688421	19148.04836	16738.608	15677.19107	17824.49107	14989.8	16896.08906
13525	DGTS(26:0/27:0)	0.500686538	NA	NA	HXRQNDQJJRAXOO-UHFFFAOYSA-N	1006.883994	740.7445	765.8645147	1098.348353	739.4701131	620.9746288	921.1578522	817.0385107	1964.195898	1210.614039	1115.625939	1435.91	1996.586784	388.02
12209	DGTS(22:3/26:4)	0.500686538	NA	NA	LXHYLDLVHDZMKO-SOYTVBMTSA-N	922.7036892	628.5865	347.7967163	461.6482483	387.5495605	253.418912	312.4482056	316.3447453	230.1042345	270.1637962	456.9520196	329.9044689	470.5631653	298.803772
9429	DGTS(17:1/22:6)	0.500686538	NA	NA	IFKNYKVNVPYFSQ-OYLXYYNPSA-N	796.6301061	612.439	1543.0715	2048.495786	2451.219779	2632.713216	2924.032313	1182.125	5500.018826	2588.353087	2337.575625	738.8292222	2173.458778	4008.164375
12284	DGTS(22:1/26:4)	0.500686538	NA	NA	TZXWBFUEOKXRGE-QTCXWZKUSA-N	926.7592577	598.468	4760.616667	7820.871429	8277.838722	9778.561789	8172.951158	2744.536529	6407.055389	2897.969412	4848.884706	5550.778538	5257.197	6430.328182
12661	DGTS(24:4/26:4)	0.500686538	NA	NA	LQPITCGHXBHWDB-HXUFWDPLSA-N	948.7410331	598.3215	7758.063158	10638.67	12138.43406	13824.74221	11052.10222	6157.05605	9900.4161	5718.792316	8375.914182	7859.676316	7413.653545	7960.7225
10325	DGTS(16:4/26:4)	0.500686538	NA	NA	KAIDLXUXSFTICC-XEPLJBPRSA-N	836.6538325	590.381	1445.195913	3208.888659	2640.726412	3749.239214	2099.165227	1488.897339	2823.82	3947.76509	4110.226135	5366.469706	5019.719201	6728.573468
9128	DGTS(16:1/22:6)	0.500686538	NA	NA	WZJZOQDGZWJPMO-LKDYKOESSA-N	782.777795	588.012	325.9670759	218.206822	664.02	942.1811523	409.4596906	554.9991667	116.1150251	355.3496443	995.1789551	619.4799805	1091.355887	1202.433908
9371	DGTS(17:2/22:6)	0.500686538	NA	NA	NQIVJYSLTXNISX-BRYGMMRHSA-N	794.6021618	535.632	3355.479451	1930.885714	5378.219655	6429.377143	4920.585991	3384.980888	8267.443532	7788.038364	7021.372645	10636.45	8614.532848	9357.803711
9036	DGTS(16:3/22:6)	0.500686538	NA	NA	KKQGEVIXBLOJTA-OLFJYWOASA-N	778.609474	531.315	15393.2	21944.26286	25849.35867	32462.66416	19786.91236	16461.18014	32873.64522	25036.375	25170.25286	32924.475	33410.80479	32763.81293
9997	DGTS(19:2/22:6)	0.500686538	NA	NA	XLXRKACFLLPKNE-FKXCWQINSA-N	822.6007205	507.898	37149.23077	41314.09917	55988.03133	63303.04575	46984.49736	29467.03813	80688.18561	66550.4625	64199.04938	79666.96312	66635.97806	78617.37553
10149	DGTS(20:5/22:6)	0.500686538	NA	NA	HTPJNTURDJODDW-XQSFYUSASA-N	830.6513175	476.3505	52843.74488	52311.64033	54529.72077	61381.13526	54541.54255	38573.4879	87777.76793	64291.36371	70301.1381	69526.4115	76535.0495	68558.05823
8197	DGTS(13:1/22:6)	0.500686538	NA	NA	ZIXPNEZWWJNVOU-GWBRHZEMSA-N	740.632423	468.9585	2832.84	2397.68	4577.81	3511.63	2832.84	3288.907571	6836.46	6204.305556	6724.466667	6138.04	7463.1421	7695.5925
7943	DGTS(12:0/22:6)	0.500686538	NA	NA	JIENHOGPUOWKHF-JMZPXRGKSA-N	728.5560134	400.056	29766.39294	41079.59625	22432.69187	20854.12562	29840.44057	37724.10833	35034.05418	30735.34297	30639.73973	31105.09775	29650.0582	31206.44946
6925	DGTS(9:0/22:6)	0.500686538	NA	NA	IGZZIVMOMKNNBN-YTFNXUQISA-N	686.5083107	328.775	144621.657	206919.6602	163434.4936	180245.6826	111969.3982	110357.4363	197526.1949	243494.2531	234501.3861	214948.4992	187363.0708	246701.1064
4397	DGTS(3:0/20:3)	0.500686538	NA	NA	AJEDCLXTNDEQIA-ORZIMQNZSA-N	580.5279316	324.977	7539.49	9307.294286	14147.67813	16771.3728	11471.28119	3646.1814	18394.81638	9880.64125	20503.09892	14492.97563	13191.92018	15029.55064
5678	DGTS(3:0/24:4)	0.500686538	NA	NA	YNAQXIOCEKUBOR-GKFVBPDJSA-N	634.4800717	273.511	6850.237778	6414.875	12947.53763	11776.11506	11951.54653	4946.464625	5035.2556	2746.913786	4537.689375	4760.1775	4463.964471	4128.01375
5583	DGTS(5:0/22:6)	0.500686538	NA	NA	KJQGBAFKWXZDLX-MTPCXLQNSA-N	630.4469105	272.997	2091.48	9315.6525	3595.265455	4187.739636	4340.0731	2153.593	5274.383636	2953.388846	4006.536789	5155.336364	4409.34	5793.824923
5026	DGTS(3:0/22:3)	0.500686538	NA	NA	CLUKFYATHITWEJ-IHDWIWDKSA-N	608.4646286	272.949	6404.972	27622.97188	15262.93059	15049.2422	16501.9425	6810.7038	15813.78106	9058.6294	12554.36333	13898.605	13345.11656	15630.30881
3319	DGTS(2:0/17:0)	0.500686538	NA	NA	OOTUJNAWKZOYQF-UHFFFAOYSA-N	530.404503	216.399	2750.030417	3067.194846	2033.336667	2445.799091	1298.428571	2491.7769	2313.467	1993.958214	2159.330133	1326.090429	1286.24	1730.733333
4867	DGTS(3:0/22:6)	0.500686538	NA	NA	MPMFTVFEFSKMGW-MMRRFZAGSA-N	602.4152463	214.184	1611.486429	6674.022706	2699.142857	3285.84725	2988.7625	1991.828571	6415.317333	4345.113455	5158.749882	6009.017525	5444.418938	6101.458824
4559	DGTS(2:0/22:6)	0.500686538	NA	NA	QQALAXOYAKHIHA-XTJKPUCJSA-N	588.4031386	192.866	2160.946	3811.776692	4150.018714	3506.1956	3139.620333	3538.915714	3329.205643	2726.604545	3486.934188	2770.547267	2116.166	2450.88
7651	DGTS(11:0/22:5)	0.500686538	NA	NA	DKJMYLMSTYTELB-ZNPRUWOESA-N	716.5525146	113.046	7539.5	8159.449412	5338.569412	6481.962	5687.09375	5154.732714	5641.467414	5150.575	6485.77	5509.52625	4270.582235	5210.0796
10568	PC(21:2/20:5)	0.500002231	NA	NA	HPXPVYPEFFTGKQ-LIMOKOQJSA-N	846.5453753	368.332	10680.24462	33246.83065	10106.619	9040.095273	22152.51313	17871.29753	9253.6985	13304.32639	2182.055556	12303.2848	8572.931	14262.80554
7418	SM(d14:0/20:0)	0.499263846	NA	NA	BLHKKGMGTNRNHM-UHFFFAOYSA-N	705.5905709	366.653	325088.6	1450999.587	915169.724	724876.4527	503615.8677	418302.0464	1759659.338	1666840.075	2081805.112	2254539.441	2159090.972	2596821.621
8451	PEtOH(17:2/20:4)	0.497225538	NA	NA	NTVBJTFPJUATTE-IKPZKRLRSA-N	752.519729	316.37	536527.7303	380832.1574	649493.1389	751156.5525	672941.6116	459346.9314	563319.1872	400618.8795	400305.2294	501353.2712	423387.312	471726.073
6930	PC(11:0/18:3)	0.492824462	NA	NA	LGBBMNNETQKPPD-CDHIEHIBSA-N	686.475439	295.68	1335.687554	2451.749744	1281.90625	2823.381755	3043.399319	646.152	1784.685714	1401.644887	1102.674444	2061.4608	1874.640889	1011.36
8679	PC(14:1e/22:6)	0.492645462	NA	NA	AXGNAJSJYHDVIE-PANLHICASA-N	762.562522	275.366	2512.3	2688.613935	2066.9525	5461.37604	3071.687584	2010.01484	5485.582	4036.410688	4378.692256	3460.397182	2176.89175	3188.571
11717	TAG(14:1/20:2/20:2)	0.483008	NA	NA	GGESIZJOLUZGHM-RWBIAYFFSA-N	898.7755802	491.745	6871.779	6909.24	12247.79308	15138.58	2210.4	6388.250556	8499.416333	6499.02	7618.4925	9790.694889	8922.5	8063.498692
11585	TAG(16:0/18:3/20:5)	0.473248231	NA	NA	NAOVLOPYBURRLS-OJYDMKCDSA-N	892.7405052	646.37	811.3975091	802.1292114	916.8404744	732.3782745	1071.509673	928.993335	1092.319982	1092.725278	968.8151449	1088.835404	996.7536926	667.4033717
10479	TAG(14:0/16:0/20:5)	0.471600231	NA	NA	REVSLNKZXRDJPV-VJJCZIEHSA-N	842.6731563	682.8225	6657.638063	5916.51975	7564.854294	5603.687857	4712.38625	3221.176438	11518.67953	9076.421625	8484.491833	9330.789353	7509.04	8522.426824
9268	SM(d14:0/26:0)	0.470401231	NA	NA	JRQFYSUBVSFFTH-UHFFFAOYSA-N	789.683965	507.721	40057.32652	152271.8082	98453.0425	125220.5335	86386.6663	39156.31796	345772.7316	266852.7894	360490.8615	561099.4924	548341.4654	663544.5808
12288	TAG(18:0/18:1/20:4)	0.469321077	NA	NA	YGKXJDDGNQKJPT-VJGSDHLSSA-N	926.8189385	720.2945	5700.227368	15641.90417	12488.63478	9048.539684	9831.028826	5635.094684	22219.5143	7576.699091	7962.548	12863.52231	19355.3802	9072.2186
6111	DAG(18:1/19:1)	0.467300692	NA	NA	KIFCHBUQPNLHPD-AUYXYSRISA-N	652.5384653	511.6505	67725.225	73041.4375	83026.81309	89517.30667	103038.7369	84360.1865	63444.08394	32103.486	39939.66321	54425.42325	73162.59863	52803.531
10417	PC(20:4e/22:6)	0.465353769	NA	NA	NYNFOKRCOOQOKE-ORGMSBAFSA-N	840.6116348	327.876	10726.865	20005.72	19955.07888	18152.05627	16111.347	7062.725	34284.72831	17834.26667	21771.07285	27144.33917	21763.50836	32227.30513
10731	PC(20:4/22:6)	0.464281538	NA	NA	NCCFWEYCQVRLBU-QIKGRQGGSA-N	854.5749309	325.249	81962.35	66018.876	103642.1283	119050.802	125404.3055	53497.41	146618.9713	83585.82125	108785.3941	138182.6911	114397.1291	123820.8189
13120	TAG(17:1/21:0/21:0)	0.462813846	NA	NA	KSTHPNKMOGEKME-HYLXNHFUSA-N	976.9284792	759.1515	1749.270467	11008.04583	3182.103571	3066.222	2702.64275	1809.004	20905.03	14223.73444	10672.84969	14966.60506	13857.474	15190.65229
10478	PC(20:1/20:1)	0.461275154	NA	NA	AEUCYCQYAUFAKH-YEUCEMRASA-N	842.6652205	496.867	383285.1614	658806.1058	615223.9251	671024.9219	495533.5856	222933.5	1015533.58	706703.517	866104.1118	884018.3298	811851.0582	972779.54
8437	SM(d14:3/24:2)	0.460508077	NA	NA	XKEBRFJZMYAKJH-FAJSMDDYSA-N	751.5428283	315.299	10532.73954	7459.723826	5681.49925	12809.65896	16621.7476	8725.501282	15316.21047	6717.126889	1924.7804	10034.946	13012.16323	13838.75228
9426	SHexCer(d23:0/12:0)	0.460482154	NA	NA	JVUUIBTWQHFWLP-UHFFFAOYSA-N	796.529994	243.1435	3479.723844	2278.964133	4510.676211	3025.577702	3624.916336	1820.325884	2293.077486	1978.268735	1841.430896	2470.358586	1296.356009	1448.408184
10865	PC(20:2/22:5)	0.458490385	NA	NA	XJMSRTZSQKJCEJ-BXAIDXJJSA-N	860.5433911	341.681	6295.2	14159.49338	12908.75526	11901.54	12642.86	11115.9273	19610.90538	7642.872	15674.17931	9592.44	10875.62956	15558.68764
11322	PC(22:5/22:6)	0.457103538	NA	NA	LIYXTHCSSCAYRI-QRFKBRFNSA-N	880.5909069	331.117	216385.8105	165149.2637	276280.7982	342078.9722	227651.5182	90126.13145	222038.7607	141594.9975	167699.9658	155961.6067	147214.0057	175876.02
13911	TAG(20:2/22:0/22:1)	0.454603615	NA	NA	SCLWGQURUCODON-PVMKMUKQSA-N	1042.978156	760.408	453.1311035	1347.648599	712.6725833	737.2475	286.2525146	418.5229097	3774.54	2792.722274	1944.453571	2963.636941	1697.3196	2516.178176
12136	TAG(13:0/21:1/21:1)	0.449777385	NA	NA	BVCKNKYIGFKUJH-UOALMSBLSA-N	918.8455714	723.854	1435.644796	3047.146667	2710.092	2275.928944	1316.669872	1160.375727	5977.08924	4333.48	4879.9775	5818.23	5954.540156	4951.055455
13249	TAG(18:1/20:1/22:1)	0.448801077	NA	NA	QCCDHLIGMOFIAY-AZLQGJPRSA-N	986.9150496	775.9565	3106.724077	16051.59092	7144.189063	3562.194286	5970.91875	2794.668	22224.51846	18480.105	16938.4475	19530.572	15580.80769	22804.83714
6369	PC(8:0/19:1)	0.444574077	NA	NA	URGLHWZVBDDWPI-ZCXUNETKSA-N	662.4755527	134.383	1723.019185	1836.599592	2123.756794	1020.403364	4513.881429	1775.056063	5406.516	2015.368182	2143.846429	5106.762837	1570.004667	3461.40441
5969	DAG(17:0/20:5)	0.443998692	NA	NA	QQCPIPQJEHTNMH-VZVMVVDZSA-N	646.586021	488.6395	3819.87148	2943.78	4964.78	5673.771742	3818.4	2209.609934	9388.021267	7505.22	6608.419963	6062.104343	8294.994846	5589.74172
13307	TAG(18:1/20:0/22:0)	0.439981846	NA	NA	MFTJGJJGQONILX-FLFQWRMESA-N	990.9451828	802.308	984.875	4958.7675	2037.8775	1619.457	1598.79	1439.667	8190.975	6873.9575	6870.16	8732.264	6411.693333	7352.048
6120	Cer/NDS(d18:0/24:0)	0.438992692	NA	NA	BPLYVSYSBPLDOA-UHFFFAOYSA-N	652.6510178	586.8755	3361.359	2009.413636	9570.779286	14424.82	7768.23	5336.15	17468.61	10802.49545	15632.463	19031.236	18957.10385	18293.264
9129	DAG(20:0/26:0)	0.438983769	NA	NA	YDDWIALPGDXSDC-UHFFFAOYSA-N	782.7600848	730.897	3956.042128	4249.9975	3327.560588	4462.60584	2579.36	1220.493333	11349.85091	7949.550583	7601.719091	12048.97213	9026.25125	10715.4777
10083	PC(14:1e/26:2)	0.437959	NA	NA	YBGZIEVSUWOJDE-LVPVIALKSA-N	826.6885794	478.158	9485.88125	12419.76013	20809.46076	19643.75455	19802.02173	6370.408667	13895.83091	7029.932	11704.856	18418.3738	19725.46833	9229.55
10518	PC(22:0/18:1)	0.437038846	NA	NA	AWZDTGDSDIBXAE-QLYXXIJNSA-N	844.7294673	570.998	1444.9116	6667.717895	5595.2715	6900.474125	5341.541174	1845.6	5418.624	3174.834429	6026.677185	6046.058368	3792.573333	5375.165714
10567	PC(18:3e/24:4)	0.434313	NA	NA	CGUCKUWDYDSWPR-SIKAAJLYSA-N	846.6595254	427.532	12641.87993	20375.95095	18183.28467	15348.56	9216.394286	8247.727167	41233.32926	33381.49154	22482.2515	26576.8888	23760.632	32828.23846
8099	PC(11:0/22:6)	0.432048538	NA	NA	RNLAHSGFLLQJSH-ICTPBGECSA-N	736.5248437	312.427	19155.6765	35351.33282	24156.65714	23666.85882	28827.73438	17253.00563	31223.31333	23151.38876	25722.89888	29529.19806	25450.88	32722.40706
10885	TAG(16:1/17:1/18:1)	0.431506231	NA	NA	LWTDEAHEBKFIOR-DOKDQNAQSA-N	860.8082365	735.918	1383.171429	2735.974286	2694.689125	1680.884286	2299.5	1201.831429	7197.255	4159.976667	4429.549091	6632.19	4863.76	4348.968571
9939	PC(16:2e/24:4)	0.429873615	NA	NA	PIDAAXAABZHLOK-CUZIJNPGSA-N	820.6414866	416.677	32934.79359	68036.70588	54303.19167	38584.0539	44230.68514	30883.8422	111572.5657	99543.275	92434.13472	90204.296	89524.54379	110519.7954
10786	PC(15:0/26:2)	0.429116923	NA	NA	SHHWXYWDXIFMTJ-AKXWPXBYSA-N	856.610278	495.8515	4575.005167	7427.034818	2737.026333	5020.416321	5288.796154	3990.4	7828.58	6530.255846	5958.407	5906.811615	7380.52	5158.28
9291	PC(16:1e/22:6)	0.426471077	NA	NA	LSUUYCOJTDXYNX-AQISBKEKSA-N	790.5614929	216.119	2195.155426	1928.79768	2710.5888	3512.09	4252.057522	4437.280235	2857.6	1910.20575	2725.712003	2690.491844	4757.42422	2528.098549
11860	PC(20:4e/26:2)	0.425990846	NA	NA	RBBISNUCSYFGAP-OEXNDLMKSA-N	904.7185681	526	2209.439174	4820.28165	3530.682	2986.5756	2655.96336	1493.060444	8321.498095	3176.8748	3940.733333	4838.655	6086.14	5271.945
13276	TAG(18:1/20:1/22:0)	0.424984692	NA	NA	CFOWRVBCJCEHTO-HDILRKKHSA-N	988.9314782	788.542	1743.519385	4868.13	3834.6308	2386.875	2444.1417	1710.903333	5578.125	6385.2	8149.789224	6748.32	18654.55754	6785.569889
7522	BMP(12:0/18:1)	0.423375385	NA	NA	CZDDYVHFEHBUJV-NXVVXOECSA-N	710.474482	328.04	3002.546379	4089.804955	4384.455269	5413.08	5044.5495	2746.54579	4192.603516	2175.87	3699.798088	4909.1988	3570.227875	3217.841661
11073	TAG(16:0/16:1/20:5)	0.422741462	NA	NA	HCHDAEYWBMKKJY-GHQZPNBOSA-N	868.7400716	662.2185	1414.748937	1432.586006	2053.408569	1107.815597	1393.182381	1081.630945	2198.224182	1528.923393	1776.624101	1767.284019	2075.929443	1826.96814
9508	PC(18:4/20:5)	0.421560385	NA	NA	JKQQGFLBFJQGQB-WUIWXDHESA-N	800.4953516	206.0305	2910.284286	2383.089231	2508.921429	1951.938364	2129.303077	2509.148235	1998.2496	3402.335625	2542.116	2310.530286	2354.4675	2309.846667
8100	PC(14:1e/20:5)	0.421264154	NA	NA	RHPVOZWIEDYOBM-IRSSUGEQSA-N	736.5284435	385.696	45119.56511	94022.30232	46077.01195	31978.4875	69744.43647	55337.56	106398.4545	52312.75491	76820.142	106550.785	88276.736	94641.79609
12062	TAG(15:3/19:0/21:1)	0.420779692	NA	NA	NNKQCYZZEIZFKX-INCSXQDASA-N	914.791959	684.612	835.6531231	1196.108358	1063.1868	768.5716349	854.8404694	597.2304875	3257.2	2490.115789	2628.450611	1590.116667	2579.623529	3302.3354
10744	PC(19:0/22:3)	0.420533615	NA	NA	XSAUACNJGCRYSF-WXYWAFKVSA-N	854.6065701	496.357	14172.64106	28864.98738	10972.19492	11673.64	10660.56	11439.60571	23989.5602	22375.6	25182.64044	22392.664	25560.73722	21502.33679
10616	PC(16:2e/26:4)	0.419612462	NA	NA	UTKRUKQRZXSAAN-CUZIJNPGSA-N	848.6717208	459.2985	20086.6515	32010.92	29584.85647	34306.24653	21528.431	16497.59874	64282.05271	50201.05556	54396.53333	49080.87765	97071.81712	61880.27226
10524	PC(18:0/22:1)	0.419375769	NA	NA	PQUQBWAOWNGATH-XDOYNYLZSA-N	844.6800358	532.2995	84837.07382	290102.2169	187433.6096	209545.9743	158029.6557	72402.51916	279140.3827	165043.2	239617.5632	252767.7837	254447.8561	307818.5724
12328	PC(24:0/22:1)	0.418384308	NA	NA	PBKFNMJYIVTETA-LNVKXUELSA-N	928.772376	599.578	2063.740091	3183.334706	3613.545	3529.997824	3193.5735	1336.671111	2511.176706	1647.626336	1944.282706	2569.811765	2599.234421	2558.583188
10039	PS(21:2/18:3)	0.416898	NA	NA	KSOMVMVPHAMRFY-TUTBFQEISA-N	824.5371713	355.408	17436.54896	18109.72385	14395.11243	16655.20933	17893.60883	17776.01554	21076.58117	18636.33024	21210.75786	18432.70577	19241.40636	16148.97438
10371	PC(20:2/20:2)	0.416731231	NA	NA	AAYOXXRTLLISDA-ZPPAUJSGSA-N	838.6249137	392.992	39193.27506	17328.4353	18990.08333	47608.91063	30992.25	18340.8071	18743.28	30956.75143	12847.09711	18070.46259	47923.636	17212.84149
5593	DAG(16:1/20:5)	0.416125308	NA	NA	MUYDIVLBRBWUDW-DVKFGTQTSA-N	630.5137884	397.2075	2971.3	1276.651625	4851.590717	1474.957332	3372.887209	4869.312716	2179.87507	2093.578315	2713.646322	32703.055	652.3328576	34196.09507
10696	PC(20:5/22:6)	0.415475462	NA	NA	PRAHGYJIPXTSPA-XQSFYUSASA-N	852.5530417	315.0035	11852.55789	41773.59664	30538.93551	29520.75131	53010.24813	30274.95526	2179.24	16246.25326	21476.16822	34101.97815	35625.17005	24155.42032
10790	PC(17:1/24:1)	0.414287385	NA	NA	VCJFWKCGVACEJY-WWFGDGOQSA-N	856.6810361	514.918	10831.28447	24378.10117	24614.32947	20661.97647	25739.32705	8894.007231	29618.70847	14033.34	21037.00988	23568.13282	22648.69588	22453.79625
9523	PC(14:0e/24:2)	0.413840077	NA	NA	LZWLAEBZHPCLTJ-AKXWPXBYSA-N	800.6726996	471.163	64950.1983	81095.1569	186020.4536	151842.9233	106387.7033	56076.09874	169093.2	81837.4475	114776.8568	153053.2519	140584.9091	152889.525
12738	TAG(18:0/18:1/22:5)	0.411898538	NA	NA	KSVKMWRSSYNZCW-TZCDAHSOSA-N	952.8348133	721.0555	3097.661111	9808.130588	7472.910556	5595.342421	6723.39555	3283.925471	17879.6216	7872.48	12468.94889	12539.52333	16323.71429	11102.25206
11764	PC(26:0/18:1)	0.409264231	NA	NA	QYSJKJRONZHWQS-OFWBYEQRSA-N	900.7398749	569.403	7114.304972	13578.5055	12129.77053	10904.16235	14174.745	6466.837317	8245.755556	4712.2482	7785.752083	7525.126	7108.907	7445.206947
11158	PC(18:0/24:1)	0.408552	NA	NA	HUJNOWCYDCGTLD-VHXPQNKSSA-N	872.7043321	533.0845	19308.339	35142.72813	41697.92059	39638.69819	33315.52767	14149.05353	45760.05263	25584.4295	32039.30157	40450.96956	36311.3025	35896.81656
10515	PC(16:0/24:1)	0.408502077	NA	NA	BTLDQGKXGHSRQN-FCQUAONHSA-N	844.582054	510.3855	23145.44143	38537.39444	24097.73718	27721.82564	22351.12494	12377.9592	19096.2692	24776.84056	21989.944	22125.8935	18176.8365	26204.76437
10276	TAG(16:0/16:1/17:1)	0.408483385	NA	NA	ICUSXKNBRBCDLC-IPIVTSKRSA-N	834.7547807	692.519	6483.4425	3208.546154	4932.465	4396.406824	3966.032368	3542.479	7099.699824	5468.945333	4557.6	6424.159375	4342.751538	5895.297556
2874	MAG(27:0)	0.407230154	NA	NA	UBPHNKCXZWAOFK-UHFFFAOYSA-N	502.498483	307.458	4858.016813	6623.501587	11877.294	14792.57067	9714.452538	3383.115601	20461.59514	5478.636406	1130.13	20527.56169	23973.20435	27321.11776
8713	PC(14:0e/22:6)	0.405322154	NA	NA	YWKMWEOXAHPOFW-UTPQGYPWSA-N	764.5604606	420.9965	65387.69085	103702.8004	72393.58	77526.44571	104873.5617	68662.4	118731.4462	65506.47429	79731.94638	121988.6415	121388.4236	113695.335
12128	PC(24:1/22:5)	0.404805846	NA	NA	DBVXDBJRERZCKV-GWUBNVGXSA-N	918.6911894	535.928	14947.9305	25479.04593	22647.12476	23318.45647	26237.15092	12559.32	16014.4841	10440.10753	13016.254	13413.5655	12103.42259	13587.9975
10428	PC(22:1/18:2)	0.403675615	NA	NA	QITWVLBMWWSFPO-XFFQZVSLSA-N	840.6680479	497.275	36227.12919	88952.82657	21036.76556	30546.04	46244.60227	36158.80496	89351.6645	66211.1725	138802.2518	88107.891	72267.68471	1087.9
9728	PC(19:2/19:2)	0.402437923	NA	NA	TWXNOZDNXVHOLP-HBZIWDQGSA-N	810.5774589	331.204	10186.491	19544.2769	43047.18457	62166.0378	62656.86857	47018.39862	73618.45496	28176.76344	45747.95238	44456.61846	73934.286	47580.83508
9992	PC(21:1/18:4)	0.400233692	NA	NA	NZWWDXKFBSDWLU-WJWSOGHFSA-N	822.5665828	299.059	3623.570044	3973.028889	5529.333875	6641.527273	5811.155182	4791.248064	6199.029289	2435.483471	3747.423611	5444.46	5062.919296	4806.9734
11591	TAG(15:1/18:0/20:0)	0.399578538	NA	NA	JRXBQPNJOUMYRM-UZYVYHOESA-N	892.8338661	749.238	3116.184012	11192.37677	4143.3228	3753.741648	3687.74	2405.859167	14187.76615	9437.7	9289.209818	14481.11423	11007.84633	13128.85154
8059	SM(d14:0/22:0)	0.396253231	NA	NA	ZGVJYAAWNDFHCO-UHFFFAOYSA-N	733.5949052	414.971	126140.4185	157103.556	121825.6936	113958.4494	156877.8581	104095.662	214315.014	144234.7225	155403.95	170353.9214	195711.7816	198106.8218
7812	PC(18:5e/15:1)	0.395901769	NA	NA	GLMYMDNJRHCEAI-PGZQSTMNSA-N	722.5887284	319.716	4839.266154	2190.18	3496.056667	5354.20932	3803.78	2033.817	13840.28342	757.66	2329.145714	2573.11125	3450.104444	2601.5
11551	TAG(16:0/18:1/19:1)	0.394325923	NA	NA	FWQDNGXDYNUUBU-BZHHNKPISA-N	890.8185717	733.183	2600.90875	9226.4378	6237.336	3475.675125	3593.222222	2144.71125	17356.734	12187.44291	9479.478462	15720.32	8924.08	14409.92127
11020	TAG(16:1/16:1/20:5)	0.393407462	NA	NA	HTLGNIMPRUEBBL-RREXSBAYSA-N	866.7045052	655.178	3003.6688	5481.1858	3720.449357	4232.55	4113.429294	2306.305556	6639.207167	4616.002222	5482.4898	6345.415429	7337.936304	6950.685
12165	TAG(16:1/18:2/22:5)	0.391557462	NA	NA	HIGLZNSRWKWGRK-HTSIALJQSA-N	920.7718455	668.305	1231.844817	1000.826267	2380.033158	1297.4075	1552.919166	1021.350554	2425.134938	916.276	1827.699519	3006.077824	2870.32034	2177.583696
11533	PC(22:3/22:3)	0.391419692	NA	NA	LHTLKGVDZQZRQX-NSOMFCEZSA-N	890.5896977	435.418	7831.104667	6136.141095	5884.98	5012.410091	7409.042	9246.347	7008.777857	10024.24287	10679.48	5672.891667	5453.379167	5888.856769
13279	TAG(16:0/22:1/22:1)	0.389764846	NA	NA	QMXHQBNAUZJAJM-SZDCHMHBSA-N	988.9291773	742.398	3031.633132	11554.28152	5600.045	2593.978706	3894.345	1698.626709	20381.29089	12811.3817	10119.59	12143.15077	11476.28907	13225.36007
11251	PC(18:2e/26:4)	0.387053692	NA	NA	LSZCKBKNUKLYTR-BVQSZGPLSA-N	876.6840751	530.908	6030.385625	13537.15117	10279.25818	11236.63083	8031.45752	4149.37056	23728.65711	9311.040471	11144.51375	13961.29247	10876.55864	11602.78288
12252	TAG(18:1/18:2/20:3)	0.383604615	NA	NA	HHHQACCKLNVPDJ-BVFJXTPFSA-N	924.8029609	701.651	6605.331375	12154.908	20329.493	13774.13945	11821.05294	6471.138471	20991.88906	13845.199	15422.66488	21901.03588	21077.11553	15906.47529
11017	BMP(20:1/22:6)	0.383143231	NA	NA	GCKHIRDMVBRIED-LJHHLTENSA-N	866.5781244	308.9075	6240.301889	6858.177185	13502.71022	13176.5741	13730.77179	4546.849177	11457.20898	5278.039852	6949.003002	8303.183847	7046.70395	9196.690796
11459	PMeOH(26:4/22:5)	0.383104846	NA	NA	SBEIUXOEJFQHGK-CXCRCKDQSA-N	886.6248971	365.3915	5457.963638	8204.857178	6869.68133	7939.486111	7233.995	6973.976154	8790.279365	20183.3846	19655.70286	11864.028	7901.9325	10770.58473
3992	BMP(2:0/18:4)	0.382427308	NA	NA	VUJULCCGVUROSK-GJDCDIHCSA-N	564.3587623	43.157	1309.563938	1420.710923	1831.821429	448.949	462.8086614	1319.760417	533.559125	819.7231818	698.9433333	680.551	439.7431818	356.6205355
6812	SM(d15:3/18:2)	0.375024769	NA	NA	OOBFQIZNNXPPPQ-GMXOORIHSA-N	681.4858537	295.097	6520.37	6124.385	16464.04418	17107.2275	12466.89111	6452.057143	11453.55	3440.064	4803.256667	9025.987143	7096.788571	8904.378571
9298	PC(14:0e/23:0)	0.361113154	NA	NA	VMKGLGLTCXZHAV-UHFFFAOYSA-N	790.6881845	507.757	10605.49875	57941.14846	48911.79083	39963.357	17217.97733	12154.23091	153467.4796	126242.22	189034.2231	266304.5679	278655.0708	313373.0385
9076	PEtOH(17:1/22:5)	0.357081615	NA	NA	RYUPVJOGILFVJC-WXWDMCJISA-N	780.5517758	370.055	1634990.982	1213235.974	1481981.613	1418172.883	1199257.463	1389924.753	1155133.838	1336353.375	1288675.19	1199092.661	1198333.828	1185966.223
6687	Cer/NS(d18:1/26:1)	0.354212308	NA	NA	IBJXLRPUPQTCQS-SJWJHEOESA-N	676.5933723	610.4155	10993.10455	32887.24258	11142.82238	13065.54079	12682.13333	9609.126364	34553.62925	25938.68688	26716.01558	34958.1885	31203.07385	35639.87692
11587	PMeOH(26:0/22:6)	0.341829769	NA	NA	RBPFUNLSTWORBM-RFFAETCFSA-N	892.6791319	533.138	74657.92	99676.76133	107699.6	106362.5749	99149.03212	54945.47673	86514.18325	69225.03	72309.05118	74376.35765	62528.22265	79886.77859
3056	Cer/NDS(d18:0/14:0)	0.327346769	NA	NA	UDTSZXVRDXQARY-UHFFFAOYSA-N	512.5043287	394.834	3646.4	8530.264375	7410.62	4558.3299	10703.9361	6349.5016	6605.317444	2180.1	4765.112	5464.8	6988.608182	4582.71125
9033	PMeOH(20:2/20:5)	0.325243385	NA	NA	FXLKGJXVAKVKEG-VFXDFVPSSA-N	778.5354922	333.7305	620314.8018	591346.3411	666436.2563	650258.3466	538829.56	494903.75	513882.68	392237.5888	430964.0809	688884.5716	475814.78	439643.18
3542	Cer/NDS(d18:0/16:0)	0.325094538	NA	NA	GCGTXOVNNFGTPQ-UHFFFAOYSA-N	540.5347795	445.523	57257.70864	175803.3934	169920.3188	102609.9817	222572.71	142578.0225	164822.1564	99628.42	147007.9016	170199.9418	185745.7525	169525.904
4109	Cer/NDS(d18:0/18:0)	0.315548	NA	NA	KZTJQXAANJHSCE-UHFFFAOYSA-N	568.5028673	471.168	13680.15338	7887.683786	14247.267	16816.465	10595.914	7015.483244	8063.16	4783.608889	5127.4431	5891.0335	6314.94375	4391.02125
12455	PEtOH(26:1/24:4)	0.299303077	NA	NA	WTEJXQQZYHQDHZ-QKFKMLRYSA-N	936.7519542	702.4325	593.5308838	580.1366667	608.5656738	740.9616887	837.4238281	919.5218201	853.0203603	1038.582738	1020.878153	978.8452454	841.9519043	741.4925232
9237	NA	NA	NA	NA	NA	788.5436753	340.7055	287443.0042	487151.6785	447542.9845	498285.4673	461042.8535	186839.9276	501067.7937	266146.224	338731.7142	342417.0059	308918.114	352358.6354
8999	NA	NA	NA	NA	NA	776.5483076	356.273	26666.97971	12443.34	45623.43538	36627.82933	48430.46465	23322.34	13360.51271	26734.11635	32133.55881	39080.24802	39149.83524	38014.52127
9850	NA	NA	NA	NA	NA	816.6074975	345.968	15719.77742	7629.06	13459.67653	21180.7208	19950.33788	22372.29225	13768.82667	11770.82	8720.4	14893.14234	13351.73522	20071.45298
10419	NA	NA	NA	NA	NA	840.5753479	374.473	36836.92019	39310.90412	52631.62153	51912.57905	62361.83326	28988.72722	85698.08642	30300.38	42066.34967	41672.61606	49072.51517	81299.97213
9814	NA	NA	NA	NA	NA	814.5608067	362.253	47080.91947	90807.29771	62701.91419	58795.9295	90634.40706	54707.94567	110271.2	50338.45729	122139.8947	80780.46589	85589.344	76703.70524
9807	NA	NA	NA	NA	NA	814.5954269	324.368	8202.795	19086.56615	16598.98387	14070.51742	11526.74933	4417.82675	36320.74286	15966.93818	22544.93125	28873.814	23313.92469	33087.34625
8997	NA	NA	NA	NA	NA	776.5464182	340.798	29986.86639	43950.55691	62522.18171	51182.95791	78333.42573	30320.123	3705.74	24693.74778	32689.92036	37770.233	39926.12144	29634.43288
10369	NA	NA	NA	NA	NA	838.5609981	364.009	18526.98	43407.4579	11010.5375	40363.64603	51718.51608	21578.26	46754.474	30912.91865	16882.205	46014.7415	45126.43473	47258.34136
10365	NA	NA	NA	NA	NA	838.5599188	341.663	95552.4843	164866.5646	178721.3421	146977.7061	192792.061	84740.27253	207986.9647	99806.49282	138070.42	162721.7447	147178.6317	156686.442
9849	NA	NA	NA	NA	NA	816.5760377	383.008	105058.5528	94676.259	130539.7928	167574.648	115909.9178	56857.18	206965.8578	151561.7686	170596.3816	147025.1941	142467.1242	157331.9579
10507	NA	NA	NA	NA	NA	844.6075502	422.72	58412.9637	58662.00327	44722.24608	84918.317	65863.7	18307.68	51817.29536	33166.18667	39126.98175	42049.7946	39468.0054	69206.76364
6402	NA	NA	NA	NA	NA	664.4910272	365.6175	5884.98	4152.9375	9219.388846	13434.0629	5725.108889	5229.967091	7276.68	9152.7756	8116.314444	13844.256	10774.35	11197.44127
2601	NA	NA	NA	NA	NA	482.3593474	97.3975	43847.97158	109327.3755	68989.59619	142055.6406	75174.3859	43315.73516	122988.4663	90595.8295	136144.8504	111485.8188	104722.7344	134928.7164
3290	NA	NA	NA	NA	NA	528.2728673	48.953	5172.545174	11585.89775	8892.73068	9744.6855	9607.4	12312.54903	15130.85261	13298.9509	12785.5624	13093.71386	10931.72471	12938.409
11353	NA	NA	NA	NA	NA	881.8358757	757.451	4217.62	19288.92422	9465.904	11407.07333	7402.082	9193.63435	39395.57273	28894.67122	27069.68	38472.48222	34199.32444	44605.044
11921	NA	NA	NA	NA	NA	907.7644164	708.847	7818.271579	16491.85753	14295.93219	9654.580278	11437.81211	7133.616471	23024.19294	17201.20006	16127.97741	21810.70041	19565.04	16749.25529
11965	NA	NA	NA	NA	NA	909.7364742	716.313	1620.751818	3026.32	3137.523333	2097.37	2579.568	1359.31575	4760.643333	3040.575	4151.264	4794.201857	3813.724444	3229.79375
3569	NA	NA	NA	NA	NA	542.3240507	48.861	8141.200833	14165.25714	10932.682	11900.00586	26220.3808	16773.68	17078.49836	16639.89429	19801.90114	15297.195	13404.36746	20704.81929
2554	NA	NA	NA	NA	NA	480.3081518	427.783	20705.57513	26621.77478	27363.34737	28656.61313	16630.39	20261.22583	39661.61988	35332.13	32061.60482	32500.83812	31444.868	37114.40118
10136	NA	NA	NA	NA	NA	829.72741	720.422	48007.76812	68895.648	62343.028	98360.94263	62703.35825	59132.11207	153208.5529	99732.11625	104872.6898	146251.0067	137562.4961	147373.6878
10046	NA	NA	NA	NA	NA	824.8070314	756.71	816.096688	1208.793143	4075.036263	667.2104231	856.5649078	533.2808891	3420.647735	1176.257255	1059.497141	2330.47603	1896.199091	2041.172769
10425	NA	NA	NA	NA	NA	840.5719319	301.501	4437.966058	5556.496979	8570.827332	7748.237092	10230.2762	4286.188965	11502.13231	8110.740667	7154.220022	7879.040553	7834.325917	8510.695166
2555	NA	NA	NA	NA	NA	480.3075257	89.774	121636.6014	205847.6917	111489.6265	188837.2729	171066.1292	130754.8522	262132.9709	230133.8505	307797.3737	216475.4285	172636.7672	286433.2355
3110	NA	NA	NA	NA	NA	518.3264207	53.318	5483.1422	19662.74625	10281.21923	10392.5255	26611.578	18264.9185	25208.39379	17946.17943	26633.012	6892.762727	9716.272356	27829.0827
9002	NA	NA	NA	NA	NA	776.6050647	435.507	173222.5655	198137.12	156778.86	201728.3936	172904.5006	178110.7069	174300.11	143702.7989	196359.889	150883.7882	150888.515	149516.3708
3775	NA	NA	NA	NA	NA	552.5347669	451.238	2829.578125	2583.202111	4540.507231	5815.052	5230.52	4733.053805	3728.169824	3742.189311	4776.454467	5007.785182	5035.448053	2645.67
10045	NA	NA	NA	NA	NA	824.7615285	701.846	5869.723901	7849.966667	9132.174	6450.142857	5958.96698	3445.721667	16817.2225	5113.531111	10495.6665	3515.6	11039.10353	14554.10727
8277	NA	NA	NA	NA	NA	744.5902006	400.486	1489690.737	2561012.406	1856355.472	2055632.293	1843443.164	1221934.614	2905741.788	2020814.72	2190316.537	2363278.467	2113402.219	2721168.288
11973	NA	NA	NA	NA	NA	909.8654093	771.824	1102.568571	3451.058	1178.63875	1366.821	1787.837143	803.2982857	17040.83296	15006.16	11817.39233	19411.515	15816.92143	7261.323333
2595	NA	NA	NA	NA	NA	482.3236119	120.169	112624.9923	199843.679	129821.6032	216114.3889	156572.7134	128134.7544	199293.2612	122941.5489	183340.668	196255.0187	188303.232	205958.9536
8330	NA	NA	NA	NA	NA	746.5580901	339.194	54761.45693	75835.82219	78167.58025	87627.1851	94525.7	56093.56314	64563.9546	37136.82711	46091.7	61042.05732	1663.384222	2916.26
9841	NA	NA	NA	NA	NA	815.7057016	690.676	4102.461	2196.270881	2148.647889	2181.142049	2468.161176	2646.530004	3653.864827	2297.048141	2275.86	3712.968099	2862.580692	3224.252878
8304	NA	NA	NA	NA	NA	745.6122985	640.682	7116.764333	14552.99883	9833.801	8769.068	13233.85244	8023.236667	7505.973333	5134.956714	7612.621333	6911.069	6541.802471	7047.276533
2593	NA	NA	NA	NA	NA	482.2681884	419.314	9372.28	16889.34545	10962.145	12960.13333	24245.76514	10177.12719	16756.45831	12227.81538	11633.844	16944.30455	16756.56414	11884.71185
11877	NA	NA	NA	NA	NA	905.7507882	691.913	6465.913636	9615.826316	11353.23316	8220.587143	8136.3154	5764.601571	16147.04118	9838.17125	11116.1985	13514.48222	14532.04159	10538.80071
12049	NA	NA	NA	NA	NA	913.819828	774.659	8929.791	37247.6696	15322.77686	14095.62487	11449.43017	14592.01714	60599.72667	47042.69458	43641.48431	64801.55093	95067.82564	72129.30485
12042	NA	NA	NA	NA	NA	913.8122296	759.042	7468.1374	39297.12881	14339.65	11472.64574	13537.64737	9684.417895	60667.62	41718.65141	40392.60494	47652.01374	40762.08691	50882.43913
9415	NA	NA	NA	NA	NA	796.5866569	389.1025	58418.94	151074.3734	192993.6306	73103.256	100912.644	149575.9928	89683.22909	44897.9587	50135.42	66492.831	204300.6604	218105.7252
11787	NA	NA	NA	NA	NA	901.7556034	741.099	3577.640177	7065.7425	5450.275789	4663.74825	5030.618476	3467.2475	8662.153397	4970	5437.386667	7530.788571	6876.398375	6718.925903
3356	NA	NA	NA	NA	NA	532.3375297	94.341	2530.38	4141.404	2976.32	4664.305556	2872.393333	4197.6559	3962.960667	3486.358333	3411.4105	3583.53	4322.169444	3452.493333
8852	NA	NA	NA	NA	NA	770.605743	416.686	417823.38	800153.2235	585809.0731	520627.2775	578136.8918	419790.5298	777425.5422	521749.6768	812124.0776	658705.236	624595.9864	674818.1672
8719	NA	NA	NA	NA	NA	764.520941	390.8505	23322.25193	99284.91692	97456.68947	96877.28382	98172.34227	67896.44025	115942.1445	89124.3506	104738.54	131520.5309	101793.4644	112793.4081
9378	NA	NA	NA	NA	NA	794.5728074	352.859	43128.87646	77204.68241	56278.0764	47029.185	204154.8003	83327.26539	79046.53639	60472.40567	196876.8358	73872.65143	76743.26292	77045.17825
10472	NA	NA	NA	NA	NA	842.5817342	374.052	11337.72417	10091.26617	12708.58247	10767.273	11018.53985	11841.52362	15804.91378	10037.67693	12488.74217	12538.72597	15368.69031	10356.11981
9893	NA	NA	NA	NA	NA	818.6016054	442.685	77564.1568	138149.8127	101024.1927	96854.26267	110473.9953	82475.10467	137714.7955	93852.66	101703.3549	128021.9837	126741.8256	120242.4808
11138	NA	NA	NA	NA	NA	871.800541	769.1715	8928.984	40246.83659	18930.156	12658.72552	14238.28635	8457.20775	57380.7485	42291.84842	44225.87315	50914.92553	45814.98312	56239.4139
11135	NA	NA	NA	NA	NA	871.7742411	747.339	5924.900944	11716.70329	11364.96035	8683.389	10635.6735	12811.38595	12104.14991	9485.203846	12065.1565	13503.36731	11189.91923	12394.73645
8886	NA	NA	NA	NA	NA	771.5727477	352.835	88036.48	172598.7178	139586.0439	134372.8476	198427.0327	153688.6871	177685.2555	96788.42876	116614.3799	136869.6937	123369.4757	144670.5044
8874	NA	NA	NA	NA	NA	771.5141369	338.1115	17453.72858	18727.26707	18811.64	24312.2	18964.72	11951.04077	20656.34	5013.2825	17999.52525	22317.58362	19503.08	16514.58
8878	NA	NA	NA	NA	NA	771.5159961	309.0675	10351.19352	2765.945385	14081.40821	2386.5	8474.205676	4122.285	18389.27647	11758.0288	18727.85545	15855.82629	13488.81778	17801.68975
8822	NA	NA	NA	NA	NA	768.709514	678.028	4340.1	3537.1934	4067.008267	3946.853571	3049.325	2717.855	10436.3604	5871.496429	5925.531933	8939.576	7526.190067	9525.735563
13158	NA	NA	NA	NA	NA	979.7663112	678.0975	172.1125488	377.7387207	483.7315521	1930.078441	921.7156738	219.3370667	587.2984886	294.7692368	876.745714	619.0784912	812.8549728	631.1628723
13415	NA	NA	NA	NA	NA	997.9079168	807.769	895.8466667	9642.906	1751.272727	1472.901429	3311.913623	1476.073125	9009.922353	7318.09575	6820.689474	9969.375571	7375.55225	10757.942
13319	NA	NA	NA	NA	NA	991.8681097	776.907	11703.38347	43438.927	24252.65994	12752.06833	21080.11044	11120.12368	51507.38235	46940.11765	43124.21959	46365.56463	43116.5475	45062.78118
3868	NA	NA	NA	NA	NA	558.3199502	92.784	4541.042962	9543.227594	7648.931429	8460.683071	10245.49833	10101.66667	13828.23769	9576.529231	10734.61822	12276.70425	10431.7935	12084.3
12796	NA	NA	NA	NA	NA	955.871751	798.96	1352.302304	2663.9145	1581.199286	1327.822308	1382.4298	1341	4835.451484	2152.6126	2890.73268	3699.028286	2860.692444	3931.154286
11781	NA	NA	NA	NA	NA	901.7276024	683.6405	12078.50929	20443.88395	27316.59645	21419.98933	18167.04	11495.9035	35136.6	22204.94375	31447.49256	31880.1527	32286.17333	26383.37885
10022	NA	NA	NA	NA	NA	823.739985	741.877	319.2478027	927.1697103	3855.005	4968.612857	1033.770048	5424.973889	3012.0158	1032.138462	5850.547636	2655.798235	4040.335867	1467.018228
10019	NA	NA	NA	NA	NA	823.757675	702.062	17661.1641	22942.62545	30293.30077	24223.45667	20305.70264	10139.86875	56767.8132	39149.6625	34871.53475	50661.16092	38749.5225	45296.52833
10141	NA	NA	NA	NA	NA	829.7165164	701.082	17016.1033	21671.47129	25315.93442	1979.7294	18068.75727	11896.505	39129.53071	28119.24381	27404.94714	34092.59138	29401.719	30689.12
2751	NA	NA	NA	NA	NA	494.3235622	68.55	47805.84421	48506.15273	48184.08	60271.27838	71698.98242	43390.88794	127138.7088	90605.93896	132466.8706	70058.09556	42963.72378	88850.13261
12443	NA	NA	NA	NA	NA	935.7988792	728.2475	2394.478963	12339.51793	6776.869786	4406.404615	6794.946667	4067.828125	16588.65	11714.13723	12667.61186	13498.54393	11498.74286	12278.04643
12588	NA	NA	NA	NA	NA	943.8397846	724.7115	692.9920451	2553.563583	1675.012857	1284.5625	1005.699814	457.9133523	5418.3205	4564.877692	4332.524857	5294.338688	4795.889	6177.387857
8190	NA	NA	NA	NA	NA	740.5221614	355.3945	145415.1963	257140.9479	142099.6902	117085.3039	189931.581	163787	237854.019	166750.6938	177490.1171	265041.7171	217260.4368	201803.0714
12041	NA	NA	NA	NA	NA	913.7999584	786.4835	4031.966667	10613.13545	4979.289231	4799.015	5063.2719	3973.260824	13936.125	11670.45	11846.82643	12398.1	12675.08846	11567.9278
3005	NA	NA	NA	NA	NA	510.4876245	375.249	7409.76	6144.819167	8325.464444	11443.765	8378.1	5666.069357	9041.04	7410.62	7883.896333	10794.97692	8795.884769	11454.7475
10929	NA	NA	NA	NA	NA	862.571111	542.417	1175.931	1141.760525	1271.45874	1451.417313	986.0032654	483.3115921	1949.805	1542.15329	1911.065536	1899.10575	1839.209061	2254.383476
10660	NA	NA	NA	NA	NA	850.6350481	511.0885	14688.66	25135.80818	27596.96	24369.80727	25028.38846	11280.132	28066.18125	11861.41696	17394.84548	19211.655	21120.28844	15944.47589
10279	NA	NA	NA	NA	NA	834.6716914	507.899	38196.67	1717.144	39372.40385	51241.98601	33035.01607	28311.327	133388.5838	52126.56562	120023.6582	52604.66513	49992.77072	51236.06338
9554	NA	NA	NA	NA	NA	802.6332875	474.7225	176963.328	494106.4815	310448.866	322717.6145	361721.6931	107195.56	638603.7683	168979.1512	411892.7217	513320.4135	510762.538	544708.4382
9372	NA	NA	NA	NA	NA	794.5844584	469.753	66726.71147	87553.97176	79632.06482	104383.3293	20922.4785	48161.94745	46429.90545	27286.98375	136887.8438	133233.5996	87336.91431	21061.084
9374	NA	NA	NA	NA	NA	794.6036462	443.545	338870.3618	369173.4618	349792.634	370531.562	319238.7254	259662.2988	397980.4194	397894.48	408650.3712	361562.9768	352667.8793	372069.6743
10316	NA	NA	NA	NA	NA	836.5795692	438.24	50304.30429	38686.24	34004.4	43153.51977	35526.28418	41499.8205	37187.533	43362.06	37875.26	32043.6	35559.50269	29675.223
11502	NA	NA	NA	NA	NA	888.6485312	427.8945	12858.008	16133.48965	17705.01365	14643.20577	35789.92276	11490.57767	14532.81118	10467.122	11996.6	16887.79313	18005.0035	13201.75847
10317	NA	NA	NA	NA	NA	836.6173585	414.956	639255.2053	559691.0673	397858.8469	365450.8743	1210643.921	429375.8925	543337.4207	317834.44	413088.12	511449.036	531271.7012	472061.2926
10031	NA	NA	NA	NA	NA	824.5404985	399.831	22353.26364	11567.514	16027.3575	19459.04	18011.35722	28169.3	11007.40571	17295.7125	14218.545	12924.31725	16893.04778	10538.7975
10040	NA	NA	NA	NA	NA	824.579195	371.871	5665.68	6478.965556	7484.664035	7275.485143	13229.19547	15694.14	4619.809713	2836.712219	13523.28121	4397.226196	12751.025	9247.84375
10319	NA	NA	NA	NA	NA	836.6056584	371.633	142365.26	136397.58	196505.652	225997.5596	251130.5692	188869.7378	210725.6912	142116.72	180737	212258.25	221181.4199	198985.0709
9078	NA	NA	NA	NA	NA	780.5532276	300.279	109366.315	185867.55	151085.1741	186180.1297	366377.4346	192620.3132	196804.1419	84603.26471	112942.3503	174009.6688	185952.9085	157654.9539
8547	NA	NA	NA	NA	NA	756.544873	287.2335	15402.25325	16082.22545	25662.80093	27109.94867	54293.63724	19093.36288	22396.56552	10408.41257	5103.42	709.424	14581.824	943.1813333
10034	NA	NA	NA	NA	NA	824.5209696	254.891	2362.365778	2846.133333	2004.981667	335.3072408	7087.944778	3307.731375	1761.933333	1150.68	1467.483333	2499.2	2642.045	2138.135143
9468	NA	NA	NA	NA	NA	798.5843518	211.8535	2286.960015	1075.308	3797.724442	3798.465702	6613.052381	3432.405815	1860.602182	2480.144153	1142.754	3491.088442	3682.1015	4849.143545
10135	NA	NA	NA	NA	NA	829.7154046	546.201	14130.60064	7855.581818	9751.837692	13944.51262	15898.52667	4164.435	14857.96667	3993.066	15914.856	21901.90286	32222.1375	27812.65385
10143	NA	NA	NA	NA	NA	829.7089974	510.381	9726.365314	12570.06948	474.962	19588.09239	17936.46126	8189.238586	19642.78733	8664.417222	13024.49699	16811.10278	18751.22179	12670.35525
10023	NA	NA	NA	NA	NA	823.6675636	512.96	23155.05531	45014.81123	49956.8625	55815.63077	43908.70769	35800.08	51287.74525	42606.6375	54662.7165	85375.05925	76490.22025	94193.66667
10013	NA	NA	NA	NA	NA	823.6404567	486.7025	72371.66057	105379.3516	66384.65789	66559.94574	73163.40767	64982.66273	90362.32442	93372.9151	65472.84444	91916.70984	53391.76392	54709.22375
13156	NA	NA	NA	NA	NA	979.7974513	886.104	1501.820038	2174.335565	1914.471875	1706.398227	1704.900705	1691.3208	1554.6531	1708.687739	1656.587706	2211.89469	1822.6965	1395.628071
13323	NA	NA	NA	NA	NA	991.9055751	812.272	648.2861328	1224.563644	583.5104167	607.0943298	451.6268921	595.5839742	1529.965836	492.4952654	700.9622628	837.9825439	896.7626953	645.1086426
13703	NA	NA	NA	NA	NA	1021.788351	744.077	218.2087751	1070.08125	418.6332764	388.6786358	434.4649658	191.2224819	1058.391818	855.9774658	821.6741246	1228.059157	1372.740421	726.7772914
13234	NA	NA	NA	NA	NA	985.8222013	738.475	2209.847042	8932.268696	4352.375344	2854.427063	4146.193333	2850.866967	14099.15684	7208.769632	8131.356706	10918.173	11337.96084	8846.892056
10140	NA	NA	NA	NA	NA	829.70727	732.993	3935.311235	5642.154	4710.49425	3336.814286	1546.820786	3541.709286	9727.98	1600.599167	9135.513846	8707.33	9756.526667	8248.51
9222	NA	NA	NA	NA	NA	787.6805355	688.064	10509.00614	5464.6604	4276.539	4144.909786	5559.546667	5415.058727	7321.965	4083.477944	5202.406667	6376.801333	5535.137143	6261.717263
10996	NA	NA	NA	NA	NA	865.699162	655.178	9319.03	18977.472	13960.044	14322.77479	15354.17643	9083.718182	28047.35492	18421.076	19846.5684	23767.15069	21072.16067	23437.395
11002	NA	NA	NA	NA	NA	865.7333233	586.763	460.0099284	616.4012994	947.0856391	826.2287598	436.3732775	444.7351074	1756.2918	1164.237488	2527.821562	1793.491667	2095.895	2007.639269
7365	NA	NA	NA	NA	NA	703.6045462	585.229	1682.486	2537.382222	857.0325	3175.637427	1746.4501	2003.04	1474.87677	1403.931111	725.4132	1742.753181	2057.835	1252.8
11005	NA	NA	NA	NA	NA	865.7152287	566.339	3824.031429	4759.913455	8831.854615	12243.74063	4911.006	3943.605	8984.95	5766.165	10963.04526	12971.0694	12138.78692	12971.24
8178	NA	NA	NA	NA	NA	739.6009931	552.749	2352.96	5984.712	3059.68533	3513.506	1585.7974	1994.515727	3166.81625	1780.8065	3160.954	5058.493846	4331.872133	4060.8653
10025	NA	NA	NA	NA	NA	823.6846415	538.907	2017.932598	863.918	3014.222337	3766.059054	2044.62	2277.45139	8401.816133	7531.300667	7417.427769	10965.96092	9083.790267	11903.28267
10998	NA	NA	NA	NA	NA	865.7075738	529.67	5804.78	4719.492	11810.00889	10201.84254	6933.936083	5425.093267	10805.65811	7747.701333	11593.03014	9379.626667	12022.1775	9962.270059
9224	NA	NA	NA	NA	NA	787.6836831	522.025	924.2008972	5972.442857	6378.62	8035.4964	6881.410714	1617.223722	33157.99385	19232.97023	27698.55888	39291.342	40491.37692	44011.82545
11786	NA	NA	NA	NA	NA	901.7400351	494.4485	3048.504	6003.885273	6541.668222	7037.38	4999.988278	1330.406	8280.338187	6294.154125	9461.49344	8010.913091	9615.874471	9038.876056
9221	NA	NA	NA	NA	NA	787.6700903	491.9585	778666.4107	1275905.46	1723509.66	2005105.949	1094411.06	810850.096	1840658.382	1576023.1	1968293.745	2554576.435	2472407.166	2872740.56
9225	NA	NA	NA	NA	NA	787.6607039	469.05	54625.54671	136816.2937	93483.88779	117840.16	76125.975	52704.56756	169047.9039	67937.47692	122839.9272	132545.4309	141618.9909	151106.6646
9868	NA	NA	NA	NA	NA	817.6472407	460.862	96499.96085	143400.0446	257606.9111	134702.9711	267539.6534	59650.17382	219473.2577	182624.9019	215281.914	194772.5235	187398.6662	219923.493
9223	NA	NA	NA	NA	NA	787.6601795	455.1285	123119.2273	269538.0906	162484.6887	176776.4931	171965.1683	113090.86	158460.5031	113882.9205	1878599.607	1875357.56	128869.577	131631.366
8303	NA	NA	NA	NA	NA	745.5592504	427.0245	1734543.229	2012251.384	2132532.395	2331487.821	1950175.007	1366927.848	2993219.326	2470101.391	2514642.592	2678170.773	2529208.615	2671073.6
7194	NA	NA	NA	NA	NA	697.481611	399.788	10278.6822	1528.8332	8744.025	12444.28267	9662.553636	15731.12	4621.542923	13141.93263	11744.13886	9448.422727	12952.96788	7235.725
9874	NA	NA	NA	NA	NA	817.5797189	382.3155	61030.25722	54130.36447	64246.93567	89037.95005	61685.29944	30572.59783	89855.88032	84353.95726	83851.56509	64709.078	73885.705	78252.93
8180	NA	NA	NA	NA	NA	739.5732571	373.199	17439.08	23966.4225	25740.54	22433.79111	23372.05108	32701.15477	14110.24238	17438.22	19106.48286	19846.44	24695.37631	20505.08636
7368	NA	NA	NA	NA	NA	703.5776552	371.789	156116.2432	202471.76	41336.375	261882.7855	184833.9849	158237.2585	216504.5797	216269.7126	239548.6704	211035.8109	294226.0525	240771.6334
10851	NA	NA	NA	NA	NA	859.6556203	364.258	4793.64	5379.644531	8818.26247	13128.71	25621.92	18527.84	6606.39399	5229.844222	9423.310476	5939.0397	3742.638353	6780.332308
9875	NA	NA	NA	NA	NA	817.6447314	360.585	9587.986364	14013.09139	17531.58376	17336.38453	10287.63636	8281.972071	14489.02154	11947.26604	10934.12571	14920.73688	8530.755	11155.26923
8182	NA	NA	NA	NA	NA	739.5450009	352.016	19400.19	36447.62061	26904.65122	26500.14185	23448.36923	17873.38	29363.18431	30079.47	29743.18029	34909.30193	28377.68439	30322.14733
7355	NA	NA	NA	NA	NA	703.5759616	345.948	7071466.1	9939348.52	13167401.41	14363029.56	11356644.05	7170359.575	12606121.84	8771305.12	10679435.28	12747211.73	11893191.03	12927283.07
7362	NA	NA	NA	NA	NA	703.5745217	325.204	89397.89209	155927.7876	186503.5509	133446.3903	157494.6569	70223.23644	183402.8658	71593.06859	135390.6119	155355.2312	166702.5656	163304.4723
7358	NA	NA	NA	NA	NA	703.5637413	298.6375	3265.0674	87886.12941	5303.562938	169450.7202	155546.891	74816.9612	111657.9002	62048.36625	76975.28257	86496.69	91762.85121	3388.77
7191	NA	NA	NA	NA	NA	697.5248549	288.374	81071.12963	99324.13129	155870.475	183704.4388	141241.971	67233.98588	169752.165	78532.30718	99135.52106	125608.5968	120170.9459	124811.0713
6330	NA	NA	NA	NA	NA	661.528564	258.366	1412.578956	1707.449963	1874.700188	1877.58	2367.887786	1190.421333	2100.8304	1000.45022	1397.990667	1557.036743	1334.200875	1418.265471
3491	NA	NA	NA	NA	NA	538.5190805	426.982	190704.5083	157767.2046	287295.8464	310356.2467	258044.475	209715.3	328020.5424	242733.701	285312.9968	337510.8256	332559.9521	365246.995
12010	NA	NA	NA	NA	NA	911.7859819	771.578	5220.25	10549.98175	8445.6	7870.530214	6223.973333	4200.883333	14299.79243	10759.032	12300.38658	12227.80909	10540.13397	11878.8
12006	NA	NA	NA	NA	NA	911.7976014	733.793	1514.861857	3297.744333	1446.224	1801.36	1922.915	1732.542857	9186.46	3007.5485	2408.56	3728.3	3018.4	2971.76
10719	NA	NA	NA	NA	NA	853.7173561	685.2775	7866.35568	9247.61235	13635.44309	8842.7625	9488.71481	5816.402573	17813.53578	11324.5922	11914.31157	15175.0655	12239.31657	11900.841
11315	NA	NA	NA	NA	NA	879.734056	689.536	6097.508571	9643.868	9924.650667	7033.806095	8787.051	5607.92835	13946.85064	9113.1639	10507.01143	11754.28853	11401.82695	10606.788
8408	NA	NA	NA	NA	NA	750.5039595	279.333	32622.97375	39150.57824	51943.49176	57027.71244	61909.526	33311.03037	53052.16933	23391.71882	26483.71872	46722.078	42193.58811	45158.29
3137	NA	NA	NA	NA	NA	520.3388611	71.855	44768.96358	101539.1153	52317.69605	56922.30261	134212.3894	92996.53646	133979.9879	104659.9056	208609.0535	109255.964	87576.41125	139924.9541
11438	NA	NA	NA	NA	NA	885.7800087	741.153	19700.67295	55526.765	32134.60353	28223.0165	25763.70378	19731.0701	79693.31595	54624.08053	50744.7525	70648.5185	60310.13033	60535.66679
12476	NA	NA	NA	NA	NA	937.8112247	735.629	845.7868889	2194.7775	397.782	717.498	1504.8	1251.689538	3196.8925	2750.107364	3386.334615	2926.395	2391.84	2866.88
3505	NA	NA	NA	NA	NA	538.5382883	450.368	25198.53569	25315.42907	93147.41147	105770.1	104482.158	91396.998	83205.66857	127783.96	100344.0715	87718.60707	57015.948	88630.90133
3596	NA	NA	NA	NA	NA	544.3373594	85.9485	88537.75518	172469.875	229252.4479	366709.2359	440410.2738	249300.7282	525417.4688	585852.8382	876631.4707	442289.9025	323003.0491	659709.4669
4015	NA	NA	NA	NA	NA	564.5354782	434.715	7409.097231	5448.1	12808.84	10485.62175	15046.703	8478.264846	9225.365919	6582.302063	6259.782826	9294.032406	6026.46286	5807.910331
3498	NA	NA	NA	NA	NA	538.5202759	371.883	16783.76	16499.812	21081.94	36369.85247	12995.07172	13130.0167	27785.19	26156.04	27204.62938	30331.9816	30869.41536	29987.30779
3499	NA	NA	NA	NA	NA	538.5197607	345.954	4104.009561	4752.854658	6348.237727	6974.77879	2614.02	1524.78	10485.74182	12855.28	11960.02	13256.82372	11334.56158	10242.60921
5789	NA	NA	NA	NA	NA	638.5847834	542.695	9821.380875	17672.30871	12512.10362	12378.68323	32277.46119	6108.386	38831.17838	23192.13538	29186.18615	33950.88754	29516.26388	34630.87
12479	NA	NA	NA	NA	NA	937.8872819	775.333	323.8614589	2755.630429	55.2590332	95.68259103	167.5296936	1942.666364	3835.491429	3727.5	2485.068	4787.108889	2844.16	3861.182857
10811	NA	NA	NA	NA	NA	857.7483383	712.914	4494.718333	2698.96	4094.6617	2921.075	2909.00625	2436.233333	4354.24	2679.920571	2945.5555	3136.690714	2795.227143	3007
3226	NA	NA	NA	NA	NA	524.5038492	401.146	4865.14	4591.730769	3947.331429	7432.674667	7462.74375	4667.22	6753.870082	3673.255385	6014.689043	7237.833625	6353.740909	4401.92
3258	NA	NA	NA	NA	NA	526.2964342	49.926	2965.326998	6407.008442	4153.802081	4790.960632	9370.760778	5227.155734	6685.094	5489.069214	4333.071627	3670.445	3777.8848	5766.190244
10101	NA	NA	NA	NA	NA	827.6601971	672.509	3907.54	3156.726087	633.7362857	4212.410786	2206.666847	2702.492444	3201.3975	3104.885769	2704.420667	3518.802517	2293.0545	2951.317235
8938	NA	NA	NA	NA	NA	773.6625858	677.651	12211.095	10642.274	10810.2312	9742.677333	8403.33125	7586.788235	29376.77442	16235.13933	16984.273	21518.10687	18981.40874	20756.65081
9026	NA	NA	NA	NA	NA	777.563172	409.068	25032.52329	37175.52857	23248.22177	22119.66925	26978.36538	38964.31583	57331.8747	35280.8676	35156.33154	57044.8296	47850.87	68546.544
9020	NA	NA	NA	NA	NA	777.5671965	382.676	18293.1236	19102.40867	19160.50059	22810.19806	21282.25625	12423.56	15753.58195	9809.16	15069.89736	16284.897	15523.2525	4182.171429
11439	NA	NA	NA	NA	NA	885.807048	729.32	2714.8756	4201.75	2288.4822	1187.84	2496.085714	1462.748	8872.05	3224.375	1701.92	1623.908	5183.64	4863.3
5785	NA	NA	NA	NA	NA	638.5724026	516.301	525155.0854	525111.8362	884470.4124	1020565.748	751786.8475	312608.2613	507697.6379	233468.5519	335675.3243	409113.3491	436151.4887	341326.83
11409	NA	NA	NA	NA	NA	884.6138486	370.956	34218.75845	24846.0675	28341.61125	32141.6744	24694.66236	57764.18459	29547.28567	27465.82	31838.1525	28007.04	30648.76806	1101.1668
10100	NA	NA	NA	NA	NA	827.7816446	720.962	858.8125	1501.95	1416.8	1209.78	1169.7858	1144.694143	3924.617444	2223.94	2243.226	3559.314	3067.4018	2949.831429
9538	NA	NA	NA	NA	NA	801.694792	700.3065	30689.03344	33957.057	42969.01333	41929.02	30540.9196	24537.3204	90287.84419	47284.49813	49975.8112	80825.191	72294.02247	68586.4096
6016	NA	NA	NA	NA	NA	648.6280133	451.7445	4662.484753	5402.396417	5897.1198	6121.912727	6295.085116	1302	8581.68	5883.359778	6849.69	9405.637364	9883.466667	15094.56687
12792	NA	NA	NA	NA	NA	955.7744751	702.931	14144.05113	17677.0416	22008.62062	21072.17063	19855.08788	14760.746	23569.4252	18295.39633	20332.1734	27529.49062	37025.59152	21267.05707
12790	NA	NA	NA	NA	NA	955.765597	684.979	7678.225874	8416.952502	8384.227716	8118.909668	8904.157919	8480.312357	8357.247867	8718.93779	8885.235529	9738.922449	8960.395787	8091.692871
10702	NA	NA	NA	NA	NA	852.7940381	722.373	11156.86	24262.01688	25156.01636	1014.125	14512.48825	9087.945833	45679.4834	29578.556	28327.613	43387.182	3443.522222	38074.118
8367	NA	NA	NA	NA	NA	748.5855065	417.589	169812.1447	216751.8364	289018.3586	264240.0032	349363.9351	260154.1907	249019.6634	131519.6031	176527.89	365514.6185	226463.5949	311444.2906
10789	NA	NA	NA	NA	NA	856.7159504	558.789	11408.01791	17647.58556	17541.81594	22381.85055	13574.80157	5332.858364	29849.27963	17563.53176	25200.38878	23264.87874	23225.65267	31830.81542
8627	NA	NA	NA	NA	NA	760.6377655	447.034	1287337.74	265644.4506	289300.2581	252874.4545	284596.5375	117272.2013	276435.1682	157214.88	273312.1506	1345521.766	338644.905	371053.2908
8198	NA	NA	NA	NA	NA	740.5454811	296.883	23321.89045	29094.03733	94992.3	82379.9526	114387.9119	60209.6148	87266.50714	125643.0562	113730.2833	104242.6513	65586.82533	108051.9809
12883	NA	NA	NA	NA	NA	961.788248	662.776	382.2900766	538.0072465	293.5667725	355.1054484	408.0754852	368.8014432	682.88	871.4606154	931.3746745	980.0201667	1427.992364	705.6375
9919	NA	NA	NA	NA	NA	819.6207819	611.77	750.6586711	1694.511889	919.0836182	938.1548055	974.4029541	532.8719025	2056.908333	1962.48671	1689.142212	1806.796462	1983.369063	1851.836364
9192	NA	NA	NA	NA	NA	786.5351742	316.099	16627.06915	15248.9816	23576.982	26630.24	105962.409	11175.11455	45507.30154	45101.32958	49564.93286	32890.76	28344.81909	51290.24815
9427	NA	NA	NA	NA	NA	796.5670419	524.94	888.8188477	2946.175464	2170.917725	3158.140747	1860.104224	1140.052234	2348.13	2689.979028	3106.174414	3307.876099	2559.283447	3068.286667
11018	NA	NA	NA	NA	NA	866.6566975	457.966	13521.62208	43077.06132	14093.47109	14376.09903	20672.68286	13621.58037	22712.81475	14204.90798	19444.996	23888.146	19781.37381	20644.31931
8741	NA	NA	NA	NA	NA	765.4677864	261.687	635.8655714	621.6669533	936.5708333	694.7616667	652.4583851	647.231007	2369.908154	1443.581429	1874.358467	2055.56821	857.0601111	6202.599
9115	NA	NA	NA	NA	NA	782.5683236	405.718	1053141.652	965248.8454	896570.157	838915.302	889002.3482	1102198.771	849261.81	957820.5612	984846.108	900045.302	910343.1111	862020.55
1782	NA	NA	NA	NA	NA	412.2088818	45.209	1684.821833	948.695	1104.523	1507.05	1477.638	703.488	1458.456	957.44	2131.360714	815.288	1234.616	1087.961333
10682	NA	NA	NA	NA	NA	851.7029436	667.726	1429.745911	1646.020342	2439.988461	1865.026769	1727.433398	1332.790251	3816.500143	2993.72576	3634.148209	2973.260585	2987.963484	2414.667941
11817	NA	NA	NA	NA	NA	902.7676324	758.226	2316.1425	4292.803625	3777.5	4485.7084	3916.77	4047.687	5066.018182	4697.786364	4799.263636	5556.33	5178.1275	6252.012
10147	NA	NA	NA	NA	NA	830.5674753	367.8495	160543.08	173209.33	145858.0219	146602.3086	187639.9748	208179.7196	155190.8016	144301.5692	151783.8371	279597.72	181679.0496	135816.1907
10152	NA	NA	NA	NA	NA	830.567826	354.529	46219.19592	75248.0657	63474.22944	55039.73982	97555.65	80216.5	55923.41036	35931.52795	53619.14909	56426.96838	65389.9191	48113.1607
12342	NA	NA	NA	NA	NA	929.7493493	684.3025	4120.428223	4861.55825	7314.4205	4909.605625	5591.856444	4350.407244	13603.05	6162.695634	9716.480072	8410.240667	9729.692632	7838.488429
12913	NA	NA	NA	NA	NA	963.8331815	744.602	2018.041667	5340.145667	1940.6112	1355.730597	2295.944769	1765.38825	7128.83025	6771.975385	6805.694769	6551.403385	6173.181667	6582.5585
5392	NA	NA	NA	NA	NA	622.6081691	427.024	1940.80367	6352.876455	4335.429701	4324.895426	1539.671111	1089.62	7055.7	3200.082357	5670.621	8128.0544	6964.663798	6528.749352
10661	NA	NA	NA	NA	NA	850.7776326	703.851	9767.4232	12675.68418	18148.50947	13878.69727	10873.76727	6264.763184	27944.27593	22111.93978	19726.13768	25102.24863	19410.81135	21806.94637
3704	NA	NA	NA	NA	NA	550.349764	88.924	8024.720455	12756.57474	18099.23182	21440.111	26467.89865	18067.8503	29404.86091	26945.6299	29021.01895	22213.08717	18351.95857	23298.41986
13515	NA	NA	NA	NA	NA	1005.871192	725.183	185.7093506	391.819458	503.6536793	726.1484222	345.0650228	238.2509613	476.6453323	405.3956223	614.8319091	606.6949104	357.4127197	490.9891357
5040	NA	NA	NA	NA	NA	608.5981674	536.2015	922.3546666	1149.908	2443.925706	2509.389042	1971.520494	1492.581796	3251.352214	2053.871865	2626.246072	3176.540865	2631.040909	3695.990493
11272	NA	NA	NA	NA	NA	877.7176197	670.791	2218.799717	4119.615947	4485.1395	3456.44825	3190.384048	1714.001277	6468.056409	3715.759091	3856.613684	4326.369474	4830.339504	4268.22669
10492	NA	NA	NA	NA	NA	843.7437343	728.627	9694.3752	12519.65	12129.804	14027.38882	11696.04	10153.37647	17343.60075	11450.292	11405.19364	15835.88571	15460.69875	14825.734
10662	NA	NA	NA	NA	NA	850.7879631	722.087	61093.12625	118338.6276	127534.4091	86937.24194	73452.25125	45501.4826	255514.3309	163594.6875	143885.6686	246825.9965	167684.4633	192383.2665
9503	NA	NA	NA	NA	NA	799.7358653	649.7385	526.8379473	725.0221154	629.0316467	730.0020658	679.2918777	634.5615845	949.0924072	531.1889085	1414.545577	940.1943272	1432.817565	382.1766
6022	NA	NA	NA	NA	NA	648.585572	512.967	4468.63894	5499.543455	8850.03	5680.58	6048	3093.931055	4882.1874	11497.672	5468.20605	3827.015027	6504.502869	5093.937597
7679	NA	NA	NA	NA	NA	717.5813279	612	9109.205063	14961.07706	10988.58367	12071.26286	14283.60533	9955.278824	12565.4517	10733.92941	11952.39375	11119.92773	12621.51619	13301.39
3217	NA	NA	NA	NA	NA	524.3596434	86.454	50636.01277	79838.96646	57829.11165	16990.01415	15110.01385	59054.4604	134844.1346	126726.6977	188175.1257	107978.859	86272.30615	166332.5597
12945	NA	NA	NA	NA	NA	965.8523444	775.804	16768.84235	95711.43263	35465.62639	18713.15941	30216.00533	15711.37944	159659.0778	130357.8323	132652.9228	121884.7703	99284.78025	120329.0152
10062	NA	NA	NA	NA	NA	825.6962508	682.822	47498.08379	42356.32341	63422.37525	50136.24	35000.0975	22196.33544	93291.58072	68499.18718	60896.97235	80416.45935	62994.07294	68909.01665
11348	NA	NA	NA	NA	NA	881.7474648	704.26	19054.94395	30077.481	30583.3341	24750.717	21667.95429	16214.3672	47146.26947	36114.79989	37322.83986	41590.03232	37469.3385	38166.62889
9428	NA	NA	NA	NA	NA	796.7397639	700.303	11791.8588	14776.67264	17763.35412	15783.642	12801.19425	8836.565769	40924.12433	21700.94653	21029.6086	37337.59307	29311.01952	32982.6738
9431	NA	NA	NA	NA	NA	796.7310337	680.214	1524.809908	1372.605	2566.169922	1540.601654	976.8796794	1063.803249	3901.287742	2841.48	1636.585576	3289.671	2836.814545	3755.623169
11257	NA	NA	NA	NA	NA	876.741296	740.394	1693.409326	1591.571555	1448.276758	2077.957389	635.0806	1644.234167	1613.4576	1372.41	1089.243077	2814.86612	1528.858222	1347.166333
11258	NA	NA	NA	NA	NA	876.803664	723.604	84081.2375	166370.785	189645.662	111023.55	92184.884	58511.614	336814.587	250601.4933	217971.4747	289982.1431	226546.5435	255478.1679
11298	NA	NA	NA	NA	NA	878.8188403	732.215	1637.694286	2646.16	2453.897143	1903.022222	58145.41847	13093.01438	7079.296082	4876.047857	5263.719837	7314.795	4493.28	5738.48
12376	NA	NA	NA	NA	NA	931.7653582	700.812	5858.596188	9678.2826	10297.6482	10163.14235	8387.395714	6457.604533	13446.2174	8502.205385	11262.26673	14030.5235	14824.4185	11190.36429
11748	NA	NA	NA	NA	NA	899.9442761	725.178	484.3399523	853.5812378	1006.259381	331.56	645.5332981	373.3052707	1250.255981	699.326875	914.3698	1296.830463	770.9333333	1024.09201
10348	NA	NA	NA	NA	NA	837.5483192	325.642	37141.06538	52022.38089	60523.38857	71446.12957	64228.20425	22566.46154	101654.6654	46987.78333	67319.27171	83711.83867	65685.08363	75819.67087
10672	NA	NA	NA	NA	NA	851.5614784	404.838	17816.12567	21527.50665	24287.22773	13133.94	12948.432	24823.9825	11905.95	18531.86605	15680.22568	14738.58052	13228.35	12104.56667
12826	NA	NA	NA	NA	NA	957.7908061	720.298	8923.445	25873.56471	17690.60333	14149.55273	17505.02606	11469.50841	32171.62571	28272.07945	23655.26335	27946.38	29709.50239	23679.11417
11045	NA	NA	NA	NA	NA	867.7423434	713.7	21217.42333	33582.675	32583.27876	20324.17488	23943.21018	15095.91747	52977.51938	34352.87035	34076.28	44206.79025	37514.11765	37487.52176
12686	NA	NA	NA	NA	NA	949.7250621	644.333	602.080633	258.1717052	598.9606934	346.0198975	531.7173411	344.3135452	450.6934524	525.796461	347.7626587	377.0048273	608.3430009	634.2764948
6414	NA	NA	NA	NA	NA	664.5857241	543.592	2666	7162.657182	15725.56527	18214.34667	11077.82178	5295.372727	30159.62417	7605.731667	12004.9937	3304.44	21894.17333	12948.06154
6423	NA	NA	NA	NA	NA	664.5796317	512.95	7201.929288	10369.89001	13307.82657	15236.51846	14771.07075	7913.72	35709.66017	5583.442549	8409.807692	11881.18077	15919.79443	5140.695
11395	NA	NA	NA	NA	NA	883.7636259	714.33	4068.920455	5380.32	4919.28	3985.385444	4494.862	3467.988417	6534	5530.431111	5338.32	5888.9225	6392.764444	5269.430625
12263	NA	NA	NA	NA	NA	925.7282288	668.63	1961.747692	5027.863043	7745.253286	6997.524111	3645.108857	1999.720462	9010.529	5747.30468	6455.841913	9342.7152	11438.4295	4377.369231
4073	NA	NA	NA	NA	NA	566.5504018	475.143	12960.545	11345.9116	28619.56027	31487.7375	31574.80769	19165.11364	18263.10692	8625.119231	13372.69633	21075.66013	22585.13642	18799.045
11649	NA	NA	NA	NA	NA	895.8522633	720.633	2152.967273	2979.654286	3085.277778	3098.084	1587.0006	2476.619577	9348.77654	5894.252174	4633.3065	6438.96	6440.930222	7109.511111
11650	NA	NA	NA	NA	NA	895.7168528	706.392	17510.00939	21779.33306	23310.70625	19053.67412	16164.12	12794.6	30514.01212	24445.0675	24964.70681	27068.89025	24585.74375	27673.45823
6073	NA	NA	NA	NA	NA	650.6436239	586.207	33351.11092	52217.02477	87671.9974	119954.2013	60086.032	40265.77857	128801.6429	74195.30271	123926.9887	156178.4752	136478.8091	164079.7479
9453	NA	NA	NA	NA	NA	797.6645129	659.802	16358.55375	9185.56665	11856.79631	8678.382353	8233.255263	6300.28125	18836.7025	13103.54258	14236.854	17217.62384	12834.54947	13519.38316
11335	NA	NA	NA	NA	NA	880.8338482	749.9215	1116.4255	4154.698634	2138.09625	2192.134286	1531.2	8274.55875	7093.1025	6338.42375	5252.747143	9209.445143	7788.11	7951.125
12975	NA	NA	NA	NA	NA	967.8604454	767.616	3185.1005	1866.579	8143.461563	309.3762512	1370.192417	590.52	2506.226625	25735.39754	26406.04294	1797.047143	1876.16	1441.44
12546	NA	NA	NA	NA	NA	941.845677	774.865	3653.891583	23415.22941	6583.216421	4575.084381	6341.145263	4114.054353	34025.06667	23640.63529	22922.4292	31396.53089	24298.7075	30945.35294
11747	NA	NA	NA	NA	NA	899.8316328	785.675	7249.81	35611.95333	12449.44199	9582.612	11088.945	8300.10475	55197.57183	39137.2125	40773.42095	49668.13651	50680.04235	47591.78806
10903	NA	NA	NA	NA	NA	861.69709	665.971	987.5421167	1001.31958	1068.357836	990.4391352	1059.108679	570.9332442	1305.326538	1324.95788	1037.387207	1027.698391	1182.249853	1524.144269
11051	NA	NA	NA	NA	NA	867.8218767	700.45	930.0944444	1170.585	511.7659098	1339.142222	893.5917053	773.1871948	3057.75	1593.68	1553.767333	3063.28	1950.08	2640.28
12514	NA	NA	NA	NA	NA	939.8554407	750.151	904.1536667	39737.3225	1873.52	1678.311429	3734.12	2508.994049	5218.161	1930.704	2751.412556	4621.617	4798.208182	3292.03125
11253	NA	NA	NA	NA	NA	876.7153512	678.006	4014.065467	10880.75508	12645.66655	9632.175727	9010.458292	3619.154125	17808.35875	7315.74	11900.38939	9704.755529	15489.75713	10401.84289
13729	NA	NA	NA	NA	NA	1023.947603	755.1895	416.3798726	626.56	182.4717712	486.2278442	626.22	359.055542	2579.374286	864.214375	1037.59552	792.4736364	727.5467529	1081.734741
9999	NA	NA	NA	NA	NA	822.7466894	682.6425	4579.668462	3322.764832	4563.668685	4077.689744	3049.937023	2128.866428	8004.2634	5404.290128	4633.647563	6330.909913	5120.649392	5599.505781
12111	NA	NA	NA	NA	NA	917.7021325	682.6315	4977.67388	7429.799	8357.507368	6452.202545	5043.528522	3119.22	8527.26	7162.669938	5898.811222	7788.890889	10745.1248	6266.37935
12659	NA	NA	NA	NA	NA	947.921924	752	1037.224808	2287.561011	1956.213495	1461.123333	951.520459	741.41	4394.241261	3707.915705	3063.104308	3963.174472	3507.802002	997.92
4713	NA	NA	NA	NA	NA	594.582192	516.455	8829.548571	13373.424	19216.55775	27953.44	22005.02143	10339.32308	32295.24746	14780.601	22290.42877	30882.83154	35450.74286	29420.64769
12856	NA	NA	NA	NA	NA	959.8443984	760.658	2894.789333	16366.30933	6814.798071	4210.59	4355.97	2787.401923	30756.0435	28115.47643	25354.27	26996.1525	21167.5545	28208.1114
11749	NA	NA	NA	NA	NA	899.7964023	748.7125	1456.459517	6477.0392	2784.070416	2356.003418	3829.623529	2069.076666	5782.391309	3799.064502	4073.37225	4897.38	3308.7875	6026.147692
13678	NA	NA	NA	NA	NA	1019.900184	792.696	5344.944	20784.24335	10925.07429	7637.195385	10596.21106	6099.218286	24702.99641	21255.03706	20651.23894	20437.44871	18664.74847	20071.65075
11741	NA	NA	NA	NA	NA	899.7350163	640.0395	196.8724888	225.7538801	356.3522775	225.5054321	251.3585612	244.347168	356.6221848	465.0852748	278.7184623	187.445577	151.4944458	564.59729
10450	NA	NA	NA	NA	NA	841.6703596	682.844	11692.62316	9924.971294	14312.24324	10446.09563	8406.42125	5657.053063	18047.61167	15481.53594	13933.10494	16703.00168	13150.70676	13554.36444
11087	NA	NA	NA	NA	NA	869.702556	704.394	20836.07925	21887.8252	23940.82156	20586.26471	17584.90625	14479.87429	31434.62933	31485.5775	30392.1478	31289.2146	28334.68837	29053.64375
12658	NA	NA	NA	NA	NA	947.8077368	737.2245	643.7102384	2758.577637	1348.342	898.2987305	1699.089857	948.8329609	4369.0725	2613.454556	1827.148462	3734.372381	3033.563077	3016.851091
10701	NA	NA	NA	NA	NA	852.8038088	739.842	14730.39	46252.63687	30148.175	30925.89486	30410.3888	27627.4152	103376.6956	65078.48025	58427.39786	95596.95893	114794.5705	106045.2921
12304	NA	NA	NA	NA	NA	927.7345545	667.5035	1207.422277	1524.12141	541.3717778	1881.412867	1506.420234	1026.354248	2864.458258	1592.169536	2861.043387	2791.270559	2922.760588	1763.685
12716	NA	NA	NA	NA	NA	951.7602131	599.626	929.915	2304.095111	1785.271196	2264.377687	2109.76803	817.8895	1808.992813	1274.176222	1592.091429	2588.600733	1740.986786	1880.232667
8770	NA	NA	NA	NA	NA	766.557472	309.11	13814.392	16046.58	27519.70357	36013.59143	27689.57077	22440.44566	34493.21927	38633.58927	38327.1105	41609.80873	30597.68471	39680.418
12997	NA	NA	NA	NA	NA	969.875741	791.607	1944.78087	1472.785	3888.123429	2881.960667	4306.002857	2697.164308	19566.73516	15454.25	15601.58875	20236.44587	17570.97833	21405.89957
13291	NA	NA	NA	NA	NA	989.9320627	742.4345	1650.035714	7830.746195	3632.953846	2144.433472	3056.383615	1506.821174	12553.76053	7566.925899	7239.064	10332.39882	10639.5942	7802.161063
10074	NA	NA	NA	NA	NA	826.5355405	292.224	19968.48512	33351.54957	30801.14888	28805.13429	63227.58	41513.98571	32237.33188	13083.55461	16346.47467	23782.72614	32021.68	23777.9325
10084	NA	NA	NA	NA	NA	826.542345	277.071	4270.752	5009.687958	6897.957292	7732.105733	8813.949089	4795.973692	9144.315529	4051.750588	5723.592	6667.78	5895.682437	6505.2748
13030	NA	NA	NA	NA	NA	971.7523685	708.493	842.7498125	7423.393324	2229.334857	1021.475077	1694.88	948.5178889	3440.594118	2372.272615	2290.680692	3558.612571	2826.429412	2398.9875
12313	NA	NA	NA	NA	NA	927.8374334	782.09	1638.56	4372.557143	1595.653353	3243.824256	2091.501111	1399.151	5271.8	4046.7271	5327.31129	6992.491692	3751.283769	2385.526
12906	NA	NA	NA	NA	NA	963.6885992	643.621	455.0751439	378.8067755	464.7272727	605.6959004	401.2866908	615.5191895	532.5482517	409.004425	646.446446	555.6816755	696.9125336	656.8076429
13000	NA	NA	NA	NA	NA	969.7897589	712.366	1414.270673	2490.27405	1936.93895	1933.375014	2338.62336	1520.690033	2808.364449	1479.023571	1975.135294	2183.190262	2763.548304	2001.000316
8482	NA	NA	NA	NA	NA	753.5623556	436.482	115875.5469	198574	140773.4	138259.2214	145297.7757	89294.54839	259229.5532	172727.0463	190510.64	232304.9365	215117.8799	210889.6347
8478	NA	NA	NA	NA	NA	753.5748777	401.1975	68329.58	75150.4875	98702.775	110321.605	95756.59315	15720.21	66237.1159	69482.15308	26822.7045	31528.61938	24917.67	90181.82654
8881	NA	NA	NA	NA	NA	771.6280341	639.923	4620.698182	4489.76655	6585.137329	6290.3386	7780.344	4404.1842	2989.423832	2056.782471	2556.852875	2589.35896	1903.813333	2377.213333
13189	NA	NA	NA	NA	NA	981.7899078	709.107	1354.0478	3880.5795	4606.288271	3547.944774	4759.077514	2332.247667	5706.435652	3863.6367	4533.742615	5788.665536	7950.269935	3454.612571
11736	NA	NA	NA	NA	NA	899.7386468	723.789	7726.116526	9383.5834	8912.6505	8231.516667	6349.038389	5737.237778	11254.35392	10652.85221	10605.05794	10779.04872	9536.572426	9924.204238
12540	NA	NA	NA	NA	NA	941.7600601	693.359	1119.866308	1313.147778	1603.296154	1460.672308	1517.986084	1168.453544	3124.841042	1124.576108	2171.26625	2414.916	2676.336158	1808.58819
12231	NA	NA	NA	NA	NA	923.8077533	740.752	1381.212	4740.312	2998.8	2849.690625	3794.782105	3003.711625	8154.3537	4691.4425	4819.5	11046.81633	6225.537222	10257.09422
11476	NA	NA	NA	NA	NA	887.7475973	710.847	9907.17525	33569.55995	17554.67	12528.1432	20559.44	12700.4914	34027.81667	22074.82131	23091.83047	28563.92081	27586.24	23261.45783
11478	NA	NA	NA	NA	NA	887.7678387	684.146	1434.725091	5027.6	3733.585	3395.04	1214.615714	1958.8535	15109.03125	10299.8718	9852.6382	11970.62831	9252.32	12988.6512
12879	NA	NA	NA	NA	NA	961.8989	775.719	3579.017538	26716.06808	7466.169643	4466.945538	6599.861429	3337.49325	42251.46286	34129.676	30538.99829	37761.07279	28557.18077	40873.10286
11519	NA	NA	NA	NA	NA	889.6854924	655.314	2028.159	4653.48	3616.768867	3699.624	4496.059773	2439.6	6928.317296	5015.777867	3798.2046	6620.017846	5085.567	4837.551733
12274	NA	NA	NA	NA	NA	925.8467571	785.96	6277.220588	23876.51922	12247.91683	8656.946687	9111.312	6504.628667	34059.114	713.68	28610.19053	31673.91333	30034.60358	29884.25554
12276	NA	NA	NA	NA	NA	925.8849191	740.998	308.3908285	5788.042	157.8609009	388.3599091	441.849375	180.7752502	1197.625	792.4015385	5627.988	537.624	755.1563636	907.8714286
12039	NA	NA	NA	NA	NA	913.7629197	714.128	7440.401861	7868.08	4629.237	5990.819333	7337.979	5253.820929	18656.39083	14128.89275	14026.173	7862.081538	8050.165	1425.96
13954	NA	NA	NA	NA	NA	1047.931807	807.814	1354.05	6965.529375	2441.3948	1826.91	2754.072	1540.732941	7554.273529	6865.302857	6088.0456	8029.570053	6518.230588	7880.158
12765	NA	NA	NA	NA	NA	953.7945302	760.036	4163.551778	14654.64	5977.9225	4702.8025	4845.885714	2654.176	19464.06	17886.13875	17806.88182	16442.3415	13436.72	16006.2955
13352	NA	NA	NA	NA	NA	993.8762851	776.875	3220.777182	12724.07718	7364.669453	3817.228571	6816.444	3198.826842	15344.75111	12689.47622	12629.76055	13992.957	11905.24111	12495.6
13651	NA	NA	NA	NA	NA	1017.884039	778.6655	2317.005778	7799.984944	4794.60345	3241.108579	5066.093333	3646.2	7972.99875	6169.987353	7261.411765	8065.1925	6544.531765	7120.363
13379	NA	NA	NA	NA	NA	995.8914079	792.0445	2687.179688	17406.86475	5618.91815	4084.6637	5463.259059	2681.468375	18747.72911	612.2841429	15265.59071	17848.94599	13891.74188	19275.02047
13700	NA	NA	NA	NA	NA	1021.906875	792.459	2052.887053	6323.146179	3322.782158	2331.641053	3370.330636	1138.207636	7232.479375	5969.765	6481.597235	490.1	5685.632333	6104.417647
12798	NA	NA	NA	NA	NA	955.797786	759.537	9569.027586	5209.6	3965.683218	1406.24	8096.645833	3749.164359	8449.953979	6521.269531	6065.115	4981.307692	5537.515024	7299.473521
13707	NA	NA	NA	NA	NA	1021.915532	807.798	3658.166667	29599.94308	7610.947444	4296.621667	7689.408	4335.403105	23411.17206	21508.55859	21501.52741	32436.70016	20124.39412	26685.68241
2269	NA	NA	NA	NA	NA	452.2768686	49.0165	4396.342332	4991.37625	5462.730296	8436.582308	7412.5452	8022.74265	1109.2128	6732.188333	7798.485032	5436.62133	5795.778083	4818.933636
9852	NA	NA	NA	NA	NA	816.5750713	298.182	9164.90975	9929.983333	3146.328889	11354.99844	8282.467143	4815.459828	18619.06099	8857.973438	12915.37452	17755.10285	13573.63649	14023.93277
10131	NA	NA	NA	NA	NA	829.5492804	438.3165	4358.48	1322.096	4539.602705	2189.376	1960.474286	6100.109826	3208.219282	2396.82	2726.32175	4748.099792	3051.28	2399.607
13101	NA	NA	NA	NA	NA	975.87244	790.859	1975.446238	5305.43	2697.876316	2182.11	2949.87	1613.9234	7888.89395	4557.647059	6478.25464	6952.292222	7888.040271	6592.480667
10639	NA	NA	NA	NA	NA	849.6568171	475.226	4581.173401	11001.9722	8660.963	6069.99	6913.073201	3326.88	21860.50125	4353.424521	11345.22666	13257.894	9358.581	14028.3425
7957	NA	NA	NA	NA	NA	729.5071891	517.324	2456.372857	3565.542358	3182	4914.02594	3994.266667	1631.766	1450.476456	898.145752	952.8083496	2135.342352	1492.697177	1636.599532
13190	NA	NA	NA	NA	NA	981.8832475	799.023	2203.543868	5274.73425	1795.811667	1331.27875	2445.544263	1604.575	5746.714286	3531.827	3660.522667	6683.668053	4633.945714	5534.767059
13973	NA	NA	NA	NA	NA	1049.947881	823.525	1185.0904	7730.635294	1997.516813	1519.277778	1641.970412	1089.514286	13497.51073	7512.627563	7730.9302	8401.217143	7152.991733	8717.456937
13992	NA	NA	NA	NA	NA	1051.954517	824.193	429.7916412	2259.599875	746.3600769	572.0480804	516.5484444	598.926062	2849.2225	2370.577808	2093.498105	2408.947333	1922.23	2799.768857
13348	NA	NA	NA	NA	NA	993.7576547	725.178	770.0329102	1409.921474	992.7926679	1549.564457	901.1689735	750.7246791	2090.635441	1575.245344	1285.01	2334.768538	1640.1828	1265.689719
12322	NA	NA	NA	NA	NA	928.7755501	627.075	1046.498358	2704.330097	2326.112273	2375.438966	1372.34825	1333.619805	1969.906128	1263.231878	1611.97061	1699.918109	1740.185136	2491.896615
10703	NA	NA	NA	NA	NA	852.6835399	557.593	53509.544	90150.32968	86270.32526	88691.316	58488.35589	41390.327	91798.36906	72213.62526	81718.49368	77286.97872	80539.95084	94202.743
12168	NA	NA	NA	NA	NA	920.7101168	536.4405	6213.085876	11636.55369	10620.16031	11421.945	12018.483	6293.28685	8116.6145	4651.549288	6117.482338	8528.398313	8026.647	8156.133769
11079	NA	NA	NA	NA	NA	868.6699348	534.018	15434.796	32685.5955	24217.91132	22291.55656	21050.12395	13867.84474	41077.74271	24950.27817	26703.3039	28201.36	26893.66633	28721.56485
11023	NA	NA	NA	NA	NA	866.662014	533.8855	62225.24	177557.5067	103224.4019	97749.68086	103067.7447	56102.852	148772.5697	99202.344	120314.508	126437.5985	107049.2414	133833.0906
11299	NA	NA	NA	NA	NA	878.6996497	525.918	5948.045714	28313.444	12093.86	11715.09356	9589.644978	4987.072941	25784.23235	14286.94712	17858.5675	20561.61033	21065.39629	21977.7405
10159	NA	NA	NA	NA	NA	830.6648645	512.109	18420.27429	50555.24378	38108.94857	34721.7762	40964.43477	24263.67829	96884.63664	31379.48238	42740.36019	45620.19	51427.50136	56459.72604
11762	NA	NA	NA	NA	NA	900.6550941	508.6145	3782.775936	3794.337577	4477.5	5039.431545	4156.709943	1675.344	4783.59938	4061.557216	3873.298239	4200.003333	699.27	4463.558502
10961	NA	NA	NA	NA	NA	864.6469311	497.252	144702.1082	244644.997	187658.6205	198000.2186	175577.6595	108306.72	259860.39	243103.5089	254631.4839	260364.221	220607.7455	250160.2229
11295	NA	NA	NA	NA	NA	878.6442042	493.5605	11789.9477	13506.38472	12414.39637	17205.33333	12537.98	15038.20313	2614.6518	13199.28	11783.82261	11045.433	7193.04	12786.78786
11763	NA	NA	NA	NA	NA	900.7812092	492.017	1552.243698	1751.590778	2841.173279	3054.438086	1520.431305	1001.84436	2178.063375	1926.009165	2613.965714	3696.602625	2396.82	2151.402191
9765	NA	NA	NA	NA	NA	812.5961514	483.12	49617.15188	5828.592	56493.46831	59014.82379	48197.44601	36387.50729	56051.77065	56563.49944	55471.53709	52004.35843	51164.63471	56668.32627
11584	NA	NA	NA	NA	NA	892.6075485	475.623	2759.106334	8727.194947	1532.736	14984.08878	9917.067273	4309.238692	5824.032	6273.597	11787.70433	8514.858273	6935.074722	8200.045714
11542	NA	NA	NA	NA	NA	890.6644222	473.9535	14273.78654	22136.34579	21369.49087	21505.46991	30042.13333	12388.47685	20646.1271	11545.36875	13902.23953	20594.49224	19845.454	16219.56475
10223	NA	NA	NA	NA	NA	832.7000707	471.573	3968.240714	3592.173846	8917.8105	9890.80125	6782.24	2229.993333	7054.83	3803.78	4585.79	5924.973167	8099.981429	3730.728
10916	NA	NA	NA	NA	NA	862.6304675	468.021	59421.054	97395.56837	63095.55909	63265.80641	65564.92821	49023.33176	119099.1927	81139.33735	113198.7137	121871.3078	102181.2551	114977.1672
11586	NA	NA	NA	NA	NA	892.6767368	460.184	5200.905255	7210.25293	7118.995998	7615.269034	9834.265503	5012.72157	9209.359664	5717.460609	5606.769029	9522.588524	9017.828146	9026.476008
10370	NA	NA	NA	NA	NA	838.6264794	459.4035	111163.4169	174831.0886	113191.9613	112224.8076	111342.2147	68252.95454	172212.4779	126563.7874	135675.352	164405.7211	164166.2138	160003.9232
9844	NA	NA	NA	NA	NA	816.6408442	457.567	633975.8099	724330.842	623607.0201	648766.0149	452654.9085	275668.1621	1134449.96	927006.6054	1019726.607	958384.5729	917548.128	1130989.68
10111	NA	NA	NA	NA	NA	828.5818602	452.8315	13753.87418	14000.83385	8087.35275	13541.70794	16565.96978	19221.59255	11665.0204	11338.6414	12995.13206	8977.819833	9466.56	14882.48003
10919	NA	NA	NA	NA	NA	862.594481	445.5335	9057.390529	35815.96105	22956.88307	10895.34	31460.0065	4298.49875	30845.44279	8065.08	23811.11556	29016.49072	27523.28993	27683.02194
10611	NA	NA	NA	NA	NA	848.65255	445.4825	18840.94176	32204.05391	23353.30208	24619.36688	28735.12848	16238.57623	36189.82001	24944.38354	28011.82224	32008.39645	8281.5936	21594.30975
10863	NA	NA	NA	NA	NA	860.6150082	432.219	30953.12	37086.37085	25986.58462	24871.06615	32942.13738	33581.07064	32335.48929	37052.60229	32260.32	38457.8685	14550.96936	30433.18131
10656	NA	NA	NA	NA	NA	850.5799136	422.731	16208.27524	7192.18	15759.75004	13607.49665	18371.95429	15042.26	17540.13304	13297.32	20335.13582	10120.88	14831.6057	19583.15429
10363	NA	NA	NA	NA	NA	838.6258503	415.825	56826.07692	170946.6684	99491.1768	71756.32097	111653.8369	77478.49167	103922.37	108340.4879	133509.5732	171928.26	95400.28117	170700.8828
10651	NA	NA	NA	NA	NA	850.5565686	405.651	35612.01921	25322.75365	29123.61289	25191.46968	24402.42333	36427.67438	26887.35122	32264.17967	27749.00774	27507.30647	30962.85338	20684.81438
10866	NA	NA	NA	NA	NA	860.6175583	402.006	23721.2085	46456.23419	31360.72507	32771.66176	34750.65748	29430.39647	59054.27594	36569.0644	48423.61527	54237.32494	53169.41194	52673.35529
10271	NA	NA	NA	NA	NA	834.6008465	399.416	111678.7568	195121.2506	148551.4875	142336.2387	197197.9073	143766.2	169716.7487	90882.51412	105001.9441	160156.7605	159107.8479	128101.2469
10202	NA	NA	NA	NA	NA	832.5832478	389.995	167039.2738	278730.318	213901.7323	203076.2795	212344.9125	288880.0628	175940.635	155932.0062	163946.4806	183436.3106	237005.8162	162102.6976
10868	NA	NA	NA	NA	NA	860.6175647	385.327	29176.81944	23466.04641	38234.872	36980.61747	117604.2793	33349.94	45590.90684	23104.76	24206.66404	36685.13333	54653.75423	25442.64208
10266	NA	NA	NA	NA	NA	834.6005662	384.739	211603.0897	308531.8567	282093.2079	276970.8817	317990.1094	219018.3906	389594.0573	250579.1194	305603.9935	379777.2065	356078.08	339266.9196
10781	NA	NA	NA	NA	NA	856.583908	371.9455	84410.72	67930.414	82721.91667	84052.46513	96656.14581	98909.532	73870.83	68769.9	78078.20293	85195.62	82550.5838	65488.895
10267	NA	NA	NA	NA	NA	834.60147	371.662	784646.8	738347.7781	1101097.798	1192462.722	1456589.422	895516.5541	1055604.93	601811.66	744881.24	980063.7	1063911.814	884262.0053
8114	NA	NA	NA	NA	NA	736.5858157	371.375	21819.28559	25909.3182	32484.09257	35858.52279	33913.73963	20981.95783	28223.9055	27939.41497	1100.55	30782.75861	32412.46392	36301.49076
10221	NA	NA	NA	NA	NA	832.5771435	369.952	38578.68106	39907.18168	1314.778889	58052.7774	46161.03708	43731.87098	39193.22519	33820.33948	33869.9217	36726.5768	40719.66064	33201.61406
9473	NA	NA	NA	NA	NA	798.5318989	369.5435	17873.38	7679.208889	11822.42574	16964.45521	5953.41	8922.413822	7491.327627	13963.44382	10155.9239	5504.456512	7276.68	6161.117784
8108	NA	NA	NA	NA	NA	736.5649527	358.416	59504.55477	50091.33255	66482.57819	72551.20213	3502.709	48187.61561	66388.94096	48480.14662	52624.61195	51699.7165	53621.2763	58944.47698
8539	NA	NA	NA	NA	NA	756.5439023	357.137	514542.1357	475565.3434	619862.607	622076.9097	704346.9833	491994.8053	557749.0981	392470.6486	434008.6084	542301.156	40732.416	474910.2755
9950	NA	NA	NA	NA	NA	820.5865572	347.6465	34875.90689	24413.68	26622.75273	35963.70292	61826.478	32913.02045	33008.1355	63610.82499	22233.58	25093.77818	71436.00386	23758.42827
10821	NA	NA	NA	NA	NA	858.6008002	345.9845	22694.54	23107.34	24214.85667	23977.73982	64609.731	54673.6545	24909.77292	2668.58	17675.11031	21529.56665	23740.29456	2179.24
10000	NA	NA	NA	NA	NA	822.584805	345.884	1460.12	6848.457353	13080.21148	18685.90167	21618.37731	21458.81805	16118.06725	9287.7215	9374	14180.31231	12204.5607	20007.46125
10785	NA	NA	NA	NA	NA	856.5688956	338.213	850.3422	22901.1805	43077.03335	52877.55688	55800.24	49434.79029	43975.48388	42793.92975	48990.36895	43215.29913	40408.82	40283.26
10822	NA	NA	NA	NA	NA	858.5871709	324.4035	11960.6131	10449.1324	21172.02353	21682.02547	44923.40425	16693.12143	17829.60493	11742.975	15182.55869	16485.1144	18862.12941	17514.48723
10780	NA	NA	NA	NA	NA	856.5819777	324.323	73299.23421	46498.69412	87203.285	103338.0661	153577.6954	79938.5345	92220.86	57982.10067	80135.19526	77855.12062	68613.91613	69022.45025
9558	NA	NA	NA	NA	NA	802.5355865	314.303	89115.32313	85710.82007	109115.4212	141751.61	150831.1	94107.39	101826.7133	71145.35373	92257.6825	96300.925	104964.5645	105203.0813
10867	NA	NA	NA	NA	NA	860.6104696	300.152	4984.337778	4758.304	5985.287491	6231.446867	5312.219009	3212.624931	9514.260333	7440.852667	10055.66467	10075.33286	8943.807774	7716.1755
9556	NA	NA	NA	NA	NA	802.5346818	299.858	29629.08	115669.2009	45529.22059	41078.47647	92392.31065	61820.81665	46584.86741	22084.07667	31031.39706	42202.35412	45990.882	38505.12088
10205	NA	NA	NA	NA	NA	832.5707587	296.475	18406.07364	21434.868	43636.36912	50871.25246	140669.6265	47692.1483	91725.032	28574.46073	41507.35377	52002.6813	67226.63053	40567.27188
9549	NA	NA	NA	NA	NA	802.5237004	280.301	11094.33025	9176.28712	20094.26077	30230.64332	30204.7872	18536.805	21354.24348	11054.6241	16433.62253	21144.725	17457.28238	19899.3875
10871	NA	NA	NA	NA	NA	860.5390957	276.604	659.3073975	759.2427979	1152.779142	1378.491907	493.5763636	971.3851379	1355.833521	516.5785004	792.1484222	1270.887942	869.4675459	827.1894287
6979	NA	NA	NA	NA	NA	688.4791756	53.318	33880.18157	28778.29828	34013.75668	20024.05538	28935.86882	49275.88706	39988.45288	34133.09175	34719.69918	28689.27586	41586.87232	30592.2552
11437	NA	NA	NA	NA	NA	885.7680473	770.4515	4751.630769	10260.805	2096.556167	5450.784545	7393.78775	4911.946364	15244.28691	13461.82182	13947.76717	13841.231	13077.5935	15987.26462
7561	NA	NA	NA	NA	NA	712.4943919	301.24	8179.37647	5306.115556	10492.87059	10542.35682	12685.61119	6743.643882	8991.522	18667.33063	9013.2	8068.896	9303.07	12029.41991
10184	NA	NA	NA	NA	NA	831.6680868	655.1765	788.4432449	904.69125	808.0911	1170.62625	956.991	338.0488586	1656.854222	965.2628571	1397.6	1764.465455	1276.644167	1650.881333
9918	NA	NA	NA	NA	NA	819.5981589	422.7095	40540.47257	91595.59596	62552.4262	66959.75538	78375.81125	31500.08	125907.5709	102105.0727	86033.63925	93136.33031	125638.3337	112934.8938
12311	NA	NA	NA	NA	NA	927.7705747	742.441	4152.537826	9149.698889	5462.288151	4862.916	4900.921684	3880.916824	11442.12793	9849.198812	9981.36405	10167.03162	9491.105167	8722.382643
10575	NA	NA	NA	NA	NA	846.6268852	444.3175	16550.35084	24130.35309	17827.57456	17794.78207	21951.73235	13372.50091	18959.68692	15457.61403	19210.41901	19492.65769	22003.49698	16936.27906
7346	NA	NA	NA	NA	NA	703.5023081	548.892	6332.18	6950.165556	7734.5	6272.788125	5352.857143	3488.440429	7024.665	4451.572875	5669.60875	7220.416667	5901.32	7361.6
8483	NA	NA	NA	NA	NA	753.5635205	333.4115	2055.793457	9807.259	10022.703	9809.16	17874.24	2972.406311	13514.9	7768.473699	6516.4242	14697.56618	9591.58	13887.44981
8522	NA	NA	NA	NA	NA	755.6052253	418.4125	15577.202	12308.22571	17460.99897	17980.67927	17758.54471	19180.51067	6172.8104	10258.37952	8763.840182	13102.8576	12436.72105	9679.936
8519	NA	NA	NA	NA	NA	755.5958066	398.547	10420.62	7599.744	15069.68833	8544.117603	8454.376697	11521.42	8138.2284	8605.16	9566.9575	11791.40667	10941.88667	10793.47
2452	NA	NA	NA	NA	NA	468.309068	66.258	12163.36765	14529.21053	14716.40868	20654.60283	20325.63522	11885.273	21014.9619	17347.474	28513.62667	20301.88286	13532.66865	18925.97709
14191	NA	NA	NA	NA	NA	1079.983465	840.678	172.4840851	1267.532	419.4164836	238.0884547	415.4275927	192.0114667	1001.889	584.0195455	1173.1115	1134.3552	849.7548387	1729.098349
7353	NA	NA	NA	NA	NA	703.582818	512.4455	6981.484154	4541.016	10476.62592	6821.6361	5267.5	4635.1916	7103.445688	3792.227273	4963.355455	6693.590083	4127.6725	5262.682
8750	NA	NA	NA	NA	NA	765.6012669	406.872	19334.13662	11673.277	21540.16927	20169.26936	23698.92857	19633.8455	22712.22	17335.778	20231.05554	22912.48857	23153.31	20031.06538
2862	NA	NA	NA	NA	NA	502.2922418	72.045	9121.16	20329.08667	9029.653636	13913.48	28055.56	17925.23571	18938.39894	15015.1641	21197.77988	15887.65999	8810.448667	19865.00494
7456	NA	NA	NA	NA	NA	707.5027984	472.826	5878.218	5660.006667	7495.597778	7012.384167	5671.715	2375.438	10305.15	35578.23919	6416.8	27376.8	6095.15	7057.763231
11733	NA	NA	NA	NA	NA	899.725279	456.7125	8652.760714	10920.28235	8078.646154	10914.83247	9573.6378	3704.02	14080.11938	10461.089	12009.84615	15101.27357	13147.82318	15131.39824
9664	NA	NA	NA	NA	NA	807.6911933	556.598	668.0040826	1398.573947	1703.550985	3389.75	1187.641144	2539.404	1471.014286	1057.037143	1817.134286	2324.255	3042.88	2381.132417
9134	NA	NA	NA	NA	NA	783.6082779	460.789	32242.0745	29375.02	25984.04	32537.882	28025.54408	29557.1505	27485.0025	23796.91733	26882.88141	31966.1525	23630.6055	27133.70333
9139	NA	NA	NA	NA	NA	783.6271787	447.374	8591.893333	15170.62481	11354.18167	12141.26286	19255.3125	9776.23	13729.98	11704.45842	13772.54485	15355.29773	12993.93455	14383
7688	NA	NA	NA	NA	NA	717.5617523	351.1305	156465.6493	239745.1779	192452.3058	200264.6837	190055.8816	136811.42	250416.1824	202347.5598	213231.7633	226081.0611	188543.4605	233819.9561
8787	NA	NA	NA	NA	NA	767.5432256	395.146	260140.54	356360.0358	368349.18	357248.9395	480100.2685	328262.7358	330519.3443	183741.8338	64268.82655	305185.7727	296607.564	281215.3044
12545	NA	NA	NA	NA	NA	941.8341786	803.444	959.4758019	6881.915727	3071.106667	2507.656	3140.518923	1941.455143	9068.305833	7063.567636	7091.92	8309.533154	7416.665455	8108.372308
9393	NA	NA	NA	NA	NA	795.6099044	411.503	71363.07692	137871.384	82102.416	79251.40606	108773.3497	85014.30143	112397.91	79300.97607	88286.41571	106500.5393	110496.96	109604.291
9392	NA	NA	NA	NA	NA	795.5994982	390.3055	133120.7515	121071.4956	153013.476	143115.9093	143149.3889	145054.6249	133603.8311	150728.7731	143576.67	132248.712	145159.938	117394.9426
6672	NA	NA	NA	NA	NA	675.5432631	288.512	100095.3859	126168.0919	223032.1125	281422.84	235570.7055	91088.76563	227962.3482	100226.1069	139389.7213	178598.8594	164991.5035	172442.0003
10904	NA	NA	NA	NA	NA	861.647022	479.462	4174.881973	8001.325883	5659.591551	5093.489602	4015.969734	2698.825348	2279.2575	4243.78512	7051.286133	7093.059167	4586.604545	11196.98342
10673	NA	NA	NA	NA	NA	851.6421895	499.285	28876.08	43407.062	75938.84561	42086.13246	69249.20087	27963.725	50377.58333	34864.13944	61271.3695	39660.49547	44942.53957	30334.78
10458	NA	NA	NA	NA	NA	841.7067844	545.485	6761.908835	9544.41765	13151.41953	12001.76132	9390.463487	5684.517463	14215.52032	11476.15242	13919.13217	19310.06733	20175.40939	24917.53333
10457	NA	NA	NA	NA	NA	841.6454857	497.01	15308.04574	1420.872	21629.09815	14310.4	22752.32053	15755.16895	36230.74027	24809.09639	62835.04788	31903.80208	29078.46964	73713.52147
13564	NA	NA	NA	NA	NA	1009.934597	750.104	282.6083097	968.8416667	759.68625	436.7674072	1272.290182	671.5715556	1016.17125	594.4202271	874.1785714	756.8181818	765.585	1441.529375
9400	NA	NA	NA	NA	NA	795.5906797	470.15	23406.45996	42253.4859	28824.96608	42503.6364	12194.146	15987.88	55757.17644	62048.51468	51561.5671	59190.31988	36315.91486	60973.37616
10502	NA	NA	NA	NA	NA	843.668143	496.754	203478.4488	349318.6789	326714.9091	361343.9844	266918.1288	117342.7	1564.34	375947.3636	468085.4797	478797.7211	425241.0938	532803.9459
7964	NA	NA	NA	NA	NA	729.5898882	356.2825	71521.30765	111134.0213	76446.04041	56415.72494	163721.384	105227.562	77598.98	29564.8923	61751.98575	68316.97768	71770.80643	79159.33208
9309	NA	NA	NA	NA	NA	791.5403515	426.165	57541.57907	63483.66	74497.00233	62037.59091	85688.00308	69190.44	48609.18191	40577.51429	40698.97059	51916.0422	41799.62067	42779.64
6382	NA	NA	NA	NA	NA	663.452679	507.779	8735.615894	8290.863967	11900.07975	17137.90951	9354.529865	11206.42645	10676.68875	27756.53518	20181.31974	12318.25846	10509.41382	16187.8246
9441	NA	NA	NA	NA	NA	797.5895703	459.066	72291.13294	93431.17125	95322.28875	86098.94269	105767.5003	66990.77723	111637.1778	61510.64235	70830.225	125515.264	90585.63562	73493.5938
9448	NA	NA	NA	NA	NA	797.625745	427.3555	166977.3581	359301.0929	477884.9877	198516.6394	256567.4187	132366.1385	49389.9	357733.8935	147516.6367	334079.881	205078.9539	45840.3
8556	NA	NA	NA	NA	NA	757.5943879	384.918	17874.47529	52731.41605	26206.76356	19085.86909	43822.14667	14355.315	6174.39	27494.23726	20292.92782	26843.10709	26066.72333	23962.46667
9500	NA	NA	NA	NA	NA	799.6695378	472.085	123202.5717	147487.9986	234581.9537	263742.08	214005.024	88699.38667	324911.07	141937.7727	204944.3792	242045.027	286877.34	248802.3327
10356	NA	NA	NA	NA	NA	837.6984946	556.526	7138.770002	18998.49313	14465.62503	13003.72589	7911.126335	7662.496512	42081.606	43504.74273	52384.10067	60413.472	58968.84394	66418.15538
10350	NA	NA	NA	NA	NA	837.6837715	531.184	555651.3925	779963.8288	1008312.835	1209187.464	620667.5246	527519.6607	958205.6912	907666.3906	967198.6941	1253768.245	1106192.522	1185775.969
10354	NA	NA	NA	NA	NA	837.6740243	490.97	141025.9759	111089.1627	343296.9878	322372.4605	134247.72	110427.6607	112300.5502	152845.22	177124.4771	174777.4231	156237.2865	155346.96
10239	NA	NA	NA	NA	NA	833.6517814	459.3515	261390.7139	167756.8297	273834.5319	274998.1	265391.7493	219181.7801	167028.4194	128728.7939	141077.199	159318.6003	175043.6068	156226.7068
6393	NA	NA	NA	NA	NA	663.4541945	482.375	67926.631	61216.527	120613.9849	476470.9332	182230.9231	97860.27224	187841.4814	247530.9855	172675.5061	415288.0106	213109.7004	420501.438
9750	NA	NA	NA	NA	NA	811.6694688	455.871	1146837.461	724434.2917	1509029.415	1712012.667	1438834.925	839164.78	1506467.575	721634.3274	963238.7692	1161676.871	1335030.069	1095322.695
10309	NA	NA	NA	NA	NA	835.666046	473.975	16813.34993	29352.66725	1056.199	20579.69863	26236.5531	13236.366	40115.25	29207.33197	35009.25065	39003.02745	35603.97824	36150.40029
10301	NA	NA	NA	NA	NA	835.658251	459.916	48947.46169	31348.24253	44820.90658	47612.09595	50912.324	1146.408	35036.7468	25058.61652	54774.5551	33221.21535	32507.27009	24600.69569
9794	NA	NA	NA	NA	NA	813.6211055	447.036	62741.03019	85942.03763	90152.5275	93216.61387	93182.4775	116656.42	123188.732	73862.82	89549.24412	98478.06303	113702.8705	105647.7263
9832	NA	NA	NA	NA	NA	815.7018595	531.152	484694.2144	893898.225	1470411.872	2092033.446	692821.0358	424382.4806	1453058.468	1082584.986	1557957.551	2170548.54	2114515.006	2466370.405
9708	NA	NA	NA	NA	NA	809.6635389	475.528	10657.43687	24805.94893	15459.90385	21898.4972	14625.60526	10901.43555	26352.3892	19176.0567	46270.05516	25039.58825	14197.54828	29397.33398
9795	NA	NA	NA	NA	NA	813.6864866	491.141	2628906.488	2510158.299	4423260.585	5038869	3166317.9	1531084.882	5121523.872	3073179.9	3830848.212	3897359.672	4191039.888	4159931.8
9143	NA	NA	NA	NA	NA	783.5725223	406.401	499010.6684	458698.9941	422711.9031	392391.735	421039.6667	513858.7615	407662.0563	462037.9902	449283.735	426942.0935	469577.6135	437145.0675
9145	NA	NA	NA	NA	NA	783.6856655	379.268	2614.670231	4077.662632	4640.633972	3597.040934	4235.940569	51880.36	7013.228319	2617.612847	3276.382813	4164.536133	4816.044447	3289.400289
13512	NA	NA	NA	NA	NA	1005.792745	885.637	1958.583579	1967.508529	1553.390733	1258.902326	1592.992933	1707.038667	1539.098467	1712.236842	1923.48	1611.453938	2028.0582	1382.4
6395	NA	NA	NA	NA	NA	663.627513	806.8915	321.9748439	2525.794609	258.9404064	306.3219727	801.0347692	573.3	3026.65025	2488.150105	2302.430778	3830.764931	3221.367059	4818.692211
9707	NA	NA	NA	NA	NA	809.6675097	715.845	44843.30735	41660.31902	40613.9007	40380.39487	37326.63919	100252.0816	32928.04006	38261.42885	33795.59898	41596.25959	36017.12128	35460.78538
9706	NA	NA	NA	NA	NA	809.6674653	696.3385	199170.049	175811.7201	186522.2797	183861.0202	190498.5428	210963.0787	172928.8838	211474.8835	183923.172	206682.3944	204427.603	178703.7204
7505	NA	NA	NA	NA	NA	709.5338246	673.074	588.1757143	814.8342857	1216.403846	2199.675917	1543.2656	619.94	512.5758778	493.2994496	502.0467529	253.2483465	571.3295471	249.115989
7013	NA	NA	NA	NA	NA	689.6364029	640.1575	13163.39446	25963.79508	18904.38122	20133.98533	18820.8198	11322.81494	19472.21059	11530.0825	15770.04848	15826.368	18230.46444	19570.17706
8007	NA	NA	NA	NA	NA	731.6438403	640.145	6710.937471	16677.19894	9369.277625	9185.398235	12746.957	7728.279444	8576.578824	5234.92875	6927.424	7139.984615	6709.394	8890.732941
11479	NA	NA	NA	NA	NA	887.6904965	623.686	12661.05357	51125.82857	29498.83286	18460.79262	22330.68785	9430.103077	15452.90223	6357.47878	11830.02273	7313.307273	13534.90855	8539.896417
8526	NA	NA	NA	NA	NA	755.6197547	621.024	1082.554253	740.1574358	637.1527274	496.7384556	1082.258763	611.5966797	873.0072403	425.9675598	471.752	472.9866943	283.7032819	499.9442749
6387	NA	NA	NA	NA	NA	663.6272928	616.285	7792.748667	10071.11178	13297.31394	15480.34471	10803.30222	4006.449889	11110.32676	5459.37716	7801.084923	8989.695	6920.475	1085.673667
7963	NA	NA	NA	NA	NA	729.629668	613.0975	9846.068799	13033.05584	14510.17851	14427.57967	16406.25053	8474.440384	9501.315308	6236.112695	7920.844519	9993.467537	8158.203929	9825.152996
7631	NA	NA	NA	NA	NA	715.5864545	605.822	1894.975	4569.603471	3605.36	3743.12	4883.63	3012.069333	3572.461667	2427.310571	2581.435077	2378.64	1913.7825	2761.737333
7965	NA	NA	NA	NA	NA	729.617417	597.135	1310.16	4226.921111	2910.887009	2669.544429	2796.880669	2055.388	6656.2155	4900.4606	5592.364615	5791.146667	5056.44	5691.142727
7920	NA	NA	NA	NA	NA	727.5846239	592.757	0	190.3769463	664.829567	437.7404938	0	238.4480209	0	164.1222382	344.8148804	18885.39733	457.9143982	0
6615	NA	NA	NA	NA	NA	673.6102679	587.0035	112431.3155	144011.8453	193202.1938	247339.0633	144967.6978	137865.468	322102.2672	216268.704	277713.2061	310181.4339	321798.892	328433.496
7010	NA	NA	NA	NA	NA	689.5968829	586.3165	9704.068	9542.2598	17885.25345	15750.66923	9459.645	15640.10878	18129.12246	13514.88236	20966.982	18297.44525	18818.07667	15753.68
8004	NA	NA	NA	NA	NA	731.5894577	586.295	653.7801666	4081.314286	1021.1715	2721.793238	1134.025275	920.0855556	3920.745154	1628.638083	1426.2895	2647.09825	2297.575	3131.870486
7968	NA	NA	NA	NA	NA	729.5485643	577.236	1338.97	1638.923828	1921.44875	2937.583846	2318.902667	992.9269333	1011.872778	1354.704429	1386.965332	1232.298074	1022.997284	1214.136436
6954	NA	NA	NA	NA	NA	687.5516896	574.028	4008.112	9453.12	3230.16	6379.149	10472.32589	4350.40025	5426.6	4251.94	4476.153333	3873.277778	3643.7625	5355.6111
6386	NA	NA	NA	NA	NA	663.5353325	573.522	3122.147778	4391.212867	12467.01778	13803.3119	5617.020667	4968.120316	19411.74364	27063.67636	4829.290769	23330.76923	22008.09567	24068.20758
7600	NA	NA	NA	NA	NA	713.5539428	557.839	4110.690909	4550.38724	3634.538182	6520.045	4696.314697	4257.969	1458.56	4189.427	4640.090412	2943.071526	1486.08	3427.055
7251	NA	NA	NA	NA	NA	699.5832104	557.6455	4168.81171	5564.128497	837.64	1552.812857	5603.787147	2863.090749	6669.295286	3301.451287	4159.73283	4257.762584	4582.403044	5024.835473
6949	NA	NA	NA	NA	NA	687.5297622	549.359	17199.45	30298.86	18829.83939	15767.24	9005.122222	16022.79904	16940.28	18634.37727	15259.60889	11782.86	26401.86463	25573.69481
6666	NA	NA	NA	NA	NA	675.6105643	548.7255	4272.225455	7256.635714	7747.962857	6951.341778	8484.388333	4256.071	4128.645	1847.28	1334.9095	5062.990667	4288.45	4358.525042
6965	NA	NA	NA	NA	NA	687.6294886	542.699	10764.74614	11258.44453	22132.64965	21084.80615	13966.37059	5250	20384.66077	12061.83064	17368.12393	17241.45738	21381.97436	17050.92571
10408	NA	NA	NA	NA	NA	839.6899795	531.23	85092.21625	122851.575	144564.83	183150.6446	99241.086	79375.70731	138393.3794	138705.6428	147187.8	186322.2528	178512.714	175952.4488
9709	NA	NA	NA	NA	NA	809.6683648	522.4395	11987.835	40390.648	20089.3275	27320.00214	10304.745	16941.65213	93152.92154	99728.51175	123437.6307	136807.1237	127867.632	148035.772
12158	NA	NA	NA	NA	NA	919.7919616	519.863	2279.268636	3308.44225	4126.122583	4944.258462	4774.332727	1538.632666	2223.617798	1936.295197	1531.775909	1578.864222	1853.4747	1698.998865
6484	NA	NA	NA	NA	NA	667.5269754	513.857	71237.503	132396.6189	98489.57764	102564.0331	156966.4594	131882.9207	236028.3945	81177.655	117474.471	132509.258	205485.5706	112241.953
6962	NA	NA	NA	NA	NA	687.5071986	510.7695	2281.270588	2095.692291	2316.384	2484.5764	1770.069851	1545.428	4163.451846	1417.64563	1354.283421	2057.955032	923.5816803	1970.93399
12153	NA	NA	NA	NA	NA	919.7015052	500.747	4933.153733	5181.818182	13660.80437	12850.27006	10841.41867	4358.642786	6324.409091	2189.634091	5317.2175	6427.2326	4979.585455	5618.325
9835	NA	NA	NA	NA	NA	815.6921586	491.134	353532.0932	442299.3098	572510.9359	654436.6003	420351.66	217889.8692	772470.9423	479364	613228.1032	1074802.867	1372900.124	585709.4552
6904	NA	NA	NA	NA	NA	685.4365033	482.309	25618.927	17348.1785	28739.0861	86529.9401	42445.71968	34588.645	35084.57727	58595.71264	39955.03443	71111.29868	42763.58029	68196.46476
7547	NA	NA	NA	NA	NA	711.5306501	479.028	3796.488	6077.53125	5874.586364	7144.31	5249.250429	6235.834588	7791.296471	10609.21051	8922.9	11021.45878	9052.128	7309.458462
6429	NA	NA	NA	NA	NA	665.5114751	475.6685	106255.0398	109622.6723	139572.7917	155230.4659	163493.8057	109702.8536	77483.83543	44905.146	58290.22745	79519.70555	88812.265	52979.66545
6846	NA	NA	NA	NA	NA	683.4902211	464.3425	15829.16	12403.78	21916.22875	23625.488	23916.33343	15887.93877	21986.7875	30789.66154	25997.6332	26567.19521	18026.49225	24906.258
6900	NA	NA	NA	NA	NA	685.4354285	464.123	515852.94	394992.84	552377.3287	564233.3481	578620.986	643421.5763	437480.0623	621773.0691	593583.655	497365.3888	470594.8171	499627.6871
6379	NA	NA	NA	NA	NA	663.496368	444.899	22040.31071	14457.909	17680.65583	16616.77875	27532.62231	24702.35538	11719.77764	7807.94	8390.802	45323.897	11923.96975	7617.88
8602	NA	NA	NA	NA	NA	759.6101874	419.2735	81300.28416	129428.287	118693.2236	109580.8753	131258.174	57758.82236	178507.7131	94510.38889	124940.7516	138839.68	128990.9663	144269.642
8555	NA	NA	NA	NA	NA	757.6197675	406.518	51783.56571	75214.17231	61575.02285	62397.82546	87298.26923	67191.66638	64609.68	44940.20508	53615.72462	53318.61538	53806.02	52829.38385
6967	NA	NA	NA	NA	NA	687.5607628	401.298	14807.4	11845.7137	3397.959174	5272.227	7032.844545	7814.063077	7485.5735	11027.232	6948.7405	7038.106125	5710.0274	6371.017692
6618	NA	NA	NA	NA	NA	673.5438959	401.291	17240.18414	12944.31	6587.7665	7908.333333	8566.133333	11396.462	8854.241	10634.54	8099.720585	7035.4375	5283.52	6603.365
7552	IS	1	NA	NA	NA	711.5663435	395.974	119686.2	117191.0398	104369.4	107999.2452	106403.7089	118016.5971	99883.13694	108356.212	105005.1467	110048.76	103515.1693	99147.1404
7689	NA	NA	NA	NA	NA	717.5906336	372.694	105432.56	183466.3418	231691.1929	216950.6757	218453.4733	171013.3473	155618.0373	108690.24	136660.4655	179392.26	211244.4739	177222.2295
7909	NA	NA	NA	NA	NA	727.5724114	366.66	41851.04	134535.18	62445.2525	50144.7995	45455.31012	52527.56231	152168.755	170854.9623	183187.8906	167314.075	257611.2285	177555.7819
7546	NA	NA	NA	NA	NA	711.4393456	357.988	5230.013167	4804.129545	4149.347067	4749.800301	3444.456299	5664.82	3068.155	3890.342102	6319.504529	5161.466	5457.558857	3709.666667
8139	NA	NA	NA	NA	NA	737.5641085	357.133	10061.29573	9822.746333	9932.132785	11230.48437	2627.424	10295.91825	5254.19125	10459.74076	6754.5145	8988.693091	10478.65063	7636.263636
6813	NA	NA	NA	NA	NA	681.4721596	352.8365	13076.85023	12656.22455	58529.72538	61270.96	66395.40028	45122.48	59749.59702	84852.01875	78769.98	63979.368	50291.1528	83563.25757
7954	NA	NA	NA	NA	NA	729.5237177	351.132	251282.54	206613.28	305327.2533	347539.2	226440.0918	268985.6966	286104.3578	239671.68	274975.5525	326977.2	296448.5316	279579.5463
8005	NA	NA	NA	NA	NA	731.5331809	351.12	20272.78	18091.82	24221.67727	22259.433	20758.77344	18095.26	21435.2989	13950.92	17220.64	58558.51008	20269.77709	19617.10609
7911	NA	NA	NA	NA	NA	727.5624867	345.194	115898.76	128575.16	131138.5218	121553.5452	109960.4179	120343.7859	129443.8346	138248.1087	150524.94	137856.9843	133393.7372	130878.3848
7157	NA	NA	NA	NA	NA	695.4438056	339.485	2258.079538	2806.911774	5790.38	5877.95577	9152.353941	2808.234	5294.321463	5671.7355	5228.8	4141.887313	4933.82	1961.66
9307	NA	NA	NA	NA	NA	791.5968368	330.492	14535.21722	25388.95775	26390.5875	24559.34513	17491.25479	6480.923636	35464.31439	28708.6	27613.59835	34841.899	22940.82183	38237.28937
8136	NA	NA	NA	NA	NA	737.5569652	326.633	8619.678673	11989.03415	12088.46353	9446.892	12692.2964	8525.5785	11048.68887	6351.08055	7458.038304	6866.37	5823.501231	5046.771429
7242	NA	NA	NA	NA	NA	699.5592071	326.554	1327.095	1456.504	3701.335	9567.017059	3356.2515	2853.502364	4377.39575	1803.51	2162.693	2427.3	3491.274	3529.96875
7544	NA	NA	NA	NA	NA	711.5406287	317.617	48197.2725	122015.2408	99988.49976	87363.72394	100429.9639	72239.58	118629.6931	68660.63473	88920.19467	110616.5235	106823.95	104488.1981
7153	NA	NA	NA	NA	NA	695.4863907	315.503	9464.438769	19086.079	14389.51118	14412.92829	17951.64	7481.776364	25558.93154	13964.5047	17259.47285	22773.4513	5517.916667	25911.34615
11124	NA	NA	NA	NA	NA	871.5687959	311.696	650.4576009	2079.536133	3921.751	5269.02	584.1433716	285.8584934	4081.570231	518.4772766	2208.06	2806.159143	1813.888662	3474.589167
7244	NA	NA	NA	NA	NA	699.5410654	310.873	3790.829375	15867.99208	12299.91985	13531.48132	9423.786429	4708.195	27521.337	17656.97063	21365.1945	21383.71557	21749.64753	25674.53063
11084	NA	NA	NA	NA	NA	869.3766348	306.415	976.4785767	1472.398	3033.03	1291.15	1149.72	784.32	2092.470062	1529.134615	1387.222992	1922.921538	1020.702362	2177.634871
7306	NA	NA	NA	NA	NA	701.5590594	299.1325	884553.5171	839702.1762	1320033.163	1599158.154	1477984.423	707162.3922	1019392.92	553879.0667	675047.3014	821359.432	809389.6185	730447.172
9310	NA	NA	NA	NA	NA	791.5295526	299.066	10406.68941	8301.979248	11144.31	16528.694	14731.33865	10257.5165	10029.22156	4889.931667	6289.942017	7289.533333	8586.833143	3632.4925
6858	NA	NA	NA	NA	NA	683.5473215	298.708	3814.96	3871.355625	8474.806154	9764.8341	8560.784668	4206.166731	4250.275	3919.381372	1663.44	5831.669231	4289.79125	5676.214844
6970	NA	NA	NA	NA	NA	687.5438086	295.206	3511.952676	4312.775	4400.741105	5595.604533	6952.233	2567.745605	4710.240526	777.899	3210.63418	2413.549947	1905.9775	3377.316923
7509	NA	NA	NA	NA	NA	709.5222118	294.5415	4128.190526	3989.545682	5186.436648	4705.022708	5274.543205	2710.385646	3634.992493	2218.368763	2734.202119	3016.950005	3077.080373	3241.626529
10486	NA	NA	NA	NA	NA	843.5147133	292.559	1402.1097	5289.273588	2325.96	2230.446316	5853.897462	3320.625	2878.75	1875.11	2039.138182	3382.738571	3662.017	2558.7975
7245	NA	NA	NA	NA	NA	699.5314774	288.168	8923.8916	10731.097	16279.242	17423.51	14767.57714	7237.125	17167.48286	8619.714	9483.596857	12186.93462	12057.645	13732.54857
6963	NA	NA	NA	NA	NA	687.541863	269.9735	1873.984959	1808.054352	2521.457332	2610.181745	2955.09281	1931.009711	2401.210152	1224.862236	1322.79895	1656.678314	1665.205112	1447.205394
10444	NA	NA	NA	NA	NA	841.4980386	268.9455	558.6858398	1133.441382	1231.751695	1127.296906	950.6797295	420.0285714	1904.523721	1423.843036	949.2284615	1939.616089	1438.975124	1236.701284
6845	NA	NA	NA	NA	NA	683.4634074	265.4045	4269.015167	3958.981333	1264.768	2023.346667	1562.025	2020.995	1950.557275	2248.058333	1240.62	1706.848125	1129.98	1887.03
10487	NA	NA	NA	NA	NA	843.5152797	264.367	1934.317744	2229.632	2134.527784	701.35625	2128.669764	1090.854492	2896.033684	1792.093375	1998.836544	1976.256071	2160.864909	2521.627826
10449	NA	NA	NA	NA	NA	841.5658628	244.413	429.7664551	636.8320313	492.8805161	1029.648239	1119.763672	938.1376292	616.3996674	332.0570289	392.9066213	353.8012299	547.5782471	1463.4125
6606	NA	NA	NA	NA	NA	673.5275241	241.2185	12633.41579	5928.872681	9373.829864	12269.36383	10326.52913	9426.16381	11721.44367	6979.840875	5966.5747	6975.64345	5697.22775	2926.996636
6849	NA	NA	NA	NA	NA	683.5223588	240.128	2838.138	8839.9838	9106.603877	4695.932312	9136.949434	1064.636364	3770.835059	1963.430308	1688.064231	3238.325867	2232.533667	3807.459
7148	NA	NA	NA	NA	NA	695.5117808	240.1245	3050.0348	2857.363931	5317.543688	5552.123939	5101.9784	2688.916667	2888.656471	1788.94875	3188.468923	1677.835417	1406.619	2982.457895
7626	NA	NA	NA	NA	NA	715.4722105	137.491	1088.76	643.348999	256.2061401	444.4973297	498.984	463.9362	238.5794647	516.3204651	476.1889267	657	568.8259094	352.4430542
7143	NA	NA	NA	NA	NA	695.3910609	114.142	20233.77231	18091.1775	24075.048	24499.872	22545.0473	24613.36671	16633.38182	17043.10545	10636.2049	16161.401	13288.6	14306.18189
7149	NA	NA	NA	NA	NA	695.4133633	91.252	5505.839	7945.924878	7721.165217	8289.2124	7299.266167	7910.435897	8998.269677	9323.855083	11022.51333	5493.526	5815.326	8835.838595
5134	NA	NA	NA	NA	NA	612.5693145	542.635	1853.0358	14501.60144	2997.134455	3472.49	2845.313333	2082.071111	39681.98214	23947.6244	25567.03923	32791.3872	29864.208	37954.168
10619	NA	NA	NA	NA	NA	848.7637285	685.645	3020.90996	3860.448505	4295.411914	3578.864502	3291.454636	1919.136086	5901.420965	4255.069034	5608.856323	5183.604946	3856.44	4409.738603
5028	NA	NA	NA	NA	NA	608.42875	106.8865	5724.132001	3899.015244	3927.177488	5603.846649	6493.234261	3040.421053	4821.932751	3464.905706	8403.687986	4209.440045	4835.940143	5436.367667
5030	NA	NA	NA	NA	NA	608.4242623	87.477	2056.176	2427.697	1527.366818	4076.558524	4028.320286	2300.451297	3238.632052	3943.190588	4592.470741	3000.936487	863.704	1806.673
5956	NA	NA	NA	NA	NA	646.5779008	516.373	15162.85714	21491.239	18420.2095	27024.00375	17325.56	20458.25536	57945.00571	12176.26184	12788.061	20246.5825	61969.2	18953.2755
5128	NA	NA	NA	NA	NA	612.5934542	485.663	1988.478682	3872.877604	4789.9617	3711.024556	2504.32	17536.2327	9163.409545	8642.14	10449.9605	19841.43976	8457.205909	9451.020508
4393	NA	NA	NA	NA	NA	580.4938442	398.008	4376.333455	6979.7174	4366.065	4408.71905	4379.751846	5680.3	3483.501895	2041.749161	2059.080241	3696.281128	2187.562125	2633.973846
9035	NA	NA	NA	NA	NA	778.5736763	354.5615	13948.89225	28184.13	19415.24221	17759.96821	24913.91111	18745.42	21663.62333	15259.78444	23539.35883	26017.97536	25500.58663	23576.71875
6470	NA	NA	NA	NA	NA	666.686764	589.2635	938.8805209	3937.117111	2397.663308	1893.656569	1539.72	1146.2	6241.625	2822.633692	5124.141	6546.056	5259.590769	6258.177857
5383	NA	NA	NA	NA	NA	622.5832705	578.718	699.8966667	5563.907207	4287.632143	2532.361929	4982.882353	4521.068375	4770.905077	3429.8775	4082.58	5936.19	6687.458438	5125.8639
5394	NA	NA	NA	NA	NA	622.612866	553.143	22099.91529	31721.14286	51956.08	67309.67507	39792.63138	29730.91971	103158.1111	61347.25071	93776.085	124079.72	114610.7287	137446.941
9373	NA	NA	NA	NA	NA	794.7244379	680.214	13504.86318	9568.66875	14199.59	9989.907692	7697.366667	5350.983529	23496.29	19296.64286	15595.52494	19219.88738	16173.61625	17915.92194
6465	NA	NA	NA	NA	NA	666.6043738	550.622	61360.29529	115154.325	98911.5	122466.2792	71832.54918	39232.23206	121664.37	64852.58588	92958.39	102494.325	92584.375	103573.2983
7328	NA	NA	NA	NA	NA	702.4841347	329.1165	8630.297143	15257.625	10696.35857	9822.92	9895.283229	8998.34	12853.12	17380.49846	14984.7705	13660.275	10765.94925	14617.09667
6076	NA	NA	NA	NA	NA	650.6428346	511.437	3689.917694	2635.23	6096.63025	3723.84	4507.78656	2269.54	5535.962	1900.405	1804.572	29430.791	4062.924444	33298.8625
6074	NA	NA	NA	NA	NA	650.6438652	467.981	3532.797818	8424.856846	8302.337778	7566.5175	4621.182	2985.06	31116.47507	15798.62308	20065.03995	27095.31964	36712.55731	34432.23214
9847	NA	NA	NA	NA	NA	816.4937944	281.993	5040.1718	2597.784	7534.754	9225.925059	7572.2868	5326.769471	3090.060615	2538.54	2098.506104	3959.246	4799.792833	4128.048
5076	NA	NA	NA	NA	NA	610.5940416	507.778	2146.38	1400	1423.32	7546.448	1892.305857	2880.609308	3945.634037	1641.908571	1901.46	3115.252	2052.921889	4652.95175
5289	NA	NA	NA	NA	NA	618.5840847	473.183	8943.054545	10377.276	2755.29	10622.88	3108.96	9668.12	6876.556944	2971.566125	3947.362222	13870.40531	19680.20692	14839.48929
5290	NA	NA	NA	NA	NA	618.5543363	448.539	16625.75329	23128.8808	15797.16923	19478.82824	17684.0105	10407.87368	29398.40375	24901.21019	20325.12188	29673.81488	31864.85818	28364.39164
11260	NA	NA	NA	NA	NA	876.9421723	706.228	432.3601532	883.7146466	945.421875	834.5809937	646.5544527	283.2032612	1133.871735	963.4266921	660.7593712	675.602	742.7030499	931.3515385
11822	NA	NA	NA	NA	NA	902.8191184	725.0585	42132.47587	94929.3595	95197.90388	58319.07059	50711.73857	28918.686	176105.8716	140405.2173	121691.6733	140947.6312	116069.0406	130938.3973
3652	NA	NA	NA	NA	NA	548.2732041	78.327	400.248	3201.353271	13600.6142	13705.53	10018.82933	5630.273333	9316.84	18449.263	15187.7982	14317.34173	7673.758889	17918.77714
3655	NA	NA	NA	NA	NA	548.3237431	53.3615	3277.706825	2688.279134	2665.784769	3713.306629	4682.927863	2021.131583	5684.80928	4519.0936	2158.009286	4876.05713	4188.513833	3507.433111
5737	NA	NA	NA	NA	NA	636.6558332	592.991	10321.17862	58312.87635	24935.32679	20889.82892	26578.78	11875.732	63658.67778	25518.43331	39224.46125	52787.02163	48158.89684	62596.03871
6712	NA	NA	NA	NA	NA	677.5582555	310.752	8288.88375	32825.05761	36869.8985	20967.17636	20252.505	6604.275	46405.89333	28710.33742	35616.70393	44147.47594	38328.79687	60155.45085
4753	NA	NA	NA	NA	NA	596.5947527	459.9495	1832.66	10665.72	5193.354641	7643.10575	3048.980246	4832.923533	2994.924316	4801.555556	8510.086364	9840.267273	8579.328389	9855.846944
9892	NA	NA	NA	NA	NA	818.6050608	385.4245	46863.12	70159.24625	9438.534	100782.479	61511.63636	39669.32618	109285.2309	60284.78673	71115.16388	113062.3355	83644.42	96632.09847
12369	NA	NA	NA	NA	NA	930.8486737	742.93	11331.33867	55907.94	25274.408	15317.41813	15673.01615	7781.344267	100977.8642	88312.38	77078.6484	92565.05563	79756.23517	87924.43613
8711	NA	NA	NA	NA	NA	764.5261818	335.586	35309.17568	30908.74615	51648.69985	56486.52	47956.18	24586.95833	45739.1	27358.7912	28621.60746	46797.3989	41392.02466	40434.8906
10372	NA	NA	NA	NA	NA	838.5592366	264.6165	3059.040353	4041.44	3514.693612	3887.659912	4639.875544	2290.628429	6248.699667	3167.468625	3712.997944	6016.80875	3922.821053	5418.655294
3836	NA	NA	NA	NA	NA	556.4938023	423.5515	30079.02247	12481.24487	29583.1536	39011.166	23014.14706	15670.06	13890.29206	9380.406	7884.536765	12980.205	9487.311167	12101.6625
11199	NA	NA	NA	NA	NA	874.7873033	706.31	29602.73224	48402.72206	58440.94729	40245.30176	37901.67059	22471.51765	100042.02	72227.9775	67917.096	80214.04959	67672.70312	71035.30588
11194	NA	NA	NA	NA	NA	874.7785704	689.331	2531.737926	3281.51622	3735.513579	3199.839273	2796.738092	2494.571916	4814.453455	3579.59808	7165.605469	4203.203935	3898.4264	3836.626748
12176	NA	NA	NA	NA	NA	921.5944368	459.314	17297.29238	14806.62	11305.6695	15077.57067	11316.82588	15243.37522	14963.03094	23945.24644	22183.67053	16210.06222	14907.3175	13379.7645
10468	NA	NA	NA	NA	NA	842.5524477	297.2435	2386.284563	4879.665714	4082.582969	1826.125	5991.770133	4374.141391	14096.81939	10797.618	13262.46773	11646.16155	10873.28645	12180.0383
10475	NA	NA	NA	NA	NA	842.4951018	272.556	1295.670776	1584.78	1678.398526	1629.140359	1864.458211	1430.066695	1461.181807	951.5864563	1549.975	1983.670625	1331.638127	1354.016182
2453	NA	NA	NA	NA	NA	468.308224	49.142	11950.53689	13237.67	12179.44	14744.09733	14635.40871	10881.78	17608.20045	16378.12535	20116.81024	15511.1944	11242.90356	17966.4066
4179	NA	NA	NA	NA	NA	572.3950902	49.143	13386.32629	8935.271778	5485.028788	6945.032275	7420.476563	6489.219938	7543.977025	5762.464371	6318.997915	1075.25	5783.697357	6059.8381
9774	NA	NA	NA	NA	NA	812.6987106	544.427	39662.40285	47082.39154	100980.0322	117695.6446	44235.84	38455.46143	159767.7143	113199.2508	144882.1576	157838.4561	184533.3131	192474.1108
10566	NA	NA	NA	NA	NA	846.7562027	685.901	11195.76373	13903.56083	18246.3075	13074.05625	12355.66021	6763.526667	27207.74667	18495.01471	17647.44606	25381.81433	18423.03529	20427.12471
8714	NA	NA	NA	NA	NA	764.5787436	316.218	48167.18222	48701.668	57368.07607	80055.33938	45843.79367	20245.74164	105695.6981	86640.83153	86524.74975	84409.20429	66041.362	109696.5836
8723	NA	NA	NA	NA	NA	764.5513697	299.0885	13328.26927	12068.23112	18371.74371	21671.36154	22801.77349	11378.48897	19082.3187	9543.783783	12848.77955	14516.8674	13721.44126	14121.4621
7666	NA	NA	NA	NA	NA	716.6650008	573.1505	2229.616888	1428.277863	1576.482147	2633.813636	1027.755	1256.0044	1686.497165	861.3298218	1668.671252	984.5191467	1236.797125	1434.190527
7661	NA	NA	NA	NA	NA	716.6620124	666.084	5953.100071	13897.73256	10088.898	10121.06053	10489.2715	6203.389	13526.766	9229.661437	12149.26824	11884.29988	12525.03038	15491.47105
12932	NA	NA	NA	NA	NA	964.9608569	803.351	465.4464	4197.17	858.9765625	576.0091667	947.1975	1146.2575	7586.103	5584.8355	4827.874125	8068.077091	6048.78	6836.5
10574	NA	NA	NA	NA	NA	846.7477844	667.726	1096.633172	1278.306759	939.3	1238.92241	1128.031937	1264.686584	1701.751489	1182.957047	1734.727884	1376.002972	1375.72379	1663.266479
9420	NA	NA	NA	NA	NA	796.5557113	366.7185	74764.68416	74967.30615	19625.46	37440.0321	120549.0413	39885.30187	89929.3875	60157.78775	48924.18919	66508.8	65679.45962	58540.85308
7224	NA	NA	NA	NA	NA	698.656932	612.357	1777.298938	5315.751056	3550.929545	4540.053	3781.781333	1527.408716	4942.990067	2747.133594	3922.479	4026.875059	3175.356603	4644.748421
4104	NA	NA	NA	NA	NA	568.3410671	49.407	3582.253155	5462.831501	3331.766667	4961.399231	11387.85473	5376.662857	8956.3229	5980.562016	6222.459727	5540.013769	4873.497	9174.212316
6996	NA	NA	NA	NA	NA	688.6236257	542.6885	5999.108083	6075.6435	11622.33483	17781.35333	10724.07135	3242.322	15740.44688	7044.557727	9585.095727	14781.58675	12803.79077	10513.95
6685	NA	NA	NA	NA	NA	676.455064	325.073	7218.8605	6081.785672	11588.53385	16069.77976	13702.3179	8603.754385	20447.97104	8749.326667	11460.29273	13753.7625	9034.420111	9203.686556
11868	NA	NA	NA	NA	NA	904.8348556	734.582	1313.04096	162566.712	1653.75	1512.72	48856.36521	26843.85577	3921.942857	3564.864	3050.96	3978.48	2727.12	3669.6
11769	NA	NA	NA	NA	NA	900.802997	709.19	10671.41025	24776.50371	21102.74929	15895.49494	17743.44	9195.269294	40178.94176	28107.08106	27266.61781	34792.79681	30187.185	28593.246
11771	NA	NA	NA	NA	NA	900.7950273	691.545	2277.840368	3760.454118	3220.126144	3002.670739	2561.318427	2132.405962	5523.538147	3778.484111	4519.011552	5078.724444	4429.707476	3744.079805
7664	NA	NA	NA	NA	NA	716.6127607	517.243	790.5925991	1205.645717	1098.426479	1529.168806	2659.111111	1056.400059	1580.278233	495.098223	3531.649179	1453.391636	1064.023786	1388.977443
7039	NA	NA	NA	NA	NA	690.5953096	514.699	5643.096032	5549.523636	9528.0375	6988.36	10652.72867	4537.36	8609.302071	2317.5375	3866.006667	4794.985	8103.1694	4684.288254
7658	NA	NA	NA	NA	NA	716.6204041	551.2645	876.2976807	3107.095556	2163.810608	1312.9655	2393.849454	920.2	3480.41	1103.234985	2250.168357	1668.4	1865.34	1126.3975
6075	NA	NA	NA	NA	NA	650.644717	566.446	13999.14361	30749.47239	43653.5077	25042.00853	52128.92259	25370.39077	31794.17333	15061.79458	28938.40344	28708.93416	32005.68	24293.25225
6071	NA	NA	NA	NA	NA	650.6395225	553.087	20266.94495	16295.37562	18506.95846	20975.48792	19843.99024	10470.78081	19482.32271	24164.64949	18478.03608	18931.137	20846.94	31090.46183
6362	NA	NA	NA	NA	NA	662.6170068	463.4775	14663.04349	24483.35857	21277.94824	25876.9498	11668.91667	4205.4	22264.22587	14649.55733	16189.82692	21478.74857	23895.64206	20893.301
6012	NA	NA	NA	NA	NA	648.6277117	552.2045	81448.74639	65880.53719	149588.7733	173502.7309	112449.222	63828.46647	136360.904	84622.30353	114775.4143	136535.328	148960.6935	127332.5603
6020	NA	NA	NA	NA	NA	648.6189575	523.578	5481.733923	5724.828424	9015.729333	11005.19286	6458.09	1928.5	11916.0159	5780.918298	7261.043673	9530.218286	10604.62227	7587.137109
6511	NA	NA	NA	NA	NA	668.5326261	608.0825	1338.876	4307.273357	2679.03595	2703.553846	2690.30835	2228.288889	2893.5275	1091.744	1290.621847	2340.8	2068.469067	1911.521745
9127	NA	NA	NA	NA	NA	782.7489644	711.492	1406.877154	1106.045036	1465.997207	1391.405396	362.502	940.8301697	778.8	1818.420927	1370.448529	1684.886586	1459.440308	1557.588
5693	NA	NA	NA	NA	NA	634.6140814	541.2735	7189.323083	2559.746667	8734.173	6348.5895	10142.20822	5848.147583	15728.01286	13898.11785	7047.809538	6217.6356	20783.85707	19720.13333
10739	NA	NA	NA	NA	NA	854.5948014	459.389	11121.86623	12465.71596	9510.368415	9371.371833	15419.86995	8953.205462	15844.87025	11869.6596	11796.47	12912.779	10960.26957	14414.53771
5832	NA	NA	NA	NA	NA	640.588582	548.032	190795.9136	338430.8292	354666.7014	371993.1855	252333.4065	127289.0305	389120.9438	181548.2684	263260.0801	279177.2591	317235.9975	295828.5151
12458	NA	NA	NA	NA	NA	936.8970227	790.941	1403.363215	10334.42455	1719.253846	1445.683091	1427.774818	1692.64125	15670.66167	12649.875	16338.61322	17749.603	14265.51625	23394.05541
12457	NA	NA	NA	NA	NA	936.886655	775.969	886.501	10023.831	1980.087333	1772.4378	1597.349	1450.92	17465.142	12507.11	1033.4376	14519.2069	12406.50982	16632.4702
5382	NA	NA	NA	NA	NA	622.6042024	516.434	17585.72562	15865.4625	28612.61509	29374.04917	25327.86	10586.6	15397.053	8783.7	10658.2554	12923.944	15574.31364	13314.15273
7099	NA	NA	NA	NA	NA	692.612789	540.8905	1626.258179	1913.913706	1740.756925	2031.085344	2326.586159	692.5044	2389.973246	1101.862516	2067.471547	1269.836159	2522.508469	1971.612976
5738	NA	NA	NA	NA	NA	636.5058817	545.769	15073.43786	14589.43342	12694.546	13856.30385	13583.95	13231.33846	13798.74214	14562.60192	14517.05293	13258.28712	12500.982	13202.14286
5739	NA	NA	NA	NA	NA	636.5915688	511.262	3230.388333	4068.99	2620.516	4688.148987	1877.472	3332.5	3620.561636	2116.655	2917.348	3509.41625	3125.12	5338.949583
12985	NA	NA	NA	NA	NA	968.7560278	739.657	1802.638102	5570.149698	900.7254	1029.6	1266.576105	1631.985135	6425.998294	4667.1504	3734.4075	4914.9	3752.881364	4007.802375
5439	NA	NA	NA	NA	NA	624.6286472	522.41	3294.726563	17437.82493	10716.3551	12874.12415	6880.711022	3800.079815	68531.204	45308.8175	70716.26462	81452.9705	90167.25333	101619.2743
7033	NA	NA	NA	NA	NA	690.607022	581.69	4746.444444	12836.718	7212.646667	7664.213333	8047.5	5678.044444	13505.025	10492.20967	11583.96556	10978.30059	9811.119375	12618.78
7046	NA	NA	NA	NA	NA	690.6874437	560.991	4216.363538	4777.145182	7757.529	5700.24	6435.147273	2785.743	7861.324714	4959.87	6681.692769	8193.513308	6741.003545	7802.503615
9126	NA	NA	NA	NA	NA	782.6192984	655.176	1374.767985	2305.399048	2588.343176	654.7392	2318.448893	1208.384497	3007.890333	1436.67	2157.176571	2249.94	2251.395	1952.408
9686	NA	NA	NA	NA	NA	808.6213943	472.182	14550.52173	33012.222	13285.65033	15893.51	12114.72	5702.992	24206.47954	18478.53308	19575.5203	18832.589	9776.465462	19726.60361
7446	NA	NA	NA	NA	NA	706.5361281	322.387	18690.81404	12977.94022	33639.89506	33388.38999	31109.4645	17663.778	21467.66361	9935.221379	11954.24031	16825.76605	15302.03629	16223.72179
11908	NA	NA	NA	NA	NA	906.8502605	751.186	2630.1006	6976.528875	5641.7585	4496.8	3258.15	2930.155	13982.62125	13605.2	10019.13663	12450.85843	9613.0125	13027.4357
8774	NA	NA	NA	NA	NA	766.6929191	656.316	4962.4596	2925.223625	2548.787692	2446.159474	2446.72275	1681.961538	5549.846077	4165.7025	3967.735235	5227.9975	4212.221824	4502.977941
6981	NA	NA	NA	NA	NA	688.527549	300.686	25624.7341	41446.37221	69498.95852	75855.36302	52007.25036	26943.12082	25992.01754	24537.32845	38316.29867	43119.69788	37434.17452	48257.94243
10923	NA	NA	NA	NA	NA	862.6332913	417.512	70682.71786	121391.3229	94909.97143	96006.31953	146737.8087	72799.833	168774.0261	107211.25	125425.74	151213.412	155613.6928	150240.0048
6933	NA	NA	NA	NA	NA	686.570173	512.896	5591.456667	8137.101818	10864.07143	8120.467692	5490.27	6168.153	8182.341417	3196.128571	6215.4	6248.942308	7480.268062	4633.51725
9338	NA	NA	NA	NA	NA	792.709527	659.765	3079.147	2324.756063	4301.0645	3280.448571	2207.568125	1578.960769	6417.820588	4399.808	4907.843667	4740.3356	4004.64625	4693.452875
4139	NA	NA	NA	NA	NA	570.3552381	71.674	22654.37525	25386.83409	19838.63581	26287.90389	82346.37103	30492.72635	32166.56607	20790.198	33407.33878	20238.74933	23998.95748	31159.14237
9715	NA	NA	NA	NA	NA	810.6000728	452.2015	1066960.712	1172572.518	1029517.917	1034542.287	1055890.96	1106833.873	1038884.028	1051279.638	1105369.044	1042972.449	1043198.897	1022324.994
7182	NA	NA	NA	NA	NA	696.7431863	588.986	1481.119868	8377.899692	4159.693091	3004.014	2980.285714	1467.566559	16433.82836	6301.873636	10126.18718	17540.56736	11616.62273	19800.97308
9249	NA	NA	NA	NA	NA	788.5986284	376.577	22018.97321	36531.56376	33438.70222	34268	39861.14667	29644.2	40340.19375	30558.40784	31862.166	35723.94	38193.07956	34791.7
9155	NA	NA	NA	NA	NA	784.586592	376.72	8228465.819	11938946.73	11848293.94	12006077.45	15686333.08	9224197.46	15289632.55	8713859.7	10208716.85	13253287.14	13162596.38	12881064.84
8202	NA	NA	NA	NA	NA	740.6374144	551.708	2437.475409	1241.53417	3032.89	2281.049476	1185.228577	1095.033077	1584.12	1287.206143	1812.3	3116.64	1852.44	2030.997571
9163	NA	NA	NA	NA	NA	784.5764553	361.08	179339.0967	244027.8148	236804.4508	232742.9635	292493.2295	217719.6412	269796.8	1971.771545	179819.2466	232400.1343	247151.9967	220932.1026
6317	NA	NA	NA	NA	NA	660.556492	476.096	59257.1261	53385.4992	97246.653	90910.53438	92754.74286	67099.79649	63443.58056	39838.4572	42530.45645	52882.35806	62036.01667	43222.3875
2289	NA	NA	NA	NA	NA	454.277422	94.0385	3460.028834	3544.548538	2071.369377	6227	4258.645714	13664.09592	3592.404652	3233.03332	2099.075775	3181.768703	3401.463318	3441.388896
5172	NA	NA	NA	NA	NA	614.5732171	546.186	80471.30693	93873.7512	121043.5031	143470.5678	103985.43	65570.16	136337.2399	105199.1213	124692.5103	138236.6099	133930.85	154960.8413
12396	NA	NA	NA	NA	NA	932.7769188	719.456	11307.96	29168.63273	20000.02637	15564.73923	21422.55913	12272.32178	20201.50909	22159.89682	15541.81123	30148.1175	33639.19848	24895.4706
7710	NA	NA	NA	NA	NA	718.6345917	566.438	887.0548096	1053.453236	829.7352222	1270.390536	1407.84592	1237.112654	1281.522182	318.3911926	673.251	915.68	686.43	1000.092285
9082	NA	NA	NA	NA	NA	780.5405305	279.128	25317.13592	16372.41149	50763.14382	79459.3364	86491.71447	50222.26569	52602.76924	24187.57326	44855.03197	50250.83063	42149.844	45298.98235
6415	NA	NA	NA	NA	NA	664.5365707	579.156	16360.2425	12919.34091	6125.453333	6967.8973	6095.2617	7530.2923	9372.321818	12318.525	10730.88	12240.7	11104.39883	12039.744
5496	NA	NA	NA	NA	NA	626.5860707	495.0495	6147.383333	3911.6862	10389.657	10358.7	8231.06	7099.527143	7482.564654	4319.9751	4491.882	4881.517778	9311.22	4793.133273
5442	NA	NA	NA	NA	NA	624.5569429	497.038	20451.01346	22376.33586	29176.75106	34767.73438	34390.125	18907.10938	15040.54	17141.55525	7363.816571	33174	11739.86	6757.88
8363	NA	NA	NA	NA	NA	748.5287564	373.4465	47087.58	91666.1225	58223.74545	51520.60577	65239.70218	42938.70055	113289.1308	80123.94328	102624.6529	120932.61	114541.9016	112624.5912
8372	NA	NA	NA	NA	NA	748.5491527	332.1445	16408.85357	20780.78755	35093.52138	43550.01772	21587.45824	14329.09716	17646.49273	21091.67197	19433.54328	16930.69473	15804.60533	22001.6381
10927	NA	NA	NA	NA	NA	862.7591492	682.545	1243.237863	1937.058622	1699.386434	1182.799286	888.6333333	1378.881679	6912.2325	4245.5034	4605.156733	6920.380568	4985.2	6121.264615
12394	NA	NA	NA	NA	NA	932.8665138	752.913	2582.038727	6151.206125	5302.12675	3750.978	3015.711111	2338.946667	9906.033875	9829.6	7651.247214	9595.463625	7701.8175	8657.35
7444	NA	NA	NA	NA	NA	706.5410702	438.994	9032.241895	6936.433134	12312.96188	7140.646127	7273.30464	7800.381	7476.154458	5296.41676	10462.76	6108.473333	11648.33	24286.65389
4485	NA	NA	NA	NA	NA	584.5244046	471.16	243415.2224	154399.1282	317001.3236	385508.1038	259243.5038	137898.8919	157326.4279	82242.2865	102684.9389	129311.4237	126271.4749	119989.716
8036	NA	NA	NA	NA	NA	732.591328	523.39	6867.228101	11127.0096	13685.63979	18243.03473	7985.625602	4885.224609	26519.10017	21035.64903	31736.25828	39835.33231	44288.36857	41399.07319
10381	NA	NA	NA	NA	NA	838.8151939	750.972	982.3392	4480.3235	3334.805251	1592.65	2276.032	849.1212	9765.905	8118.249533	7614.84625	8290.389556	7667.841177	926.0639286
10384	NA	NA	NA	NA	NA	838.7871598	728.433	4379.726365	6513.43689	6079.882846	5536.421429	5504.6125	5013.008333	10403.29429	5351.54125	6384.228363	10651.23038	7426.125	9116.487692
10376	NA	NA	NA	NA	NA	838.7372515	717.602	1920.1	6755.369231	4893.282462	3155.51775	3818.127	1973.327	9100.019818	5961.051429	6475.015385	8762.889231	7362.174286	8270.581462
12428	NA	NA	NA	NA	NA	934.8710757	755.55	2706.307333	18936.72	1960.17	3762.326154	4230.795214	2696.017421	36967.90857	26114.55225	23350.12615	25793.38477	21412.10417	29410.77838
9672	NA	NA	NA	NA	NA	808.5195158	298.666	4415.24	4146.65	3870.698181	4842.810817	1186.118251	1444.330811	1545.583309	0	574.6471994	0	0	350.2509308
7704	NA	NA	NA	NA	NA	718.592523	373.4255	47738.6	79467.3375	113567.3438	91521.08836	34123.56571	86331.97731	72480.82545	47736.02	69861.49417	84136.83	92589.58042	86992.53658
5697	NA	NA	NA	NA	NA	634.585428	506.09	32842.32	65597.29813	59670.432	66299.386	41322.911	20297.63627	125164.1057	85643.6535	99460.04211	92310.83615	107234.9864	101961.0452
6270	NA	NA	NA	NA	NA	658.5396358	459.1915	8040.86962	6565.812561	10382.20224	7629.286286	12397.65887	7365.080801	7926.044464	5293.185089	4741.505951	3897.637133	6229.568481	4514.262695
12330	NA	NA	NA	NA	NA	928.8258614	711.968	1640.346888	3793.183689	3261.472875	2355.567532	2692.998313	1616.460388	4893.68	3491.166389	3670.278	5694.1129	4077.856422	3969.612579
7569	NA	NA	NA	NA	NA	712.5994673	421.845	1727.787384	2404.384714	3719.24	2626.66375	3724.026667	2616.12	5510.874091	9202.9347	3499.0595	5058.704	3968.94	3082.325
7472	NA	NA	NA	NA	NA	708.5057556	292.218	3085.720354	2893.587273	3341.324249	2294.487908	2655.389502	1695.426409	1513.175813	1720.938772	1779.2749	1849.737719	2810.250641	1698.028723
8458	NA	NA	NA	NA	NA	752.5507344	403.736	99961.07379	168514.2497	109381.2349	110911.504	116469.6607	95293.98214	169705.4343	135645.4444	157914.0326	168892.7946	163307.2821	169414.2667
10469	NA	NA	NA	NA	NA	842.6024995	400.268	26815.76919	33039.856	20175.42287	27277.473	33303.998	17659.24	44286.52887	45241.99537	37537.58613	35751.00375	44749.78603	34463.336
5793	NA	NA	NA	NA	NA	638.5746749	632.286	963.5383523	921.52274	1083.272727	1295.954645	1452.774213	554.4397176	1167.744751	913.8970588	1010.16972	762.7063413	1374.185669	1047.688367
[truncated: 16,041 more rows]
