# Supplementary material for: Multi-Omics Analysis of Mammary Metabolic Changes in Dairy Cows Exposed to Hypoxia
Source: Front Vet Sci. 2021 Oct 14;8:764135. doi: 10.3389/fvets.2021.764135 (PMC8553012; doi:10.3389/fvets.2021.764135)
Supplement: Supplementary file 4 [file Data_Sheet_2.ZIP › raw data for cells/raw data/POS-for metabolomics/Pathway Analysis/POS-Metabolite Mapping.xlsx]

## Sheet: file explanation
表头名称	描述
Query	输入物质名称或编号
Match	匹配物质名称
HMDB	该物质在HDMB数据库中的id
PubChem	该物质在PubChem数据库中的id
KEGG	该物质在KEGG数据库中的id
Comment	匹配情况：0表示无匹配，1表示精确匹配，2表示模糊匹配

## Sheet: HX VS NX
Query	Match	HMDB	PubChem	KEGG	Comment
C00147	Adenine	HMDB0000034	190	C00147	1
C00148	L-Proline	HMDB0000162	145742	C00148	1
C00077	Ornithine	HMDB0000214	6262	C00077	1
C00407	L-Isoleucine	HMDB0000172	6306	C00407	1
C00114	Choline	HMDB0000097	305	C00114	1
C00099	Beta-Alanine	HMDB0000056	239	C00099	1
C00380	Cytosine	HMDB0000630	597	C00380	1
C00294	Inosine	HMDB0000195	6021	C00294	1
C00791	Creatinine	HMDB0000562	588	C00791	1
C05512	Deoxyinosine	HMDB0000071	65058	C05512	1
C00475	Cytidine	HMDB0000089	6175	C00475	1
C00025	L-Glutamic acid	HMDB0000148	33032	C00025	1
C00153	Niacinamide	HMDB0001406	936	C00153	1
C00055	Cytidine monophosphate	HMDB0000095	6131	C00055	1
C00318	L-Carnitine	HMDB0000062	2724480	C00318	1
C01746	Piperidine	HMDB0034301	8082	C01746	1
C00330	Deoxyguanosine	HMDB0000085	187790	C00330	1
C00065	L-Serine	HMDB0000187	5951	C00065	1
C16433					0
C00255	Riboflavin	HMDB0000244	493570	C00255	1
C00716					0
C06772	Diethanolamine	HMDB0004437	8113	C06772	1
C05543	3-Dehydroxycarnitine	HMDB0006831	725	C05543	1
C19309	Ethenyl acetate	HMDB0031209	7904	C19309	1
C00300	Creatine	HMDB0000064	586	C00300	1
C03592	5-Methyldeoxycytidine	HMDB0002224	13279	C03592	1
C00559	Deoxyadenosine	HMDB0000101	13730	C00559	1
C00073	L-Methionine	HMDB0000696	6137	C00073	1
C00327	Citrulline	HMDB0000904	9750	C00327	1
C00152	L-Asparagine	HMDB0000168	6267	C00152	1
C02237	Pyrrolidonecarboxylic acid	HMDB0000805	499	C02237	1
C00387	Guanosine	HMDB0000133	6802	C00387	1
C00130	Inosinic acid	HMDB0000175	8582	C00130	1
C00144	Guanosine monophosphate	HMDB0001397	6804	C00144	1
C01026	Dimethylglycine	HMDB0000092	673	C01026	1
C00105					0
C02218	2-Aminoacrylic acid	HMDB0003609	123991	C02218	1
C00993	D-Alanyl-D-alanine	HMDB0003459	5460362	C00993	1
C13914	N,N-Dimethylsphingosine	HMDB0013645	5282309	C13914	1
C00035	Guanosine diphosphate	HMDB0001201	8977	C00035	1
C12144	Phytosphingosine	HMDB0004610	122121	C12144	1
C02494	1-Methyladenosine	HMDB0003331	27476	C02494	1
C01262	Anserine	HMDB0000194	112072	C01262	1
C00946	Adenosine 2'-phosphate	HMDB0011617	53481006	C00946	1
C04524					0
C00064	L-Glutamine	HMDB0000641	5961	C00064	1
C02714	N-Acetylputrescine	HMDB0002064	122356	C02714	1
C03373	5-Aminoimidazole ribonucleotide	HMDB0001235	161500	C03373	1
C00239	dCMP	HMDB0001202	13945	C00239	1
C00250	Pyridoxal	HMDB0001545	1050	C00250	1
C12455	5-Aminopentanal	HMDB0012815	443849	C12455	1
C00385	Xanthine	HMDB0000292	1188	C00385	1
C01879	Pyroglutamic acid	HMDB0000267	7405	C01879	1
C02571	L-Acetylcarnitine	HMDB0000201	1	C02571	1
C00386	Carnosine	HMDB0000033	439224	C00386	1
C00133					0
C07083	Styrene	HMDB0034240	7501	C07083	1
C02862	Butyrylcarnitine	HMDB0002013	439829	C02862	1
C00049	L-Aspartic acid	HMDB0000191	5960	C00049	1
C11118	2-Pyrrolidinone	HMDB0002039	12025	C11118	1
C16547					0
C00093	Glycerol 3-phosphate	HMDB0000126	439162	C00093	1
C01909	Dethiobiotin	HMDB0003581	445027	C01909	1
C00054					0
C03017	Propionylcarnitine	HMDB0000824	107738	C03017	1
C00019	S-Adenosylmethionine	HMDB0001185	16757548	C00019	1
C00021	S-Adenosylhomocysteine	HMDB0000939	439155	C00021	1
C07208					0
C06956	Digoxin	HMDB0001917	2724385	C06956	1
C00990	5-Aminopentanamide	HMDB0012176	439358	C00990	1
C01401					0
C05283					0
C00307	Citicoline	HMDB0001413	13804	C00307	1
C06758	4-Methylbenzaldehyde	HMDB0029638	7725	C06758	1
C06574	Ampicillin	HMDB0014559	6249	C06574	1
C10085	Morellin	HMDB0030794	21348143	C10085	1
C04230					0
C15606	1,2-Dihydroxy-3-keto-5-methylthiopentene	HMDB0012134	5462190	C15606	1
C01747	Galactosylsphingosine	HMDB0000648	22833541	C01747	1
C02427	Homocitrulline	HMDB0000679	65072	C02427	1
C04462	N-Succinyl-2-amino-6-ketopimelate	HMDB0012266	440349	C04462	1
C03404	Tyrosine methylester	HMDB0029217	70652	C03404	1
C01290					0
C02305	Phosphocreatine	HMDB0001511	587	C02305	1
C00016	FAD	HMDB0001248	643975	C00016	1
C06222					0
C13008	Demethylated antipyrine	HMDB0006240	70335	C13008	1
C00439	Formiminoglutamic acid	HMDB0000854	439233	C00439	1
C03343	Monoethylhexyl phthalic acid	HMDB0013248	20393	C03343	1
C00245	Taurine	HMDB0000251	1123	C00245	1
C02341					0
C00906	Dihydrothymine	HMDB0000079	93556	C00906	1
C05547	Galactosylhydroxylysine	HMDB0000600	22833535	C05547	1
C03901					0
C00550					0
C14862	2-S-Glutathionyl acetate	METPA1170		C14862	1
C00550					0
C05665	3-Aminopropionaldehyde	HMDB0001106	75	C05665	1
C05282					0
C08243	Melezitose	HMDB0011730	92817	C08243	1
C04256	N-Acetyl-glucosamine 1-phosphate	HMDB0001367	440272	C04256	1
C01233	Glycerylphosphorylethanolamine	HMDB0000114	22833510	C01233	1
C19285	N-Nitroso-pyrrolidine	HMDB0031642	13591	C19285	1
C01047					0
C00249	Palmitic acid	HMDB0000220	985	C00249	1
