# Supplementary material for: Multi-Omics Analysis of Mammary Metabolic Changes in Dairy Cows Exposed to Hypoxia
Source: Front Vet Sci. 2021 Oct 14;8:764135. doi: 10.3389/fvets.2021.764135 (PMC8553012; doi:10.3389/fvets.2021.764135)
Supplement: Supplementary file 4 [file Data_Sheet_2.ZIP › raw data for cells/raw data/POS-for metabolomics/Pathway Analysis/POS-Pathway Analysis111.xlsx]

## Sheet: file explanation
表头名称	描述
Pathway	代谢通路名称
Total	该通路中的代谢物个数
Hits	差异代谢物命中该通路的个数
Raw p	代谢通路富集分析的P值
-ln(p)	P值取以e为底的负对数（负自然底对数）
Holm adjust	经Holm-Bonferroni方法进行多重假设检验校正后的P值
FDR	经错误发现率（false discovery rate, FDR）方法进行多重假设检验校正后的P值
Impact	代谢通路拓扑分析的Impact值
Hits Cpd	命中该通路的差异代谢物名称及KEGG ID
Total Cpd	该通路包含的全部代谢物名称及KEGG ID

## Sheet: HX VS NX
Pathway	Total	Hits	Raw p	-ln(p)	Holm adjust	FDR	Impact	Hits Cpd	Total Cpd
Arginine and proline metabolism	44	10	0.00021099	8.4637	0.01709	0.01709	0.36225	L-Glutamine cpd:C00064; Ornithine cpd:C00077; Citrulline cpd:C00327; L-Aspartic acid cpd:C00049; L-Glutamic acid cpd:C00025; L-Proline cpd:C00148; Creatine cpd:C00300; S-Adenosylmethionine cpd:C00019; N-Acetylputrescine cpd:C02714; Phosphocreatine cpd:C02305	L-Glutamine cpd:C00064; Ammonia cpd:C00014; Carbamoylphosphate cpd:C00169; Ornithine cpd:C00077; Citrulline cpd:C00327; L-Aspartic acid cpd:C00049; Argininosuccinic acid cpd:C03406; L-Arginine cpd:C00062; L-Glutamic acid cpd:C00025; N-Acetylornithine cpd:C00437; L-Proline cpd:C00148; Peptide cpd:C00012; D-Proline cpd:C00763; Hydroxyproline cpd:C01157; Pyrroline hydroxycarboxylic acid cpd:C04281; …
Purine metabolism	68	12	0.00060443	7.4112	0.048354	0.024479	0.28576	Guanosine diphosphate cpd:C00035; Xanthine cpd:C00385; L-Glutamine cpd:C00064; Inosinic acid cpd:C00130; Deoxyadenosine cpd:C00559; Deoxyinosine cpd:C05512; Guanosine monophosphate cpd:C00144; Inosine cpd:C00294; Deoxyguanosine cpd:C00330; Guanosine cpd:C00387; Adenine cpd:C00147; 5-Aminoimidazole ribonucleotide cpd:C03373	Guanosine diphosphate cpd:C00035; Xanthine cpd:C00385; D-Ribulose 5-phosphate cpd:C00117; Phosphoribosyl pyrophosphate cpd:C00119; L-Glutamine cpd:C00064; 5-Phosphoribosylamine cpd:C03090; Glycineamideribotide cpd:C03838; Phosphoribosylformylglycineamidine cpd:C04640; AICAR cpd:C04677; SAICAR cpd:C04823; 5-amino-1-(5-phospho-D-ribosyl)imidazole-4-carboxylate cpd:C04751; RNA cpd:C00046; Cyclic AMP…
Cysteine and methionine metabolism	28	6	0.0058624	5.1392	0.46313	0.15828	0.30704	1,2-Dihydroxy-3-keto-5-methylthiopentene cpd:C15606; S-Adenosylmethionine cpd:C00019; L-Serine cpd:C00065; L-Methionine cpd:C00073; S-Adenosylhomocysteine cpd:C00021; 2-Aminoacrylic acid cpd:C02218	2-Oxo-4-methylthiobutanoic acid cpd:C01180; 1,2-Dihydroxy-3-keto-5-methylthiopentene cpd:C15606; 5-Methylthioribulose 1-phosphate cpd:C04582; 5'-Methylthioadenosine cpd:C00170; S-Adenosylmethioninamine cpd:C01137; S-Adenosylmethionine cpd:C00019; L-Cystathionine cpd:C02291; L-Homocysteine cpd:C00155; L-Serine cpd:C00065; L-Methionine cpd:C00073; S-Adenosylhomocysteine cpd:C00021; 2,3-Diketo-5-met…
beta-Alanine metabolism	17	4	0.017439	4.049	1	0.35314	0.57407	Beta-Alanine cpd:C00099; L-Aspartic acid cpd:C00049; 3-Aminopropionaldehyde cpd:C05665; Anserine cpd:C01262	Acrylyl-CoA cpd:C00894; 3-Hydroxypropionyl-CoA cpd:C05668; Hydroxypropionic acid cpd:C01013; Malonyl-CoA cpd:C00083; Beta-Alanine cpd:C00099; L-Aspartic acid cpd:C00049; Spermine cpd:C00750; 1,3-Diaminopropane cpd:C00986; 3-Aminopropionaldehyde cpd:C05665; Ureidopropionic acid cpd:C02642; Dihydrouracil cpd:C00429; Anserine cpd:C01262; Propionyl-CoA cpd:C00100; Acetyl-CoA cpd:C00024; Malonic semia…
D-Glutamine and D-glutamate metabolism	5	2	0.033436	3.3981	1	0.54167	1	L-Glutamic acid cpd:C00025; L-Glutamine cpd:C00064	L-Glutamic acid cpd:C00025; D-Glutamine cpd:C00819; L-Glutamine cpd:C00064; Oxoglutaric acid cpd:C00026; D-Glutamic acid cpd:C00217
Alanine, aspartate and glutamate metabolism	23	4	0.048894	3.0181	1	0.58539	0.55	L-Aspartic acid cpd:C00049; L-Glutamic acid cpd:C00025; L-Glutamine cpd:C00064; L-Asparagine cpd:C00152	N-Acetyl-L-aspartic acid cpd:C01042; 2-Oxosuccinamate cpd:C02362; L-Aspartic acid cpd:C00049; D-Aspartic acid cpd:C00402; Argininosuccinic acid cpd:C03406; Adenylsuccinic acid cpd:C03794; L-Alanine cpd:C00041; Succinic acid semialdehyde cpd:C00232; L-Glutamic acid cpd:C00025; Gamma-Aminobutyric acid cpd:C00334; L-Glutamine cpd:C00064; Ammonia cpd:C00014; 2-Keto-glutaramic acid cpd:C00940; (S)-1-P…
Histidine metabolism	14	3	0.050589	2.984	1	0.58539	0	Carnosine cpd:C00386; Formiminoglutamic acid cpd:C00439; L-Aspartic acid cpd:C00049	4-Imidazolone-5-propionic acid cpd:C03680; Urocanic acid cpd:C00785; L-Histidine cpd:C00135; Imidazole-4-acetaldehyde cpd:C05130; 1-Methylhistamine cpd:C05127; Methylimidazole acetaldehyde cpd:C05827; Histamine cpd:C00388; Carnosine cpd:C00386; N-Formyl-L-aspartate cpd:C01044; Formiminoglutamic acid cpd:C00439; Imidazoleacetic acid cpd:C02835; Methylimidazoleacetic acid cpd:C05828; L-Aspartic aci…
Pyrimidine metabolism	37	5	0.073237	2.6141	1	0.74152	0.05129	Cytidine monophosphate cpd:C00055; Cytidine cpd:C00475; dCMP cpd:C00239; Dihydrothymine cpd:C00906; Beta-Alanine cpd:C00099	Thioredoxin cpd:C00342; Uridine 5'-diphosphate cpd:C00015; Orotidylic acid cpd:C01103; RNA cpd:C00046; Uridine triphosphate cpd:C00075; Uridine 5'-monophosphate cpd:C00105; Uridine cpd:C00299; Dihydrouracil cpd:C00429; Ureidopropionic acid cpd:C02642; Cytidine triphosphate cpd:C00063; CDP cpd:C00112; Cytidine monophosphate cpd:C00055; Cytidine cpd:C00475; Thioredoxin disulfide cpd:C00343; dCDP cp…
Aminoacyl-tRNA biosynthesis	64	7	0.094551	2.3586	1	0.75459	0.14035	L-Asparagine cpd:C00152; L-Glutamine cpd:C00064; L-Aspartic acid cpd:C00049; L-Serine cpd:C00065; L-Methionine cpd:C00073; L-Isoleucine cpd:C00407; L-Proline cpd:C00148	L-Asparagine cpd:C00152; tRNA(Asn) cpd:C01637; L-Histidine cpd:C00135; tRNA(His) cpd:C01643; L-Phenylalanine cpd:C00079; tRNA(Phe) cpd:C01648; L-Arginine cpd:C00062; tRNA(Arg) cpd:C01636; L-Glutamine cpd:C00064; tRNA(Gln) cpd:C01640; L-Cysteine cpd:C00097; tRNA(Cys) cpd:C01639; Glycine cpd:C00037; tRNA(Gly) cpd:C01642; tRNA(Asp) cpd:C01638; L-Aspartic acid cpd:C00049; L-Serine cpd:C00065; tRNA(Se…
Glycerophospholipid metabolism	29	4	0.09918	2.3108	1	0.75459	0.16278	Citicoline cpd:C00307; Choline cpd:C00114; Glycerol 3-phosphate cpd:C00093; Glycerylphosphorylethanolamine cpd:C01233	Phosphatidylethanolamine cpd:C00350; Phosphatidylcholine cpd:C00157; Dihydroxyacetone phosphate cpd:C00111; LysoPC(18:1(9Z)) cpd:C04230; 1,2-Diacyl-sn-glycerol cpd:C00641; Citicoline cpd:C00307; Phosphorylcholine cpd:C00588; Choline cpd:C00114; Acetylcholine cpd:C01996; O-Phosphoethanolamine cpd:C00346; Ethanolamine cpd:C00189; PA(16:0/16:0) cpd:C00416; Acyl-CoA cpd:C00040; 1-Acyl-sn-glycerol 3-p…
Nitrogen metabolism	9	2	0.10247	2.2781	1	0.75459	0	L-Glutamic acid cpd:C00025; L-Glutamine cpd:C00064	Ammonia cpd:C00014; Carbon dioxide cpd:C00011; L-Glutamic acid cpd:C00025; L-Glutamine cpd:C00064; L-Cystathionine cpd:C02291; L-Histidine cpd:C00135; Carbamoylphosphate cpd:C00169; Carbonic acid cpd:C01353; Glycine cpd:C00037
Glycine, serine and threonine metabolism	32	4	0.13078	2.0343	1	0.88274	0.27443	L-Serine cpd:C00065; Choline cpd:C00114; Dimethylglycine cpd:C01026; Creatine cpd:C00300	L-Serine cpd:C00065; Choline cpd:C00114; Glyceric acid cpd:C00258; Betaine cpd:C00719; Guanidoacetic acid cpd:C00581; 3-Phospho-D-glycerate cpd:C00197; Dimethylglycine cpd:C01026; L-Cystathionine cpd:C02291; Glycine cpd:C00037; Phosphoserine cpd:C01005; Sarcosine cpd:C00213; 5,10-Methylene-THF cpd:C00143; L-Threonine cpd:C00188; Lipoylprotein cpd:C02051; Aminoacetone cpd:C01888; Tetrahydrofolic a…
Riboflavin metabolism	11	2	0.14463	1.9335	1	0.90118	0	FAD cpd:C00016; Riboflavin cpd:C00255	5-Amino-6-(5'-phosphoribitylamino)uracil cpd:C04454; FAD cpd:C00016; Flavin Mononucleotide cpd:C00061; Riboflavin cpd:C00255; Oxygen cpd:C00007; Hydroquinone cpd:C00530; N1-(5-Phospho-a-D-ribosyl)-5,6-dimethylbenzimidazole cpd:C04778; 5-Amino-6-ribitylamino uracil cpd:C04732; Water cpd:C00001; Quinone cpd:C00472; N1-(alpha-D-ribosyl)-5,6-dimethyl-benzimidazole cpd:C05775
Glutathione metabolism	26	3	0.21403	1.5417	1	1	0.06965	L-Glutamic acid cpd:C00025; Pyroglutamic acid cpd:C01879; Ornithine cpd:C00077	R-S-Cysteinylglycine cpd:C05729; R-S-Glutathione cpd:C02320; Glutathione cpd:C00051; NADP cpd:C00006; NADPH cpd:C00005; Oxidized glutathione cpd:C00127; Gamma-Glutamylcysteine cpd:C00669; Glycine cpd:C00037; L-Cysteine cpd:C00097; L-Glutamic acid cpd:C00025; Cysteinylglycine cpd:C01419; Pyroglutamic acid cpd:C01879; L-Amino acid cpd:C00151; 5-L-Glutamyl-L-alanine cpd:C03740; RX cpd:C01322; Ornith…
Cyanoamino acid metabolism	6	1	0.31862	1.1438	1	1	0	L-Serine cpd:C00065	3-Cyano-L-alanine cpd:C02512; Beta-Aminopropionitrile cpd:C05670; Glycine cpd:C00037; gamma-Glutamyl-beta-cyanoalanine cpd:C05711; gamma-Glutamyl-beta-aminopropiononitrile cpd:C06114; L-Serine cpd:C00065
Taurine and hypotaurine metabolism	7	1	0.36093	1.0191	1	1	0.75	Taurine cpd:C00245	Cysteic acid cpd:C00506; L-Cysteine cpd:C00097; 3-Sulfinoalanine cpd:C00606; Taurine cpd:C00245; Hypotaurine cpd:C00519; 5-L-Glutamyl-taurine cpd:C05844; Taurocholic acid cpd:C05122
Sphingolipid metabolism	21	2	0.37658	0.97663	1	1	0	L-Serine cpd:C00065; Phytosphingosine cpd:C12144	Sphinganine cpd:C00836; Sphinganine 1-phosphate cpd:C01120; Dihydroceramide cpd:C12126; Phytoceramide cpd:C12145; SM cpd:C00550; Ceramide 1-phosphate cpd:C02960; Sphingosine 1-phosphate cpd:C06124; Palmityl-CoA cpd:C00154; L-Serine cpd:C00065; 3-Dehydrosphinganine cpd:C02934; Galabiosylceramide cpd:C06126; Galactosylceramide cpd:C02686; GM4 cpd:C06128; Ceramide cpd:C00195; Lactosylceramide cpd:C0…
Methane metabolism	9	1	0.43791	0.82574	1	1	0.4	L-Serine cpd:C00065	S-Formylglutathione cpd:C01031; Glycine cpd:C00037; 5,10-Methylene-THF cpd:C00143; S-(Hydroxymethyl)glutathione cpd:C14180; Methanol cpd:C00132; Formic acid cpd:C00058; L-Serine cpd:C00065; Formaldehyde cpd:C00067; 5-Methyltetrahydrofolic acid cpd:C00440
Vitamin B6 metabolism	9	1	0.43791	0.82574	1	1	0.4902	Pyridoxal cpd:C00250	O-Phospho-4-hydroxy-L-threonine cpd:C06055; Pyridoxine 5'-phosphate cpd:C00627; Pyridoxamine 5'-phosphate cpd:C00647; Pyridoxine cpd:C00314; Pyridoxal 5'-phosphate cpd:C00018; Pyridoxal cpd:C00250; Pyridoxamine cpd:C00534; 2-Oxo-3-hydroxy-4-phosphobutanoic acid cpd:C06054; 4-Pyridoxic acid cpd:C00847
Valine, leucine and isoleucine biosynthesis	11	1	0.50571	0.68179	1	1	0.33333	L-Isoleucine cpd:C00407	3-Methyl-2-oxovaleric acid cpd:C00671; L-Leucine cpd:C00123; L-Valine cpd:C00183; Alpha-ketoisovaleric acid cpd:C00141; L-Isoleucine cpd:C00407; Pyruvic acid cpd:C00022; L-Leucyl-tRNA cpd:C02047; 4-Methyl-2-oxopentanoate cpd:C00233; L-Valyl-tRNA(Val) cpd:C02554; L-Isoleucyl-tRNA(Ile) cpd:C03127; 2-(a-Hydroxyethyl)thiamine diphosphate cpd:C05125
Nicotinate and nicotinamide metabolism	13	1	0.56542	0.57019	1	1	0.15854	Niacinamide cpd:C00153	NADP cpd:C00006; Nicotinic acid adenine dinucleotide cpd:C00857; Quinolinic acid cpd:C03722; Nicotinic acid mononucleotide cpd:C01185; Nicotinate D-ribonucleoside cpd:C05841; NAD cpd:C00003; Nicotinamide ribotide cpd:C00455; Nicotinamide riboside cpd:C03150; 1-Methylnicotinamide cpd:C02918; Niacinamide cpd:C00153; Nicotinic acid cpd:C00253; N1-Methyl-4-pyridone-3-carboxamide cpd:C05843; N1-Methyl…
Pantothenate and CoA biosynthesis	15	1	0.61799	0.48128	1	1	0	Beta-Alanine cpd:C00099	Dephospho-CoA cpd:C00882; Pantetheine 4'-phosphate cpd:C01134; Pantetheine cpd:C00831; 4-Phosphopantothenoylcysteine cpd:C04352; D-Pantothenoyl-L-cysteine cpd:C04079; D-4'-Phosphopantothenate cpd:C03492; L-Cysteine cpd:C00097; Pantothenic acid cpd:C00864; Ureidopropionic acid cpd:C02642; Dihydrouracil cpd:C00429; L-Valine cpd:C00183; Coenzyme A cpd:C00010; Beta-Alanine cpd:C00099; Uracil cpd:C001…
Glycerolipid metabolism	18	1	0.68528	0.37793	1	1	0.0256	Glycerol 3-phosphate cpd:C00093	Triacylglycerol cpd:C00422; Acyl-CoA cpd:C00040; 1,2-Diacyl-sn-glycerol cpd:C00641; PA(16:0/16:0) cpd:C00416; 1-Acyl-sn-glycerol 3-phosphate cpd:C00681; 1-Acylglycerol cpd:C01885; Glycerol 3-phosphate cpd:C00093; Dihydroxyacetone cpd:C00184; Glycerol cpd:C00116; Lactaldehyde cpd:C05999; D-Glyceraldehyde cpd:C00577; Glyceric acid cpd:C00258; Digalactosyl-diacylglycerol cpd:C06037; Fatty acid cpd:C…
Propanoate metabolism	20	1	0.72348	0.32368	1	1	0	Beta-Alanine cpd:C00099	(S)-Methylmalonic acid semialdehyde cpd:C06002; Methylmalonyl-CoA cpd:C00683; Propionyl-CoA cpd:C00100; Propinol adenylate cpd:C05983; R-Methylmalonyl-CoA cpd:C01213; Succinic acid cpd:C00042; Hydroxypropionic acid cpd:C01013; Beta-Alanine cpd:C00099; 2-Propyn-1-al cpd:C05985; Acetyl-CoA cpd:C00024; Malonyl-CoA cpd:C00083; 2-Hydroxybutyric acid cpd:C05984; Acrylyl-CoA cpd:C00894; Propionic acid c…
Butanoate metabolism	20	1	0.72348	0.32368	1	1	0	L-Glutamic acid cpd:C00025	3-Butyn-1-al cpd:C06145; (R)-3-Hydroxybutyric acid cpd:C01089; Acetoacetic acid cpd:C00164; 3-Hydroxy-3-methylglutaryl-CoA cpd:C00356; Acetyl-CoA cpd:C00024; Acetoacetyl-CoA cpd:C00332; (S)-3-Hydroxybutanoyl-CoA cpd:C01144; Crotonoyl-CoA cpd:C00877; Gamma-Aminobutyric acid cpd:C00334; L-Glutamic acid cpd:C00025; Butanoyl-CoA cpd:C00136; Succinic acid semialdehyde cpd:C00232; Butyric acid cpd:C002…
Fatty acid elongation in mitochondria	27	1	0.82448	0.19301	1	1	0	Palmitic acid cpd:C00249	Palmityl-CoA cpd:C00154; (2E)-Hexadecenoyl-CoA cpd:C05272; (S)-3-Hydroxyhexadecanoyl-CoA cpd:C05258; 3-Oxohexadecanoyl-CoA cpd:C05259; Acetyl-CoA cpd:C00024; Tetradecanoyl-CoA cpd:C02593; (2E)-Tetradecenoyl-CoA cpd:C05273; (S)-3-Hydroxytetradecanoyl-CoA cpd:C05260; 3-Oxotetradecanoyl-CoA cpd:C05261; Lauroyl-CoA cpd:C01832; (2E)-Dodecenoyl-CoA cpd:C03221; (S)-3-Hydroxydodecanoyl-CoA cpd:C05262; 3-…
Fatty acid biosynthesis	38	1	0.91449	0.089392	1	1	0	Palmitic acid cpd:C00249	Tetradecanoyl-[acp] cpd:C05761; Malonyl-[acyl-carrier protein] cpd:C01209; Hexadecanoyl-[acp] cpd:C05764; Dodecanoyl-[acyl-carrier protein] cpd:C05223; Decanoyl-[acp] cpd:C05755; Octanoyl-[acp] cpd:C05752; Hexanoyl-[acp] cpd:C05749; Butyryl-[acp] cpd:C05745; trans-Hexadec-2-enoyl-[acp] cpd:C05763; (3R)-3-Hydroxypalmitoyl-[acyl-carrier protein] cpd:C04633; 3-Oxohexadecanoyl-[acp] cpd:C05762; trans…
Valine, leucine and isoleucine degradation	38	1	0.91449	0.089392	1	1	0	L-Isoleucine cpd:C00407	Enzyme N6-(lipoyl)lysine cpd:C15972; 2-Methyl-1-hydroxybutyl-ThPP cpd:C15978; Enzyme N6-(dihydrolipoyl)lysine cpd:C15973; 2-Methyl-1-hydroxypropyl-ThPP cpd:C15976; 3-Methyl-1-hydroxybutyl-ThPP cpd:C15974; Acetyl-CoA cpd:C00024; Acetoacetyl-CoA cpd:C00332; Acetoacetic acid cpd:C00164; 3-Hydroxy-3-methylglutaryl-CoA cpd:C00356; 3-Methylcrotonyl-CoA cpd:C03069; 3-Hydroxyisovaleryl-CoA cpd:C05998; Is…
Fatty acid metabolism	39	1	0.91992	0.083465	1	1	0	Palmitic acid cpd:C00249	Palmityl-CoA cpd:C00154; Hexanoyl-CoA cpd:C05270; Butanoyl-CoA cpd:C00136; Acetyl-CoA cpd:C00024; (S)-3-Hydroxybutanoyl-CoA cpd:C01144; cis,cis-3,6-Dodecadienoyl-CoA cpd:C05280; (S)-Hydroxyhexanoyl-CoA cpd:C05268; (S)-Hydroxyoctanoyl-CoA cpd:C05266; Octanoyl-CoA cpd:C01944; (S)-Hydroxydecanoyl-CoA cpd:C05264; Decanoyl-CoA (n-C10:0CoA) cpd:C05274; (S)-3-Hydroxydodecanoyl-CoA cpd:C05262; Lauroyl-Co…
Biosynthesis of unsaturated fatty acids	42	1	0.93426	0.067998	1	1	0	Palmitic acid cpd:C00249	(13Z,16Z)-Docosadi-13,16-enoyl-CoA cpd:C16645; Tetracosenoyl-CoA cpd:C16532; Docosenoyl-CoA cpd:C16531; Icosenoyl-CoA cpd:C16530; Tetracosanoyl-CoA cpd:C16529; Docosanoyl-CoA cpd:C16528; (7Z,10Z,13Z,16Z)-Docosatetraenoyl-CoA cpd:C16170; (11Z,14Z)-Icosadienoyl-CoA cpd:C16180; (7Z,10Z,13Z,16Z,19Z)-Docosapentaenoyl-CoA cpd:C16166; (11Z,14Z,17Z)-Icosatrienoyl-CoA cpd:C16179; Palmityl-CoA cpd:C00154; …
Primary bile acid biosynthesis	46	1	0.94951	0.051814	1	1	0.02976	Taurine cpd:C00245	Cholesterol cpd:C00187; Cholest-5-ene-3beta,26-diol cpd:C15610; 25-Hydroxycholesterol cpd:C15519; 7 alpha,26-Dihydroxy-4-cholesten-3-one cpd:C17336; 4-Cholesten-7alpha,12alpha-diol-3-one cpd:C17339; 7a-Hydroxy-cholestene-3-one cpd:C05455; 5-b-Cholestane-3a ,7a ,12a-triol cpd:C05454; (25R)-3alpha,7alpha,12alpha-Trihydroxy-5beta-cholestan-26-oyl-CoA cpd:C15613; (25S)-3alpha,7alpha,12alpha-Trihydrox…
