# Supplementary material for: Multi-Omics Analysis of Mammary Metabolic Changes in Dairy Cows Exposed to Hypoxia
Source: Front Vet Sci. 2021 Oct 14;8:764135. doi: 10.3389/fvets.2021.764135 (PMC8553012; doi:10.3389/fvets.2021.764135)
Supplement: Supplementary file 4 [file Data_Sheet_2.ZIP › raw data for cells/raw data/POS-for metabolomics/Statistical Analysis/POS-Differentially Expressed Metabolites.xlsx]

## Sheet: file explanation
表头名称	描述
id	该物质在本次定性分析中的唯一数据编号
MS2 name	二级质谱定性匹配分析得到的物质名称
MS2 score	二级匹配的打分，取值[0, 1]，越大越好
MS1 name	一级碎片离子匹配的名称，参考HMDB数据库或KEGG数据库
MS1 ppm	一级匹配的精确度，取值(-25, 25)，越接近0越好
rt	该物质的色谱保留时间
mz	物质特征离子的质荷比
SuperClass	该物质在HMDB数据库中的分类信息
type	匹配模式，包括二级正/反向匹配（MS2 forward/reverse）一级平均分子量/单同位素分子量匹配和无匹配等多种情况
MEAN OO	该物质在该组对比内的一个实验组的相对定量值均值
MEAN XX	该物质在该组对比内的另一个实验组的相对定量值均值
VIP	该物质在该组对比的OPLS-DA模型得到的变量投影重要度
P-VALUE	该物质在该组对比的t检验得到的P值，P值 = 假设是正确但是被拒绝的概率 = 阴性结果个数/结果总个数，是对与样本数据的一个检验概率
Q-VALUE	假设检验统计量（P值）经多重假设检验校正之后的结果，Q值 = 被拒绝但却是正确的概率 = 假阳性结果个数/推测为阳性结果的个数，是对统计检验得到的推论的一种检验概率，对P值的再统计
FOLD CHANGE	该物质在该组对比两组实验间的倍数关系
LOG_FOLDCHANGE	FOLD CHANGE取以2为底的对数
	本次差异代谢物筛选条件为VIP大于1且P-value小于0.05

## Sheet: HX VS NX
id	MS2 name	MS2 score	MS1 name	MS1 ppm	rt	mz	SuperClass	type	MEAN 缺氧	MEAN 空白	VIP	P-VALUE	Q-VALUE	FOLD CHANGE	LOG_FOLDCHANGE
1	Adenine	1			300.532	136.062	Organoheterocyclic compounds	forward	0.420568	1.36775	1.5253	0.00208881	0.00276724	0.307489	-1.70139
2	L-Proline	1			403.63	116.071	Organic acids and derivatives	forward	0.902149	1.60362	1.16153	0.0142735	0.0124282	0.56257	-0.829895
6	Ornithine	0.999923			531.285	133.097	Organic acids and derivatives	forward	0.126312	0.340487	1.45148	4.8164e-05	0.000136812	0.370975	-1.4306
7	L-Isoleucine	0.999904			288.777	132.102	Organic acids and derivatives	forward	19.0041	25.8012	1.18773	0.00696199	0.00708013	0.736558	-0.441129
8	Choline	0.999899			281.757	104.107	Organic nitrogen compounds	forward	34.3989	82.7147	1.52415	9.73474e-07	3.56286e-05	0.415874	-1.26578
9	beta-Alanine	0.999879			357.322	90.0552	Organic acids and derivatives	forward	2.59411	6.84942	1.51005	6.97528e-07	3.29644e-05	0.378735	-1.40074
11	Cytosine	0.999808			251.178	112.051	Organoheterocyclic compounds	forward	13.1624	21.4775	1.45656	7.04339e-05	0.000187794	0.612846	-0.706404
12	Inosine	0.999801			227.234	269.088	Nucleosides, nucleotides, and analogues	forward	4.63294	9.56404	1.50105	6.64291e-06	7.69951e-05	0.484413	-1.04569
20	Creatinine	0.999384			174.573	114.066	Organic acids and derivatives	forward	13.0329	27.333	1.41779	0.000284558	0.000577279	0.47682	-1.06848
21	Deoxyinosine	0.999348			187.715	253.093	Nucleosides, nucleotides, and analogues	forward	1.27554	0.701212	1.37276	0.00040992	0.000773198	1.81905	0.863188
23	Cytidine	0.999279			251.308	244.093	Nucleosides, nucleotides, and analogues	forward	4.31353	7.26475	1.43858	6.86079e-05	0.000183816	0.593761	-0.752046
28	L-Glutamic acid	0.999044			448.998	148.06	Organic acids and derivatives	forward	0.42427	0.97961	1.42833	0.00134462	0.00196462	0.433101	-1.20722
29	Niacinamide	0.998817			57.8457	123.055	Organoheterocyclic compounds	forward	8.21465	12.3325	1.3578	0.00105178	0.00161929	0.666098	-0.586194
31	Cytidine monophosphate	0.998708			450.412	324.059	Nucleosides, nucleotides, and analogues	forward	0.36714	0.0976403	1.43405	0.000179651	0.000399175	3.76012	1.91078
32	L-Carnitine	0.998315			367.391	162.112	Organic nitrogen compounds	forward	8.47318	15.714	1.30959	0.00173704	0.00239492	0.539211	-0.891079
33	Piperidine	0.998166			277.913	86.0967	Organoheterocyclic compounds	forward	4.31174	5.69811	1.10723	0.0142657	0.0124227	0.756697	-0.402213
35	Deoxyguanosine	0.998077			176.288	268.104	Nucleosides, nucleotides, and analogues	forward	2.98311	7.22369	1.39735	7.41353e-05	0.000195739	0.412963	-1.27592
37	Zymonic acid	0.998055			174.563	159.027	Organoheterocyclic compounds	forward	6.11739	8.11502	1.21114	0.00458998	0.00512797	0.753836	-0.407677
40	L-Serine	0.997795			388.114	106.05	Organic acids and derivatives	forward	0.937273	1.65983	1.40257	0.000252416	0.000525898	0.56468	-0.824496
42	1-deoxy-1-(N6-lysino)-D-fructose	0.997646			416.359	134.045	Organic acids and derivatives	forward	0.882684	2.12752	1.45487	0.000106931	0.000262343	0.414889	-1.2692
44	gamma-Aminobutyric acid	0.997324			384.805	104.071	Organic acids and derivatives	forward	4.48254	6.76319	1.30193	0.00459168	0.00512939	0.662785	-0.593387
45	Riboflavin	0.996985			228.867	377.145	Organoheterocyclic compounds	forward	0.00878827	0.0169311	1.35378	0.000421324	0.00079	0.519062	-0.946021
46	Thymine	0.996947			87.2995	127.05	Organoheterocyclic compounds	forward	0.211928	0.0891292	1.26855	0.00671582	0.00689206	2.37776	1.2496
47	Protein serine	0.996577			429.637	106.05	Organic acids and derivatives	forward	0.0237566	0.0348459	1.29465	0.00150253	0.00213929	0.68176	-0.552665
52	Diethanolamine	0.99568			312.043	106.086	Organic nitrogen compounds	forward	1.07132	1.65564	1.1858	0.00964341	0.00912905	0.647075	-0.627994
58	3-Dehydroxycarnitine	0.994023			390.586	146.117	Lipids and lipid-like molecules	forward	13.2744	20.7847	1.33209	0.000586269	0.0010213	0.638662	-0.646876
59	Ethenyl acetate	0.993774			384.666	87.0444	Organic acids and derivatives	forward	0.747937	1.13149	1.32054	0.00420062	0.00479368	0.661018	-0.597239
60	Creatine	0.992871			370.333	132.077	Organic acids and derivatives	forward	1.12025	3.02078	1.37074	0.0171285	0.0143453	0.370849	-1.4311
63	Metenamine	0.992108			267.994	141.113	Organoheterocyclic compounds	forward	0.577746	0.886102	1.45851	7.27557e-05	0.000192796	0.652008	-0.617038
64	N2,N2-Dimethylguanosine	0.992076			203.624	312.13	Nucleosides, nucleotides, and analogues	forward	0.0663433	0.108143	1.06308	0.032437	0.0234478	0.613476	-0.704922
65	5-Methyldeoxycytidine	0.99199			208.787	242.114	Nucleosides, nucleotides, and analogues	forward	0.299343	0.128888	1.38598	0.00710526	0.00718803	2.3225	1.21568
66	Deoxyadenosine	0.991647			139.928	252.109	Nucleosides, nucleotides, and analogues	forward	0.824723	0.496867	1.06007	0.0452372	0.0303122	1.65985	0.731049
67	(E)-Antibiotic BE 23372M	0.991637			368.588	313.074	Benzenoids	forward	0.0110757	0.00341028	1.04298	0.000877659	0.00140328	3.24773	1.69943
75	1,2,3,4-Tetrahydro-b-carboline-1,3-dicarboxylic acid	0.988854			318.14	261.087	Alkaloids and derivatives	forward	2.10548	3.12387	1.31638	0.00129612	0.00190933	0.673998	-0.569184
76	L-Methionine	0.988665			297.891	150.058	Organic acids and derivatives	forward	7.04367	11.2752	1.3322	0.000998487	0.0015532	0.624706	-0.678751
77	Citrulline	0.988103			403.959	176.103	Organic acids and derivatives	forward	7.29151	12.5602	1.38694	0.000133313	0.000313781	0.580526	-0.784567
78	L-Asparagine	0.988004			388.248	133.061	Organic acids and derivatives	forward	1.28933	1.81537	1.19854	0.00513049	0.00559359	0.710229	-0.493644
79	Flavidulol B	0.98636			30.9469	259.169	Benzenoids	forward	0.0779527	0.0999653	1.13218	0.0121329	0.0109115	0.779798	-0.358828
85	Pyrrolidonecarboxylic acid	0.983526			410.089	130.05	Organic acids and derivatives	forward	6.40853	13.7204	1.48208	6.15075e-06	7.49322e-05	0.467079	-1.09826
86	Guanosine	0.983202			277.315	284.098	Nucleosides, nucleotides, and analogues	forward	2.53087	3.27063	1.00372	0.0184252	0.0151779	0.773816	-0.369938
87	Isoleucyl-Leucine	0.983016			202.614	245.186	Organic acids and derivatives	forward	0.0933695	0.261471	1.17516	0.0311273	0.0227414	0.357094	-1.48563
88	Leucyl-Aspartate	0.982793			391.517	247.129	Organic acids and derivatives	forward	0.0686157	0.13546	1.32993	0.001246	0.00185123	0.506539	-0.981254
89	Inosinic acid	0.982678			459.839	349.054	Nucleosides, nucleotides, and analogues	forward	0.087516	0.269248	1.4309	2.52956e-05	0.00010317	0.325038	-1.62132
91	Guanosine monophosphate	0.982477			476.178	364.065	Nucleosides, nucleotides, and analogues	forward	0.0497998	0.0925481	1.32872	0.000308544	0.000615716	0.538096	-0.894064
94	Dimethylglycine	0.980407			319.875	104.071	Organic acids and derivatives	forward	0.0627126	0.290375	1.50024	0.00227522	0.0029571	0.215971	-2.21109
96	Uridine 5'-monophosphate	0.978085			453.544	325.042	Nucleosides, nucleotides, and analogues	forward	0.173296	0.493765	1.52527	3.34775e-07	2.76947e-05	0.350968	-1.51059
100	2-Aminoacrylic acid	0.976577			416.328	88.0397	Organic acids and derivatives	forward	0.0663037	0.174095	1.44878	7.09451e-05	0.0001889	0.380847	-1.39272
101	3-Aminocaproic acid	0.976394			398.721	132.102	Organic acids and derivatives	forward	0.062012	0.16084	1.22745	0.00464592	0.00517484	0.385552	-1.375
103	L-alpha-Aminobutyric acid	0.97488			336.644	104.071	Organic acids and derivatives	forward	0.366169	0.532641	1.0118	0.0277569	0.0208521	0.687459	-0.540654
105	Alanyl-Leucine	0.974418			247.545	203.139	Organic acids and derivatives	forward	0.0559399	0.111673	1.10784	0.00947051	0.00900312	0.500927	-0.997327
106	O-Demethylforbexanthone	0.974295			370.389	327.09	Organoheterocyclic compounds	forward	0.00355543	0.00835897	1.08883	0.0293493	0.0217578	0.425343	-1.2333
107	N-Methyl-a-aminoisobutyric acid	0.974045			396.995	118.086	Organic acids and derivatives	forward	0.596898	0.953472	1.10319	0.0216945	0.0172274	0.626026	-0.675706
108	Mizolastine	0.973592			353.532	455.203	Organoheterocyclic compounds	forward	0.000728585	0.00265465	1.17284	0.0010904	0.00166635	0.274456	-1.86535
114	D-Alanyl-D-alanine	0.970597			82.9789	161.092	Organic acids and derivatives	forward	0.0743537	0.155952	1.48184	1.23323e-05	9.15222e-05	0.476773	-1.06863
115	N,N-Dimethylsphingosine	0.970085			69.9053	328.32	Organic nitrogen compounds	forward	0.0134224	0.0037083	1.08418	0.0019295	0.00260206	3.61957	1.85582
117	Guanosine diphosphate	0.968716			473.158	444.031	Nucleosides, nucleotides, and analogues	forward	0.00251886	0.011838	1.25283	0.0288113	0.0214545	0.212777	-2.23259
119	Glycyl-Valine	0.968225			299.142	175.108	Organic acids and derivatives	forward	0.0660007	0.118183	1.03607	0.0281933	0.0211027	0.558463	-0.840468
120	Phytosphingosine	0.967077			57.8536	318.299	Organic nitrogen compounds	forward	5.09535	6.96237	1.11826	0.0127031	0.0113151	0.731841	-0.450397
124	1-Methyladenosine	0.965935			124.11	282.12	Nucleosides, nucleotides, and analogues	forward	0.209144	0.127934	1.12245	0.0330608	0.0237791	1.63479	0.709104
128	Anserine	0.963675			427.029	241.13	Organic acids and derivatives	forward	0.0278409	0.0142806	1.13566	0.00964733	0.00913193	1.94957	0.963156
129	Lauroyl diethanolamide	0.963475			5.16834	288.253	Lipids and lipid-like molecules	forward	0.0322521	0.0486097	1.4719	2.07522e-05	0.000100506	0.66349	-0.591853
133	Adenosine 2'-phosphate	0.961932			442.563	348.07	Organic oxygen compounds	forward	1.76156	7.58354	1.52824	0.000177602	0.000395365	0.232288	-2.10601
134	2-(3,4-Dihydroxybenzoyloxy)-4,6-dihydroxybenzoate	0.960381			226.51	307.043	Phenylpropanoids and polyketides	forward	0.966876	1.56894	1.45179	5.05805e-05	0.00014261	0.616259	-0.69839
137	L-Glutamine	0.959208			385.555	147.076	Organic acids and derivatives	forward	7.33344	41.2349	1.56768	6.14626e-06	7.49124e-05	0.177845	-2.4913
139	N-Acetylputrescine	0.958784			318.2	131.118	Organic acids and derivatives	forward	0.246952	0.309344	1.03439	0.0196591	0.015954	0.798308	-0.324983
140	6-Methylquinoline	0.95836			211.354	144.081	Organoheterocyclic compounds	forward	0.0752368	0.153672	1.04895	0.00935647	0.0089202	0.489595	-1.03034
141	2,5-Dihydro-2,4-dimethyloxazole	0.958185			343.771	100.076	Organoheterocyclic compounds	forward	0.36503	0.711499	1.4372	0.00190558	0.00257679	0.513043	-0.962848
142	Methionine sulfoxide	0.957646			380.091	166.053	Organic acids and derivatives	forward	0.308837	0.559064	1.38632	0.000213942	0.000460868	0.552418	-0.856167
146	Isoleucyl-Threonine	0.955557			249.214	233.15	Organic acids and derivatives	forward	0.0463995	0.0949642	1.19699	0.0115005	0.0104584	0.4886	-1.03327
149	5-Aminoimidazole ribonucleotide	0.955034			271.606	296.064	Organic oxygen compounds	forward	0.00231195	0.0292724	1.32045	0.0240326	0.0186577	0.0789806	-3.66236
150	3-Amino-2-piperidone	0.954156			514.286	115.087	Organic acids and derivatives	forward	0.0857589	0.16737	1.39481	0.000242257	0.000509075	0.512392	-0.96468
152	dCMP	0.953486			452.957	308.064	Nucleosides, nucleotides, and analogues	forward	0.371653	0.154016	1.45825	6.53671e-05	0.000176661	2.41309	1.27088
156	Pyridoxal	0.95054			80.3872	168.065	Organoheterocyclic compounds	forward	0.244301	0.366392	1.14114	0.0105301	0.00976755	0.666775	-0.584728
157	5-Aminopentanal	0.95043			206.217	102.092	Organic oxygen compounds	forward	0.183134	0.27475	1.32843	0.000277791	0.000566688	0.66655	-0.585214
159	Xanthine	0.95001			223.775	153.04	Organoheterocyclic compounds	forward	0.215951	0.0614218	1.4743	0.00479476	0.0052982	3.51587	1.81388
160	Pyroglutamic acid	0.949139			385.578	130.05	Organic acids and derivatives	forward	4.05373	22.2397	1.56721	1.04596e-05	8.80494e-05	0.182274	-2.45582
161	L-Acetylcarnitine	0.948974			319.878	204.123	Lipids and lipid-like molecules	forward	15.9367	24.4154	1.01866	0.0319661	0.0231956	0.652733	-0.615436
165	Carnosine	0.946674			411.83	227.103	Organic acids and derivatives	forward	0.0120199	0.0195413	1.0008	0.0310289	0.0226877	0.615102	-0.701102
166	D-Alanine	0.944983			415.303	90.0553	Organic acids and derivatives	forward	0.104512	0.192147	1.48917	9.84399e-06	8.66945e-05	0.543917	-0.878542
168	Testosterone sulfate	0.943962			321.624	369.169	Lipids and lipid-like molecules	forward	0.0750901	0.152803	1.37236	0.000584762	0.00101918	0.491417	-1.02498
171	Styrene	0.941526			34.4682	105.07	Benzenoids	forward	2.06284	3.29546	1.15285	0.0127567	0.0113527	0.625966	-0.675844
172	N-a-Acetyl-L-arginine	0.941404			382.902	217.129	Organic acids and derivatives	forward	0.0377383	0.0883721	1.44383	3.16387e-05	0.000105736	0.427039	-1.22756
173	Butyrylcarnitine	0.94094			274.363	232.154	Lipids and lipid-like molecules	forward	5.03514	25.165	1.49916	0.000595559	0.00103433	0.200085	-2.32132
174	L-trans-4-Methyl-2-pyrrolidinecarboxylic acid	0.940921			60.4266	130.086	Organic acids and derivatives	forward	0.248567	0.368446	1.07728	0.0125825	0.0112304	0.674637	-0.567816
179	L-Aspartic acid	0.938708			359.041	134.019	Organic acids and derivatives	forward	1.45272	2.57815	1.18409	0.0125874	0.0112339	0.563473	-0.827582
180	Phenylalanyl-Alanine	0.937397			223.786	237.123	Organic acids and derivatives	forward	0.0433468	0.0732204	1.00929	0.0121034	0.0108906	0.592004	-0.756321
182	2-Pyrrolidinone	0.93462			384.721	86.0604	Organoheterocyclic compounds	forward	0.926171	1.38137	1.29838	0.00507761	0.00554748	0.67047	-0.576755
184	Endoxifen	0.934148			460.117	374.215	Phenylpropanoids and polyketides	forward	0.0836061	0.0282922	1.46673	8.33712e-05	0.000215286	2.95509	1.5632
188	Glycerol 3-phosphate	0.931941			406.587	173.021	Lipids and lipid-like molecules	forward	0.0195478	0.012581	1.00521	0.0224008	0.0176662	1.55376	0.635766
190	Dethiobiotin	0.931529			300.732	215.139	Lipids and lipid-like molecules	forward	0.0770648	0.145344	1.30069	0.00283544	0.00351785	0.530225	-0.915323
195	LysoPE(0:0/22:5(4Z,7Z,10Z,13Z,16Z))	0.926558			209.672	528.309	Lipids and lipid-like molecules	forward	0.399747	0.606472	1.24909	0.0026329	0.00331862	0.659136	-0.601352
196	Polyoxyethylene dioleate	0.92491			214.373	591.536	Lipids and lipid-like molecules	forward	0.0133194	0.0337039	1.25868	0.0047861	0.00529108	0.395188	-1.33939
197	Leucyl-Methionine	0.924869			204.413	263.142	Organic acids and derivatives	forward	0.017558	0.0526488	1.08438	0.032092	0.0232632	0.333493	-1.58427
199	(Â±)-2-Methylthiazolidine	0.924184			297.913	104.053	Organoheterocyclic compounds	forward	0.749316	2.68608	1.47704	5.67688e-05	0.000157074	0.278963	-1.84185
200	6-Deoxyfagomine	0.923784			349.219	132.102	Organoheterocyclic compounds	forward	0.498262	0.798557	1.39675	0.000441137	0.000818724	0.623953	-0.68049
205	6-Epi-7-isocucurbic acid glucoside	0.921724			348.175	375.198	Lipids and lipid-like molecules	forward	4.7497e-05	7.27494e-05	1.45787	3.59429e-05	0.000107007	0.652885	-0.615099
207	Alanyl-Tyrosine	0.918172			25.0888	253.118	Organic acids and derivatives	forward	0.00419766	0.00725857	1.25689	0.0150357	0.0129547	0.578304	-0.7901
210	Prolyl-Arginine	0.915951			421.606	272.172	Organic acids and derivatives	forward	0.125977	0.180304	1.12087	0.010688	0.00987935	0.698691	-0.517274
212	Schizotenuin F	0.911007			478.137	553.138	Benzenoids	forward	0.0191684	0.0286696	1.24594	0.00366606	0.00431218	0.668595	-0.580794
213	Dihydroroseoside	0.910903			391.47	389.215	Lipids and lipid-like molecules	forward	0.0104377	0.0297052	1.4537	8.98132e-05	0.000228433	0.351375	-1.50891
216	Leucyl-Valine	0.90788			213.176	231.17	Organic acids and derivatives	forward	0.096005	0.259705	1.04222	0.0341214	0.0243673	0.36967	-1.43569
221	Phenylalanylproline	0.905195			254.169	263.139	Organic acids and derivatives	forward	0.0435656	0.0677312	1.21667	0.00267418	0.00335974	0.643213	-0.636631
222	Arginyl-Phenylalanine	0.904627			354.207	322.187	Organic acids and derivatives	forward	0.00440052	0.00659681	1.37372	0.00241311	0.00309569	0.667068	-0.584094
228	Menthone 1,2-glyceryl ketal	0.900261			431.386	298.1	Lipids and lipid-like molecules	forward	0.0184344	0.0297605	1.32535	0.000104173	0.000256971	0.619424	-0.691001
230	LysoPE(20:4(8Z,11Z,14Z,17Z)/0:0)	0.899687			421.514	502.298	Lipids and lipid-like molecules	forward	4.7497e-05	7.27494e-05	1.45787	3.59429e-05	0.000107007	0.652885	-0.615099
235	1,3-Diisopropylbenzene	0.896166			31.8831	163.148	Benzenoids	forward	0.0993201	0.160459	1.12812	0.0160459	0.0136358	0.618973	-0.692051
237	Adenosine 3',5'-diphosphate	0.894876			472.61	428.036	Nucleosides, nucleotides, and analogues	forward	0.12664	0.462485	1.52439	0.000608706	0.00105264	0.273825	-1.86867
245	Propionylcarnitine	0.890398			295.322	218.138	Lipids and lipid-like molecules	forward	2.86914	4.51922	1.12446	0.00654977	0.00676325	0.634875	-0.655456
246	S-Adenosylmethionine	0.8903			532.129	399.144	Nucleosides, nucleotides, and analogues	forward	0.0475384	0.0711786	1.1802	0.00724438	0.00729562	0.667875	-0.58235
251	7-Formyldehydrothalicsimidine	0.887979			369.459	412.18	Alkaloids and derivatives	forward	4.7497e-05	7.27494e-05	1.45787	3.59429e-05	0.000107007	0.652885	-0.615099
255	S-Adenosylhomocysteine	0.885413			396.116	385.129	Nucleosides, nucleotides, and analogues	forward	0.148144	0.367815	1.48332	0.000136061	0.000319014	0.402767	-1.31198
258	m-Xylene	0.883824			33.5989	107.086	Benzenoids	forward	0.434157	0.498489	1.08336	0.0227528	0.0178828	0.870946	-0.199346
260	Digoxin	0.880574			413.526	803.416	Lipids and lipid-like molecules	forward	0.00374348	0.000933968	1.35112	0.0225351	0.017749	4.00814	2.00293
261	5-Aminopentanamide	0.880001			343.187	117.102	Organic acids and derivatives	forward	1.31584	2.81007	1.45915	0.00141013	0.00203795	0.46826	-1.09462
262	1,2-Dihydro-1,1,6-trimethylnaphthalene	0.878054			31.8676	173.132	Benzenoids	forward	0.128633	0.20214	1.03574	0.0311059	0.0227297	0.636357	-0.652092
264	6'-Apiosyllotaustralin	0.877271			346.751	394.17	Organic oxygen compounds	forward	0.0465855	0.0990058	1.32495	0.00698731	0.00709928	0.470533	-1.08763
269	Serylvaline	0.875227			303.054	205.118	Organic acids and derivatives	forward	0.0250996	0.0510322	1.15308	0.0292757	0.0217165	0.491838	-1.02374
272	Ephedrannin A	0.872277			375.731	557.109	Phenylpropanoids and polyketides	forward	0.0121029	0.0176429	1.17979	0.00691522	0.00704465	0.68599	-0.54374
273	Valyl-Tyrosine	0.872051			239.721	281.149	Organic acids and derivatives	forward	0.00819977	0.0158993	1.26916	0.00540945	0.00583369	0.515733	-0.955303
276	(alpha-D-mannosyl)7-beta-D-mannosyl-diacetylchitobiosyl-L-asparagine, isoform A (protein)	0.870949			49.1782	90.0553	Organic acids and derivatives	forward	0.215143	0.531697	1.27488	0.0238437	0.0185445	0.404635	-1.30531
277	N2-gamma-Glutamylglutamine	0.870676			443.552	276.119	Organic acids and derivatives	forward	0.0884524	0.143882	1.19658	0.00618659	0.00647588	0.614756	-0.701914
278	Isoleucyl-Phenylalanine	0.870174			192.983	279.17	Organic acids and derivatives	forward	0.0210157	0.0605228	1.03545	0.027663	0.0207979	0.347236	-1.52601
280	2'-Oxoaloesol 7-glucoside	0.868826			299.643	395.134	Organic oxygen compounds	forward	0.000177873	0.00112953	1.01354	0.0483678	0.0319283	0.157475	-2.6668
282	Mangiferdesmethylursanone	0.867977			30.9424	429.373	Organic oxygen compounds	forward	0.0458201	0.0724132	1.23026	0.00201526	0.00269155	0.632759	-0.660272
285	Citicoline	0.865054			456.548	489.114	Nucleosides, nucleotides, and analogues	forward	0.643846	0.887313	1.01953	0.0426104	0.0289708	0.725613	-0.462727
288	Phenylalanyl-Valine	0.863725			199.623	265.154	Organic acids and derivatives	forward	0.0207311	0.0538875	1.36573	0.0117274	0.0106221	0.38471	-1.37816
289	Valyl-Valine	0.863042			228.804	217.155	Organic acids and derivatives	forward	0.033267	0.0794232	1.03975	0.0106843	0.00987675	0.418857	-1.25547
299	Aspartyl-Glutamate	0.853052			471.882	263.087	Organic acids and derivatives	forward	0.117575	0.182166	1.28138	0.00266894	0.00335454	0.645426	-0.631676
303	4-Methylbenzaldehyde	0.846928			34.475	121.065	Benzenoids	forward	0.614531	1.09098	1.17653	0.0102592	0.00957503	0.563284	-0.828065
304	Ampicillin	0.846132			208.804	350.163	Organoheterocyclic compounds	forward	0.00836162	0.0278708	1.41977	0.0044504	0.00500976	0.300014	-1.7369
305	Nummularine B	0.845765			393.471	592.32	Organic acids and derivatives	forward	0.00453388	0.000415258	1.40097	8.30691e-06	8.26944e-05	10.9182	3.44866
307	Montecristin	0.843344			30.0662	575.503	Lipids and lipid-like molecules	forward	0.0472389	0.100065	1.48118	7.97925e-05	0.000207815	0.472084	-1.08288
309	Isotheaflavin	0.841978			443.26	565.138	Phenylpropanoids and polyketides	forward	1.7954	2.58606	1.3647	0.000966721	0.00151394	0.694261	-0.52645
310	dTDP-4-acetamido-4,6-dideoxy-D-galactose	0.841646			457.748	590.12	Nucleosides, nucleotides, and analogues	forward	0.218765	0.310264	1.37051	0.0004527	0.000835217	0.705093	-0.504114
311	7-Ketocholesterol	0.840105			31.8679	401.341	Lipids and lipid-like molecules	forward	0.0547666	0.15813	1.55685	5.3261e-08	1.53665e-05	0.346339	-1.52974
315	Cohibin B	0.837832			215.811	577.518	Lipids and lipid-like molecules	forward	0.454652	0.616601	1.15448	0.00708817	0.00717521	0.737352	-0.439574
317	PI(18:2(9Z,12Z)/18:2(9Z,12Z))	0.836126			213.079	859.532	Lipids and lipid-like molecules	forward	0.0172831	0.0316204	1.11081	0.011974	0.0107986	0.546581	-0.871494
318	Ipriflavone	0.836059			214.117	281.116	Phenylpropanoids and polyketides	forward	0.01951	0.0397888	1.28767	0.00980138	0.00924467	0.490338	-1.02815
319	Morellin	0.836027			481.782	545.257	Organoheterocyclic compounds	forward	0.00137371	0.000100372	1.45808	0.00351524	0.00417094	13.6863	3.77466
326	LysoPE(0:0/20:2(11Z,14Z))	0.826324			208.887	506.324	Lipids and lipid-like molecules	forward	0.0581825	0.0336863	1.19196	0.00644928	0.00668452	1.72719	0.788424
333	Glutamylthreonine	0.818221			429.489	249.108	Organic acids and derivatives	forward	0.050975	0.715934	1.50093	0.00439796	0.00496489	0.0712008	-3.81196
335	Serylserine	0.81591			366.904	193.082	Organic acids and derivatives	forward	0.0062618	0.0166594	1.22922	0.00230697	0.00298898	0.375873	-1.41168
337	PC(22:4(7Z,10Z,13Z,16Z)/16:0)	0.815761			153.947	810.6	Lipids and lipid-like molecules	forward	3.4393	6.69595	1.42565	0.000138349	0.000323341	0.513639	-0.961173
339	Galactopinitol B	0.814657			374.844	357.138	Organic oxygen compounds	forward	4.7497e-05	7.27494e-05	1.45787	3.59429e-05	0.000107007	0.652885	-0.615099
340	LysoPC(18:4(6Z,9Z,12Z,15Z))	0.811328			432.231	516.315	Lipids and lipid-like molecules	forward	4.7497e-05	7.27494e-05	1.45787	3.59429e-05	0.000107007	0.652885	-0.615099
342	L-2-Amino-3-methylenehexanoic acid	0.808661			371.626	144.102	Organic acids and derivatives	forward	0.558821	1.0703	1.32048	0.0022204	0.00290169	0.522117	-0.937556
343	3-Methyl-5-pentyl-2-furanundecanoic acid	0.807351			261.022	337.274	Lipids and lipid-like molecules	forward	0.0544734	0.101996	1.08084	0.0299981	0.02212	0.534075	-0.904886
346	SM(d18:1/16:0)	0.804673			201.77	703.573	Lipids and lipid-like molecules	forward	34.2502	54.0566	1.39442	4.73564e-05	0.000134856	0.633598	-0.658359
347	1,2-Dihydroxy-3-keto-5-methylthiopentene	0.803932			121.519	163.042	Organic oxygen compounds	forward	0.23684	0.436636	1.45149	0.000291635	0.000588726	0.542419	-0.88252
350	Galactosylsphingosine	0.801628			132.405	462.344		forward	0.0123897	0.00602172	1.18147	0.00273578	0.0034206	2.0575	1.04089
351	Citreoviridinol A1	0.801511			425.176	421.187	Organoheterocyclic compounds	forward	0.000580175	7.27494e-05	1.44951	0.0184274	0.0151792	7.97497	2.99548
355	PI(20:3(5Z,8Z,11Z)/20:3(5Z,8Z,11Z))	0.799448			209.791	911.562	Lipids and lipid-like molecules	forward	0.00800925	0.0237989	1.15098	0.00353956	0.00419388	0.336539	-1.57116
358	AICA-riboside	0.796917			208.728	259.103	Nucleosides, nucleotides, and analogues	forward	0.0499061	0.0189873	1.08327	0.0192649	0.0157038	2.62839	1.39418
359	1-Methyl 2-galloylgalactarate	0.794667			434.13	377.074	Organic oxygen compounds	forward	0.0533394	0.0753758	1.19067	0.00692985	0.00705577	0.707646	-0.4989
362	Homocitrulline	0.793715			433.201	190.119	Organic acids and derivatives	forward	0.0254336	0.056481	1.44099	0.00145328	0.00208566	0.450304	-1.15103
363	PC(22:6(4Z,7Z,10Z,13Z,16Z,19Z)/18:0)	0.793247			38.7757	834.601	Lipids and lipid-like molecules	forward	0.883262	1.80144	1.43049	8.01927e-05	0.000208657	0.490308	-1.02824
365	Acetylcholine	0.792883			189.349	146.117	Organic nitrogen compounds	forward	0.00137149	0.0578623	1.13138	0.0333617	0.0239377	0.0237027	-5.3988
373	Succinyladenosine	0.789455			420.634	384.114	Nucleosides, nucleotides, and analogues	forward	0.0252896	0.047996	1.14074	0.015527	0.0132883	0.526911	-0.924369
375	Diethylcarbamazine N-oxide	0.787368			353.208	216.17	Organoheterocyclic compounds	forward	0.098132	0.167964	1.30802	0.00604962	0.00636545	0.584245	-0.775355
376	4-Methoxybenzyl propanoate	0.787139			401.323	195.101	Benzenoids	forward	0.178032	0.297403	1.5011	5.12084e-06	6.98517e-05	0.598621	-0.740285
381	N-Succinyl-2-amino-6-ketopimelate	0.782552			244.99	290.086	Organic acids and derivatives	forward	0.36558	0.236197	1.38613	0.00173826	0.00239625	1.54778	0.6302
383	Dieporeticenin	0.781922			215.891	573.489	Lipids and lipid-like molecules	forward	0.0151248	0.0372684	1.24649	0.00671445	0.006891	0.405834	-1.30104
384	Tyrosine methylester	0.780461			45.2575	196.097	Organic acids and derivatives	forward	0.0215284	0.0388747	1.19669	0.00883556	0.00853526	0.553789	-0.852592
385	Lactosylceramide (d18:1/16:0)	0.778931			204.344	862.626	Lipids and lipid-like molecules	forward	0.0635522	0.0421139	1.21	0.00591335	0.00625443	1.50905	0.593645
386	Threoninyl-Tyrosine	0.778444			297.088	283.123	Organic acids and derivatives	forward	0.11359	0.0781356	1.15741	0.0123568	0.0110709	1.45376	0.53979
394	PE(18:3(6Z,9Z,12Z)/15:0)	0.770827			169.414	700.491	Lipids and lipid-like molecules	forward	0.0258075	0.0626037	1.4028	0.000271328	0.000556461	0.412236	-1.27846
395	Phosphocreatine	0.770296			456.438	212.043	Organic acids and derivatives	forward	0.402339	2.00634	1.57632	0.000418424	0.000785746	0.200534	-2.31808
397	Arachidyl carnitine	0.769686			190.375	456.405	Lipids and lipid-like molecules	forward	0.071249	0.0288864	1.22308	0.0269623	0.020391	2.46652	1.30248
399	PC(20:2(11Z,14Z)/15:0)	0.768752			62.1238	772.582	Lipids and lipid-like molecules	forward	1.34901	3.6882	1.45474	0.000225412	0.00048067	0.365765	-1.45101
401	FAD	0.765669			411.816	786.163	Nucleosides, nucleotides, and analogues	forward	0.013562	0.0206704	1.10324	0.00748905	0.00749126	0.656107	-0.607997
403	Glutaminyllysine	0.764914			460.241	275.171	Organic acids and derivatives	forward	0.0183675	0.026771	1.00989	0.0274605	0.0206808	0.686097	-0.543516
406	Ophthalmic acid	0.762995			411.825	290.135	Organic acids and derivatives	forward	1.02845	1.8944	1.15497	0.00904466	0.008691	0.542888	-0.881273
408	Hydroxyprolyl-Tyrosine	0.760845			229.881	295.128	Organic acids and derivatives	forward	0.0159726	0.0251239	1.07016	0.0189635	0.0155162	0.635754	-0.65346
412	Blumenol C glucoside	0.756558			439.024	373.22	Lipids and lipid-like molecules	forward	0.0156078	0.0636645	1.3759	0.0110594	0.0101391	0.245157	-2.02822
413	Benzoyl ecgonine	0.754487			138.227	290.141	Benzenoids	forward	0.0661887	0.0413285	1.11449	0.0151841	0.0130559	1.60153	0.679447
415	Kanzonol V	0.753693			464.442	377.178	Phenylpropanoids and polyketides	forward	0.00186823	0.00030597	1.32927	0.0080341	0.00792265	6.10592	2.61021
417	Linoelaidyl carnitine	0.752168			195.549	424.342	Lipids and lipid-like molecules	forward	0.0127076	0.0464042	1.15282	0.0207809	0.0166577	0.273846	-1.86857
423	Persicaxanthin	0.747336			209.598	385.273	Lipids and lipid-like molecules	forward	0.0160815	0.0320746	1.39508	0.00282885	0.00351147	0.501376	-0.996035
424	Cholesta-4,6-dien-3-one	0.746419			31.8907	383.331	Lipids and lipid-like molecules	forward	0.0890538	0.322838	1.53731	0.00106884	0.00164017	0.275847	-1.85806
425	PC(22:6(4Z,7Z,10Z,13Z,16Z,19Z)/22:2(13Z,16Z))	0.746095			146.897	886.63	Lipids and lipid-like molecules	forward	0.00473455	0.0204294	1.32509	0.00315736	0.00382653	0.231751	-2.10935
426	Valyl-Methionine	0.745979			216.797	249.127	Organic acids and derivatives	forward	0.0127402	0.0484633	1.05989	0.035236	0.0249979	0.262882	-1.92751
427	1,2,3,4,Tetrahydro-1,5,7-trimethylnapthalene	0.744398			31.8697	175.148	Benzenoids	forward	0.0789684	0.141653	1.21061	0.00365325	0.00430028	0.557477	-0.843016
428	Cinncassiol D2 glucoside	0.743737			467.701	531.278	Lipids and lipid-like molecules	forward	0.000841445	0.000117828	1.31099	0.0164103	0.0138769	7.14127	2.83618
429	DL-Glutamate	0.741481			526.798	148.06	Organic acids and derivatives	forward	0.116983	0.246812	1.45651	4.45328e-05	0.000127952	0.473975	-1.07712
430	29-Norcycloartane-3,24-dione	0.741414			31.3966	427.357	Lipids and lipid-like molecules	forward	0.0105659	0.0157212	1.05305	0.0375948	0.0263057	0.672078	-0.573299
433	Theogallin	0.735055			432.286	345.084	Organic oxygen compounds	forward	0.12167	0.17693	1.33026	0.000744596	0.00123308	0.687672	-0.540207
434	PC(22:5(7Z,10Z,13Z,16Z,19Z)/16:1(9Z))	0.733636			154.728	806.571	Lipids and lipid-like molecules	forward	1.74784	3.74656	1.48409	0.000130031	0.000307477	0.466518	-1.09999
436	PC(P-16:0/20:3(5Z,8Z,11Z))	0.731633			155.055	768.59		forward	1.34148	1.99145	1.09597	0.0182947	0.0150951	0.673618	-0.569998
437	PC(20:4(8Z,11Z,14Z,17Z)/15:0)	0.730045			120.135	768.551	Lipids and lipid-like molecules	forward	0.087129	0.192317	1.29891	0.00902778	0.00867849	0.45305	-1.14226
440	L-prolyl-L-proline	0.728539			427.801	213.123	Organic acids and derivatives	forward	0.447206	1.01027	1.37183	0.000512867	0.000919561	0.442659	-1.17573
441	(5alpha,8beta,9beta)-5,9-Epoxy-3,6-megastigmadien-8-ol	0.728094			32.7116	209.154	Organoheterocyclic compounds	forward	0.302823	0.467644	1.10882	0.020693	0.0166032	0.64755	-0.626936
443	2-[4-(3-Hydroxypropyl)-2-methoxyphenoxy]-1,3-propanediol 1-xyloside	0.725348			429.75	389.178	Organic oxygen compounds	forward	0.0147346	0.0326595	1.44331	3.09219e-05	0.000105493	0.45116	-1.14829
448	Sedoheptulose 1-phosphate	0.720128			187.79	291.049	Organic oxygen compounds	forward	0.118093	0.0503339	1.41937	0.000229001	0.000486786	2.34619	1.23032
456	5'-Deoxy-5'-(methylsulfinyl)adenosine	0.707555			234.983	314.091	Nucleosides, nucleotides, and analogues	forward	0.0579549	0.120497	1.54163	0.000172209	0.00038527	0.480966	-1.05599
469	PC(20:3(8Z,11Z,14Z)/P-18:0)	0.684892			153.059	796.622	Lipids and lipid-like molecules	forward	1.49673	2.1708	1.17084	0.00955044	0.00906097	0.689481	-0.536418
471	Glutamylalanine	0.68469			424.365	219.097	Organic acids and derivatives	forward	0.0559926	0.209451	1.34855	0.00195927	0.00263332	0.267331	-1.9033
473	4-trans-Hydroxyglipizide	0.682583			479.867	462.183	Benzenoids	forward	4.7497e-05	7.27494e-05	1.45787	3.59429e-05	0.000107007	0.652885	-0.615099
477	Aspartyl-Arginine	0.680601			455.712	290.145	Organic acids and derivatives	forward	0.287739	0.0641734	1.45672	4.65247e-05	0.000132835	4.48378	2.16471
478	PS(14:1(9Z)/14:1(9Z))	0.678822			236.944	676.418	Lipids and lipid-like molecules	forward	0.00274858	0.00648382	1.30529	0.00307962	0.00375331	0.423914	-1.23815
479	PC(22:4(7Z,10Z,13Z,16Z)/22:1(13Z))	0.678493			147.862	892.677	Lipids and lipid-like molecules	forward	0.0587241	0.12436	1.35721	0.0011082	0.00168781	0.47221	-1.0825
480	PC(20:3(8Z,11Z,14Z)/15:0)	0.677764			162.506	770.568	Lipids and lipid-like molecules	forward	0.2184	0.39583	1.06402	0.0381673	0.0266177	0.551752	-0.857908
481	Demethylated antipyrine	0.67413			133.882	175.087	Organoheterocyclic compounds	forward	0.0495081	0.0897139	1.41014	0.000155727	0.000355352	0.551845	-0.857665
490	PC(22:1(13Z)/14:1(9Z))	0.667394			158.216	786.599	Lipids and lipid-like molecules	forward	48.8118	80.4181	1.52779	2.44233e-06	5.1242e-05	0.606975	-0.720291
491	Formiminoglutamic acid	0.667089			413.646	175.071	Organic acids and derivatives	forward	0.256566	0.662644	1.48214	8.22644e-06	8.2456e-05	0.387186	-1.3689
494	L-cis-3-Amino-2-pyrrolidinecarboxylic acid	0.664974			357.365	131.082	Organic acids and derivatives	forward	0.154973	0.442101	1.49624	1.83302e-06	4.54701e-05	0.350539	-1.51235
496	PS(18:0/20:4(5Z,8Z,11Z,14Z))	0.663225			213.069	812.544	Lipids and lipid-like molecules	forward	0.0717187	0.139577	1.33433	0.00189549	0.0025661	0.51383	-0.960638
498	PI(20:3(5Z,8Z,11Z)/16:0)	0.661167			213.971	861.547	Lipids and lipid-like molecules	forward	0.0220069	0.0529323	1.45584	0.000183392	0.000406093	0.415755	-1.26619
500	Monoethylhexyl phthalic acid	0.659105			6.15351	279.159	Benzenoids	forward	0.0156203	0.0264161	1.18679	0.00226844	0.00295028	0.591319	-0.757992
501	PC(18:3(6Z,9Z,12Z)/18:0)	0.659008			159.042	784.585		forward	8.64941	15.2482	1.38369	0.000540738	0.000957612	0.567243	-0.817962
503	Taurine	0.650072			307.77	126.022	Organic acids and derivatives	forward	6.76521	12.7141	1.31145	0.00426378	0.00484888	0.532103	-0.910223
507	Cer(d18:0/14:0)	0.644644			30.8477	512.503	Lipids and lipid-like molecules	forward	0.147456	0.236275	1.42242	0.00349034	0.00414738	0.624088	-0.680179
509	trans-Aconitic acid	0.644507			223.109	175.023	Organic acids and derivatives	forward	0.0568299	0.0315677	1.15704	0.00453407	0.00508083	1.80025	0.8482
512	3-[(5-Methyl-2-furanyl)methyl]-1H-pyrrole	0.641323			35.2826	162.091	Organoheterocyclic compounds	forward	0.0951351	0.174619	1.28288	0.0030177	0.0036944	0.544816	-0.87616
516	Tyrosyl-Gamma-glutamate	0.636331			309.401	310.129	Organic acids and derivatives	forward	0.0101259	0.0312456	1.31475	0.00137271	0.00199624	0.324073	-1.62561
517	1-Deoxy-D-glucitol	0.635766			117.99	167.093	Organic oxygen compounds	forward	0.55447	0.894328	1.32575	0.00161348	0.00225967	0.619986	-0.689693
518	PC(P-18:1(9Z)/16:1(9Z))	0.635303			156.921	742.573		forward	0.198406	0.419959	1.30852	0.000961254	0.00150728	0.472442	-1.08179
521	PC(P-16:0/16:1(9Z))	0.634166			162.488	716.56	Lipids and lipid-like molecules	forward	0.327662	0.699484	1.18038	0.0064813	0.00670966	0.468433	-1.09408
523	PC(P-18:0/22:4(7Z,10Z,13Z,16Z))	0.633401			152.237	822.637	Lipids and lipid-like molecules	forward	0.846489	1.23423	1.11675	0.0170862	0.014318	0.685841	-0.544054
527	Dihydrothymine	0.631098			440.888	129.066	Organoheterocyclic compounds	forward	0.153828	0.235668	1.30842	0.000689382	0.00116164	0.652732	-0.615437
535	PC(16:0/14:0)	0.625019			166.83	706.537	Lipids and lipid-like molecules	forward	15.3918	28.7027	1.4645	3.93894e-05	0.000115224	0.536249	-0.899024
536	Oxonantenine	0.624423			399.584	336.087	Alkaloids and derivatives	forward	0.0769051	0.1167	1.31084	0.00149643	0.0021327	0.658996	-0.601658
539	Lysyl-Alanine	0.622879			446.724	218.15	Organic acids and derivatives	forward	0.0222481	0.0364416	1.11355	0.00882883	0.00853022	0.610515	-0.711901
541	Isoleucyl-Lysine	0.622021			286.036	260.197	Organic acids and derivatives	forward	0.00212747	0.000275436	1.39324	0.0196503	0.0159485	7.72398	2.94935
544	Galactosylhydroxylysine	0.62095			540.273	325.16	Organic acids and derivatives	forward	0.0152589	0.0229162	1.32785	0.00101772	0.00157721	0.665858	-0.586713
545	PC(20:4(8Z,11Z,14Z,17Z)/20:3(5Z,8Z,11Z))	0.618473			151.372	832.586	Lipids and lipid-like molecules	forward	0.678964	1.48286	1.45195	0.000412598	0.000777162	0.457876	-1.12697
547	Aspartyl-Asparagine	0.616336			439.61	248.088	Organic acids and derivatives	forward	0.042858	0.0252477	1.14254	0.0108493	0.0099927	1.6975	0.763412
549	Tyrosyl-Proline	0.61261			290.427	279.134	Organic acids and derivatives	forward	0.0121353	0.0210213	1.3007	0.00328699	0.00395241	0.577286	-0.792642
553	Semilepidinoside B	0.609848			372.123	367.15	Organic oxygen compounds	forward	0.00422912	0.00996402	1.02867	0.0488604	0.032183	0.424439	-1.23637
554	PC(22:6(4Z,7Z,10Z,13Z,16Z,19Z)/20:1(11Z))	0.608189			149.595	860.616	Lipids and lipid-like molecules	forward	0.148178	0.236342	1.28266	0.00262741	0.00331313	0.626966	-0.673541
556	PC(22:5(4Z,7Z,10Z,13Z,16Z)/16:0)	0.607219			153.931	808.586	Lipids and lipid-like molecules	forward	4.83522	9.50858	1.47039	6.17832e-05	0.000168601	0.508512	-0.975648
557	PC(20:1(11Z)/15:0)	0.605895			161.656	774.597	Lipids and lipid-like molecules	forward	0.90244	1.64886	1.1652	0.0128957	0.0114497	0.547311	-0.869568
559	PC(16:0/P-16:0)	0.605223			163.39	718.573	Lipids and lipid-like molecules	forward	5.72109	7.5541	1.05157	0.0133772	0.0117945	0.757349	-0.40097
562	Thiomorpholine 3-carboxylate	0.602967			339.763	148.042	Organic acids and derivatives	forward	1.45646	2.15152	1.20831	0.00711773	0.00719737	0.676943	-0.562893
563	PC(14:0/14:0)	0.602373			169.409	678.506	Lipids and lipid-like molecules	forward	2.13665	4.5069	1.45156	0.000110311	0.000268847	0.474084	-1.07678
564	Threoninyl-Leucine	0.602216			261.286	233.15	Organic acids and derivatives	forward	0.025461	0.0667178	1.19394	0.0303071	0.0222913	0.381622	-1.38979
566	PC(20:4(8Z,11Z,14Z,17Z)/20:4(8Z,11Z,14Z,17Z))	0.600214			183.274	830.554	Lipids and lipid-like molecules	forward	0.00177487	0.00982292	1.44485	4.14517e-06	6.37737e-05	0.180687	-2.46844
568	SM(d18:1/18:1(9Z))	0.598982			200.046	729.589	Lipids and lipid-like molecules	forward	0.325	0.985014	1.41337	0.000226165	0.000481958	0.329944	-1.59971
569	PC(22:6(4Z,7Z,10Z,13Z,16Z,19Z)/22:4(7Z,10Z,13Z,16Z))	0.597652			148.292	882.6	Lipids and lipid-like molecules	forward	0.0077566	0.0638303	1.29855	0.0311866	0.0227737	0.121519	-3.04075
571	PC(22:4(7Z,10Z,13Z,16Z)/14:0)	0.594157			60.4301	782.571		forward	3.20663	7.79759	1.19065	0.0315158	0.0229525	0.411233	-1.28197
572	Aspartyl-Aspartate	0.593562			475.413	249.072	Organic acids and derivatives	forward	0.0369064	0.0554815	1.08637	0.0109995	0.0100975	0.665202	-0.588137
573	PC(20:3(8Z,11Z,14Z)/20:0)	0.593186			38.7742	840.646	Lipids and lipid-like molecules	forward	0.318422	0.4269	1.07593	0.0131793	0.0116525	0.745892	-0.422961
577	Cer(d18:0/16:0)	0.589866			31.7797	540.536	Lipids and lipid-like molecules	forward	0.172467	0.32189	1.07859	0.0395182	0.0273459	0.535794	-0.900251
579	8-Hydroxypinoresinol 4-glucoside	0.587201			399.523	537.195	Lignans, neolignans and related compounds	forward	3.43017	4.46256	1.16155	0.008697	0.00843114	0.768657	-0.379589
580	PC(20:5(5Z,8Z,11Z,14Z,17Z)/20:3(5Z,8Z,11Z))	0.58628			153.014	830.567	Lipids and lipid-like molecules	forward	0.0724989	0.232134	1.41849	0.00839545	0.00820198	0.312316	-1.67892
584	PC(22:5(4Z,7Z,10Z,13Z,16Z)/22:1(13Z))	0.584117			148.728	890.662	Lipids and lipid-like molecules	forward	0.0712528	0.124875	1.32971	0.000815316	0.00132385	0.570593	-0.809467
587	PI(22:5(4Z,7Z,10Z,13Z,16Z)/16:0)	0.582672			210.612	885.548	Lipids and lipid-like molecules	forward	0.114229	0.217265	1.42467	0.000328619	0.000647353	0.52576	-0.927523
588	2-S-glutathionyl acetate	0.581733			464.327	366.097	Organic acids and derivatives	forward	0.0160006	0.00951825	1.03361	0.0424873	0.0289072	1.68105	0.749361
590	Benzyl methyl sulfide	0.580543			32.7366	128.107	Benzenoids	forward	0.0321476	0.0818275	1.33288	0.000270492	0.000555131	0.392871	-1.34787
591	SM(d18:1/12:0)	0.579677			205.418	647.511	Lipids and lipid-like molecules	forward	0.00966191	0.018562	1.32017	0.00162264	0.00226944	0.520522	-0.941968
598	L-Cyclo(alanylglycyl)	0.574963			373.883	129.066	Organoheterocyclic compounds	forward	2.04505	4.24074	1.47309	6.31548e-05	0.000171704	0.482238	-1.05218
605	PC(P-18:1(11Z)/20:3(5Z,8Z,11Z))	0.572144			153.892	794.604		forward	2.16986	3.17586	1.21904	0.00448176	0.00503647	0.683237	-0.549543
611	Hydroxyprolyl-Lysine	0.569313			301.528	260.16	Organic acids and derivatives	forward	0.0281095	0.0643737	1.07271	0.0349082	0.0248132	0.436661	-1.19541
612	PC(22:6(4Z,7Z,10Z,13Z,16Z,19Z)/20:3(5Z,8Z,11Z))	0.569027			37.9137	856.583	Lipids and lipid-like molecules	forward	0.0172684	0.0925484	1.44311	0.00339362	0.00405522	0.186587	-2.42208
614	3-Aminopropionaldehyde	0.567743			56.9785	74.0604	Organic oxygen compounds	forward	0.229574	0.360622	1.44205	7.12778e-05	0.000189619	0.636605	-0.651529
621	gamma-Glutamylglutamic acid	0.565985			473.855	277.103	Organic acids and derivatives	forward	0.222896	0.117779	1.3175	0.0132441	0.011699	1.8925	0.920293
625	PE(P-18:1(11Z)/22:5(4Z,7Z,10Z,13Z,16Z))	0.563643			150.012	776.557	Lipids and lipid-like molecules	forward	0.715098	1.03593	1.16259	0.00902725	0.00867809	0.690298	-0.534708
627	PE(22:6(4Z,7Z,10Z,13Z,16Z,19Z)/P-16:0)	0.562998			152.13	748.528	Lipids and lipid-like molecules	forward	1.04099	1.41568	1.10637	0.0163108	0.0138113	0.735326	-0.443544
632	PC(22:6(4Z,7Z,10Z,13Z,16Z,19Z)/20:0)	0.560644			151.319	862.633	Lipids and lipid-like molecules	forward	0.437046	0.584431	1.0406	0.0270898	0.0204654	0.747814	-0.419248
634	PC(18:1(11Z)/14:0)	0.559225			76.9041	732.555		forward	11.2729	25.2285	1.4527	0.000162312	0.0003671	0.446833	-1.16219
638	PC(P-18:1(11Z)/22:5(4Z,7Z,10Z,13Z,16Z))	0.554062			168.544	818.591	Lipids and lipid-like molecules	forward	0.056759	0.129207	1.51214	2.36801e-06	5.0538e-05	0.439287	-1.18677
642	PE(18:3(9Z,12Z,15Z)/16:0)	0.552346			167.68	714.505	Lipids and lipid-like molecules	forward	0.160208	0.237011	1.18452	0.00443568	0.00499719	0.67595	-0.565011
644	PC(16:1(9Z)/14:0)	0.550448			67.4443	704.521	Lipids and lipid-like molecules	forward	0.810463	2.27785	1.35746	0.00428679	0.0048689	0.355802	-1.49086
647	Phenylbutyrylglutamine	0.549196			222.828	293.15	Organic acids and derivatives	forward	0.0120024	0.0183661	1.12182	0.0071723	0.00723813	0.65351	-0.613718
648	L-Hexanoylcarnitine	0.54878			243.631	260.186	Lipids and lipid-like molecules	forward	0.140599	1.26629	1.47657	0.00732813	0.00736224	0.111033	-3.17094
649	PC(22:5(4Z,7Z,10Z,13Z,16Z)/20:5(5Z,8Z,11Z,14Z,17Z))	0.544452			148.724	854.568	Lipids and lipid-like molecules	forward	0.0296625	0.130192	1.3962	0.0125363	0.0111978	0.227836	-2.13393
651	SM(d18:1/14:0)	0.542008			203.521	675.545	Lipids and lipid-like molecules	forward	1.45659	2.50782	1.51935	1.08665e-06	3.72663e-05	0.580821	-0.783835
657	PC(16:0/14:1(9Z))	0.535962			166.784	704.521	Lipids and lipid-like molecules	forward	2.91578	7.20104	1.46869	0.00170581	0.00236062	0.404911	-1.30432
660	PC(20:4(8Z,11Z,14Z,17Z)/P-18:0)	0.535521			38.7751	794.606	Lipids and lipid-like molecules	forward	1.1821	1.90746	1.26872	0.000822217	0.00133256	0.619726	-0.690297
663	Melezitose	0.531913			188.039	543.135	Organic oxygen compounds	forward	0.00519747	7.27494e-05	1.28493	0.0321684	0.0233042	71.4435	6.15873
665	3-Methyluridine	0.528371			469.195	259.092	Nucleosides, nucleotides, and analogues	forward	0.00864894	0.0142779	1.15765	0.00587372	0.00622193	0.605758	-0.723188
666	stearoyl sphingomyelin	0.525831			200.046	731.605	Lipids and lipid-like molecules	forward	0.536814	1.30878	1.33523	0.00130799	0.00192294	0.410163	-1.28573
669	Asparaginyl-Proline	0.52422			381.972	230.114	Organic acids and derivatives	forward	0.0354047	0.0868873	1.41991	3.56731e-06	5.95814e-05	0.407478	-1.2952
672	PE(P-16:0/16:1(9Z))	0.523396			86.8332	674.513	Lipids and lipid-like molecules	forward	0.0992955	0.0328319	1.24901	0.00413503	0.00473616	3.02436	1.59663
674	1-(1-Pyrrolidinyl)-2-butanone	0.520975			32.7308	142.122	Organoheterocyclic compounds	forward	0.0651821	0.117365	1.25688	0.0102099	0.00953975	0.555381	-0.848451
675	PC(24:1(15Z)/18:4(6Z,9Z,12Z,15Z))	0.520446			148.734	864.648	Lipids and lipid-like molecules	forward	0.407631	0.595462	1.04771	0.0266244	0.0201931	0.684562	-0.546748
679	N-Acetyl-glucosamine 1-phosphate	0.513466			464.429	324.046	Organic oxygen compounds	forward	0.00907069	7.27494e-05	1.58617	0.00053146	0.000945049	124.684	6.96213
680	PC(22:5(4Z,7Z,10Z,13Z,16Z)/22:6(4Z,7Z,10Z,13Z,16Z,19Z))	0.509563			147.811	880.585	Lipids and lipid-like molecules	forward	0.00500113	0.0321178	1.42517	0.0188288	0.015432	0.155712	-2.68305
681	PC(22:6(4Z,7Z,10Z,13Z,16Z,19Z)/20:4(5Z,8Z,11Z,14Z))	0.509113			37.9186	854.568	Lipids and lipid-like molecules	forward	0.0096805	0.0520077	1.33277	0.00687871	0.00701688	0.186136	-2.42557
682	2-Azetidinecarboxylic acid	0.508923			410.086	102.055	Organic acids and derivatives	forward	1.75411	3.59086	1.46386	1.48452e-05	9.50673e-05	0.488492	-1.03359
684	PC(16:1(9Z)/16:1(9Z))	0.506543			164.248	730.537	Lipids and lipid-like molecules	forward	2.53027	5.54316	1.52308	1.88854e-05	9.90973e-05	0.456468	-1.13142
686	Norophthalmic acid	0.504944			349.304	276.119	Organic acids and derivatives	forward	0.0472224	0.0652735	1.15492	0.0201182	0.0162441	0.723453	-0.467028
689	Alkaloid RC	0.503157			488.94	532.187	Alkaloids and derivatives	forward	0.0106366	0.0202158	1.22409	0.00648454	0.00671221	0.526156	-0.926439
693	Glycerylphosphorylethanolamine	0.497993			406.59	216.063	Organic acids and derivatives	forward	2.05023	1.53699	1.03722	0.0407513	0.0280007	1.33393	0.415684
694	N-Nitroso-pyrrolidine	0.497052			34.4119	101.06	Organoheterocyclic compounds	reverse	0.0492376	0.0899513	1.10568	0.0289568	0.0215368	0.547381	-0.869384
695	PC(22:5(7Z,10Z,13Z,16Z,19Z)/20:4(5Z,8Z,11Z,14Z))	0.495035			149.692	856.584	Lipids and lipid-like molecules	forward	0.0498257	0.228381	1.40984	0.0116	0.0105303	0.21817	-2.19648
696	lysoPC(26:0)	0.494839			170.285	636.497	Lipids and lipid-like molecules	forward	0.0143637	0.0318317	1.37521	0.000355079	0.000689518	0.45124	-1.14803
700	N-Acetylglutamine	0.481168			410.056	189.087	Organic acids and derivatives	forward	0.136034	0.286488	1.49545	2.34812e-06	5.03455e-05	0.474834	-1.0745
702	Alanyl-Isoleucine	0.479425			411.835	203.139	Organic acids and derivatives	forward	0.324012	0.619602	1.4736	5.25039e-06	7.05567e-05	0.522936	-0.935294
708	Cer(d18:1/22:1(13Z))	0.468015			31.8618	620.597	Lipids and lipid-like molecules	forward	0.170623	0.231922	1.2671	0.00282609	0.0035088	0.735695	-0.44282
710	PS(18:0/22:6(4Z,7Z,10Z,13Z,16Z,19Z))	0.465459			212.228	836.542	Lipids and lipid-like molecules	forward	0.0737247	0.11884	1.37173	0.000490267	0.000888004	0.62037	-0.688799
712	PE(P-18:1(11Z)/14:0)	0.464025			162.529	674.512	Lipids and lipid-like molecules	forward	0.0993756	0.0408389	1.30518	0.00248126	0.00316526	2.43336	1.28295
713	L-Theanine	0.462894			56.1253	175.107	Organic acids and derivatives	forward	0.0449329	0.0679058	1.10207	0.0222711	0.0175861	0.661694	-0.595764
715	5-Hydroxy-4-methoxy-6-canthinone 3-N-oxide	0.458525			246.644	283.069	Alkaloids and derivatives	forward	0.0218562	0.107424	1.29859	0.00688804	0.00702399	0.203457	-2.29721
716	PC(20:3(8Z,11Z,14Z)/14:0)	0.458392			162.531	756.555	Lipids and lipid-like molecules	forward	2.1123	4.08649	1.22296	0.00401082	0.00462605	0.516897	-0.95205
717	Santene	0.455827			31.8719	123.117	Hydrocarbons	forward	0.0377241	0.0971995	1.32891	0.00985931	0.00928685	0.38811	-1.36546
718	PC(18:3(6Z,9Z,12Z)/15:0)	0.455427			201.779	742.537	Lipids and lipid-like molecules	forward	0.0605197	0.115985	1.28088	0.000543422	0.000961254	0.521787	-0.938466
720	PE(P-18:1(11Z)/22:4(7Z,10Z,13Z,16Z))	0.448175			151.309	778.573	Lipids and lipid-like molecules	forward	1.21517	1.75555	1.01812	0.0471227	0.0312795	0.692187	-0.530766
722	PS(22:4(7Z,10Z,13Z,16Z)/18:1(9Z))	0.444851			212.325	838.559	Lipids and lipid-like molecules	forward	0.196558	0.300304	1.16244	0.0126366	0.0112684	0.654529	-0.611472
723	Ethyl 3-mercaptopropanoic acid	0.439399			416.547	135.048	Organic acids and derivatives	forward	0.035708	0.0894939	1.44162	0.000283756	0.000576031	0.398999	-1.32554
725	(Â±)-Glycerol 1,2-diacetate	0.431605			361.625	177.074	Lipids and lipid-like molecules	forward	0.0346309	0.136924	1.43402	0.000201601	0.000439104	0.252921	-1.98324
734	Palmitic acid	0.345944			40.4992	274.273	Lipids and lipid-like molecules	reverse	156.231	211.359	1.12446	0.014734	0.0127476	0.739176	-0.436011
735	26-Methyl nigranoate	0.322679			43.9657	485.358	Lipids and lipid-like molecules	reverse	0.0295303	0.048508	1.42613	7.32177e-05	0.000193784	0.608771	-0.716027
740					416.276	365.144			0.217012	0.952398	1.34343	0.0444356	0.0299064	0.227859	-2.13379
741					383.476	406.132			0.85409	0.478677	1.1122	0.0287752	0.0214341	1.78427	0.835337
744					174.568	250.105			1.28435	2.67962	1.40603	0.000388991	0.000741836	0.479302	-1.06099
745					298.418	363.09			0.348471	0.944501	1.41568	0.00336013	0.00402306	0.368947	-1.43851
746					174.551	273.084			13.067	17.5968	1.1957	0.00586952	0.00621848	0.742576	-0.42939
755					150.012	230.248			22.2297	29.5407	1.03382	0.0412397	0.0282576	0.752511	-0.410216
762					227.221	327.141			0.0478188	0.0957813	1.49305	4.42395e-06	6.56634e-05	0.49925	-1.00217
767					604.251	256.3			0.167721	0.281521	1.47756	4.90361e-05	0.000138915	0.595766	-0.747182
773					174.564	200.054			1.22578	1.7041	1.34687	0.000555816	0.000978075	0.719315	-0.475304
775					251.137	282.049			0.271373	0.489217	1.4691	1.81383e-05	9.84656e-05	0.554709	-0.850197
779					344.546	368.179			0.000811542	0.000112777	1.44203	0.0040339	0.00464662	7.19599	2.84719
781					219.433	414.322			0.0391535	0.0149568	1.09829	0.0249684	0.0192126	2.61778	1.38834
784					243.032	134.027			0.205382	0.127012	1.08608	0.00549154	0.00590335	1.61703	0.693344
786					405.015	446.273			0.00753206	0.00121836	1.40298	0.00136812	0.00199109	6.18214	2.62811
790					225.261	129.102			0.0905144	0.162668	1.41518	3.46956e-05	0.000106668	0.556436	-0.845713
793					375.997	99.0556			0.539082	1.07568	1.52107	5.43829e-06	7.15427e-05	0.501156	-0.996669
797					462	390.21			0.00357956	0.000941906	1.28967	0.00169532	0.00234903	3.80034	1.92613
798					426.197	430.266			0.00106597	0.000202691	1.36383	0.00166938	0.00232028	5.25906	2.3948
804					451.182	486.267			0.00237963	0.000715728	1.01482	0.0128546	0.0114211	3.32477	1.73325
805					258.33	502.335			4.7497e-05	7.27494e-05	1.45787	3.59429e-05	0.000107007	0.652885	-0.615099
809					409.199	466.267			4.7497e-05	7.27494e-05	1.45787	3.59429e-05	0.000107007	0.652885	-0.615099
811					321.647	347.192			4.7497e-05	7.27494e-05	1.45787	3.59429e-05	0.000107007	0.652885	-0.615099
814					224.339	386.29			0.0249645	0.00639197	1.2646	0.0187098	0.0153573	3.9056	1.96554
820					34.4597	272.258			3.59323	5.90505	1.31349	0.00211497	0.00279388	0.608502	-0.716667
825					449.812	461.235			0.00176921	0.00259432	1.0443	0.0247284	0.0190712	0.681953	-0.552255
826					453.645	448.216			0.00213396	0.000679755	1.14984	0.0192555	0.0156979	3.1393	1.65044
828					461.183	546.289			4.7497e-05	7.27494e-05	1.45787	3.59429e-05	0.000107007	0.652885	-0.615099
836					420.673	562.278			0.00243401	0.000710123	1.31027	0.0476304	0.0315449	3.42759	1.77719
837					187.704	369.14			0.0127671	0.000540422	1.46464	0.00107851	0.00165194	23.6243	4.5622
839					407.457	369.213			0.0273174	0.01851	1.0841	0.0296688	0.0219367	1.47582	0.561517
841					448.472	319.173			0.00230871	0.000634896	1.22357	0.0026737	0.00335927	3.63635	1.86249
842					448.976	532.271			0.00566052	0.0118512	1.23252	0.00533268	0.00576814	0.477631	-1.06603
843					403.02	587.378			4.7497e-05	7.27494e-05	1.45787	3.59429e-05	0.000107007	0.652885	-0.615099
844					354.631	375.098			0.0189691	0.0485562	1.48127	7.62275e-06	8.05578e-05	0.390663	-1.356
854					47.4241	313.274			0.335019	0.223588	1.13398	0.0141873	0.0123679	1.49837	0.583398
858					427.998	377.203			0.00973936	0.0198989	1.13643	0.003782	0.00441911	0.489443	-1.03079
862					108.403	99.0556			0.22514	0.405825	1.41259	0.000292811	0.000590624	0.554772	-0.850034
865					404.808	578.305			0.0344139	0.00589236	1.39126	0.000112707	0.000273405	5.84042	2.54607
868					403.023	513.315			0.00122007	0.000158987	1.02398	0.0479146	0.031693	7.67403	2.93998
869					433.635	328.111			0.0123867	0.088575	1.41448	0.0120776	0.0108723	0.139844	-2.83811
871					531.062	432.247			0.00226553	0.00447088	1.0432	0.00612178	0.00642377	0.50673	-0.980711
873					473.654	376.193			0.00543564	0.000984444	1.26317	9.22932e-05	0.000233391	5.52153	2.46507
882					410.958	328.091			0.015956	0.0362257	1.10147	0.0143332	0.0124698	0.440459	-1.18292
889					430.681	636.31			0.00236992	0.000132985	1.42621	0.0191248	0.0156168	17.8209	4.1555
892					137.268	235.119			0.0876428	0.162684	1.34729	0.00063763	0.00109237	0.538729	-0.892367
896					426.218	485.283			4.7497e-05	7.27494e-05	1.45787	3.59429e-05	0.000107007	0.652885	-0.615099
897					353.746	417.245			0.245149	0.362958	1.10847	0.027907	0.0209385	0.675419	-0.566146
900					371.897	513.229			4.7497e-05	7.27494e-05	1.45787	3.59429e-05	0.000107007	0.652885	-0.615099
902					374.853	332.192			0.0375337	0.0207397	1.21869	0.0197646	0.016021	1.80975	0.855793
904					421.703	590.359			0.0066453	0.000818082	1.30725	0.00125726	0.00186436	8.12302	3.02202
906					470.958	462.231			0.000344049	7.27494e-05	1.11169	0.0476595	0.0315601	4.72924	2.24161
914					209.677	387.289			0.0936128	0.152068	1.35127	0.000737486	0.00122402	0.615599	-0.699938
915					413.641	375.223			0.0115078	0.00663332	1.11795	0.0155206	0.013284	1.73485	0.79481
918					373.964	487.307			4.7497e-05	7.27494e-05	1.45787	3.59429e-05	0.000107007	0.652885	-0.615099
920					395.106	543.325			4.7497e-05	7.27494e-05	1.45787	3.59429e-05	0.000107007	0.652885	-0.615099
921					402.182	511.212			0.00407891	0.000525754	1.23748	0.0297708	0.0219936	7.75822	2.95573
924					407.459	537.279			0.00435424	0.00188016	1.02846	0.0428323	0.0290852	2.31589	1.21157
927					460.288	487.264			0.000340785	0.00111956	1.01426	0.0251167	0.0192996	0.304392	-1.716
931					447.772	517.299			4.7497e-05	7.27494e-05	1.45787	3.59429e-05	0.000107007	0.652885	-0.615099
932					417.108	374.24			0.00296554	0.000715868	1.28403	0.00728222	0.00732575	4.14258	2.05053
933					469.886	477.267			4.7497e-05	7.27494e-05	1.45787	3.59429e-05	0.000107007	0.652885	-0.615099
934					478.149	390.198			0.00773506	0.0141566	1.09962	0.028181	0.0210956	0.546391	-0.871995
936					455.639	472.252			0.00157555	7.27494e-05	1.56931	0.00208936	0.0027678	21.6573	4.43678
938					404.776	655.39			4.7497e-05	7.27494e-05	1.45787	3.59429e-05	0.000107007	0.652885	-0.615099
939					418.851	444.282			0.00194553	0.000702992	1.03432	0.0320476	0.0232393	2.7675	1.46858
942					437.127	460.253			0.00161581	0.000271562	1.31804	0.00667529	0.00686076	5.95007	2.57291
950					380.155	521.283			0.00334638	0.000561014	1.33523	0.0032728	0.00393863	5.96488	2.57649
953					356.118	387.235			0.0133174	0.00693965	1.00176	0.0297942	0.0220066	1.91903	0.940374
954					441.84	363.187			0.0520304	0.0795826	1.02714	0.0189828	0.0155283	0.653791	-0.613099
955					449.893	404.225			0.0128626	0.00472031	1.40471	0.00375145	0.00439107	2.72494	1.44623
959					433.809	347.204			0.0218855	0.0334789	1.13357	0.00566821	0.00605179	0.653709	-0.61328
963					410.056	428.262			0.0016639	0.000247669	1.30929	0.0049827	0.00546423	6.71821	2.74808
965					323.332	333.177			4.7497e-05	7.27494e-05	1.45787	3.59429e-05	0.000107007	0.652885	-0.615099
968					224.48	120.081			0.0484953	0.0702942	1.39533	0.000159572	0.000362237	0.68989	-0.535561
970					419.944	360.225			0.00552296	0.00216499	1.28763	0.0108325	0.00998092	2.55103	1.35108
971					417.144	416.226			0.00670361	0.0395628	1.56536	0.000179069	0.000398095	0.169442	-2.56113
974					371.307	283.126			0.00807125	0.0219529	1.46283	0.00192172	0.00259386	0.367662	-1.44355
979					238.732	426.196			4.7497e-05	7.27494e-05	1.45787	3.59429e-05	0.000107007	0.652885	-0.615099
980					390.738	523.263			4.7497e-05	7.27494e-05	1.45787	3.59429e-05	0.000107007	0.652885	-0.615099
981					395.17	787.447			4.7497e-05	7.27494e-05	1.45787	3.59429e-05	0.000107007	0.652885	-0.615099
992					61.3411	330.245			0.303895	0.137032	1.37808	0.000244506	0.000512825	2.21769	1.14906
993					147.09	339.289			0.0928206	0.167696	1.45615	0.000251897	0.000525046	0.553505	-0.853332
996					407.503	302.207			0.0191946	0.0112132	1.09148	0.0198921	0.0161016	1.71179	0.775508
998					388.929	608.315			0.00149936	7.27494e-05	1.54325	0.00476455	0.00527332	20.6099	4.36526
999					388.945	446.273			4.7497e-05	7.27494e-05	1.45787	3.59429e-05	0.000107007	0.652885	-0.615099
1005					434.965	513.314			4.7497e-05	7.27494e-05	1.45787	3.59429e-05	0.000107007	0.652885	-0.615099
1007					56.1198	134.081			1.46424	2.57654	1.41951	0.000331251	0.000651601	0.568297	-0.815282
1009					495.924	344.059			0.533898	0.922432	1.49912	4.07261e-06	6.3259e-05	0.578794	-0.788878
1010					495.178	561.263			4.7497e-05	7.27494e-05	1.45787	3.59429e-05	0.000107007	0.652885	-0.615099
1013					403.93	476.211			0.00037858	7.27494e-05	1.0063	0.0326672	0.0235704	5.20389	2.37959
1015					373.953	500.282			0.00268758	0.000440899	1.32541	2.93337e-05	0.000104918	6.09569	2.60779
1016					487.167	426.246			0.0132069	0.00618489	1.17398	0.017555	0.014621	2.13535	1.09447
1017					345.578	444.318			4.7497e-05	7.27494e-05	1.45787	3.59429e-05	0.000107007	0.652885	-0.615099
1018					148.691	511.303			0.0247966	0.0435877	1.26214	0.0037944	0.00443046	0.568889	-0.81378
1019					449.382	357.055			0.00625974	0.0207424	1.5163	2.05286e-05	0.000100348	0.301785	-1.72841
1021					451.619	343.233			0.0586731	0.121616	1.0146	0.00659563	0.00679898	0.482447	-1.05156
1024					419.774	616.367			4.7497e-05	7.27494e-05	1.45787	3.59429e-05	0.000107007	0.652885	-0.615099
1026					231.73	342.238			0.0287245	0.0542818	1.27738	0.00198372	0.00265884	0.529173	-0.918188
1028					86.5419	202.18			0.187738	0.313852	1.40071	0.000426325	0.000797305	0.598174	-0.741362
1030					431.466	545.305			4.7497e-05	7.27494e-05	1.45787	3.59429e-05	0.000107007	0.652885	-0.615099
1031					224.512	440.314			0.117224	0.0671405	1.15504	0.0453352	0.0303616	1.74595	0.804014
1032					397.047	402.271			4.7497e-05	7.27494e-05	1.45787	3.59429e-05	0.000107007	0.652885	-0.615099
1033					32.7001	193.159			0.0552824	0.0935561	1.18328	0.00818027	0.00803628	0.590901	-0.759011
1034					383.784	332.095			0.077329	0.136877	1.28087	0.00414663	0.00474636	0.564953	-0.823796
1035					200.999	372.31			0.0777724	0.03907	1.10963	0.0207513	0.0166394	1.99059	0.993198
1042					290.959	276.18			0.127712	0.302313	1.35599	0.0127853	0.0113727	0.42245	-1.24315
1045					193.904	290.116			0.0661277	0.177675	1.358	0.00762294	0.00759837	0.372184	-1.42591
1046					189.334	395.316			0.0250089	0.0129317	1.16169	0.0422584	0.0287887	1.93392	0.951528
1050					436.836	571.32			0.000366861	0.000107221	1.24648	0.0156298	0.0133576	3.42153	1.77464
1052					392.393	442.278			0.00527849	0.00105156	1.24542	0.00582355	0.00618064	5.01965	2.32759
1053					462.127	732.39			4.7497e-05	7.27494e-05	1.45787	3.59429e-05	0.000107007	0.652885	-0.615099
1056					404.833	400.255			0.00685186	0.00214618	1.21629	0.0021768	0.00285718	3.19258	1.67472
1059					456.548	445.252			0.00651623	0.000853534	1.50832	0.000354082	0.000687952	7.63441	2.93252
1063					46.5434	429.191			0.0918222	0.0418647	1.11302	0.00578129	0.00614574	2.19331	1.13311
1064					462.367	333.176			0.0140456	0.00696996	1.24087	0.00560955	0.00600273	2.01516	1.01089
1067					367.711	537.338			4.7497e-05	7.27494e-05	1.45787	3.59429e-05	0.000107007	0.652885	-0.615099
1068					403.928	460.234			0.0159018	0.0279914	1.13211	0.00728098	0.00732477	0.568098	-0.815788
1072					318.148	221.095			0.144958	0.196229	1.12527	0.0104468	0.00970834	0.738721	-0.436899
1078					269.015	610.37			0.00819554	0.0138827	1.40381	0.000471671	0.00086186	0.590341	-0.760379
1079					300.608	350.218			0.0313438	0.0133916	1.17821	0.0496976	0.0326156	2.34056	1.22686
1083					451.223	405.197			0.0704272	0.109177	1.28938	0.00271198	0.00339716	0.645072	-0.632469
1084					449.419	292.114			0.0898925	0.122914	1.23475	0.00360751	0.00425763	0.731343	-0.45138
1085					428.002	285.119			0.0250305	0.0444316	1.28351	0.000961	0.00150697	0.56335	-0.827898
1088					286.584	229.154			0.0897281	0.139071	1.29912	0.00105598	0.00162444	0.645196	-0.632192
1090					416.347	122.081			0.504166	0.787309	1.40505	0.000192587	0.000422899	0.640366	-0.643031
1095					391.614	269.111			0.00379508	0.00895201	1.33072	0.000197318	0.000431436	0.423936	-1.23808
1097					418.865	534.143			0.0723865	0.121672	1.40807	0.000138487	0.000323601	0.594933	-0.7492
1098					344.115	423.235			0.00163566	0.000362983	1.30538	0.00026682	0.000549263	4.50617	2.1719
1100					401.311	520.288			0.00808841	0.00237919	1.0825	0.00508523	0.00555413	3.39965	1.76539
1103					479	389.215			0.00177467	0.000154067	1.44813	0.00315234	0.00382183	11.5188	3.52592
1106					194.681	594.377			0.00880076	0.0393665	1.39219	0.0047178	0.00523466	0.22356	-2.16127
1109					374.873	476.261			0.000610079	7.27494e-05	1.46345	0.042333	0.0288273	8.38604	3.06799
1111					500.342	523.299			0.00147555	0.000330286	1.08314	0.0273979	0.0206445	4.46749	2.15946
1112					382.009	275.135			0.00700825	0.0123292	1.03575	0.0379759	0.0265136	0.568427	-0.814954
1118					371.306	491.247			4.7497e-05	7.27494e-05	1.45787	3.59429e-05	0.000107007	0.652885	-0.615099
1121					30.0714	431.178			0.190881	0.292986	1.25406	0.0020961	0.00277468	0.651503	-0.618155
1123					385.508	317.218			0.000901626	7.27494e-05	1.21243	0.0300507	0.0221493	12.3936	3.63152
1124					448.48	492.242			0.0280369	0.0613849	1.23083	0.00989762	0.00931469	0.45674	-1.13056
1126					481.721	488.259			0.00388987	0.000206874	1.52035	0.000302444	0.000606051	18.8031	4.2329
1130					293.344	547.31			4.7497e-05	7.27494e-05	1.45787	3.59429e-05	0.000107007	0.652885	-0.615099
1131					415.294	486.292			0.000754129	7.27494e-05	1.20204	0.0289259	0.0215194	10.3661	3.3738
1132					502.19	424.103			0.105297	0.271866	1.34565	0.00108782	0.00166322	0.387311	-1.36844
1133					452.957	488.284			4.7497e-05	7.27494e-05	1.45787	3.59429e-05	0.000107007	0.652885	-0.615099
1135					357.317	359.124			0.0281423	0.039398	1.13319	0.00848088	0.00826726	0.714309	-0.485379
1142					217.943	455.188			2.05757	1.10026	1.2358	0.00511736	0.00558216	1.87008	0.903098
1143					86.3813	260.16			0.0150554	0.00195401	1.35933	0.000886929	0.00141501	7.70488	2.94577
1145					383.781	561.336			8.79803e-05	0.00097735	1.44186	0.00484486	0.00534222	0.0900192	-3.47362
1146					431.321	649.305			4.7497e-05	7.27494e-05	1.45787	3.59429e-05	0.000107007	0.652885	-0.615099
1154					393.409	476.236			4.7497e-05	7.27494e-05	1.45787	3.59429e-05	0.000107007	0.652885	-0.615099
1159					307.7	253.033			0.0211608	0.0455513	1.22849	0.0286805	0.0213803	0.464549	-1.1061
1162					23.6839	179.129			0.0164575	0.0247932	1.42588	0.000217314	0.000466731	0.663791	-0.591199
1164					410.136	334.099			0.0127961	0.00629378	1.38472	0.000552382	0.000973432	2.03313	1.0237
1167					448.929	303.203			0.00568801	0.00236449	1.2191	0.0172747	0.0144395	2.4056	1.2664
1170					169.419	826.595			0.00904738	0.0456881	1.50492	0.00136678	0.00198959	0.198025	-2.33625
1174					227.289	379.147			0.0875955	0.160727	1.50877	1.98728e-06	4.69229e-05	0.544996	-0.875682
1175					388.067	345.076			0.0101667	0.028886	1.53086	1.86067e-06	4.57412e-05	0.351959	-1.50652
1176					441.786	310.175			0.585166	1.09883	1.43636	0.000108019	0.000264446	0.532536	-0.909048
1178					485.384	400.147			0.0140786	0.028	1.45961	0.000162781	0.000367929	0.502806	-0.991926
1181					472.599	491.199			0.00183468	0.00115492	1.06951	0.0166543	0.0140371	1.58858	0.667735
1182					335.754	590.316			4.7497e-05	7.27494e-05	1.45787	3.59429e-05	0.000107007	0.652885	-0.615099
1184					346.134	373.256			0.00257851	7.27494e-05	1.1736	0.0327313	0.0236045	35.4438	5.14746
1185					473.738	299.085			0.00558039	0.00185773	1.34724	0.000696735	0.0011713	3.00387	1.58682
1187					385.625	148.08			0.415418	2.43651	1.56633	2.53671e-05	0.000103205	0.170497	-2.55218
1188					352.931	555.325			0.00165183	0.00386046	1.30528	0.00171179	0.00236721	0.427884	-1.22471
1189					466.161	400.04			0.0112891	0.017791	1.48763	2.21196e-05	0.000101407	0.634539	-0.65622
1193					249.542	328.223			0.0119494	0.0269461	1.10915	0.0209867	0.016785	0.443455	-1.17314
1194					407.558	414.271			0.00883	0.00422232	1.2069	0.0141333	0.0123301	2.09126	1.06438
1199					261.296	597.305			0.00544576	0.0122053	1.20542	0.0192431	0.0156902	0.446178	-1.16431
1200					335.699	407.228			0.000377624	7.27494e-05	1.18279	0.0119756	0.0107998	5.19076	2.37594
1201					213.961	603.534			1.12457	2.31629	1.4828	1.5628e-05	9.59812e-05	0.485507	-1.04243
1203					208.869	483.221			0.232437	0.0111145	1.538	0.00559102	0.00598719	20.9131	4.38633
1206					265.025	165.051			0.94744	1.49157	1.10014	0.0277203	0.020831	0.635196	-0.654726
1216					410.531	713.419			4.7497e-05	7.27494e-05	1.45787	3.59429e-05	0.000107007	0.652885	-0.615099
1219					401.298	349.117			0.167677	0.470303	1.38978	0.00439586	0.00496308	0.35653	-1.4879
1222					257.094	645.301			0.00324466	0.00638067	1.12739	0.0406566	0.0279507	0.508514	-0.975642
1231					431.325	729.425			4.7497e-05	7.27494e-05	1.45787	3.59429e-05	0.000107007	0.652885	-0.615099
1233					476.188	527.283			4.7497e-05	7.27494e-05	1.45787	3.59429e-05	0.000107007	0.652885	-0.615099
1235					211.315	883.533			0.00387874	0.0268105	1.07442	0.0136889	0.0120167	0.144672	-2.78914
1238					146.057	184.064			0.0901939	0.15106	1.07091	0.0100571	0.00943001	0.597073	-0.744021
1239					454.771	386.239			0.0599768	0.0376856	1.00127	0.0327905	0.0236359	1.5915	0.670391
1242					412.707	475.241			4.7497e-05	7.27494e-05	1.45787	3.59429e-05	0.000107007	0.652885	-0.615099
1249					80.1589	129.102			0.0509925	0.0711458	1.05397	0.021529	0.0171238	0.716732	-0.480494
1254					353.945	451.193			4.7497e-05	7.27494e-05	1.45787	3.59429e-05	0.000107007	0.652885	-0.615099
1256					432.235	586.321			0.0105083	0.00273379	1.17837	0.00278085	0.00346477	3.84385	1.94255
1257					461.687	587.267			0.00186646	0.000669761	1.02482	0.0167345	0.0140895	2.78676	1.47859
1263					369.973	390.198			4.7497e-05	7.27494e-05	1.45787	3.59429e-05	0.000107007	0.652885	-0.615099
1264					235.132	484.303			0.000682884	7.27494e-05	1.23015	0.0108748	0.0100105	9.3868	3.23063
1265					302.35	286.176			0.00904105	0.0154917	1.21676	0.0152843	0.0131241	0.583608	-0.776929
1268					88.2985	167.081			0.0615791	0.162862	1.33796	0.00772017	0.00767569	0.378107	-1.40313
1269					376.34	117.066			4.4451	8.47425	1.51164	4.9439e-06	6.88539e-05	0.524542	-0.930871
1274					442.228	370.052			0.0488596	0.198631	1.5154	0.000194238	0.000425887	0.245981	-2.02338
1275					318.142	499.188			0.642642	1.05275	1.50242	1.5953e-06	4.30488e-05	0.610439	-0.71208
1280					125.461	125.038			0.0167115	0.100932	1.36966	0.0041347	0.00473587	0.165571	-2.59448
1281					297.891	133.032			1.46228	2.40708	1.35557	0.000553185	0.000974519	0.60749	-0.719067
1292					382.209	334.161			0.00153655	0.000143207	1.47354	3.68435e-05	0.000109075	10.7296	3.42352
1293					436.487	319.124			0.0018975	0.00387793	1.10914	0.0155173	0.0132818	0.489307	-1.03119
1298					169.373	824.579			0.0236055	0.0859036	1.42964	0.00723097	0.00728492	0.274791	-1.8636
1299					426.015	270.101			0.0064861	0.0164887	1.32622	0.00205043	0.00272787	0.393365	-1.34606
1300					402.163	582.29			0.0040529	0.000208024	1.52533	0.0002913	0.000588185	19.4828	4.28413
1301					251.338	487.178			2.76813	4.70049	1.34213	0.000400906	0.000759775	0.588903	-0.763897
1302					420.776	485.271			0.0015912	0.000293671	1.25749	0.00485851	0.00535437	5.4183	2.43784
1308					398.739	553.17			0.168974	0.340424	1.46585	2.6895e-05	0.000103918	0.496362	-1.01053
1309					384.579	354.077			0.0393817	0.0543093	1.05954	0.0224582	0.0177017	0.725138	-0.463673
1312					403.904	488.308			4.7497e-05	7.27494e-05	1.45787	3.59429e-05	0.000107007	0.652885	-0.615099
1313					470.458	451.167			0.00459273	0.00229506	1.25452	0.00299895	0.00367644	2.00114	1.00082
1315					32.7235	109.101			0.139907	0.285387	1.2504	0.0115044	0.0104612	0.490237	-1.02845
1320					312.966	343.198			0.00498344	0.000808951	1.31666	2.19603e-05	0.000101307	6.16037	2.62302
1332					394.346	361.172			0.00113607	7.27494e-05	1.54869	0.00185358	0.00252138	15.6163	3.96498
1335					272.463	128.118			0.107848	0.710955	1.47584	0.00716088	0.00722962	0.151694	-2.72076
1338					260.159	139.098			0.0601149	0.119044	1.02698	0.0390553	0.0270976	0.504979	-0.985704
1341					426.057	432.245			0.00282697	0.00142921	1.02242	0.0194766	0.0158379	1.97799	0.984038
1343					344.416	592.274			0.000964929	0.000127287	1.44004	0.00025864	0.000536063	7.58075	2.92234
1346					182.389	650.44			0.0684338	0.225577	1.55671	6.91227e-05	0.000184942	0.303372	-1.72084
1353					385.466	359.091			0.0395546	0.182131	1.55204	0.000525075	0.000936343	0.217176	-2.20306
1355					501.329	392.13			0.00548245	0.00941099	1.40389	2.73412e-05	0.000104113	0.582558	-0.779526
1360					411.035	360.15			0.267252	0.629957	1.32575	0.00224503	0.00292666	0.424238	-1.23706
1362					165.97	776.579			0.0399863	0.0807612	1.50789	0.000221633	0.00047419	0.495117	-1.01416
1363					331.2	436.125			4.7497e-05	7.27494e-05	1.45787	3.59429e-05	0.000107007	0.652885	-0.615099
1364					356.539	330.036			0.0369776	0.052016	1.34505	0.000630171	0.0010822	0.710888	-0.492306
1370					504.013	601.335			0.0476718	0.137162	1.5194	0.0021209	0.0027999	0.347557	-1.52468
1374					385.558	522.128			0.00819987	0.0226432	1.41501	0.00306557	0.00373999	0.362133	-1.46541
1377					350.487	515.22			0.0041102	0.00149582	1.23022	0.0062093	0.00649408	2.74778	1.45827
1378					251.175	510.164			0.0805038	0.14521	1.45848	5.89468e-05	0.000162112	0.554397	-0.851009
1383					412.74	332.147			0.0902443	0.160521	1.30197	0.000708406	0.00118653	0.562195	-0.830858
1384					245.69	528.367			0.095981	0.0498855	1.36033	0.00126225	0.00187017	1.92403	0.944128
1393					226.496	275.142			0.755371	0.351239	1.17265	0.00628786	0.0065568	2.15059	1.10473
1394					209.757	550.386			3.52531	2.0226	1.17831	0.0180019	0.0149085	1.74297	0.801545
1397					424.412	413.203			0.00866355	0.00262557	1.14061	0.012288	0.0110221	3.29968	1.72233
1399					449.419	335.073			0.0633686	0.188185	1.48614	7.03239e-05	0.000187555	0.336735	-1.57031
1401					167.688	662.511			0.0665459	0.21026	1.48005	2.3337e-05	0.000102132	0.316493	-1.65975
1404					371.115	433.223			4.7497e-05	7.27494e-05	1.45787	3.59429e-05	0.000107007	0.652885	-0.615099
1406					182.391	798.563			0.0206341	0.0695583	1.42081	0.0129503	0.0114878	0.296645	-1.75319
1410					457.176	421.085			0.0492481	0.0678901	1.24627	0.0029871	0.00366508	0.725409	-0.463133
1411					318.146	237.223			0.0777354	0.116356	1.05585	0.0241055	0.0187013	0.668085	-0.581897
1416					187.626	572.335			0.00912495	0.0199489	1.32912	0.00090248	0.00143458	0.457416	-1.12842
1425					277.37	513.255			4.7497e-05	7.27494e-05	1.45787	3.59429e-05	0.000107007	0.652885	-0.615099
1428					160.802	772.582			1.32312	2.68499	1.40913	0.00609073	0.00639872	0.492783	-1.02097
1432					457.543	380.076			0.00796184	0.0124317	1.07598	0.0195822	0.0159052	0.640449	-0.642844
1434					222.941	302.207			0.0190748	0.0263311	1.13872	0.0160897	0.0136649	0.72442	-0.465101
1435					172.861	802.594			0.0546485	0.111631	1.21065	0.00282915	0.00351176	0.489546	-1.03048
1437					484.505	356.076			0.0460235	0.0670644	1.22714	0.00413124	0.00473282	0.686257	-0.543178
1439					223.465	454.329			1.03197	0.608506	1.03824	0.0358447	0.0253388	1.69591	0.762055
1440					420.652	347.192			0.0209798	0.0335131	1.11707	0.00944288	0.00898307	0.626017	-0.675725
1445					265.523	247.111			0.0157878	0.0892691	1.52465	0.00174768	0.00240655	0.176856	-2.49935
1446					428.69	245.113			0.0731723	0.170044	1.1145	0.00939262	0.00894653	0.430313	-1.21654
1447					268.9	460.277			4.7497e-05	7.27494e-05	1.45787	3.59429e-05	0.000107007	0.652885	-0.615099
1450					370.944	133.08			0.0360217	0.0970767	1.47178	0.00012776	0.00030308	0.371065	-1.43026
1451					421.749	392.034			0.0149695	0.00561592	1.43228	6.35047e-05	0.000172492	2.66555	1.41443
1453					371.293	305.108			0.00514327	0.0292429	1.38752	0.0184176	0.0151731	0.175881	-2.50733
1454					22.7065	302.196			0.00558027	0.0106319	1.2643	0.000503136	0.000906052	0.524861	-0.929994
1455					352.65	293.17			0.0101189	0.00260138	1.26879	0.0174529	0.0145549	3.8898	1.95969
1460					344.239	346.197			0.0107749	0.0032345	1.25795	0.000640429	0.00109618	3.33123	1.73605
1461					340.949	161.092			0.0255379	0.0765802	1.57444	2.29001e-06	4.97726e-05	0.33348	-1.58433
1462					259.185	664.419			0.0289173	0.0553177	1.34632	0.00153057	0.00217009	0.522748	-0.935811
1463					187.798	527.161			0.106025	0.0163152	1.49942	0.00112825	0.00171179	6.49856	2.70012
1467					433.999	355.091			0.399243	0.58586	1.24505	0.00353694	0.00419141	0.681464	-0.553291
1473					248.035	530.319			4.7497e-05	7.27494e-05	1.45787	3.59429e-05	0.000107007	0.652885	-0.615099
1474					461.565	361.079			0.138179	0.196791	1.38439	0.00031228	0.000621596	0.70216	-0.510129
1490					433.66	306.129			0.313955	0.677238	1.27354	0.00646036	0.00669322	0.463582	-1.1091
1492					352.385	528.193			0.00332517	0.00230223	1.22077	0.00786089	0.0077869	1.44433	0.530401
1493					433.526	373.078			0.00921221	0.0212868	1.43891	0.00626099	0.00653539	0.432766	-1.20834
1497					394.254	184.037			0.0302631	0.017384	1.02171	0.0143327	0.0124694	1.74086	0.7998
1499					172.005	650.476			0.0307884	0.0927241	1.41556	0.00452082	0.00506962	0.332043	-1.59056
1505					297.851	430.161			0.00881455	0.0155388	1.35077	0.00272088	0.00340594	0.567262	-0.817912
1506					441.454	338.065			0.0159328	0.0310358	1.18752	0.00138766	0.00201294	0.513369	-0.961932
1507					216.675	762.528			0.129316	0.238286	1.45856	0.000135646	0.000318227	0.542692	-0.881796
1508					35.2996	404.207			3.07556	5.25031	1.16828	0.00916222	0.00877784	0.585786	-0.771555
1510					433.487	351.097			0.0441549	0.100415	1.38089	0.0144991	0.0125852	0.439724	-1.18533
1516					466.849	373.047			0.000869133	7.27494e-05	1.51181	0.0071644	0.00723223	11.9469	3.57857
1521					30.0613	341.305			0.0599062	0.166511	1.50994	1.48038e-05	9.50167e-05	0.359773	-1.47484
1522					187.801	275.075			0.338285	0.178097	1.33593	0.00138326	0.00200804	1.89945	0.925578
1525					461.431	322.07			1.82904	2.63268	1.31795	0.000767147	0.00126213	0.694744	-0.525447
1526					355.238	103.05			0.19941	0.405931	1.50942	4.81137e-06	6.80787e-05	0.491243	-1.02549
1529					228.294	412.283			0.0128816	0.00317321	1.43739	0.000108247	0.000264885	4.05947	2.02129
1530					205.354	307.111			0.0197397	0.0730582	1.13469	0.0426234	0.0289775	0.270192	-1.88795
1531					418.146	476.248			0.0019514	0.00487872	1.20996	0.0209564	0.0167663	0.399983	-1.32199
1532					169.337	83.0607			0.139761	0.198911	1.23855	0.00319674	0.00386438	0.702629	-0.509164
1536					432.44	375.188			0.00546974	0.0002929	1.51585	8.91862e-07	3.47442e-05	18.6744	4.22299
1537					375.731	385.256			0.0315508	0.0512473	1.20018	0.00545402	0.00587157	0.615658	-0.699798
1539					322.534	299.044			0.0416454	0.0722763	1.44804	0.000104852	0.0002583	0.576197	-0.795366
1542					391.678	430.278			0.000939746	7.27494e-05	1.22505	0.0230311	0.0180529	12.9176	3.69126
1543					591.304	310.201			0.0825848	0.165016	1.35828	0.0127312	0.0113348	0.500467	-0.998654
1546					321.66	283.07			0.0881226	0.168573	1.38807	0.000408575	0.000771203	0.522756	-0.93579
1550					386.385	241.155			0.11716	0.0687612	1.34298	0.000851395	0.00136975	1.70387	0.768818
1551					397.034	160.133			2.7245	4.65601	1.24127	0.00489131	0.00538349	0.585159	-0.7731
1552					353.727	439.228			0.00366693	0.00527725	1.04539	0.0398103	0.0275018	0.694855	-0.525215
1553					299.584	295.108			0.00213641	0.00509605	1.0459	0.0345039	0.0245845	0.419229	-1.25419
1556					402.188	489.23			0.0076361	0.000478776	1.34625	0.0111105	0.0101745	15.9492	3.99541
1557					427.77	474.267			0.00331797	0.00196827	1.30149	0.00134769	0.0019681	1.68573	0.753373
1560					249.297	439.292			0.00127577	0.00642277	1.38952	0.00434351	0.00491802	0.198633	-2.33183
1563					375.765	359.124			0.0485677	0.0725164	1.11665	0.00679882	0.00695585	0.669748	-0.578309
1567					470.991	460.24			4.7497e-05	7.27494e-05	1.45787	3.59429e-05	0.000107007	0.652885	-0.615099
1569					4.16649	107.967			0.0197293	0.0357915	1.27676	0.0235926	0.0183934	0.551228	-0.85928
1571					4.20607	253.118			0.00490179	0.00807635	1.3901	0.000478639	0.000871517	0.606932	-0.720394
1572					4.21049	216.979			0.00414456	0.00551281	1.33107	0.00196336	0.0026376	0.751804	-0.411571
1574					4.223	294.206			0.00419843	0.00656961	1.24938	0.000376923	0.000723435	0.639069	-0.645957
1576			Aplysil	-13.387431522261	4.66885	310.201			0.0278695	0.0388934	1.38545	0.00103579	0.00159961	0.716561	-0.480838
1577					5.14475	188.957			0.0082169	0.0117463	1.15124	0.0179592	0.0148812	0.699528	-0.515546
1578			3-Carboxy-cis,cis-mucote	1.00716683257573	5.16739	187.126			0.0380446	0.0581795	1.4054	0.000107528	0.000263498	0.653918	-0.612818
1579			7-Carboxy-7-carbaguanine	11.9260023640507	5.16775	195.157			0.0104368	0.0147297	1.41971	0.000533612	0.000947971	0.708552	-0.497055
1580					5.16809	250.178			0.00328188	0.00520069	1.23467	0.00139697	0.0020233	0.631047	-0.66418
1581					5.16817	346.131			0.00587757	0.00896215	1.15662	0.00579213	0.00615471	0.655821	-0.608626
1582			Irisxanthone	-0.510603440451188	5.16845	437.373			0.0168051	0.0246863	1.42339	9.18542e-05	0.000232517	0.680747	-0.554808
1583					5.16857	237.196			0.014566	0.0218185	1.19107	0.00377589	0.00441351	0.667596	-0.582954
1584					5.17046	194.997			0.0129997	0.0233032	1.46302	6.65218e-05	0.000179225	0.557851	-0.842049
1586					5.17062	190.957			0.00678154	0.0117988	1.20598	0.00662711	0.00682344	0.574766	-0.798954
1587					5.17594	172.152			0.0152333	0.0224392	1.02513	0.0273354	0.0206083	0.678871	-0.558791
1588					5.17872	364.142			0.00472175	0.00705783	1.08582	0.00346785	0.00412603	0.669008	-0.579904
1589					5.17895	221.672			0.0214244	0.0314549	1.40612	0.000124936	0.000297575	0.681114	-0.554032
1591					5.18085	168.077			0.00940789	0.0147909	1.35926	0.000476184	0.000868123	0.636057	-0.652771
1595			3-(2-Carboxyethenyl)-cis,cis-mucote	19.0259506814993	5.18516	213.168			0.0107735	0.021523	1.45168	1.06655e-05	8.84762e-05	0.500557	-0.998393
1596					5.18516	312.156			0.0103754	0.0151892	1.06799	0.0172889	0.0144487	0.683076	-0.549883
1597					5.18792	230.71			0.013421	0.0207436	1.48136	3.62799e-06	5.99356e-05	0.646993	-0.628179
1598			1,7-diphospho-1-epi-valienol	23.8419298330699	5.19471	337.142			0.00803647	0.0114139	1.33053	0.0012734	0.00188311	0.704094	-0.506161
1599					5.19627	174.128			0.0120497	0.0179629	1.3674	0.000376102	0.000722173	0.670807	-0.57603
1600					5.20052	395.4			0.00441705	0.00708279	1.46382	4.52352e-05	0.000129681	0.623631	-0.681236
1602					5.20607	179.129			0.0145662	0.0222127	1.21902	0.0115604	0.0105017	0.655761	-0.608757
1603					5.20737	109.076			0.00829219	0.012715	1.37984	0.000284342	0.000576943	0.652156	-0.616712
1606					5.64628	270.145			0.00737327	0.0102615	1.224	0.00612603	0.0064272	0.71854	-0.47686
1607					5.65261	228.195			0.0852641	0.141145	1.3117	0.000364549	0.00070432	0.604086	-0.727173
1608					5.65534	215.158			0.00396252	0.00707394	1.35777	0.000333995	0.000656018	0.560158	-0.836094
1609			N-Acetyl-D-glucosamine 6-phosphate	3.5413655204549	5.65613	302.196			0.00653462	0.00897523	1.22502	0.00384321	0.00447499	0.728073	-0.457846
1610					5.66701	210.185			0.0147017	0.022376	1.41004	0.000241646	0.000508054	0.657028	-0.605974
1611					5.66722	244.185			0.0059881	0.00979452	1.44776	2.12381e-05	0.000100837	0.611372	-0.709877
1612			Xenognosin A	-2.37120156596484	6.03644	257.303			0.00587797	0.00851236	1.36791	0.000244706	0.000513156	0.690522	-0.534241
1613			Acetyl-maltose	3.67606342621879	6.05597	385.342			0.00445696	0.00681056	1.37865	0.000398925	0.000756808	0.65442	-0.611712
1616					6.10669	210.028			0.0138779	0.0199263	1.33357	0.000612398	0.00105775	0.696464	-0.52188
1617					6.10966	203.183			0.00987117	0.0155255	1.30478	0.000366964	0.00070807	0.635803	-0.653348
1618			Allantoate	2.40754649813889	6.11186	177.138			0.00724793	0.0118989	1.19227	0.00405513	0.0046655	0.609128	-0.715183
1619			Lamotrigine	4.19771467941882	6.11981	257.099			0.0081468	0.0125789	1.25287	0.00129073	0.00190313	0.647656	-0.6267
1620					6.12648	75.0557			0.0154579	0.0226337	1.36243	8.49216e-05	0.000218486	0.682961	-0.550124
1621					6.1296	217.107			0.0101095	0.0123381	1.02005	0.0322894	0.0233689	0.819371	-0.28741
1622					6.13159	318.059			0.00322793	0.00622338	1.24147	0.0146231	0.012671	0.518678	-0.947089
1623					6.13333	227.212			0.0131677	0.0202459	1.45026	3.33994e-05	0.000106292	0.650388	-0.620627
1624					6.13599	317.056			0.0380026	0.0765202	1.28094	0.00137607	0.002	0.496634	-1.00974
1631					6.1711	134.096			0.00444538	0.0078301	1.21294	0.00401381	0.00462871	0.56773	-0.816724
1632					6.17178	164.107			0.00488278	0.00684911	1.14977	0.0103986	0.00967422	0.712906	-0.488216
1633					6.21198	153.077			0.0103877	0.0159237	1.4588	1.89766e-05	9.91715e-05	0.652338	-0.616309
1635					6.22176	238.18			0.00487496	0.00848807	1.46619	1.42487e-06	4.1407e-05	0.574331	-0.800046
1644			Dichloran	-4.83920187595519	13.0585	208.02			0.000977016	0.00164676	1.02909	0.0362727	0.0255771	0.593296	-0.753175
1645					14.0477	386.124			0.00220538	0.00351036	1.36878	9.6988e-05	0.000242804	0.628249	-0.670591
1648					16.0236	107.967			0.0234319	0.0385133	1.22349	0.0112891	0.0103047	0.60841	-0.716884
1652					17.0607	123.941			0.00986523	0.0153738	1.30094	0.00156236	0.0022047	0.64169	-0.640051
1653					17.0954	214.984			0.0105289	0.0157389	1.21621	0.00382525	0.00445864	0.668976	-0.579973
1656			Lamotrigine	4.09314832209565	17.9602	257.099			0.0105777	0.0164783	1.38896	0.000111469	0.000271055	0.641919	-0.639537
1657					17.9911	250.178			0.0043403	0.00639319	1.04425	0.0143824	0.0125041	0.678894	-0.558742
1658					18.0631	190.957			0.0081583	0.0127793	1.39162	0.000205061	0.000445254	0.638397	-0.647474
1659					18.8427	188.957			0.0087832	0.0134158	1.30664	0.00158857	0.00223299	0.654693	-0.61111
1661					20.9118	109.076			0.00941928	0.0151441	1.08971	0.0214443	0.0170706	0.621978	-0.685064
1663			2-Octaprenyl-6-methoxyphenol	-3.9997603655434	20.9361	670.078			0.0137136	0.0274318	1.04463	0.0109252	0.0100458	0.499914	-1.00025
1664					20.9472	364.142			0.00454628	0.00663666	1.4338	6.58642e-05	0.000177766	0.685025	-0.545772
1666					20.9568	669.078			0.0494104	0.0995982	1.06193	0.0115956	0.0105271	0.496098	-1.0113
1667			TG(10:0/10:0/18:0)	-1.73783812452589	21.1079	668.075			0.107115	0.214035	1.05107	0.0120582	0.0108585	0.500454	-0.998692
1668			3-(3,4-Dihydroxyphenyl)lactate	1.57640164359603	21.3812	199.18			0.105671	0.156612	1.42533	8.27476e-05	0.000213994	0.67473	-0.567618
1671					21.8628	71.0608			0.00210561	0.00364022	1.22956	0.000466479	0.00085462	0.578428	-0.78979
1673					22.0443	452.322			0.0047188	0.00701119	1.10405	0.0254996	0.0195259	0.673038	-0.57124
1675					22.7503	215.158			0.00549338	0.00862641	1.36749	0.000367687	0.000709192	0.636809	-0.651068
1678					22.7756	237.196			0.0148986	0.0270393	1.26037	0.0445831	0.0299814	0.550998	-0.859881
1680					22.7899	134.096			0.00476944	0.00894315	1.29963	0.00073313	0.00121844	0.533307	-0.906962
1682			Allantoate	2.31173287787171	22.7935	177.138			0.00708475	0.013635	1.39062	3.38959e-05	0.000106439	0.5196	-0.944527
1684			TG(10:0/10:0/20:0)	16.5433430630978	22.7968	696.142			0.0173945	0.0362105	1.09767	0.0081455	0.00800932	0.480372	-1.05778
1685					22.7975	695.142			0.0578296	0.120713	1.09834	0.00851575	0.00829383	0.479067	-1.0617
1686			3-(2-Carboxyethenyl)-cis,cis-mucote	18.9364089382437	22.7982	213.167			0.014204	0.0197968	1.18406	0.00595366	0.00628739	0.717488	-0.478972
1687					22.7989	694.139			0.119383	0.248279	1.09094	0.00901361	0.00866797	0.480841	-1.05637
1688					22.8018	238.18			0.00608156	0.00922479	1.371	0.00204286	0.00272006	0.659262	-0.601076
1689					22.8023	221.672			0.0225761	0.0362345	1.50652	2.85116e-06	5.47248e-05	0.623056	-0.682565
1690			7-Carboxy-7-carbaguanine	11.7752509457177	22.8037	195.157			0.0120039	0.0175268	1.17182	0.0133756	0.0117934	0.684888	-0.546061
1693					22.8207	217.107			0.0107029	0.0172502	1.42751	9.16017e-05	0.000232014	0.620449	-0.688614
1694			3-Carboxy-cis,cis-mucote	0.941100667355872	22.8213	187.126			0.0394929	0.0586076	1.38523	0.000327398	0.000645379	0.673854	-0.569492
1696			sn-Glycerol 3-phosphate	-0.0025703871501495	22.9499	173.081			0.00584518	0.00917001	1.41978	8.38916e-05	0.000216362	0.637424	-0.649676
1697			Xenognosin A	-2.53945553678546	22.9551	257.303			0.00639839	0.00856019	1.11911	0.0129401	0.0114806	0.747459	-0.419933
1698			Dihydrokaempferol	-9.98451004715677	23.5976	289.257			0.00534068	0.00741353	1.27932	0.00196596	0.00264031	0.720396	-0.473137
1699					23.6686	260.186			0.00642657	0.0103937	1.4326	7.67222e-05	0.000201302	0.618314	-0.693589
1700			Cyanidin	6.00748261594682	23.6857	288.253			0.0343286	0.0511413	1.44578	6.53458e-05	0.000176613	0.67125	-0.575078
1701					23.6867	230.71			0.0150651	0.0212607	1.38479	0.000717811	0.00119873	0.708593	-0.496972
1703					23.6973	172.152			0.0159872	0.023528	1.41709	0.000749318	0.00123907	0.679495	-0.557465
1705					23.6985	154.072			0.012182	0.0181442	1.4184	9.9071e-05	0.00024692	0.671397	-0.574762
1706					23.7002	174.128			0.0102297	0.0166163	1.37924	0.000430101	0.000802796	0.615647	-0.699826
1707					23.7034	294.206			0.00375178	0.00552746	1.2182	0.00425627	0.00484235	0.678753	-0.559042
1709					23.7224	164.107			0.00428853	0.00745679	1.22376	0.000912643	0.0014473	0.575117	-0.798073
1710					23.7437	227.212			0.0125089	0.0175659	1.17518	0.00977147	0.00922284	0.712111	-0.489825
1711			Irisxanthone	0.386921512268337	23.7475	437.374			0.016756	0.0247382	1.31261	0.00142965	0.00205962	0.677333	-0.562063
1712					23.7593	311.204			0.00497522	0.00753358	1.15917	0.00576187	0.00612966	0.660405	-0.598577
1714					24.2083	225.196			0.00822608	0.0108559	1.08803	0.0198401	0.0160688	0.757755	-0.400197
1715					24.6057	346.131			0.00536972	0.00789149	1.3462	0.000681753	0.00115157	0.680444	-0.555451
1717					24.6692	258.054			0.00470046	0.00785045	1.04034	0.0174363	0.0145441	0.59875	-0.739974
1721					25.4906	193.002			0.0164486	0.0273144	1.40235	0.00321509	0.00388235	0.602195	-0.731698
1722			Aplysil	-13.2493675968732	25.5095	310.201			0.025687	0.0421132	1.40228	0.00202533	0.00270194	0.609951	-0.713234
1723					25.5197	270.145			0.00506026	0.00797011	1.20746	0.0122843	0.0110194	0.634905	-0.655387
1725					25.5467	224.044			0.00372296	0.00589938	1.37227	0.000464168	0.000851383	0.631078	-0.664111
1726					25.549	312.156			0.0076662	0.0128244	1.36534	0.000512545	0.000919115	0.597784	-0.742305
1730					25.5624	207.017			0.0307074	0.0495709	1.43772	0.000116671	0.0002812	0.619463	-0.690909
1733					25.5697	377.196			0.0022938	0.00417389	1.05543	0.042152	0.0287335	0.549559	-0.863654
1735					25.5814	156.051			0.075122	0.11797	1.28331	0.000890145	0.00141907	0.63679	-0.651111
1741					25.6006	110.06			0.0061917	0.016419	1.47337	2.29819e-05	0.000101927	0.377106	-1.40696
1742					25.6014	168.077			0.00576314	0.00924845	1.33217	0.000856944	0.00137687	0.623147	-0.682355
1744					25.6054	278.044			0.00147753	0.00264502	1.21032	0.00473821	0.00525157	0.558607	-0.840094
1747					26.5011	105.043			0.145741	0.239421	1.42904	4.21407e-05	0.000122018	0.608725	-0.716138
1756					29.178	607.393			0.12063	0.201381	1.50272	2.70911e-05	0.000104004	0.599016	-0.739333
1757					29.1964	665.459			0.342405	0.581419	1.51212	8.45455e-06	8.31233e-05	0.588913	-0.763874
1759					29.1996	725.61			0.00907461	0.0032827	1.03513	0.00622887	0.00650974	2.76437	1.46695
1760					29.2015	680.479			0.65467	1.09784	1.50098	1.07408e-05	8.86291e-05	0.596324	-0.745832
1761					29.2015	688.586			0.0132057	0.0651254	1.50924	1.13593e-05	8.98271e-05	0.202773	-2.30206
1762					29.2041	681.482			0.291801	0.495447	1.49487	1.66837e-05	9.71013e-05	0.588965	-0.763747
1763					29.2041	682.485			0.0711076	0.121465	1.53642	7.32833e-07	3.32457e-05	0.585416	-0.772466
1764			Alnusiin	4.65017097148847	29.2056	935.641			0.0478736	0.0666473	1.20199	0.00396738	0.00458717	0.718313	-0.477316
1767					29.2089	724.609			0.016062	0.00695644	1.17619	0.012116	0.0108995	2.30894	1.20723
1770					29.209	664.455			1.54545	2.5458	1.50986	8.48576e-06	8.32126e-05	0.607061	-0.720087
1771			TG(16:0/24:0/o-18:0)	9.50001166322583	29.2099	934.642			0.0838794	0.103919	1.03562	0.0206285	0.0165631	0.807159	-0.309076
1772					29.211	686.572			0.0136831	0.067362	1.52409	0.000242546	0.000509558	0.203128	-2.29954
1775					29.2137	698.594			0.00253834	0.0130867	1.41908	0.00372062	0.00436268	0.193964	-2.36614
1777					29.2153	687.576			0.00490445	0.0296494	1.45963	3.51207e-05	0.000106786	0.165415	-2.59584
1778					29.2155	663.454			3.33943	5.53001	1.52375	3.81597e-06	6.13564e-05	0.603874	-0.727681
1781					29.226	699.596			0.000829196	0.00901285	1.45589	0.00212494	0.00280399	0.0920016	-3.4422
1785					29.2296	586.439			0.0689766	0.112369	1.4419	1.73774e-05	9.77757e-05	0.613841	-0.704063
1789			2-(3,4-dihydroxyphenyl)-8-[1-(2,4-dihydroxyphenyl)-2-hydroxy-3-(4-hydroxy-3-methoxyphenyl)propyl]-3,4-dihydro-2H-1-benzopyran-3,5,7-triol	23.8335888431823	29.2404	579.591			0.249783	0.0806512	1.38197	0.00152595	0.00216504	3.09708	1.63091
1791					29.2488	606.618			1.34511	0.665846	1.24129	0.0447688	0.0300755	2.02015	1.01446
1792					29.2598	660.556			0.0256003	0.111527	1.52095	1.91698e-06	4.62786e-05	0.229542	-2.12317
1800			Limocitrin 3-rutinoside	-18.3414435994165	29.9792	655.565			0.00390593	0.0343655	1.46349	7.93527e-07	3.368e-05	0.113659	-3.13722
1801					30.0054	388.293			0.00736527	0.0256987	1.10291	1.36143e-05	9.3461e-05	0.286601	-1.80288
1802			Myricetin 3,3'-digalactoside	10.7190019801839	30.0224	643.53			0.00764602	0.0523711	1.51564	1.46158e-06	4.17816e-05	0.145997	-2.77599
1805					30.0434	619.528			0.000572815	0.0317864	1.47403	0.0018772	0.00254663	0.0180208	-5.79419
1806			Malvidin 3-(6-coumaroylglucoside)	-5.11195218073727	30.0434	640.584			0.0181099	0.0516214	1.50724	1.93678e-06	4.64629e-05	0.350822	-1.51119
1807			2-(2,5-dihydroxy-4-methoxyphenyl)-5,7-dihydroxy-6-[3,4,5-trihydroxy-6-(hydroxymethyl)oxan-2-yl]-8-(3,4,5-trihydroxyoxan-2-yl)-4H-chromen-4-one	23.5117749580135	30.0453	611.543			0.00919909	0.0520464	1.51874	0.000182756	0.00040492	0.176748	-2.50023
1811					30.0473	669.547			0.00170356	0.0245311	1.30152	0.000100218	0.000249172	0.0694451	-3.84798
1812			Fusaroskyrin	-22.4339965202731	30.0511	599.504			0.00665512	0.042777	1.29174	3.21178e-08	1.44684e-05	0.155577	-2.6843
1814					30.0538	613.56			0.0177547	0.0650171	1.52227	2.96599e-06	5.55988e-05	0.273077	-1.87262
1821			Rhamnazin 3-rutinoside	-4.93736902422937	30.071	639.575			0.0287253	0.128015	1.54005	4.05197e-06	6.31108e-05	0.22439	-2.15592
1822					30.0719	569.435			0.00810323	0.0127382	1.19208	0.0031725	0.0038407	0.636134	-0.652597
1823					30.0719	638.573			0.074713	0.301091	1.54586	0.000152766	0.00035	0.248141	-2.01077
1824					30.0719	658.543			0.0100067	0.0429762	1.52569	2.15967e-05	0.000101074	0.232843	-2.10257
1825			Gambiriin C	20.5870335853697	30.0757	563.54			0.0111319	0.020777	1.18344	0.00566623	0.00605013	0.535778	-0.900294
1827					30.0759	636.556			0.00785098	0.11101	1.58259	0.000128781	0.00030506	0.070723	-3.82168
1832			Puerarin xyloside	-19.8978407661894	30.0832	549.489			0.0174766	0.0674273	1.47673	0.000971662	0.00151995	0.259191	-1.94791
1833					30.087	615.498			0.00678183	0.0303738	1.52106	7.54116e-08	1.67138e-05	0.223279	-2.16308
1835			3,4,5-trihydroxy-6-[(3,4,5-trihydroxy-6-{[2-(2-hydroxypropan-2-yl)-7-oxo-2H,3H,7H-furo[3,2-g]chromen-9-yl]oxy}oxan-2-yl)methoxy]oxane-2-carboxylic acid	-22.9666209755142	30.0928	601.519			0.0285384	0.0837797	1.52676	1.06634e-07	1.7835e-05	0.340636	-1.5537
1838			Carmine	-9.85054678192526	30.8947	493.389			0.0034925	0.0308833	1.56831	0.000954847	0.00149945	0.113087	-3.1445
1845			2-Hydroxy-6-oxono-2,4-diene-1,9-dioate	0.267134850852318	30.9453	215.179			0.0113851	0.0207066	1.02919	0.0427133	0.0290239	0.54983	-0.862943
1846					30.9534	430.378			0.0219932	0.0317418	1.15099	0.0088197	0.00852337	0.692878	-0.529327
1847			4,8-dihydroxy-2H-furo[2,3-h]chromen-2-one	12.3582286536698	30.955	219.174			0.0588941	0.0828249	1.15092	0.00898631	0.0086477	0.711068	-0.491941
1849					30.9561	630.618			0.150123	0.221438	1.39058	0.00026455	0.000545617	0.677948	-0.560754
1855					30.9701	167.034			0.00281425	0.00070501	1.1938	0.000457108	0.000841453	3.99178	1.99703
1857					30.9772	548.539			0.0157579	0.0358894	1.40688	0.00118884	0.00178374	0.439069	-1.18748
1860			6-({13,14-dihydroxy-9-oxo-8,17-dioxatetracyclo[8.7.0.0,.0,]heptadeca-1(10),2(7),3,5,11(16),12,14-heptaen-5-yl}oxy)-3,4,5-trihydroxyoxane-2-carboxylic acid	19.5132533415165	31.8143	461.363			0.00686359	0.0130041	1.02219	0.0431458	0.0292464	0.527801	-0.921933
1864			(3-{8-[1-(2,4-dihydroxyphenyl)-3-(3,4-dihydroxyphenyl)-2-hydroxypropyl]-3,5,7-trihydroxy-3,4-dihydro-2H-1-benzopyran-2-yl}phenyl)oxidanesulfonic acid	-3.86278081283766	31.849	629.605			0.147293	0.283753	1.37705	0.000817172	0.00132619	0.51909	-0.945944
1865			Acarbose	3.27648717775345	31.8523	646.614			0.322209	0.629008	1.35513	0.00161226	0.00225837	0.51225	-0.96508
1866			Tri-N-acetylchitotriose	2.36226518852774	31.8528	628.602			0.324782	0.596869	1.36133	0.0012511	0.00185719	0.544142	-0.877944
1867					31.8542	647.617			0.146975	0.29988	1.44816	0.00149478	0.00213091	0.490112	-1.02882
1868					31.8547	602.587			0.206492	0.264686	1.10683	0.0174815	0.0145734	0.78014	-0.358195
1869			1D-1-Guanidino-3-amino-1,3-dideoxy-scyllo-inositol 4-phosphate	6.84912275615329	31.8586	301.216			0.0359114	0.104844	1.41791	0.0188363	0.0154367	0.342522	-1.54573
1871			BGC 945	-17.7003421896679	31.8625	648.628			0.101871	0.187255	1.48485	3.87795e-05	0.000113764	0.544024	-0.878257
1872					31.8627	303.231			0.0658657	0.364579	1.43894	0.00281054	0.00349369	0.180663	-2.46863
1874			Quercetin 3,3'-bissulfate	18.6837080785533	31.8655	463.378			0.0442848	0.0603219	1.31522	0.00074234	0.00123021	0.734142	-0.445869
1875			Sulfite	-1.55590934387911	31.8742	81.0702			0.0341508	0.0708915	1.1498	0.00700538	0.00711292	0.481734	-1.05369
1877					31.8813	226.18			0.731295	1.17932	1.13032	0.0180575	0.014944	0.6201	-0.689426
1878			5-FU	6.85021017512241	31.8873	131.085			0.0410765	0.079338	1.15371	0.0100535	0.00942741	0.51774	-0.949701
1881			6-({2-[(acetyloxy)methyl]-3,5,6-trihydroxyoxan-4-yl}oxy)-3,4,5-trihydroxyoxane-2-carboxylic acid	3.36820350876049	32.6247	399.326			0.0461356	0.175425	1.50174	0.00843342	0.00823103	0.262994	-1.9269
1885			2-(2,3-dihydroxy-4-methoxyphenyl)-3,5,7-trihydroxy-6-methoxy-3,4-dihydro-2H-1-benzopyran-4-one	18.3563060229652	32.7047	365.32			0.0765559	0.38499	1.49988	0.00701644	0.00712127	0.198852	-2.33024
1886					32.7047	510.488			0.120055	0.184798	1.32058	0.00167737	0.00232916	0.649655	-0.622255
1887			c-DNP-Cys	21.0308559126087	32.7156	330.3			0.0148068	0.0232991	1.06988	0.0217145	0.01724	0.635506	-0.654021
1889					32.7204	125.096			0.0217187	0.044518	1.1237	0.0294814	0.0218319	0.487863	-1.03545
1893			Chitotriose	15.1247950318581	32.7235	502.498			0.0739507	0.11362	1.35933	0.000400921	0.000759797	0.650859	-0.619584
1894					32.7271	236.184			0.0581001	0.0954837	1.32484	0.00141834	0.00204708	0.608483	-0.716712
1895					32.7279	228.195			0.90785	1.61919	1.18529	0.0102314	0.00955513	0.560683	-0.834744
1896			Flumequine	-13.7987407618071	32.7308	262.252			0.110293	0.260438	1.48316	0.000910989	0.00144523	0.423491	-1.2396
1900					33.5254	93.0701			0.0417958	0.0852827	1.33174	0.00109386	0.00167053	0.490086	-1.02889
1904					33.5841	115.054			0.0795299	0.102725	1.21844	0.00937148	0.00893113	0.774204	-0.369214
1905					33.5848	100.076			0.0207247	0.0452837	1.17332	0.0192571	0.0156989	0.457664	-1.12764
1906					33.5911	132.081			0.195602	0.244956	1.25491	0.00443044	0.00499271	0.798519	-0.324602
1914					33.599	92.0579			0.0536593	0.0725115	1.31731	0.00162624	0.00227327	0.740012	-0.434379
1915					33.6039	91.0545			0.794129	1.01487	1.30799	0.00205374	0.00273128	0.782492	-0.353852
1916					33.6083	143.106			0.0231596	0.049563	1.36176	0.00010916	0.000266642	0.467276	-1.09765
1921			Tetracenomycin D3	5.40583952323287	34.3854	381.314			0.0682417	0.203309	1.37879	0.000246026	0.000515349	0.335655	-1.57495
1922			Clavulanic acid	-19.121848511443	34.4119	200.164			0.0375378	0.096584	1.20141	0.00253432	0.00321934	0.388655	-1.36344
1923			3-Nitroacrylate	-20.2846020764899	34.4205	118.065			0.834156	1.24947	1.28493	0.0021911	0.00287182	0.667606	-0.582932
1927			TG(15:0/18:0/24:1(15Z))	17.9348205377066	34.4442	932.59			4.7497e-05	7.27494e-05	1.45787	3.59429e-05	0.000107007	0.652885	-0.615099
1929					34.4453	267.122			0.633894	1.0704	1.25167	0.0036781	0.00432335	0.592204	-0.755835
1933					34.4519	931.589			4.7497e-05	7.27494e-05	1.45787	3.59429e-05	0.000107007	0.652885	-0.615099
1938			Calcium glycerophosphate	4.08043942057644	34.4598	211.144			0.0486263	0.101807	1.18268	0.0126931	0.0113081	0.477632	-1.06603
1939					34.4644	369.169			0.0987599	0.168585	1.15478	0.0302003	0.0222322	0.585816	-0.771482
1943					35.2779	389.186			0.289716	0.48615	1.20471	0.00895959	0.00862783	0.59594	-0.746762
1944			dCDP	-5.02175550202769	35.2826	388.182			1.83543	3.21483	1.20844	0.00700266	0.00711087	0.570926	-0.808624
1945					35.3037	405.21			0.721343	1.26653	1.19032	0.00776792	0.00771351	0.569545	-0.812119
1947			2,4-dihydroxy-3-(sulfooxy)benzoic acid	-8.89610620754744	35.315	251.185			0.336653	0.528261	1.2175	0.00414664	0.00474637	0.637286	-0.649986
1948					35.323	157.076			0.0264351	0.0485227	1.19287	0.00445145	0.00501065	0.544798	-0.876208
1949			Oxaloglutarate	8.04444515915833	35.3247	205.143			0.0221219	0.0374046	1.11845	0.0114222	0.0104016	0.591423	-0.757737
1950					35.7543	172.133			0.0760981	0.312912	1.19577	0.00558596	0.00598293	0.243193	-2.03983
1952					36.1774	749.531			0.0848923	0.111647	1.05344	0.0152647	0.0131107	0.760363	-0.39524
1954			Hippeastrine	-23.8584277113855	36.1778	316.32			1.86832	3.28605	1.14432	0.0451217	0.0302539	0.56856	-0.814615
1955			N(beta)-Epoxysuccimoyl-DAP-Val	20.4849600518924	36.1813	317.324			0.344866	0.5698	1.07695	0.037205	0.026092	0.605241	-0.724419
1969					37.0521	702.581			0.0696276	0.0395559	1.11849	0.00955815	0.00906653	1.76023	0.815766
1978			3-(Methylthio)propanoyl-CoA	-2.62314923604676	37.8548	870.694			0.0349876	0.0948674	1.41776	0.000104204	0.000257032	0.368805	-1.43907
1988					37.9151	862.632			0.228969	0.307803	1.00207	0.0286384	0.0213565	0.743881	-0.426857
1989			trans-Hex-2-enoyl-CoA	-23.8993343419628	37.9151	864.648			0.204008	0.2954	1.04856	0.0209141	0.0167402	0.690616	-0.534043
1990					37.9156	822.636			0.491008	0.697181	1.02019	0.0283494	0.0211919	0.704277	-0.505785
2000					37.9188	860.616			0.0649446	0.109876	1.07814	0.0347151	0.0247042	0.59107	-0.758599
2003			Butanoyl-CoA	-0.311146078605773	37.9207	838.631			0.500906	0.796663	1.21089	0.00351348	0.00416927	0.628756	-0.669428
2006					38.7702	807.574			0.359013	0.922956	1.42359	0.000502243	0.000904806	0.388982	-1.36223
2009					38.774	795.608			0.609149	0.979128	1.29162	0.000647265	0.00110544	0.622134	-0.684702
2010			(-)-Epigallocatechin 3-gallate 7-glucoside 4-glucuronide	-24.4593495840057	38.7742	797.624			0.358106	0.552874	1.15221	0.00631453	0.00657801	0.647716	-0.626566
2011			Crotonoyl-CoA	-2.18077682943334	38.7742	836.614			0.939707	1.68718	1.3819	0.000160756	0.000364343	0.556971	-0.844327
2012			(2E)-Butenoyl-CoA	4.97183695183434	38.7751	832.587			0.345743	0.766097	1.47324	0.000146139	0.000337867	0.451304	-1.14783
2013					38.7756	766.575			0.453105	0.891097	1.3134	0.000527543	0.000939714	0.50848	-0.975736
2014					38.7756	796.621			0.754445	1.20023	1.24205	0.00171409	0.00236974	0.628585	-0.66982
2015					38.7756	835.603			0.449437	0.926814	1.44231	3.25262e-05	0.000106023	0.484927	-1.04416
2016					38.7756	837.621			0.488815	0.828085	1.32266	0.00052736	0.000939465	0.590296	-0.76049
2018			6-{[6,7,11,12,13,22,23-heptahydroxy-3,16-dioxo-21-(3,4,5-trihydroxybenzoyloxy)-2,17,20-trioxatetracyclo[17.3.1.0tricosa-4,6,8,10,12,14-hexaen-8-yl]oxy}-3,4,5-trihydroxyoxane-2-carboxylic acid	24.010852348935	38.7763	811.606			0.629998	1.42002	1.37279	0.000274602	0.000561655	0.443655	-1.17249
2019					38.7764	810.601			1.3547	3.03573	1.38024	0.000210677	0.000455155	0.44625	-1.16408
2020					38.7765	769.593			0.326444	0.594506	1.23075	0.00201612	0.00269244	0.549101	-0.864856
2021					38.7765	812.615			1.09011	1.73915	1.08431	0.0154473	0.0132345	0.626803	-0.673915
2022					38.7776	808.585			1.94685	4.50352	1.40624	0.000173288	0.000387298	0.432294	-1.20992
2023			3,4,5-trihydroxy-6-{3,4,8,9,10-pentahydroxy-6-oxo-2-[5,6,12,13,14-pentahydroxy-4-(hydroxymethyl)-9-oxo-3,8-dioxatricyclo[8.4.0.0,]tetradeca-1(14),10,12-trien-11-yl]-6H-benzo[c]chromene-1-carbonyloxy}oxane-2-carboxylic acid	20.3711381291176	38.7777	809.587			0.919231	2.16117	1.42212	0.000141863	0.000329932	0.425341	-1.23331
2025					38.7781	768.59			0.678527	1.2572	1.24381	0.00137791	0.00200206	0.539713	-0.889737
2026					38.7786	806.57			0.765266	1.88837	1.41755	0.000304264	0.000608944	0.405253	-1.30311
2027					38.7789	767.579			0.221472	0.391237	1.17305	0.00409763	0.00470317	0.566083	-0.820914
2028					38.7793	833.588			0.179208	0.373435	1.2471	0.00627132	0.00654363	0.479891	-1.05922
2030					38.7809	770.605			0.481807	0.798288	1.01858	0.0206032	0.0165474	0.60355	-0.728454
2048			Phloretin	3.56308300568262	40.4994	275.277			27.2391	37.0767	1.15539	0.0109045	0.0100313	0.734667	-0.444837
2050			L-Tyrosine methyl ester 4-sulfate	-23.1251058729604	40.4996	276.279			2.41017	3.24043	1.10376	0.0181491	0.0150025	0.74378	-0.427053
2051					40.4997	74.0604			0.131749	0.167717	1.15619	0.0343308	0.0244863	0.785543	-0.348238
2052			N-Hydroxy-MeIQx	9.582178784509	40.4997	230.247			0.0887373	0.121327	1.16068	0.00934041	0.00890848	0.731388	-0.451291
2067			Proacacipetalin	-18.8335021434961	42.2608	260.258			0.13713	0.182902	1.00212	0.0255989	0.0195853	0.749748	-0.415523
2081					43.9701	243.182			0.101787	0.157355	1.20471	0.00629028	0.00655873	0.646865	-0.628464
2084					43.9816	144.982			1.05612	2.13327	1.13843	0.041842	0.0285723	0.495071	-1.01429
2085					43.9903	380.337			0.0401679	0.00876289	1.02549	0.0053353	0.00577038	4.58386	2.19656
2087					44.8139	221.095			4.7497e-05	7.27494e-05	1.45787	3.59429e-05	0.000107007	0.652885	-0.615099
2093					45.6712	240.18			0.0658855	0.0942227	1.01825	0.0385903	0.026847	0.699253	-0.516113
2097					45.685	165.112			0.0700001	0.101879	1.19505	0.00619634	0.0064837	0.687089	-0.541431
2099			Daphnoretin	9.72955446350861	46.5389	353.305			0.0240285	0.0152067	1.06781	0.0266913	0.0202324	1.58012	0.660037
2100					46.5431	143.081			0.0134182	0.0240884	1.40481	0.000266685	0.000549046	0.557041	-0.844146
2101					46.5567	102.055			0.0457147	0.0886042	1.4667	3.07845e-05	0.000105446	0.515942	-0.954718
2104			Pachyrrhizone	-20.1385744088577	46.563	367.321			0.106101	0.0475903	1.38238	0.000258024	0.000535061	2.22946	1.1567
2115					48.2831	116.071			0.0302596	0.0449259	1.07025	0.0215819	0.017157	0.673545	-0.570153
2116			Calcium oxalate	-15.9165380534327	48.3462	129.102			0.0411334	0.0638379	1.0943	0.0221858	0.0175333	0.644342	-0.634103
2120			Furazolidone	-4.05263806847402	49.143	226.165			0.118894	0.169675	1.07206	0.0154412	0.0132304	0.700719	-0.513093
2123					49.208	133.086			0.0599851	0.0961215	1.15391	0.0174965	0.0145831	0.624055	-0.680256
2130			5-FU	-23.7999071782777	50.0059	131.081			0.0205536	0.0447873	1.34746	0.00815719	0.00801839	0.458915	-1.1237
2141			2',3',6'-Tris-O-(3,4,5-trihydroxybenzoyl)-3'-Glucosyl-2',4',6'-trihydroxyacetophenone	-6.66438025865572	51.7741	787.602			9.23088	18.0469	1.50607	9.26915e-06	8.53114e-05	0.511495	-0.967209
2146			3,4,5-trihydroxy-6-({5-hydroxy-4-oxo-6-[3,4,5-trihydroxy-6-(hydroxymethyl)oxan-2-yl]-8-(3,4,5-trihydroxyoxan-2-yl)-2-(2,4,5-trihydroxyphenyl)-4H-chromen-7-yl}oxy)oxane-2-carboxylic acid	0.866530603719717	51.7928	773.626			0.872233	0.430239	1.07192	0.0402755	0.0277491	2.02732	1.01958
2147			Miraxanthin-I	-8.97518378517704	51.8075	359.371			0.152845	0.240692	1.07099	0.0204564	0.016456	0.635025	-0.655115
2160					52.2792	785.588			2.49664	4.04639	1.07593	0.0152349	0.0130905	0.617004	-0.696648
2167			cis-3,4-Leucopelargonidin	-12.2605321770699	52.6755	291.272			0.725908	1.20523	1.23939	0.00393522	0.00455827	0.602297	-0.731453
2169			N-Benzoylanthranilate	-7.09237261749242	52.7014	242.248			0.0463981	0.0875305	1.1654	0.00687957	0.00701753	0.53008	-0.915718
2170					52.7079	290.269			4.82839	7.67898	1.24362	0.00433355	0.00490941	0.62878	-0.669373
2171			2-Hydroxymucote semialdehyde	8.33239615388994	52.713	143.118			0.0217654	0.224121	1.49821	0.00736528	0.00739169	0.0971146	-3.36417
2174					53.5172	170.129			0.14718	1.33642	1.48829	0.00985885	0.00928651	0.11013	-3.18271
2175			Hippeastrine	-23.39466445276	53.5204	316.32			0.573024	0.979268	1.42651	0.000354133	0.000688032	0.585156	-0.773108
2176			5-Ureido-4-imidazole carboxylate	-7.64215663576135	53.5206	171.132			0.0324141	0.0917493	1.3354	0.0449482	0.0301663	0.35329	-1.50108
2177			N(beta)-Epoxysuccimoyl-DAP-Val	21.3135625290127	53.531	317.324			0.0714347	0.15314	1.32008	0.000832524	0.00134551	0.466467	-1.10015
2183			(2E)-Butenoyl-CoA	2.02714548643298	54.4187	832.585			0.32094	0.56388	1.30262	0.00765316	0.00762244	0.569163	-0.813085
2184					54.4473	283.281			0.154556	0.0687307	1.02917	0.0102061	0.00953702	2.24873	1.16911
2187					55.2556	195.122			0.474761	0.662335	1.03261	0.0244861	0.0189278	0.7168	-0.480358
2189					56.1191	135.084			0.0452455	0.10323	1.14961	0.00848611	0.00827125	0.438297	-1.19002
2193			Phthalide	-8.42226537012164	56.1596	272.917			0.128412	0.297615	1.32185	0.00225534	0.00293707	0.43147	-1.21267
2197					56.9766	271.962			0.259647	0.340636	1.15731	0.0156287	0.0133568	0.762241	-0.39168
2199			N-Hydroxy-MeIQx	9.47775935827816	56.98	230.247			0.165461	0.24326	1.18496	0.00873983	0.0084634	0.680181	-0.55601
2200					56.9824	256.264			0.897447	1.25162	1.26282	0.0029101	0.00359073	0.717027	-0.479901
2201			Phloretin	3.52396197939683	56.9824	275.277			50.3641	73.7939	1.33053	0.00105825	0.00162722	0.682496	-0.551107
2202			L-Tyrosine methyl ester 4-sulfate	-23.2431162536438	56.9824	276.279			4.44143	6.40176	1.3174	0.00137026	0.0019935	0.693782	-0.527445
2204					56.9829	1031.84			0.052993	0.118191	1.36389	0.000132855	0.000312904	0.448369	-1.15724
2205					56.9833	1034.85			0.0888144	0.171768	1.23162	0.00163628	0.00228393	0.517059	-0.951598
2206			N-Acetoxy-IQ	-1.00295126041076	56.9834	257.267			0.133267	0.18993	1.23422	0.00360159	0.00425211	0.70166	-0.511155
2207			Tauropine	23.8459667003495	56.9839	198.221			0.119457	0.179063	1.20105	0.00674127	0.00691166	0.66712	-0.583982
2208					56.9846	1033.85			0.146048	0.296709	1.39335	0.000135883	0.000318676	0.492226	-1.02261
2211					57.8458	124.059			0.481192	0.689279	1.29436	0.00259023	0.00327584	0.698109	-0.518475
2212					57.846	164.082			0.130224	0.197189	1.22121	0.00582687	0.00618338	0.660401	-0.598586
2213			Proacacipetalin	-19.1396106510202	57.8477	260.258			0.244333	0.353157	1.1968	0.00592763	0.00626612	0.691854	-0.531461
2214			fluvoxamino acid	12.9240125783606	57.8707	319.303			0.951773	1.3278	1.19344	0.00679249	0.00695099	0.716804	-0.480349
2235					59.571	358.278			0.0662703	0.0314921	1.21494	0.00742977	0.00744359	2.10435	1.07337
2240					59.6343	843.667			0.319339	0.183316	1.09927	0.0333407	0.0239266	1.74201	0.800751
2254					61.3151	140.011			0.0895475	0.144668	1.36105	0.000379711	0.000727707	0.618988	-0.692017
2260					61.3397	758.57			17.1343	34.9698	1.41902	0.000636101	0.00109029	0.489975	-1.02922
2262					61.3409	759.572			7.62636	15.7347	1.39436	0.000937797	0.0014785	0.484685	-1.04488
2264			6-(2,3-dihydroxybenzoyloxy)-3,4,5-trihydroxyoxane-2-carboxylic acid	-10.1316079123827	61.3486	331.249			0.0528605	0.00853691	1.10011	7.43627e-06	7.9929e-05	6.19199	2.6304
2265					61.3703	232.227			0.0215121	0.0298815	1.0107	0.0235628	0.0183755	0.719915	-0.474103
2266					61.4204	773.586			0.804917	1.59293	1.30971	0.0122577	0.0110005	0.505305	-0.984774
2275					62.6685	760.582			56.3465	90.307	1.30022	0.00156617	0.00220883	0.623943	-0.680513
2278					63.0827	719.577			2.04653	3.35013	1.31444	0.00117965	0.00177275	0.610879	-0.711042
2279					63.0868	756.555			1.54917	3.38526	1.17031	0.00976615	0.00921896	0.457621	-1.12777
2284					63.9365	682.562			0.0972214	0.0679745	1.12068	0.00876794	0.00848454	1.43026	0.51628
2285					63.9409	235.128			4.7497e-05	7.27494e-05	1.45787	3.59429e-05	0.000107007	0.652885	-0.615099
2286					63.9549	700.571			0.185313	0.139303	1.09926	0.00786292	0.00778849	1.33029	0.411738
2289					63.9915	720.584			1.14941	1.582	1.19208	0.00520125	0.00565499	0.726553	-0.460859
2294					65.5647	730.537			1.68734	3.92791	1.4802	0.000174549	0.000389662	0.429578	-1.21901
2297					65.7057	125			0.0125324	0.0384396	1.24609	0.0068738	0.00701314	0.326028	-1.61693
2302					66.5212	734.564			3.1878	6.90548	1.49489	2.69591e-05	0.000103946	0.461632	-1.11518
2304					66.5359	707.543			1.03057	2.67887	1.37731	0.000709548	0.00118802	0.384701	-1.37819
2306					66.5612	693.561			1.13241	2.00501	1.31247	0.000961825	0.00150798	0.564787	-0.82422
2309					67.9087	690.544			1.07293	1.60778	1.1567	0.00362374	0.00427279	0.667339	-0.583509
2310					67.9586	692.559			3.25885	4.3541	1.0633	0.0126858	0.011303	0.748455	-0.418012
2311					68.3076	705.525			0.282763	0.923782	1.52369	0.00067612	0.00114411	0.306092	-1.70796
2315					69.1225	188.103			4.7497e-05	7.27494e-05	1.45787	3.59429e-05	0.000107007	0.652885	-0.615099
2327					70.0776	706.538			2.80653	6.77805	1.42719	6.45025e-05	0.00017473	0.414061	-1.27208
2335					73.3441	221.169			0.0919189	0.170505	1.11669	0.0219677	0.0173978	0.539097	-0.891384
2339					74.2796	769.557			0.202211	0.507849	1.37756	0.00976996	0.00922173	0.398171	-1.32854
2343					75.2296	264.268			0.176913	0.125282	1.26479	0.00370556	0.00434877	1.41212	0.49786
2344			3-Oxohexobarbital	9.20457665313516	75.2298	252.268			0.347466	0.267463	1.12998	0.0138506	0.0121312	1.29912	0.377532
2345			1-Methyladenosine	11.9003527313454	75.2334	282.279			10.2993	8.35381	1.05999	0.0221578	0.0175159	1.23288	0.302033
2346					75.2334	283.282			1.91833	1.54579	1.08156	0.0201507	0.0162645	1.24101	0.311509
2347			Ditalimfos	-4.00401090478139	75.2334	300.289			8.2322	6.57996	1.01425	0.0299379	0.0220866	1.2511	0.323199
2348					75.2377	211.205			0.00362425	0.000916048	1.14666	0.0100107	0.00939655	3.9564	1.98419
2349			4'-O-Methylisoflavone	-2.17072394205004	75.2456	253.271			0.0501782	0.0315609	1.19788	0.00893905	0.00861254	1.58988	0.668921
2350			Tazobactam	-18.6066288310448	75.252	301.293			1.56491	1.25161	1.01098	0.0318945	0.023157	1.25032	0.322293
2353			Coenzyme F420	-3.12930025039537	75.5352	774.597			0.886006	2.01915	1.21582	0.00458009	0.00511965	0.438801	-1.18836
2355			(E)-Avenanthramide D	-3.14144081080714	75.9262	284.285			0.0719254	0.0128955	1.05546	0.000848237	0.00136569	5.57757	2.47964
2356			cis-3,4-Leucopelargonidin	-12.9767710024067	76.015	291.272			1.92057	3.2445	1.25874	0.0128306	0.0114043	0.591946	-0.756461
2357			N-Benzoylanthranilate	-8.18277047115495	76.0311	242.247			0.140297	0.228388	1.16501	0.0104075	0.00968056	0.614292	-0.703003
2360					76.0521	290.269			11.7326	20.0321	1.29779	0.00957222	0.00907669	0.58569	-0.77179
2367					76.3416	772.582			1.22335	1.89612	1.0787	0.0282418	0.0211305	0.645187	-0.63221
2372					76.9464	773.586			0.56956	0.835552	1.18822	0.0154497	0.0132361	0.681657	-0.552882
2384					78.6834	770.568			0.345882	0.671969	1.27068	0.00136216	0.0019844	0.514729	-0.958114
2386			Prolyl-Gamma-glutamate	-16.5701184290697	79.3962	244.263			0.278065	0.367751	1.1247	0.0103857	0.00966507	0.756124	-0.403305
2391					80.4321	762.591			4.24272	7.13862	1.37962	0.000292505	0.000590131	0.594334	-0.750655
2392					80.4419	150.055			0.182466	0.275673	1.09616	0.0175839	0.0146397	0.661892	-0.595332
2399			Phosfolan	-10.1090437521687	82.4285	256.299			0.131261	0.190008	1.10089	0.0303745	0.0223284	0.690818	-0.533623
2401					82.9517	144.065			0.0268722	0.0646388	1.49121	1.35035e-05	9.3305e-05	0.415729	-1.26628
2406			L-3,4-Dihydroxybutan-2-one 4-phosphate	1.40438556450047	83.38	185.092			0.0198418	0.0311937	1.27326	0.00214437	0.00282383	0.636084	-0.65271
2410			2,4-DB	-18.3042383253312	84.6956	250.093			0.712871	1.32635	1.37774	0.00121074	0.00180975	0.537467	-0.895751
2416					85.5351	137.065			0.049735	0.103226	1.32885	0.00171027	0.00236553	0.481806	-1.05347
2417					85.5379	300.092			0.254898	0.502551	1.41088	6.93937e-05	0.000185533	0.507208	-0.97935
2418					85.5468	299.1			0.717932	1.33138	1.4442	8.405e-05	0.000216689	0.539239	-0.891002
2420			Oxapyrazon	5.41390151994726	85.55	339.123			0.0369082	0.0725611	1.40918	6.89914e-05	0.000184655	0.50865	-0.975255
2421					85.5533	298.096			7.00621	13.1425	1.46134	4.1764e-05	0.000121092	0.533095	-0.907536
2422					85.5621	136.062			1.45481	2.7227	1.43286	0.000227453	0.000484153	0.534326	-0.904208
2426					85.61	735.573			1.25003	3.05914	1.20219	0.0152387	0.0130931	0.408623	-1.29116
2436					86.5864	815.637			0.419092	0.253647	1.13041	0.025046	0.0192581	1.65226	0.724441
2437					86.9163	203.183			0.0163162	0.0266741	1.15312	0.0125939	0.0112384	0.611685	-0.70914
2439					87.2973	734.566			4.2225	7.96555	1.00138	0.0328514	0.0236682	0.530094	-0.915679
2441			2-Maleylacetate	-22.4586038538317	87.5708	159.113			0.275908	0.740773	1.41054	0.00604312	0.00636018	0.37246	-1.42484
2444			Calcium formate	-17.3365459920993	87.772	131.118			0.121461	0.282146	1.36384	0.00316534	0.00383401	0.43049	-1.21595
2449					89.0314	678.506			0.573581	1.04169	1.44286	8.34205e-05	0.000215388	0.550624	-0.86086
2459					91.6859	246.152			0.383667	0.241376	1.15418	0.00305308	0.00372812	1.5895	0.668575
2461					92.1663	171.084			0.108399	0.325905	1.51422	0.00243137	0.00311399	0.332609	-1.5881
2465			Glyphosate	3.77725958166599	92.4471	170.081			0.448656	4.63427	1.55254	0.00025404	0.000528561	0.0968127	-3.36866
2467					92.4576	152.07			0.114379	0.701277	1.5429	0.000209583	0.000453234	0.163101	-2.61616
2475					93.3774	260.168			0.015224	0.0020377	1.18832	0.000104631	0.000257866	7.4712	2.90134
2480					94.1533	123.055			0.106998	0.148647	1.26991	0.00146631	0.00209993	0.719813	-0.474307
2495					97.6738	244.136			0.0260594	0.00623972	1.23641	0.000218988	0.000469629	4.17637	2.06225
2511			Proanthocyanidin A2	10.7304295215475	102.022	577.518			0.0585711	0.0728621	1.05378	0.0312605	0.0228139	0.803862	-0.314981
2515			Glycerophosphoglycerol	-17.7803061316875	102.423	247.155			0.0816754	0.0396142	1.02767	0.00292887	0.00360893	2.06177	1.04388
2520					103.674	340.107			0.0197826	0.0515156	1.50567	2.65836e-05	0.000103778	0.384013	-1.38077
2529					104.741	340.15			0.0130587	0.0334569	1.4378	0.000165866	0.000373354	0.390315	-1.35729
2530					104.778	373.252			4.7497e-05	7.27494e-05	1.45787	3.59429e-05	0.000107007	0.652885	-0.615099
2543					107.404	159.076			0.00977587	0.0146461	1.31122	0.00323667	0.00390344	0.667474	-0.583216
2545			Monomethyl phenylphosphonate	17.1807053985005	107.465	173.129			0.018049	0.0781865	1.47979	0.00680784	0.00696275	0.230845	-2.115
2548			Glycerone sulfate	3.34491862335193	107.697	171.149			0.199432	0.340309	1.12541	0.0191617	0.0156397	0.586034	-0.770943
2551			Sanguirine	-6.32068503995956	107.718	333.335			0.0090012	0.021374	1.34052	0.00382552	0.00445888	0.421128	-1.24767
2552			Maculosine	9.63055450613182	107.735	332.33			0.0441139	0.0955731	1.32924	0.014278	0.0124313	0.461573	-1.11537
2563					108.159	221.169			0.0858305	0.162571	1.47336	0.00100775	0.00156479	0.527956	-0.92151
2574					109.451	123.055			0.0823283	0.109157	1.01561	0.0208554	0.0167039	0.754217	-0.406948
2578					109.7	367.132			0.00726355	0.000174286	1.53422	0.0149364	0.0128867	41.6759	5.38114
2579					109.747	189.087			0.000974991	0.00364873	1.02767	0.0262708	0.0199847	0.267214	-1.90393
2581					109.994	95.0606			0.0671421	0.114226	1.43723	0.000530679	0.000943987	0.5878	-0.766604
2582					110.166	113.071			0.306741	0.601903	1.37531	0.00604096	0.00635843	0.509618	-0.972511
2584					110.287	274.274			0.311735	0.525452	1.13544	0.0413706	0.0283261	0.593272	-0.753236
2585			Queuine	-8.78095995669881	110.341	278.284			0.0035499	0.000828187	1.33114	0.0344916	0.0245776	4.28635	2.09975
2586					110.724	398.4			0.0168815	0.0242169	1.08613	0.0191735	0.015647	0.697096	-0.520571
2596					112.235	299.101			0.0791289	0.152542	1.3551	0.000306639	0.000612707	0.518737	-0.946925
2605					112.665	310.31			0.00311254	0.0110236	1.29544	0.0119278	0.0107657	0.282352	-1.82443
2607					112.962	328.32			0.0396706	0.0867697	1.12185	0.0438554	0.0296105	0.457194	-1.12912
2610			Citalopram alcohol	14.1479183786607	113.254	312.362			0.0472977	0.0764254	1.0143	0.0294373	0.0218072	0.618875	-0.692281
2614					113.542	330.337			0.00236883	0.010176	1.00721	0.0452987	0.0303432	0.232786	-2.10293
2622			5-Hydroxysulfamethoxazole	-21.2247072642225	114.381	270.279			0.096777	0.016003	1.44619	0.000418232	0.000785465	6.04743	2.59632
2625			4'-O-Methylisoflavone	-2.19057930032766	114.715	253.271			0.047023	0.00811155	1.19995	0.0072487	0.00729906	5.79705	2.53532
2629			3-Oxohexobarbital	9.26226283681771	115.029	252.268			0.335308	0.0554255	1.46311	0.000143623	0.000333209	6.0497	2.59686
2630			Fenpiclonil	-9.9876739072608	115.197	238.09			0.0122394	0.00601248	1.10635	0.0114279	0.0104057	2.03567	1.0255
2635					116.08	268.263			0.702828	0.12712	1.44827	0.000256544	0.000532651	5.52884	2.46698
2636			Norepinephrine sulfate	17.4173077260989	116.11	250.253			1.95913	0.363111	1.44743	0.000232369	0.000492489	5.39541	2.43173
2637			Citrinin	4.51115676372154	116.118	251.256			0.337379	0.05721	1.45907	0.000156896	0.000357452	5.89721	2.56003
2640			Formononetin	-19.2475128800126	116.685	269.266			0.12262	0.0196019	1.45941	0.000162974	0.000368269	6.25553	2.64513
2641					116.847	232.136			0.0289213	0.0154699	1.06521	0.00533744	0.00577221	1.86952	0.902665
2650			Oxadiazon	-13.1200454231108	117.834	346.224			4.7497e-05	7.27494e-05	1.45787	3.59429e-05	0.000107007	0.652885	-0.615099
2655					117.903	168.096			0.0497024	0.074187	1.39159	0.000194906	0.000427093	0.66996	-0.577853
2657			Dichlormid	-1.24148867064388	117.949	209.092			0.00313157	0.00558829	1.05086	0.04002	0.0276135	0.56038	-0.835522
2662			6-Hydroxyprotopine	-20.8253541157289	118.424	370.368			0.00724378	0.0121349	1.12394	0.0187977	0.0154125	0.596939	-0.744346
2665					118.531	230.71			0.0108904	0.0177491	1.26341	0.00205412	0.00273166	0.613576	-0.704687
2667					118.706	318.185			4.7497e-05	7.27494e-05	1.45787	3.59429e-05	0.000107007	0.652885	-0.615099
2674			Threoninyl-Glutamate	18.3733632088911	119.636	248.237			0.0132026	0.00109323	1.45845	3.56888e-05	0.00010694	12.0767	3.59416
2677					120.183	264.101			0.215681	0.404712	1.35012	0.00470768	0.00522626	0.532925	-0.907997
2684			Dichlorphemide	-2.23661079743719	121.025	306.165			0.00223089	0.000308448	1.37086	0.00212161	0.00280061	7.23262	2.85452
2686			Avenanthramide C	-1.22869525725743	121.035	316.284			0.00439645	0.0108864	1.44134	0.00472416	0.00523993	0.403846	-1.30812
2694					121.442	299.081			0.218713	0.406695	1.45536	0.000298249	0.000599358	0.537782	-0.894907
2696					121.934	362.089			0.00581211	0.0139043	1.36726	0.000166352	0.000374204	0.418008	-1.2584
2697					122.014	164.046			0.0146245	0.0281861	1.25068	0.0120535	0.0108552	0.518855	-0.946596
2699					122.244	321.063			0.0196456	0.0385414	1.49212	9.08445e-05	0.000230502	0.509727	-0.972202
2700					122.278	288.289			0.0129361	0.0219422	1.29823	0.00923973	0.0088348	0.589552	-0.762309
2703					122.354	342.337			0.010369	0.0155096	1.19569	0.00312511	0.00379625	0.668554	-0.580884
2709					123.062	137.046			0.450943	0.681393	1.29099	0.00904299	0.00868976	0.661797	-0.59554
2713					123.18	251.077			0.105436	0.176854	1.40051	0.000125046	0.000297788	0.596175	-0.746193
2720					123.979	186.087			0.0051536	0.028935	1.58705	4.73553e-05	0.000134853	0.17811	-2.48916
2726					124.8	283.123			0.0180802	0.00804401	1.00716	0.0449276	0.0301559	2.24765	1.16842
2727					124.933	290.141			0.0416667	0.0223615	1.15098	0.0285522	0.0213075	1.86333	0.89788
2733					125.438	388.288			0.00923144	0.000653218	1.34444	0.00211193	0.00279079	14.1323	3.82092
2739					126.802	160.075			0.00178491	0.0039711	1.09396	0.0064717	0.00670213	0.449476	-1.15368
2742					127.115	177.102			0.00754394	0.0172609	1.49035	2.14435e-06	4.82652e-05	0.437055	-1.19411
2743					127.226	250.128			0.0145257	0.119935	1.57965	5.50579e-05	0.000153129	0.121113	-3.04557
2744					127.297	144.065			0.0103985	0.02932	1.55387	1.58396e-05	9.62155e-05	0.354654	-1.49551
2752			Fluorocitric acid	-11.6095218072324	128.324	211.119			0.0340394	0.0466805	1.03785	0.0418477	0.0285753	0.729199	-0.455616
2753					128.58	152.07			0.0435284	0.0807821	1.38083	0.00367257	0.00431822	0.538837	-0.892079
2754					128.642	134.06			0.0213362	0.0310973	1.25635	0.00322834	0.0038953	0.686111	-0.543485
2759					129.301	760.586			1.87938	2.81215	1.20054	0.0051901	0.00564534	0.668305	-0.581421
2768					130.432	761.59			0.823036	1.20095	1.31256	0.00195824	0.00263224	0.685322	-0.545146
2772					131.076	388.271			0.00738175	0.000654536	1.31902	0.00172363	0.00238022	11.2778	3.49542
2775			3-Oxopropionyl-CoA	2.64461333228302	131.155	838.59			0.0107799	0.0175045	1.0652	0.01932	0.0157378	0.615838	-0.699376
2778					131.57	367.132			0.00203255	0.000140543	1.5035	0.00553166	0.00593724	14.4621	3.85421
2779					132	209.165			0.00718184	0.0115571	1.0552	0.0139482	0.0122	0.621423	-0.686353
2786			14-Dihydroxycornestin	-23.4173572357643	133.54	309.326			0.0189455	0.0588451	1.44294	0.00390574	0.00453168	0.321956	-1.63507
2787					133.633	200.237			0.0308534	0.0478813	1.10536	0.0239874	0.0186307	0.644373	-0.634031
2790			Formyl-CoA	-2.88320279998861	133.808	796.549			0.0206845	0.0297873	1.17984	0.00518612	0.00564189	0.694409	-0.526143
2791					133.868	191.081			0.0161626	0.0219853	1.07335	0.0192799	0.015713	0.735155	-0.443879
2802					134.766	212.078			0.0383236	0.280695	1.41143	0.000897013	0.00142772	0.136531	-2.8727
2803					134.84	844.641			4.7497e-05	7.27494e-05	1.45787	3.59429e-05	0.000107007	0.652885	-0.615099
2808					135.522	159.076			0.0243524	0.0421376	1.18998	0.0109089	0.0100344	0.577926	-0.791044
2814					135.657	360.256			0.0201886	0.00267498	1.45082	0.000181174	0.000401997	7.54721	2.91594
2826					136.441	251.07			0.00725764	0.0191875	1.4852	0.00155398	0.00219561	0.378249	-1.40259
2827					136.471	409.208			4.7497e-05	7.27494e-05	1.45787	3.59429e-05	0.000107007	0.652885	-0.615099
2834					137.279	119.082			0.00370235	0.00653532	1.19683	0.00369173	0.00433598	0.566514	-0.819817
2843					137.448	242.114			0.000110438	0.00159368	1.32433	0.0102287	0.00955324	0.0692977	-3.85105
2851					138.164	340.107			0.225581	0.609025	1.12151	0.000283666	0.000575889	0.370397	-1.43285
2855			Dapdiamide B	1.13482485065158	138.214	315.345			0.0772988	0.121304	1.12661	0.0286922	0.021387	0.63723	-0.650113
2856			Albendazole-beta-hydroxysulphone	15.5901230365016	138.218	314.342			0.356827	0.594083	1.19797	0.0330046	0.0237493	0.600634	-0.735441
2858					138.224	264.101			0.0373996	0.119555	1.55695	0.00015268	0.000349845	0.312823	-1.67658
2859					138.227	849.676			0.0131083	0.00487867	1.18674	0.0170845	0.0143169	2.68687	1.42592
2861					138.246	342.246			0.00121718	7.27494e-05	1.22865	0.0221723	0.0175249	16.7312	4.06447
2864			1,2-Bis(4-hydroxy-3-methoxyphenyl)ethylene	-19.7164211604069	138.468	273.298			0.0111939	0.028924	1.35197	0.00130235	0.00191648	0.38701	-1.36956
2865					138.576	163.05			0.0172988	0.0491939	1.34711	0.0105831	0.00980521	0.351645	-1.50781
2866					138.601	847.662			0.00658632	0.0019636	1.05329	0.00386763	0.00449718	3.3542	1.74597
2867					138.632	153.066			0.00955341	0.0172924	1.20257	0.000943821	0.00148592	0.552462	-0.856052
2871			Levosimendan	10.7763247797811	138.93	281.295			0.0578056	0.210575	1.28133	0.0327711	0.0236256	0.274514	-1.86505
2872			Mecarphon	-23.7429622612861	138.967	272.295			0.0889152	0.183911	1.45503	0.00490254	0.00539344	0.48347	-1.0485
2888			Avenanthramide C	-1.42701679306026	139.892	316.284			0.00507546	0.012694	1.33868	0.00222965	0.00291108	0.399831	-1.32254
2892			Nitro blue tetrazolium	-17.2178441862545	139.95	818.629			0.014886	0.0231074	1.02161	0.0114325	0.0104091	0.64421	-0.634398
2901					140.019	390.178			4.7497e-05	7.27494e-05	1.45787	3.59429e-05	0.000107007	0.652885	-0.615099
2902					140.04	188.082			0.00813455	0.0117399	1.04544	0.0207943	0.0166661	0.692898	-0.529286
2904			IAA-94	-22.8761193819367	140.376	358.228			0.000915347	0.00403178	1.12355	0.00737301	0.0073978	0.227033	-2.13903
2905					140.597	304.177			0.00403152	0.000558367	1.22857	0.0423759	0.0288495	7.22019	2.85204
2912					140.845	820.646			0.126658	0.0481053	1.16442	0.00999837	0.00938766	2.63293	1.39667
2921					141.572	237.09			0.0182974	0.058482	1.53424	0.000132618	0.000312451	0.312872	-1.67636
2923					141.688	334.295			0.3376	0.474379	1.14089	0.0346829	0.0246859	0.711668	-0.490723
2927			5-(3',4',5'-Trihydroxyphenyl)-gamma-valerolactone-O-methyl-O-sulphate	-22.0630544960619	141.731	335.299			0.0620978	0.086779	1.1115	0.0254631	0.019504	0.715585	-0.482804
2928			CoA	12.5981595085211	141.735	768.551			0.0697277	0.152691	1.45665	1.65006e-05	9.69155e-05	0.456658	-1.13081
2935					141.821	170.092			0.143822	0.237353	1.4479	5.51291e-05	0.000153294	0.605943	-0.722747
2943					142.568	733.557			0.558917	1.16428	1.45229	0.000110106	0.000268454	0.480053	-1.05873
2944			N-(1-Deoxy-1-fructosyl)isoleucine	-19.7902162020459	142.593	294.315			0.0377508	0.0148154	1.29436	0.0080192	0.00791103	2.54808	1.34941
2951					142.63	270.315			0.00239578	0.0112405	1.08619	0.000807985	0.00131456	0.213139	-2.23014
2953			Baicalein 5,6,7-trimethyl ether	16.1106889802651	142.728	313.329			0.0308777	0.0130813	1.2418	0.0179692	0.0148876	2.36045	1.23906
2958					143.384	191.068			0.009353	0.0255829	1.42913	0.00335761	0.00402064	0.365596	-1.45168
2960					143.438	189.123			0.00420892	0.0119154	1.30125	0.0253422	0.0194315	0.353233	-1.50131
2972			Fosphenytoin	22.1766785930576	143.506	363.289			0.00199759	0.00479253	1.13846	0.00502351	0.00550011	0.416812	-1.26253
2977					143.913	165.051			0.503706	0.881842	1.02669	0.0101094	0.00946766	0.571197	-0.807939
2984					144.333	193.108			0.0193896	0.0343475	1.30682	0.00295507	0.00363425	0.564512	-0.824924
2991					145.222	554.282			4.7497e-05	7.27494e-05	1.45787	3.59429e-05	0.000107007	0.652885	-0.615099
2993					145.238	566.392			0.00877716	0.000243962	1.42014	0.0171269	0.0143443	35.9775	5.16902
2995					145.269	706.538			0.397588	0.979457	1.42208	0.000478588	0.000871447	0.405927	-1.30071
2999			Ibandronate	-3.29910702006988	145.308	320.235			4.7497e-05	7.27494e-05	1.45787	3.59429e-05	0.000107007	0.652885	-0.615099
3008			1-(2-Hydroxyphenylamino)-1-deoxy-beta-D-gentiobioside 1,2-carbamate	7.84440469151151	146.021	460.412			0.0396105	0.063656	1.20303	0.00468944	0.00521111	0.622258	-0.684415
3020					146.116	767.602			0.188258	0.0901786	1.40997	0.000191271	0.000420511	2.08762	1.06186
3023					146.13	919.697			0.004852	0.0252021	1.51317	3.52047e-06	5.93027e-05	0.192524	-2.37689
3027			Phosfolan	-8.4188385030781	146.547	256.3			0.0323897	0.0549551	1.41217	0.000246302	0.000515809	0.589385	-0.762719
3029					146.91	676.456			0.0243391	0.101236	1.54536	0.000194335	0.000426062	0.240418	-2.05638
3034			Longifolonine	-6.85124940932371	146.969	298.311			0.0791795	0.0219869	1.33573	0.00400939	0.00462477	3.60122	1.84849
3036					147.003	340.292			0.0107282	0.0201598	1.40367	0.00017538	0.000391217	0.53216	-0.910069
3039					147.052	889.65			0.012423	0.0204981	1.02381	0.0419484	0.0286277	0.606056	-0.722478
3040					147.77	881.59			0.00095024	0.0144616	1.34024	0.0101488	0.00949597	0.0657078	-3.92779
3041					147.789	893.681			0.0304755	0.0647857	1.36189	0.0008771	0.00140257	0.470406	-1.08802
3042					147.824	855.573			0.00636055	0.0456609	1.46183	0.014719	0.0127373	0.1393	-2.84374
3043			4-Hydroxybenzoyl-CoA	-0.463625318143892	147.834	888.646			0.026111	0.0458768	1.32403	0.000640634	0.00109645	0.569155	-0.813107
3052					147.881	242.284			0.017457	0.0325978	1.39787	0.000673971	0.00114125	0.535525	-0.900974
3054			4-Acetamidobutanoyl-CoA	17.854633990733	148.238	895.699			0.00942861	0.0331916	1.26233	0.0248583	0.0191478	0.284066	-1.8157
3056			L-Malyl-CoA	0.357984962319504	148.691	884.614			0.00517332	0.0403186	1.38064	0.0226113	0.0177959	0.128311	-2.96228
3058					148.716	891.668			0.0371511	0.066721	1.35664	0.000280178	0.000570436	0.556813	-0.844736
3068			2-Methylacetoacetyl-CoA	21.2031988251062	149.517	866.66			0.170731	0.259435	1.11663	0.0156128	0.0133461	0.658087	-0.60365
3070					149.534	857.587			0.015561	0.116455	1.3939	0.0136551	0.0119927	0.133622	-2.90377
3073					149.607	861.62			0.0646893	0.108302	1.40504	0.000301692	0.000604854	0.597308	-0.743454
3075					149.643	858.6			0.0356341	0.194299	1.43078	0.00707569	0.00716585	0.183398	-2.44695
3082			Asulam	11.2043260799241	150.012	231.251			3.43733	4.54977	1.02289	0.0471069	0.0312712	0.755497	-0.404502
3088					150.386	777.563			0.346048	0.499597	1.13602	0.0114769	0.0104413	0.692653	-0.529795
3092					150.458	95.0857			0.018942	0.012575	1.08116	0.0320376	0.0232339	1.50632	0.591027
3095					150.464	267.287			0.894963	0.300435	1.30636	0.0104291	0.00969584	2.9789	1.57478
3096			6-Thioinosinic acid	-5.20974086844782	150.469	285.298			3.83383	1.30913	1.30585	0.00985055	0.00928048	2.92854	1.55018
3097			Glutaminylhistidine	-4.43691596548095	150.476	284.294			19.8086	6.80987	1.30065	0.0108346	0.00998242	2.90881	1.54043
3099					150.483	266.284			5.05605	1.71254	1.30984	0.0109243	0.0100451	2.95236	1.56187
3107					151.306	869.681			0.0736305	0.132791	1.37266	0.000388508	0.000741104	0.554484	-0.850783
3108			3-(Methylthio)acryloyl-CoA	-3.42890202656664	151.317	868.677			0.15177	0.271129	1.5197	1.29751e-06	4.00051e-05	0.559772	-0.83709
3115					151.361	833.589			0.344525	0.727251	1.37502	0.0019946	0.00267015	0.473735	-1.07785
3116					151.755	871.696			0.0753921	0.153473	1.49708	0.00053998	0.000956589	0.49124	-1.0255
3117					151.792	820.62			0.635539	0.905947	1.19454	0.00529846	0.00573878	0.701519	-0.511446
3118					152.136	749.532			0.494894	0.665185	1.02053	0.0331762	0.02384	0.743994	-0.426638
3119					152.169	821.623			0.333799	0.467153	1.06315	0.0154989	0.0132694	0.714539	-0.484915
3122					152.184	764.559			0.269077	0.399124	1.03805	0.0278815	0.0209238	0.674168	-0.56882
3125					152.192	232.129			4.7497e-05	7.27494e-05	1.45787	3.59429e-05	0.000107007	0.652885	-0.615099
3126			Butanoyl-CoA	-0.473229920557784	152.193	838.631			1.06876	1.64173	1.17636	0.00828952	0.00812064	0.650991	-0.61929
3131					152.227	792.591			0.779734	1.16995	1.25206	0.0027589	0.0034433	0.666466	-0.585397
3132					152.227	793.593			0.400909	0.603269	1.27438	0.00200087	0.00267665	0.66456	-0.589528
3133					152.274	823.639			0.417134	0.597301	1.08956	0.0205383	0.016507	0.698365	-0.517947
3136					152.996	837.619			0.986324	1.61259	1.29718	0.00215367	0.00283342	0.61164	-0.709245
3141			Crotonoyl-CoA	-1.61348106483041	153.05	836.614			1.98132	3.35056	1.32027	0.00156272	0.00220509	0.591339	-0.757942
3142					153.064	834.599			1.7621	3.37119	1.41989	0.000465222	0.000852861	0.522694	-0.935961
3143					153.064	835.602			0.915979	1.76547	1.42926	0.000434688	0.000809439	0.518829	-0.946669
3147			(-)-Epigallocatechin 3-gallate 7-glucoside 4-glucuronide	-23.8630319841027	153.068	797.625			0.711623	1.02551	1.16449	0.00931087	0.0088869	0.693919	-0.527161
3155					153.9	795.608			1.13275	1.64655	1.19039	0.00600416	0.00632854	0.687957	-0.53961
3161			1-Methyladenosine	14.1586428988189	153.932	282.279			0.218901	0.0750794	1.30424	0.0170973	0.0143252	2.9156	1.54379
3164			3,4,5-trihydroxy-6-{3,4,8,9,10-pentahydroxy-6-oxo-2-[5,6,12,13,14-pentahydroxy-4-(hydroxymethyl)-9-oxo-3,8-dioxatricyclo[8.4.0.0,]tetradeca-1(14),10,12-trien-11-yl]-6H-benzo[c]chromene-1-carbonyloxy}oxane-2-carboxylic acid	20.3042460390155	153.933	809.587			2.38079	4.74175	1.47033	6.49654e-05	0.000175765	0.50209	-0.993981
3166			6-{[6,7,11,12,13,22,23-heptahydroxy-3,16-dioxo-21-(3,4,5-trihydroxybenzoyloxy)-2,17,20-trioxatetracyclo[17.3.1.0tricosa-4,6,8,10,12,14-hexaen-8-yl]oxy}-3,4,5-trihydroxyoxane-2-carboxylic acid	20.4079825558424	153.952	811.603			1.61475	3.18419	1.42423	0.000154165	0.000352535	0.507115	-0.979615
3167					153.956	264.268			0.0300304	0.00870037	1.22128	0.0274969	0.0207019	3.45162	1.78727
3168					154.191	807.574			0.743588	1.81018	1.38214	0.000318912	0.00063208	0.41078	-1.28356
3172					154.571	283.283			0.0247651	0.00628009	1.1924	0.0305736	0.0224382	3.94342	1.97945
3178					154.856	769.592			0.640999	0.900472	1.00939	0.0244244	0.0188912	0.711848	-0.49036
3183					155.654	812.613			3.35138	4.42523	1.09756	0.0157481	0.013437	0.757334	-0.400998
3192					156.499	698.51			0.078898	0.0460257	1.26382	0.00382995	0.00446292	1.71422	0.777549
3196					156.557	780.553			1.14258	2.73377	1.45256	0.000151287	0.000347311	0.417952	-1.25859
3198					157.3	783.571			1.18643	2.77506	1.32722	0.00113793	0.00172331	0.427531	-1.2259
3203					157.392	792.551			0.177932	0.453491	1.35301	0.000233153	0.000493812	0.39236	-1.34975
3206					158.163	793.558			0.101451	0.204663	1.24486	0.012437	0.0111277	0.495699	-1.01246
3208					158.208	782.571			3.73225	7.16221	1.32096	0.001866	0.00253468	0.521103	-0.94036
3210			2',3',6'-Tris-O-(3,4,5-trihydroxybenzoyl)-3'-Glucosyl-2',4',6'-trihydroxyacetophenone	-7.11768275003278	158.216	787.602			23.4616	38.4146	1.5084	8.77493e-06	8.40186e-05	0.610746	-0.711357
3216					159.073	701.529			0.0636813	0.036274	1.11276	0.0406019	0.0279219	1.75556	0.811932
3218					159.087	703.547			0.146284	0.0804335	1.31895	0.00236875	0.00305096	1.8187	0.862905
3227					160.802	773.586			0.610274	1.33681	1.45194	0.00357308	0.00422539	0.456513	-1.13127
3231					161.657	758.57			16.6174	31.335	1.5396	2.07169e-06	4.76602e-05	0.530313	-0.915083
3232					161.66	759.57			7.55204	14.0962	1.53776	2.64378e-06	5.30356e-05	0.535751	-0.900365
3233					161.66	760.582			53.8737	89.0841	1.52346	1.64003e-06	4.34415e-05	0.604751	-0.725587
3234					161.66	761.585			24.0432	39.1394	1.50938	3.45463e-06	5.89026e-05	0.614295	-0.702995
3235					161.66	775.6			0.414043	0.695026	1.05258	0.0295882	0.0218917	0.595722	-0.747288
3237					161.663	762.591			6.44424	10.4172	1.51041	3.10148e-06	5.65789e-05	0.618615	-0.692886
3239					161.684	763.592			0.78944	1.25573	1.02344	0.0135566	0.0119226	0.628671	-0.669623
3240			2,3,4,7,8,9,15,22,23,28-decahydroxy-14-(hydroxymethyl)-12,27,31,34-tetraoxo-13,25,32,35-tetraoxaoctacyclo[14.13.3.3]pentatriaconta-1,3,5(30),6,8,10,19(24),20,22-nonaene-20-carboxylic acid	19.5293009568233	162.519	757.556			0.82464	1.64961	1.10776	0.021597	0.0171664	0.499901	-1.00029
3241					162.523	140.011			0.148766	0.230349	1.11682	0.00726509	0.00731212	0.645828	-0.630779
3243					162.556	184.073			2.18606	3.47798	1.47707	8.23532e-06	8.24825e-05	0.628543	-0.669916
3245					163.384	754.537			0.305631	0.78555	1.38389	0.000285043	0.000578034	0.389067	-1.36191
3247					163.388	720.586			1.55393	2.14871	1.19325	0.0141435	0.0123372	0.723192	-0.46755
3249					163.389	719.577			2.56554	3.4567	1.07116	0.0110913	0.0101613	0.742194	-0.430132
3259					164.245	732.551			24.9137	47.9745	1.49265	7.33161e-05	0.000193994	0.519311	-0.94533
3260					164.245	733.557			10.9793	21.0338	1.49767	5.92613e-05	0.000162834	0.521982	-0.937928
3261					164.246	731.54			0.801325	1.85162	1.26109	0.00392328	0.00454751	0.432769	-1.20833
3262					164.25	721.592			0.544957	0.798265	1.17298	0.0162906	0.013798	0.682676	-0.550727
3265					164.264	146.98			0.196851	0.289146	1.24118	0.00732025	0.00735598	0.680801	-0.554696
3266					164.656	734.565			6.24588	13.12	1.50398	3.54577e-05	0.000106878	0.476058	-1.07079
3269					165.114	735.572			2.12618	4.53933	1.43937	0.000653055	0.00111326	0.468392	-1.09421
3270			Ditalimfos	-3.79747361870102	165.119	300.289			0.111087	0.0465218	1.28999	0.00948054	0.0090104	2.38784	1.25571
3271			Tazobactam	-18.5188320531578	165.135	301.293			0.0152522	0.00225156	1.26447	0.0166013	0.0140024	6.77405	2.76002
3273					165.942	646.482			0.00902997	0.00169917	1.17865	0.00236509	0.00304731	5.31435	2.40989
3278					165.967	691.545			0.946948	1.39035	1.22904	0.00296774	0.00364647	0.681086	-0.554092
3279					165.968	690.544			2.45963	3.47156	1.14857	0.00653597	0.00675247	0.708507	-0.497146
3286					166.784	705.526			1.2685	3.13862	1.47212	0.00177953	0.00244133	0.404157	-1.30701
3299					166.828	718.537			0.9167	1.38051	1.17996	0.00684254	0.0069893	0.66403	-0.59068
3300					166.83	707.542			6.31158	11.6287	1.46794	3.56245e-05	0.000106923	0.542761	-0.881611
3303					166.832	708.544			1.50988	2.8075	1.45888	7.38733e-05	0.000195182	0.537805	-0.894846
3305					166.843	702.507			0.0873853	0.259293	1.48677	0.00175567	0.00241527	0.337014	-1.56912
3308			Psicofuranine	-4.19206460302293	167.688	298.273			0.00773692	0.00233648	1.18883	0.0265606	0.0201556	3.31135	1.72742
3317					168.547	819.593			0.0257482	0.054405	1.39504	0.000487992	0.000884793	0.47327	-1.07927
3321					168.549	820.602			0.0140281	0.0253144	1.34446	0.000707487	0.00118534	0.554157	-0.851633
3323			L-Ascorbate 6-phosphate	6.00665485112658	168.551	257.113			0.00657109	0.00195578	1.12699	0.00562644	0.00601687	3.35984	1.74839
3330					168.553	850.594			0.004905	0.0273741	1.48683	0.00451115	0.00506143	0.179184	-2.48049
3333					168.564	815.637			0.17468	0.111883	1.23008	0.0066333	0.00682824	1.56127	0.642719
3337			Norbadione A	-8.13586250373525	169.41	679.51			0.817909	1.70941	1.45684	0.000100421	0.000249568	0.478473	-1.06349
3339					169.411	814.631			0.342604	0.218655	1.1926	0.0169578	0.0142348	1.56687	0.647886
3342					169.414	680.512			0.143054	0.312329	1.34377	0.00183285	0.00249911	0.458023	-1.12651
3345					169.417	87.0556			0.0612215	0.0878547	1.05637	0.0138084	0.0121014	0.696849	-0.521082
3350					169.42	810.601			0.0952711	0.152966	1.23143	0.00350449	0.00416077	0.622824	-0.683103
3353					169.423	102.128			0.218574	0.311374	1.37877	0.000199693	0.000435695	0.701966	-0.510528
3356			Nitrosylsulfuric acid	-19.0315433791429	169.428	128.082			0.167876	0.244051	1.02314	0.0185764	0.0152734	0.687876	-0.53978
3358					170.278	793.579			0.00869509	0.0328044	1.4396	0.00102747	0.00158932	0.265059	-1.91561
3359			(R)-5-Diphosphomevalote	7.3983683206795	170.279	309.126			0.101213	0.271919	1.35868	0.0021589	0.0028388	0.372217	-1.42578
3362					170.281	792.576			0.0270643	0.0805099	1.3393	0.000928481	0.00146699	0.336161	-1.57277
3367					170.287	337.108			0.0252265	0.0717438	1.27448	0.0410582	0.0281623	0.351619	-1.50791
3383					174.563	178.072			7.60114	10.7948	1.37061	0.000368799	0.000710913	0.704149	-0.506047
3384					174.563	274.088			1.23665	1.66277	1.19087	0.00599719	0.00632287	0.743732	-0.427144
3386					174.564	179.076			0.501463	0.700701	1.35096	0.000513055	0.00091982	0.715659	-0.482656
3387					174.564	137.045			378.868	527.303	1.34928	0.000541601	0.000958775	0.718501	-0.476938
3388					174.564	295.066			1.15258	1.56607	1.22026	0.00477154	0.00527908	0.735973	-0.442276
3390			Dimethyl selenide	-11.8456888349808	174.566	110.035			0.867473	1.2344	1.37277	0.000305354	0.000610671	0.702746	-0.508924
3391					174.566	119.035			0.462893	0.665442	1.32406	0.000894117	0.00142408	0.695617	-0.523635
3392					174.566	138.049			22.8256	32.0909	1.35425	0.0004983	0.000899295	0.711279	-0.491512
3393					174.566	175.002			1.25772	1.79235	1.30938	0.00140053	0.00202726	0.701714	-0.511044
3394			Calcium sulfate	15.9396115411734	174.567	137.15			0.405261	0.713457	1.00414	0.00393367	0.00455687	0.568025	-0.815975
3396					174.569	94.0402			0.204968	0.287892	1.28675	0.0016073	0.00225307	0.711962	-0.490128
3400					174.573	136.227			0.359732	0.453511	1.00891	0.0330725	0.0237853	0.793216	-0.334214
3401			Parabanic Acid	19.6428649921402	174.574	115.07			0.504126	1.06333	1.40635	0.000658195	0.00112017	0.474103	-1.07673
3409					176.291	404.142			0.0379057	0.128746	1.45124	2.69922e-06	5.3502e-05	0.294423	-1.76404
3412					177.143	776.58			0.0501279	0.160686	1.43925	0.00759618	0.00757703	0.311962	-1.68056
3413					177.15	812.673			0.400673	0.831298	1.4886	7.62739e-05	0.000200343	0.481984	-1.05294
3415					177.944	136.062			1.54796	2.71121	1.29196	0.00130652	0.00192126	0.570948	-0.80857
3417			2,6-Dichloroindophenol	17.2380219772397	177.994	269.107			0.193362	0.495408	1.18962	0.000749335	0.00123909	0.390308	-1.35731
3419					177.994	811.669			0.782957	1.60175	1.48924	0.000103106	0.000254878	0.488813	-1.03264
3425					177.999	813.685			0.786447	1.32825	1.42544	0.000413493	0.000778484	0.592093	-0.756104
3428			Flutriafol	23.2296589903495	178.002	302.305			0.0490949	0.0229047	1.04131	0.0242729	0.0188011	2.14344	1.09993
3431					178.003	814.595			4.7497e-05	7.27494e-05	1.45787	3.59429e-05	0.000107007	0.652885	-0.615099
3433			Luteolin 7-O-[beta-D-glucuronosyl-(1->2)-beta-D-glucuronide]-4'-O-beta-D-glucuronide	-20.0318323643852	178.004	815.6			4.7497e-05	7.27494e-05	1.45787	3.59429e-05	0.000107007	0.652885	-0.615099
3434					178.01	777.582			0.0101023	0.0506784	1.45082	0.000992842	0.00154612	0.199341	-2.32669
3435					178.856	713.067			0.93593	1.47962	1.32534	0.000761746	0.00125511	0.632547	-0.660755
3436					178.856	715.065			0.70224	1.1473	1.43492	4.30617e-05	0.000124306	0.612082	-0.708202
3437			SM C16:1	10.0613932135025	178.856	717.061			0.377473	0.672167	1.37071	0.00144636	0.00207805	0.561577	-0.832445
3438					178.857	711.071			0.760554	1.2231	1.36928	0.000284138	0.000576626	0.621826	-0.685418
3439					178.857	848.673			0.0407926	0.0209361	1.14346	0.0133928	0.0118057	1.94843	0.962312
3440			5-Amino-4-imidazolecarboxyamide	-8.62609788089898	178.858	127.123			0.0438059	0.0569047	1.20952	0.0029787	0.00365701	0.769812	-0.377422
3441					178.858	709.074			0.41964	0.633709	1.23987	0.0087586	0.00847752	0.662196	-0.594669
3445			Mometasone	12.8990085811662	178.866	428.374			0.0139609	0.00265173	1.17939	0.0306639	0.0224878	5.26485	2.39639
3448					178.886	497.06			0.0484955	0.0754934	1.37256	0.00167066	0.0023217	0.64238	-0.638501
3449					179.268	167.081			0.0325545	0.0552115	1.11425	0.0150907	0.0129923	0.589633	-0.762112
3452					179.651	809.652			0.0194881	0.0310175	1.06808	0.016219	0.0137506	0.628295	-0.670485
3454					179.68	501.055			0.0533157	0.0754481	1.03753	0.0401671	0.0276916	0.706654	-0.500924
3458			PC(14:0/P-18:0)	17.2543109719095	179.714	719.059			0.154782	0.238067	1.23208	0.0036501	0.00429735	0.650162	-0.621128
3459			Degalloyltheaflavonin	24.7961813744009	179.718	785.654			0.44828	0.788514	1.43612	0.000159936	0.000362885	0.568512	-0.814737
3463					179.728	748.548			0.0156441	0.0529739	1.3751	0.00717427	0.0072396	0.295317	-1.75966
3466					179.73	820.643			0.142329	0.0742406	1.2506	0.00545687	0.00587399	1.91714	0.938952
3467					179.731	676.456			0.0786217	0.269061	1.55683	5.08491e-05	0.000143249	0.292207	-1.77494
3468					179.731	786.655			0.14507	0.223637	1.1986	0.00492056	0.00540939	0.648683	-0.624414
3469					179.731	821.646			0.0703691	0.0369912	1.20064	0.00639392	0.00664089	1.90232	0.927761
3470					179.732	677.459			0.0250692	0.105404	1.54348	0.000676861	0.00114509	0.23784	-2.07194
3473					180.157	721.056			0.0530479	0.0728839	1.17654	0.00616439	0.00645807	0.727841	-0.458304
3474					180.165	448.051			0.0835931	0.134725	1.37284	7.48551e-05	0.000197294	0.620472	-0.688562
3475			SM(d18:0/16:0)	24.9822539064855	180.172	707.077			0.0603466	0.115189	1.19583	0.00516253	0.00562143	0.52389	-0.932664
3476					180.387	749.552			0.00414973	0.0196502	1.3638	0.00478775	0.00529243	0.21118	-2.24346
3477			Aurachin D	23.3506344606324	180.554	364.551			0.0203086	0.037429	1.33531	0.00050674	0.000911069	0.54259	-0.882066
3478					180.562	287.044			0.0786329	0.128673	1.19939	0.00746495	0.0074719	0.611105	-0.710509
3480			Pectenotoxin 1	15.1463354585096	180.572	876.07			0.0338492	0.0488221	1.17242	0.00405798	0.00466803	0.693317	-0.528414
3483					180.589	336.053			0.165493	0.245935	1.31798	0.0014795	0.00211432	0.672913	-0.571507
3485					180.591	442.06			0.0386819	0.0598484	1.32079	0.00129787	0.00191134	0.646331	-0.629655
3489					180.599	285.047			0.129979	0.200451	1.27732	0.00338809	0.00404991	0.648436	-0.624965
3490					180.599	342.044			0.113701	0.195227	1.28613	0.00758411	0.00756738	0.582406	-0.779903
3493					180.599	875.071			0.0443903	0.0728594	1.25393	0.0057265	0.00610032	0.609259	-0.714872
3495					180.602	391.053			0.0905535	0.132353	1.06403	0.0156658	0.0133817	0.684181	-0.54755
3496					180.602	444.057			0.117133	0.205707	1.2473	0.00303468	0.0037106	0.569414	-0.812449
3499					180.604	871.079			0.0327084	0.0557542	1.19018	0.0243671	0.0188571	0.586652	-0.769422
3500					180.606	338.05			0.399885	0.620726	1.24551	0.0111967	0.0102371	0.644221	-0.634372
3501			Avermectin A1b	-11.4982222883153	180.606	874.074			0.0651368	0.0944383	1.17266	0.00598051	0.00630929	0.689728	-0.5359
3504					180.625	340.047			0.306066	0.504217	1.32642	0.0012814	0.00189236	0.607012	-0.720204
3505					180.627	872.076			0.0546803	0.0751986	1.07798	0.0172102	0.014398	0.727145	-0.459685
3506					180.631	177.044			0.374745	0.59775	1.2446	0.0120946	0.0108843	0.626927	-0.673631
3507					180.631	191.081			0.013703	0.0214697	1.08089	0.0322198	0.0233317	0.638248	-0.64781
3512			Koryoginsenoside R1	-16.1238388957797	180.941	870.08			0.0162927	0.0281917	1.29837	0.000297373	0.000597955	0.577924	-0.791048
3515					181.093	389.057			0.0319943	0.046705	1.14769	0.00705107	0.00714735	0.685029	-0.545763
3516					181.095	283.05			0.0704526	0.121722	1.38957	0.000535805	0.000950944	0.578799	-0.788866
3522					181.467	552.061			0.122999	0.19425	1.38635	0.000195553	0.000428259	0.633202	-0.659263
3523					181.478	179.04			0.295875	0.466207	1.33837	0.000634336	0.00108788	0.634643	-0.655984
3524					181.478	712.069			0.0598108	0.11241	1.29937	0.000774655	0.00127184	0.53208	-0.910286
3525					181.478	607.06			0.0288485	0.035069	1.07724	0.0168934	0.014193	0.82262	-0.281703
3526					181.484	393.051			0.0843246	0.111523	1.10918	0.0106987	0.00988685	0.75612	-0.403313
3528					181.493	550.064			0.0479199	0.0837858	1.39907	0.00222313	0.00290446	0.571933	-0.806081
3530			Tazobactam	-18.7722559076337	181.496	301.293			0.00349249	0.0001724	1.11076	0.0199864	0.0161612	20.2581	4.34043
3531					181.498	551.063			0.0839838	0.139197	1.22151	0.0153451	0.0131653	0.603345	-0.728944
3533					181.504	553.06			0.122401	0.168952	1.31002	0.000815778	0.00132443	0.724475	-0.464991
3534					181.51	554.058			0.0993686	0.176631	1.24047	0.0112102	0.010247	0.562577	-0.829877
3536					181.516	232.044			0.0140449	0.0238391	1.44371	0.000230348	0.000489071	0.589154	-0.763283
3538					181.522	606.062			0.0129703	0.0233245	1.37467	0.000646814	0.00110483	0.556081	-0.846634
3540					181.522	750.565			0.0209574	0.0601022	1.47153	9.40225e-05	0.00023688	0.348696	-1.51996
3544					181.527	100.087			0.018502	0.0103623	1.09888	0.00823754	0.00808056	1.78551	0.836335
3545					181.532	794.625			0.0843565	0.0428248	1.24708	0.00467547	0.00519949	1.96981	0.978053
3546					181.535	873.075			0.0660246	0.107447	1.27434	0.00320085	0.00386841	0.614485	-0.702549
3548					181.553	555.056			0.0690085	0.110216	1.04909	0.0319068	0.0231636	0.626119	-0.67549
3549					181.584	419.552			0.0316992	0.0552442	1.2123	0.00594059	0.00627671	0.573802	-0.801374
3550					181.589	737.589			0.00679086	0.0101239	1.11157	0.0310398	0.0226937	0.670773	-0.576103
3551			23-Hydroxyphysalolactone	-17.3336832179994	181.595	556.055			0.0313501	0.0553126	1.19895	0.0211015	0.0168557	0.566781	-0.819136
3557					182.309	450.048			0.0306563	0.0437901	1.13836	0.0331535	0.023828	0.700073	-0.514422
3559					182.352	366.549			0.018318	0.0353308	1.49302	5.62075e-05	0.000155784	0.518472	-0.947661
3560			Bromophos-ethyl	-22.6627762320643	182.354	395.048			0.0398922	0.0766165	1.34931	0.000796241	0.0012996	0.520673	-0.94155
3561					182.354	608.061			0.0074952	0.0157249	1.17347	0.0451841	0.0302854	0.476646	-1.06901
3563					182.365	153.041			0.00364621	7.27494e-05	1.57616	0.00248186	0.00316587	50.1201	5.64732
3564			Paspalicine	15.7733209975794	182.366	418.554			0.0346934	0.059683	1.30008	0.00149342	0.00212944	0.581295	-0.782658
3569					182.39	795.631			0.0360608	0.0155661	1.34807	0.00179874	0.00246222	2.31662	1.21202
3572					182.394	651.444			0.0208341	0.0794867	1.54725	0.000140555	0.000327486	0.262108	-1.93177
3576			6-({3-[(3-{[3,4-dihydroxy-4-(hydroxymethyl)oxolan-2-yl]oxy}-4,5-dihydroxy-6-(hydroxymethyl)oxan-2-yl)oxy]-5-hydroxy-2-(4-hydroxyphenyl)-4-oxo-4H-chromen-7-yl}oxy)-3,4,5-trihydroxyoxane-2-carboxylic acid	-4.75739972301067	182.403	757.623			0.0429309	0.0938087	1.48019	4.74328e-05	0.000135041	0.457644	-1.1277
3579					182.41	751.568			0.00608172	0.0242636	1.46499	0.00168213	0.00233443	0.250652	-1.99624
3585					182.484	592.397			0.000903718	0.0103899	1.46878	0.012972	0.0115028	0.0869803	-3.52317
3588			Avermectin B2b	-7.43081198826428	182.788	878.066			0.00848353	0.0161702	1.26449	0.00233882	0.00302102	0.524639	-0.930602
3589					183.075	209.154			0.00701432	0.0109264	1.00975	0.0280432	0.0210167	0.641961	-0.639444
3596					183.23	722.534			0.00517739	0.0177675	1.40844	0.00479441	0.00529791	0.291397	-1.77894
3601			1,2,3,6-Tetrakis-O-galloyl-beta-D-glucose	1.6212873623165	183.268	789.581			0.0101796	0.00485653	1.19392	0.00863548	0.00838468	2.09607	1.06768
3606					183.291	220.108			0.0104308	0.0294804	1.34312	0.000433462	0.000807667	0.35382	-1.49891
3609					183.311	648.424			0.0118741	0.0538769	1.5434	0.00110442	0.00168325	0.220394	-2.18185
3613					183.368	831.558			0.000248823	0.00306631	1.19312	0.0197193	0.0159922	0.0811475	-3.62331
3615					183.378	75.0557			0.00535332	0.0106594	1.44425	1.76605e-05	9.80381e-05	0.502218	-0.993615
3619					184.019	768.602			0.0898812	0.0457989	1.29469	0.00313456	0.00380514	1.96252	0.972708
3621					184.071	766.596			0.780267	0.396854	1.31973	0.00251178	0.00319642	1.96613	0.97536
3624					184.109	767.6			0.348649	0.177031	1.31767	0.00272843	0.00341338	1.96943	0.977776
3626					184.113	394.792			0.00384861	0.00108037	1.19399	0.0035773	0.00422935	3.56231	1.83281
3629					184.275	729.591			0.0268859	0.107278	1.53519	0.0017837	0.00244587	0.25062	-1.99643
3631					184.601	166.086			0.00783951	0.0105239	1.15697	0.00547317	0.0058878	0.744923	-0.424836
3632					184.971	753.584			0.00499248	0.00297914	1.03377	0.0205252	0.0164988	1.67581	0.744862
3633					184.987	730.594			0.00801627	0.03343	1.45486	0.00130931	0.00192446	0.239793	-2.06014
3634					185.01	724.476			0.00484588	0.0150391	1.42039	1.12015e-05	8.9531e-05	0.322218	-1.63389
3635					185.02	731.607			0.0586169	0.158333	1.41902	0.00494468	0.00543072	0.370213	-1.43357
3641					185.11	740.57			0.0051118	0.00329848	1.06798	0.0214975	0.0171041	1.54974	0.632031
3643					185.153	636.425			0.00105857	0.00912048	1.3127	0.000726616	0.00121009	0.116065	-3.107
3650					186.758	598.351			0.00518098	0.0120677	1.17406	0.00116343	0.00175344	0.429326	-1.21985
3651					186.763	326.215			0.0033797	0.0107761	1.49229	9.10416e-07	3.49422e-05	0.313629	-1.67287
3653					186.92	183.051			0.00918889	0.015089	1.0219	0.0267204	0.0202494	0.608979	-0.715537
3659					187.679	528.165			0.0175874	0.00105428	1.37704	0.0013676	0.00199051	16.6819	4.06021
3660					187.683	704.579			1.22442	2.33284	1.45265	5.11261e-05	0.000143908	0.524865	-0.929983
3663					187.715	703.575			2.8688	5.38737	1.4479	5.5363e-05	0.000153836	0.532505	-0.909132
3664			3'-Keto-3'-deoxy-ATP	21.6249562014118	187.748	506.183			0.079512	0.0144473	1.49539	0.00061205	0.00105727	5.5036	2.46038
3665			Adenylated molybdopterin	-11.888650091132	187.753	725.556			0.0526255	0.104605	1.27114	0.0169428	0.0142251	0.503087	-0.991121
3666					187.788	235.082			0.0152102	0.00890314	1.23794	0.00668677	0.00686963	1.70841	0.772652
3667					187.788	254.096			0.12851	0.0680048	1.41374	0.000194837	0.000426968	1.88972	0.918176
3668					187.788	505.179			0.36472	0.0634939	1.49649	0.000920179	0.00145668	5.74417	2.5221
3670					188.054	507.185			0.00609225	0.000360197	1.4556	0.0387136	0.0269136	16.9137	4.08012
3673			2-Amino-5,6-dichloro-3,4,-dihydroquinazoline	-11.3779950849622	188.447	217.072			0.0138705	0.00809004	1.23938	0.00413577	0.00473681	1.71451	0.7778
3674					188.447	316.102			0.0840663	0.0447348	1.33158	0.00126885	0.00187784	1.87921	0.91013
3676			4-Ketocyclophosphamide	6.39580460202025	188.468	276.079			0.0260076	0.0130253	1.20593	0.00164104	0.00228896	1.9967	0.997619
3677					188.479	137.045			64.5945	47.6305	1.16873	0.00969041	0.00916354	1.35616	0.439523
3678					188.483	389.131			0.00992349	0.0206559	1.49053	2.13669e-06	4.82027e-05	0.480418	-1.05764
3680					188.485	178.072			1.55089	1.14498	1.1667	0.0103185	0.00961729	1.35451	0.43777
3681					188.486	119.035			0.0779747	0.0577456	1.13115	0.0137466	0.0120576	1.35032	0.433296
3682					188.486	138.049			3.89427	2.81765	1.19768	0.00689409	0.00702859	1.3821	0.466861
3687			Sodium picosulfate	13.0506920771576	188.541	482.421			0.0124671	0.00227706	1.22719	0.00631561	0.00657887	5.47507	2.45288
3703					190.362	524.335			0.0293675	0.0583735	1.19769	0.0263731	0.0200451	0.503097	-0.991092
3705			Adenosine thiamine diphosphate	-3.78713718824218	190.473	675.545			0.0802597	0.170062	1.35531	0.000191856	0.000421572	0.471943	-1.08332
3708			5,7-dihydroxy-2-(4-hydroxy-3-methoxyphenyl)-3,4-dihydro-2H-1-benzopyran-3-yl 3,4,5-trihydroxybenzoate	-3.2347427362502	191.052	457.409			0.0187445	0.00730569	1.21857	0.024197	0.0187559	2.56574	1.35937
3714			(R)-5-Diphosphomevalote	7.10497761393078	191.105	309.126			0.240982	0.651331	1.37091	0.000910644	0.0014448	0.369985	-1.43446
3719					191.35	311.122			0.00823839	0.021757	1.23234	0.00466609	0.00519168	0.378655	-1.40105
3726			4-(Cytidine 5'-diphospho)-2-C-methyl-D-erythritol	9.09055874908215	191.996	522.32			0.0073458	0.0147359	1.20251	0.0239961	0.0186359	0.498498	-1.00434
3734					192.317	213.123			0.000885221	0.00327018	1.45273	2.29542e-05	0.000101911	0.270694	-1.88526
3738					192.863	152.118			0.00946334	0.0156397	1.03903	0.0268317	0.0203146	0.605084	-0.724793
3741					192.883	238.107			0.00720069	0.0182392	1.2188	0.00150778	0.00214507	0.394791	-1.34084
3745			(R)-5-Phosphomevalote	-13.4109197412985	193.003	229.141			0.00356386	0.00944776	1.32131	0.0133358	0.0117649	0.377217	-1.40653
3746					193.109	175.999			0.00228742	0.0132932	1.11591	0.0315255	0.0229577	0.172074	-2.53889
3748					193.331	337.051			0.0102978	0.021946	1.1545	0.00629701	0.00656408	0.469232	-1.09163
3750					193.488	242.077			0.00490865	0.0101136	1.25463	0.00342776	0.00408787	0.485354	-1.04289
3763					193.904	323.11			0.0156945	0.046741	1.27181	0.00306428	0.00373876	0.335776	-1.57443
3783					194.671	164.056			0.0236719	0.125554	1.58011	4.70723e-06	6.74519e-05	0.188539	-2.40707
3784					194.681	839.701			0.0226824	0.0670527	1.21002	0.00707661	0.00716654	0.338277	-1.56372
3795					194.829	840.702			0.0115533	0.0353497	1.17152	0.00744276	0.00745405	0.32683	-1.61339
3810					195.535	825.685			0.0254325	0.0714353	1.14558	0.015256	0.0131048	0.356021	-1.48996
3811					195.553	826.686			0.0116418	0.0314661	1.1858	0.0137794	0.0120808	0.36998	-1.43448
3812			Oolongtheanin	23.5485756076952	195.555	733.622			0.013304	0.0673079	1.27586	0.0370438	0.0260034	0.197658	-2.33892
3823					195.635	812.675			1.19681	2.77238	1.08468	0.0111035	0.0101697	0.431691	-1.21193
3824					195.642	811.668			2.42968	5.73014	1.09346	0.0103003	0.00960434	0.424018	-1.2378
3845			(-)-Epigallocatechin 3-gallate 7-glucoside 4-glucuronide	13.8102568085138	196.5	797.655			0.0565905	0.144172	1.05641	0.0121348	0.0109128	0.392522	-1.34915
3849					196.525	798.658			0.0266611	0.0728583	1.14198	0.00656275	0.00677337	0.365931	-1.45036
3854					196.556	86.0604			0.161027	0.26736	1.11711	0.0321933	0.0233175	0.602286	-0.73148
3856					196.583	807.636			0.0442043	0.131393	1.01185	0.0113218	0.0103285	0.336428	-1.57163
3871			Vitisidin A	17.900179484134	197.344	400.342			0.475574	0.213173	1.05083	0.0304167	0.0223517	2.23094	1.15765
3873			4-Demethylpremithramycinone	5.24569112013273	197.349	401.345			0.119841	0.0553378	1.05598	0.0286954	0.0213888	2.16563	1.11479
3884					197.392	783.636			0.104235	0.351352	1.25028	0.00173003	0.00238724	0.296669	-1.75307
3885					197.423	168.032			0.00290295	0.0242884	1.19118	0.0146412	0.0126835	0.11952	-3.06468
3899					197.686	339.048			0.0377188	0.0735417	1.14765	0.00936727	0.00892807	0.51289	-0.963278
3901					197.899	314.091			0.0267327	0.0534138	1.11865	0.0116524	0.0105682	0.500482	-0.99861
3907					198.182	88.0509			0.0362726	0.0779087	1.15435	0.0481363	0.0318082	0.465578	-1.10291
3908					198.228	177.044			0.254666	0.377896	1.07835	0.0336255	0.0240866	0.673906	-0.569381
3917					198.245	287.044			0.0614726	0.0867911	1.1431	0.0148404	0.0128208	0.708282	-0.497604
3918					198.245	338.05			0.264085	0.425088	1.06924	0.0364136	0.0256553	0.621248	-0.68676
3933					198.301	285.047			0.101419	0.162201	1.15448	0.0338818	0.0242319	0.625266	-0.677459
3939					198.319	204.062			0.00766459	0.0210346	1.1008	0.0296753	0.0219403	0.364381	-1.45648
3968					199.089	153.139			0.00573491	0.0156213	1.33377	0.0127316	0.0113351	0.367122	-1.44567
3998			1-(2-Hydroxyphenylamino)-1-deoxy-beta-D-gentiobioside 1,2-carbamate	8.53168017588396	199.391	460.412			0.0267971	0.0452837	1.02865	0.0181	0.0149712	0.59176	-0.756915
4008					200.026	730.595			0.137415	0.458192	1.44323	0.000237506	0.000501124	0.299908	-1.73741
4009					200.046	732.609			0.237017	0.585823	1.30003	0.00201722	0.00269357	0.404588	-1.30547
4015					200.778	497.06			0.0347206	0.0664718	1.14428	0.00371083	0.00435364	0.522336	-0.936951
4023			Isoneotheaflavin 3-O-gallate	-19.1530681501108	200.896	717.591			0.396557	0.829636	1.31982	0.00194937	0.00262295	0.477989	-1.06495
4024					200.906	718.595			0.170033	0.353106	1.29428	0.00274709	0.00343172	0.481534	-1.05429
4025					200.915	715.573			0.068558	0.178031	1.43602	0.000441476	0.00081921	0.385089	-1.37673
4027					200.96	373.315			0.0162266	0.00375785	1.05089	0.000892357	0.00142186	4.31806	2.11038
4028					200.989	155.081			0.0200327	0.0600708	1.37568	0.000421833	0.000790745	0.333484	-1.58431
4031					201.413	136.062			1.36477	3.80326	1.24059	0.0270658	0.0204514	0.358842	-1.47858
4042					201.769	166.026			0.0674244	0.109882	1.42392	3.46142e-05	0.000106646	0.613608	-0.70461
4044					201.77	704.575			14.7576	23.1986	1.39106	5.23977e-05	0.000146914	0.636144	-0.652576
4045			Adenylated molybdopterin	-8.95515933159161	201.77	725.559			0.708043	1.21258	1.23479	0.00116217	0.00175197	0.583916	-0.776166
4046					201.771	705.581			3.40439	5.20933	1.33213	0.000192944	0.000423546	0.653519	-0.6137
4050					201.779	706.583			0.486351	0.787837	1.39549	0.00011352	0.000274942	0.617324	-0.6959
4054					201.796	701.558			2.23915	6.87667	1.55698	1.54765e-06	4.26139e-05	0.325615	-1.61876
4057					201.839	702.562			0.801875	2.79629	1.09308	0.000218986	0.000469626	0.286764	-1.80206
4059			Ferrichrome	5.56392558213907	201.863	741.532			0.122905	0.224017	1.1722	0.00229661	0.00297856	0.548641	-0.866066
4063					202.355	227.183			0.0123585	0.0279322	1.37377	0.00205766	0.00273531	0.442445	-1.17643
4068					202.628	246.189			0.0140922	0.0382313	1.20295	0.0208659	0.0167103	0.368604	-1.43986
4070					202.633	689.561			0.997287	1.7704	1.33	0.00128987	0.00190214	0.563312	-0.827994
4071					202.639	690.564			0.422964	0.743198	1.29485	0.00254148	0.0032266	0.569114	-0.813211
4074					202.708	331.053			0.00961694	0.000434649	1.44245	0.0237033	0.0184601	22.1257	4.46765
4079					203.507	105.043			0.164216	0.28703	1.21233	0.0150575	0.0129696	0.572122	-0.805604
4080					203.508	676.546			0.583263	0.989048	1.49156	3.58718e-06	5.96983e-05	0.589721	-0.761895
4081					203.509	636.497			0.0237241	0.0878959	1.44173	0.011453	0.010424	0.269911	-1.88944
4084			Gravacridonetriol glucoside	9.93329025225946	203.542	520.51			0.0270388	0.020389	1.04658	0.0235312	0.0183564	1.32615	0.407241
4088					203.976	125			0.118159	0.194128	1.32075	0.000447701	0.000828111	0.608667	-0.716275
4091					204.247	673.527			0.059116	0.145834	1.38451	0.00584381	0.00619734	0.405366	-1.3027
4092					204.254	863.627			0.0313888	0.01948	1.26494	0.00350614	0.00416233	1.61133	0.688256
4099			3-Deoxy-D-manno-octulosote 8-phosphate	15.2586663215235	204.352	319.184			4.7497e-05	7.27494e-05	1.45787	3.59429e-05	0.000107007	0.652885	-0.615099
4100					204.357	264.146			0.0129074	0.0228612	1.24014	0.0215687	0.0171487	0.564597	-0.824708
4105					204.382	635.485			0.0148932	0.05105	1.55447	0.000352349	0.000685223	0.291738	-1.77725
4106			Fosetyl	-6.86551010510007	204.387	111.055			1.02509	2.40094	1.36311	0.000201418	0.000438776	0.426953	-1.22785
4107					204.387	860.609			0.0149582	0.00997623	1.2467	0.0015994	0.00224461	1.49939	0.584372
4112					204.409	520.376			4.7497e-05	7.27494e-05	1.45787	3.59429e-05	0.000107007	0.652885	-0.615099
4113					204.46	632.465			0.00644465	0.0224389	1.47888	9.80291e-05	0.000244866	0.287209	-1.79983
4114					204.464	661.528			0.0166231	0.0351257	1.27324	0.00308478	0.0037582	0.473245	-1.07934
4118					204.495	226.18			0.155346	0.298009	1.12937	0.00495514	0.00543994	0.521281	-0.939868
4120			Cyazine	21.6135753804899	204.599	241.705			0.0287334	0.0584369	1.38331	0.000464148	0.000851357	0.491699	-1.02415
4127			Nitrosylsulfuric acid	-19.8337658899589	204.941	128.082			0.135132	0.262192	1.41843	0.00303247	0.00370849	0.515394	-0.956253
4135					205.222	113.071			0.200417	0.38027	1.18235	0.0160401	0.0136319	0.527038	-0.924022
4145					205.262	129.066			0.0662799	0.119927	1.43671	2.13658e-05	0.000100922	0.552667	-0.855517
4146					205.262	177.088			0.010132	0.0276949	1.28313	0.00668774	0.00687039	0.365845	-1.4507
4150					205.271	212.165			0.00772076	0.0233538	1.26338	0.00161909	0.00226565	0.330599	-1.59684
4155					205.309	158.154			0.0950542	0.154576	1.29139	0.0010796	0.00165326	0.614933	-0.701498
4157					205.339	300.779			0.169753	0.249392	1.33357	0.000828194	0.00134008	0.680667	-0.554978
4158					205.339	606.45			0.115869	0.24754	1.40653	0.00224874	0.00293041	0.468083	-1.09516
4159					205.339	719.541			0.00174091	0.0202305	1.31179	2.49311e-08	1.38793e-05	0.0860537	-3.53862
4163			beta-D-Glucopyranosyl anthranilate	-21.5062467695906	205.368	300.277			0.463507	0.745188	1.29163	0.00134318	0.00196299	0.622	-0.685013
4165					205.368	607.454			0.0403668	0.0878567	1.39766	0.00160546	0.0022511	0.459462	-1.12198
4182					206.126	123.092			0.0351458	0.0536061	1.15858	0.00470217	0.00522169	0.655631	-0.609044
4183					206.134	175.087			0.0140911	0.0291285	1.12281	0.00771844	0.00767432	0.483755	-1.04765
4205			TG(20:1(11Z)/22:6(4Z,7Z,10Z,13Z,16Z,19Z)/24:1(15Z))	5.52761048473974	207.02	1044.71			0.087648	0.021318	1.14325	0.0179464	0.014873	4.11145	2.03965
4221					207.788	763.463			0.0267176	0.00235176	1.26333	0.00175873	0.00241859	11.3607	3.50598
4227			3-Sulfopyruvate	4.572098095679	207.915	169.133			0.0483674	0.0915407	1.41157	1.77097e-05	9.8083e-05	0.528371	-0.920378
4231					207.989	912.566			0.00245355	0.014925	1.19056	0.000248853	0.00052003	0.164392	-2.60479
4238					208.709	389.306			0.0179799	0.026066	1.20464	0.0046626	0.00518877	0.689785	-0.535782
4241					208.718	539.22			0.0100515	0.000922073	1.05408	0.0327167	0.0235967	10.901	3.44638
4247					208.787	126.066			1.72785	0.742286	1.38043	0.00723715	0.00728985	2.32775	1.21893
4248			Pachyrrhizone	-20.3750505541441	208.804	367.321			0.0771671	0.0567322	1.10136	0.0233073	0.0182209	1.3602	0.443818
4250					208.815	243.117			0.0279075	0.00632844	1.38844	0.00282097	0.00350382	4.40986	2.14073
4252					208.835	484.224			0.0474341	0.000695837	1.49395	0.00386382	0.00449372	68.1685	6.09103
4264					209.466	592.471			0.0361914	0.0566507	1.23128	0.0036144	0.00426408	0.638853	-0.646445
4272					209.677	388.293			0.021008	0.0386636	1.332	0.00132105	0.00193786	0.543354	-0.880037
4273					209.706	593.475			0.00980134	0.0181411	1.11436	0.00638846	0.00663657	0.540285	-0.888208
4280			[2,6-dihydroxy-4-({[3-hydroxy-6-(hydroxymethyl)-2,5-bis(3,4,5-trihydroxybenzoyloxy)oxan-4-yl]oxy}carbonyl)phenyl]oxidanesulfonic acid	24.9340642277757	209.754	717.555			0.0054459	0.0232769	1.45133	0.00466015	0.00518672	0.233961	-2.09566
4285					210.036	929.594			0.0031898	0.0206661	1.07632	0.00519358	0.00564835	0.154349	-2.69573
4293			Malonylapiin	-16.2472638289723	210.456	651.535			0.0632002	0.143801	1.24758	0.00589651	0.00624064	0.439498	-1.18607
4294					210.456	652.539			0.0283641	0.0721184	1.26196	0.000582685	0.00101625	0.3933	-1.3463
4297					210.464	721.587			0.0111639	0.031829	1.51963	9.03246e-05	0.00022946	0.350746	-1.5115
4298			3,4,5-trihydroxy-6-{[2-(2,3,4-trihydroxyphenyl)acetyl]oxy}oxane-2-carboxylic acid	-14.235867413706	210.465	361.273			0.117683	0.184464	1.12805	0.0211136	0.0168631	0.637971	-0.648437
4300			TG(18:1(11Z)/22:2(13Z,16Z)/o-18:0)	5.19292775814198	210.47	928.59			0.0166186	0.0408877	1.03728	0.00120454	0.0018024	0.406444	-1.29887
4301					210.496	931.611			0.0196113	0.0369646	1.04281	0.0248956	0.0191698	0.530544	-0.914455
4304			2'-(6-Acetylglucosyl)astragalin	-15.3617413771034	210.525	653.551			0.176914	0.319082	1.36991	0.00064332	0.0011001	0.554447	-0.850878
4306			Quercetin 3-O-beta-D-glucosyl-(1->2)-beta-D-glucoside	18.5616648059981	210.557	627.536			0.953887	1.86325	1.46033	5.83783e-05	0.000160803	0.511948	-0.965931
4307			Delphinidin 3-O-(6-caffeoyl-beta-D-glucoside)	6.73764141891599	210.557	628.538			0.418428	0.850529	1.41887	5.66405e-05	0.000156779	0.491963	-1.02338
4308					210.557	654.553			0.0676849	0.124291	1.19045	0.00162746	0.00227456	0.544568	-0.876816
4309					210.557	906.603			0.102577	0.183964	1.43323	0.000362793	0.000701586	0.557596	-0.842708
4314			3,4,5-trihydroxy-6-(3-{5,6,7-trihydroxy-4-oxo-8-[3,4,5-trihydroxy-6-(hydroxymethyl)oxan-2-yl]-4H-chromen-2-yl}phenoxy)oxane-2-carboxylic acid	13.46893429991	210.612	625.52			0.835976	1.68219	1.50023	2.81544e-06	5.44443e-05	0.496958	-1.0088
4315			Cyanidin 3-O-(2-O-beta-D-glucuronosyl)-beta-D-glucoside	12.84270542556	210.612	626.524			0.343376	0.687605	1.40155	0.000232402	0.000492545	0.49938	-1.00179
4316					210.612	887.565			0.118588	0.228867	1.25688	0.000254853	0.000529891	0.518152	-0.948552
4317					210.612	904.588			0.236322	0.456491	1.1881	0.00189202	0.0025624	0.517693	-0.949832
4318					210.619	888.566			0.0534825	0.0949022	1.15932	0.0128769	0.0114366	0.563554	-0.827374
4319					210.627	902.575			0.223221	0.401367	1.29031	0.00290163	0.00358251	0.556153	-0.846447
4323					210.921	903.581			0.104207	0.193985	1.22104	0.00357544	0.0042276	0.537189	-0.896497
4326					211.206	617.55			0.0150451	0.0348456	1.16181	0.00599636	0.0063222	0.431766	-1.21168
4328			Genistein 4',7-O-diglucuronide	19.32919462336	211.286	623.504			0.0932521	0.280172	1.06539	0.026836	0.0203171	0.332839	-1.5871
4331					211.388	624.509			0.00664614	0.0426032	1.03964	0.0234891	0.0183309	0.156001	-2.68037
4336			6-{[6,12-bis(3,4-dihydroxyphenyl)-13-hydroxy-4-oxo-3,11-dioxatricyclo[8.4.0.0,]tetradeca-1,7,9-trien-8-yl]oxy}-3,4,5-trihydroxyoxane-2-carboxylic acid	6.20425645038137	211.497	629.55			0.354266	0.680426	1.47445	3.06703e-05	0.000105406	0.520654	-0.941604
4338					211.536	719.571			0.0156803	0.0553148	1.3672	7.80738e-05	0.000204181	0.283474	-1.81871
4341			2-Galloyl-1,4-galactarolactone methyl ester	-11.5763457838917	211.913	359.258			0.0486268	0.0768624	1.16086	0.00694645	0.00706835	0.632648	-0.660526
4349			Oxalyl-CoA	11.5037900493915	212.218	840.571			0.0505266	0.0761478	1.1267	0.0169753	0.0142461	0.663533	-0.591759
4352					212.23	720.574			0.00288134	0.017228	1.16999	9.66562e-05	0.000242145	0.167248	-2.57994
4354			6-Hydroxy flavin adenine dinucleotide	2.46638807039292	212.244	802.558			0.109373	0.215334	1.07205	0.0401655	0.0276908	0.507923	-0.977317
4358					212.288	600.508			0.0553364	0.0929668	1.19667	0.00346849	0.00412665	0.595228	-0.748486
4365					212.379	839.564			0.0948855	0.141498	1.14429	0.0170155	0.0142722	0.670577	-0.576526
4367			Fusaroskyrin	-22.0465124970662	212.524	599.504			0.153281	0.258175	1.22066	0.00625765	0.00653273	0.593708	-0.752174
4379					213.155	813.546			0.0313571	0.0612512	1.30406	0.00406227	0.00467184	0.511944	-0.965943
4387					213.929	864.567			0.0548524	0.106349	1.48367	3.76131e-05	0.000110949	0.515778	-0.955179
4388					213.937	814.559			0.0829706	0.127189	1.00812	0.0360631	0.0254606	0.65234	-0.616304
4389					213.949	604.538			0.493077	1.00279	1.4799	1.78422e-05	9.82029e-05	0.491707	-1.02413
4390					213.962	880.592			0.201103	0.407365	1.45221	0.000105494	0.000259551	0.493669	-1.01838
4391			3,4,5-trihydroxy-6-[(3,4,5-trihydroxy-6-{[2-(2-hydroxypropan-2-yl)-7-oxo-2H,3H,7H-furo[3,2-g]chromen-9-yl]oxy}oxan-2-yl)methoxy]oxane-2-carboxylic acid	-21.2525164538144	213.963	601.521			0.266871	0.604843	1.5278	3.06557e-06	5.63243e-05	0.441223	-1.18042
4393					213.987	863.565			0.0889252	0.18155	1.27162	0.00330788	0.00397265	0.489812	-1.0297
4394					214.005	881.596			0.0807741	0.175014	1.27151	0.00393933	0.00456197	0.461529	-1.11551
4395					214.008	878.575			0.0526594	0.124687	1.49069	1.31208e-05	9.27501e-05	0.422334	-1.24354
4396					214.008	879.577			0.0173641	0.049849	1.49837	8.20391e-06	8.23887e-05	0.348334	-1.52146
4397					214.011	882.602			0.0377547	0.0678482	1.29234	0.00506078	0.00553277	0.556459	-0.845652
4399					214.022	602.524			0.106242	0.254472	1.51895	3.95745e-06	6.24214e-05	0.417499	-1.26015
4401					214.107	811.53			0.00735787	0.0269676	1.26831	0.00274811	0.00343272	0.272841	-1.87387
4402					214.124	837.548			0.066753	0.0963545	1.14218	0.00917425	0.00878669	0.692785	-0.52952
4403					214.49	605.549			0.245565	0.447214	1.3531	0.000951474	0.00149532	0.549099	-0.864863
4407			Kolaflavanone	-4.53408596305219	214.801	589.52			0.0316948	0.0684724	1.36074	0.000878396	0.00140421	0.462884	-1.11128
4409					214.841	777.546			0.0120856	0.04218	1.13943	0.0186062	0.0152921	0.286525	-1.80327
4413					214.918	788.546			0.482529	0.866794	1.51071	1.5867e-06	4.29716e-05	0.556683	-0.845073
4414			3'-Azido-3'-deoxy-5'- O-beta-D-glucopyranuronosylthymidine	-8.90550750468865	214.938	444.369			0.0417459	0.00822108	1.39341	0.000130601	0.000308576	5.07791	2.34423
4415					214.975	789.546			0.231573	0.405326	1.49384	3.24902e-06	5.75881e-05	0.571324	-0.807619
4417					215.013	786.529			0.0692975	0.129803	1.08814	0.0163281	0.0138228	0.533867	-0.905447
4420					215.518	790.56			0.365582	0.599391	1.35335	0.000754191	0.0012453	0.609923	-0.713302
4421					215.566	442.353			0.0747762	0.0353917	1.07217	0.0259127	0.0197724	2.11282	1.07917
4423			3,4,5-trihydroxy-6-({6,13,14-trihydroxy-3,10-dioxo-12-[5,6,7-trihydroxy-1-oxo-3-(1,2,3,4-tetrahydroxybutyl)-1H-isochromen-8-yl]-2,9-dioxatetracyclo[6.6.2.0,.0,]hexadeca-1(15),4,6,8(16),11,13-hexaen-7-yl}oxy)oxane-2-carboxylic acid	9.97922578021093	215.645	791.563			0.159358	0.262133	1.35403	0.000731374	0.0012162	0.607927	-0.71803
4424			Luteoskyrin	13.599431118245	215.667	575.504			0.272001	0.556395	1.45372	0.000282045	0.00057336	0.488864	-1.0325
4425					215.667	576.506			0.101912	0.217248	1.45111	0.000320263	0.000634208	0.469103	-1.09202
4426					215.667	835.533			0.0171568	0.0380548	1.35893	0.000755992	0.00124763	0.450844	-1.1493
4428					215.7	853.562			0.0141909	0.0391524	1.41288	0.000473393	0.000864253	0.362454	-1.46413
4430					215.706	852.56			0.0412824	0.0775079	1.33849	0.00932379	0.00889634	0.532622	-0.908817
4436					215.799	578.522			0.183811	0.242483	1.04068	0.0204238	0.0164356	0.758039	-0.399656
4438			Malonyl-CoA	-14.9957773075733	215.811	854.575			0.0628613	0.0815062	1.13719	0.00896646	0.00863294	0.771245	-0.374738
4448					216.579	378.334			0.0716431	0.129696	1.46579	3.80163e-05	0.000111926	0.552394	-0.856231
4449					216.607	763.53			0.0545751	0.10262	1.44688	0.000165972	0.00037354	0.53182	-0.910991
4452			L-Fuculose 1-phosphate	24.6264452861983	216.752	245.15			0.00366503	0.0148464	1.37478	0.00412353	0.00472603	0.246864	-2.01821
4455			alpha-1,5-L-Arabinotetraose	-16.9776128590031	217.042	547.472			0.0128834	0.0460009	1.16962	0.0185067	0.0152294	0.280069	-1.83615
4456			Pradimicinone I	5.01306114318381	217.324	550.492			0.0410492	0.0554927	1.17264	0.0120568	0.0108575	0.739723	-0.434943
4458			Puerarin xyloside	-19.6678506604081	217.412	549.489			0.118197	0.153379	1.15444	0.0138699	0.0121448	0.770619	-0.37591
4466					217.943	456.193			0.400618	0.217904	1.22504	0.00539019	0.00581728	1.83851	0.878536
4471					218.2	457.194			0.0681014	0.0329214	1.26398	0.00401067	0.00462591	2.0686	1.04866
4481			N2-Citryl-N6-acetyl-N6-hydroxy-L-lysine	-5.74925791093436	218.408	379.337			0.00814565	0.0168947	1.4097	0.000496231	0.000896394	0.482142	-1.05247
4487			Geniposide pentaacetate	-13.6936844011787	218.532	599.549			0.16466	0.234512	1.43298	0.000733325	0.0012187	0.702137	-0.510175
4489					218.808	600.552			0.059384	0.0903072	1.38542	0.000216967	0.000466128	0.657578	-0.604766
4491			Flubenzimine	-23.7903153622694	219.107	417.341			0.0169386	0.0065049	1.32481	0.00179435	0.00245745	2.60397	1.38072
4493			Validoxylamine A 7'-phosphate	0.72660476323993	219.187	416.338			0.0709906	0.0268746	1.39642	0.000339425	0.00066472	2.64155	1.40139
4495			Pseudohypericin	14.1567094873939	219.306	521.457			0.00332133	0.0117896	1.04324	0.0276527	0.0207919	0.281718	-1.82767
4497			3,4,5-trihydroxy-6-{[3-(6-hydroxy-7-methoxy-2H-1,3-benzodioxol-5-yl)prop-2-enoyl]oxy}oxane-2-carboxylic acid	-3.37652462727928	219.38	415.325			0.0100632	0.00300965	1.05215	0.0333269	0.0239194	3.34365	1.74142
4502					219.805	306.278			0.0117442	0.0216157	1.48594	1.47237e-05	9.49184e-05	0.543318	-0.88013
4506			Xanthopterin-B2	18.6401227329386	219.935	239.212			0.020506	0.0296404	1.31959	0.00116456	0.00175478	0.691827	-0.531518
4509			5-Tetrazolyl-glycine	11.5970773233831	220.071	144.113			0.00793392	0.0174232	1.2435	0.0247738	0.019098	0.455364	-1.13491
4512			beta-D-Glucopyranosyl anthranilate	-22.1106850785703	220.175	300.277			0.793704	1.32023	1.49951	7.94064e-06	8.15824e-05	0.601186	-0.734116
4515					220.218	300.779			0.293367	0.487085	1.50899	7.99558e-06	8.17537e-05	0.602292	-0.731466
4517					220.238	298.096			0.385893	0.779082	1.10226	0.046028	0.030709	0.495317	-1.01358
4519					220.456	136.062			1.49047	3.79364	1.48767	0.000114992	0.000277827	0.392885	-1.34782
4522					220.638	313.787			0.00964307	0.0187978	1.42657	0.000148816	0.000342794	0.512989	-0.963
4525			2-AminoAMP	-18.9605096429064	220.863	347.237			4.7497e-05	7.27494e-05	1.45787	3.59429e-05	0.000107007	0.652885	-0.615099
4526					220.869	158.154			0.145857	0.315353	1.34831	0.00957344	0.00907757	0.462521	-1.11241
4529			GMP	16.3795189011828	221.029	364.234			0.00243152	0.00042784	1.36208	0.0119876	0.0108083	5.68326	2.50672
4535					221.105	106.069			0.0215987	0.0391827	1.14421	0.0182634	0.0150753	0.551231	-0.859272
4541					221.355	102.092			0.397781	0.544778	1.16866	0.0060889	0.00639724	0.730171	-0.453694
4546			4-Demethylpremithramycinone	-13.0706216459845	221.745	401.338			4.7497e-05	7.27494e-05	1.45787	3.59429e-05	0.000107007	0.652885	-0.615099
4547			Lamotrigine	4.23468754852804	221.954	257.099			0.0295005	0.048535	1.42015	0.000110901	0.000269973	0.607818	-0.718288
4550					222.013	316.041			0.0155929	0.00222206	1.2519	0.00306128	0.00373592	7.01733	2.81092
4563					222.31	296.068			0.00550437	0.0204338	1.46012	0.00232263	0.00300476	0.269376	-1.89231
4566					222.323	322.212			0.0150628	0.025844	1.15073	0.00390541	0.00453139	0.582833	-0.778846
4570					222.615	302.063			0.0137575	0.0198639	1.09519	0.0216245	0.0171837	0.692586	-0.529936
4571					222.693	118.032			0.0840974	0.113456	1.26584	0.00251717	0.00320191	0.741232	-0.432003
4576					222.806	99.0556			0.0846636	0.132427	1.4041	0.000221299	0.000473616	0.639324	-0.645382
4583					222.831	359.124			0.00823017	0.012056	1.19743	0.00563382	0.00602306	0.682664	-0.550752
4584					222.848	254.113			0.00119413	0.00425494	1.31523	0.0226149	0.0177981	0.280646	-1.83318
4587					222.873	356.034			0.00595347	0.000835414	1.21213	0.00834548	0.00816367	7.12637	2.83317
4595					222.919	386.124			0.00194638	0.00562122	1.49221	3.55483e-06	5.95076e-05	0.346256	-1.53009
4602			O-Phospho-L-serine	-20.7397539018002	222.94	186.076			0.00374421	0.00502326	1.1875	0.00640775	0.0066518	0.745375	-0.423962
4606					222.942	226.18			0.144783	0.239185	1.43668	7.22668e-05	0.000191748	0.605316	-0.724239
4609					223.049	190.997			0.0171563	0.0116935	1.25858	0.00608968	0.00639787	1.46717	0.553039
4612					223.049	479.089			0.00561803	0.00387391	1.18501	0.0124005	0.0111019	1.45022	0.536273
4614					223.126	209.154			0.0199332	0.0324597	1.07836	0.0390917	0.0271172	0.614092	-0.703473
4619					223.464	293.039			0.00456805	0.00237732	1.19173	0.000576085	0.00100692	1.92151	0.942241
4622					223.468	631.122			0.0702853	0.0454954	1.32429	0.00247942	0.00316337	1.54489	0.627502
4623			4-Bromophenylacetate	-10.4713514025491	223.469	216.049			0.0278621	0.0172775	1.32036	0.00399106	0.00460838	1.61262	0.689406
4625					223.51	633.127			0.00321227	0.00198102	1.17834	0.0113566	0.0103539	1.62153	0.697352
4629					223.555	632.126			0.0176094	0.0114916	1.326	0.00223558	0.00291709	1.53238	0.615772
4652					223.828	113.071			0.222279	0.374403	1.18889	0.0069432	0.00706589	0.593689	-0.752221
4658			Apholate	-5.85989226191177	224.498	388.306			0.0364915	0.0138575	1.26692	0.00682911	0.00697903	2.63333	1.39689
4659			Fructoselysine 6-phosphate	-15.1747612527526	224.524	389.309			0.00784632	0.0027784	1.1526	0.00926399	0.00885259	2.82404	1.49776
4661					224.741	259.075			0.00920538	0.0212982	1.44607	4.90819e-05	0.000139025	0.432215	-1.21018
4662			Fosetyl	-5.70862138553906	224.823	111.056			0.995696	2.0583	1.44011	2.18085e-05	0.00010121	0.483747	-1.04767
4663					225.47	297.124			0.032361	0.0125668	1.09846	0.0197975	0.0160418	2.57512	1.36464
4664					225.524	505.205			4.7497e-05	7.27494e-05	1.45787	3.59429e-05	0.000107007	0.652885	-0.615099
4668					225.629	124.112			0.00970623	0.0164494	1.08288	0.0251216	0.0193025	0.590065	-0.761054
4673			7,8-Dihydroneopterin 3'-triphosphate	4.76586501051485	226.351	496.18			0.00344141	0.000737226	1.11238	0.00572411	0.00609833	4.66805	2.22282
4674					226.355	397.183			0.00263357	0.0060341	1.06097	0.0423815	0.0288524	0.436447	-1.19612
4675					226.451	229.137			0.00315018	0.000385681	1.13242	0.0217386	0.017255	8.16783	3.02995
4676					226.451	230.121			0.00538739	0.000503976	1.33851	0.00589447	0.00623896	10.6898	3.41816
4678					226.498	135.067			0.012328	0.0203822	1.21799	0.0052507	0.0056977	0.60484	-0.725374
4679					226.498	159.027			0.096293	0.14601	1.31598	0.000985415	0.00153678	0.659494	-0.600568
4680					226.498	308.047			0.0981101	0.157871	1.47316	2.87947e-05	0.00010471	0.621457	-0.686273
4683					227.015	136.566			0.0102025	0.0263342	1.19864	0.00281329	0.00349637	0.387424	-1.36801
4684					227.015	291.07			1.58731	2.51314	1.46512	1.36699e-05	9.35384e-05	0.631604	-0.662907
4685					227.015	309.041			0.0629595	0.102788	1.4106	0.000229818	0.000488172	0.612515	-0.707183
4686					227.015	332.096			0.446197	0.727122	1.48649	4.41317e-06	6.55928e-05	0.613648	-0.704518
4687			Phosphophosphite	19.704278722193	227.053	276.146			0.0843962	0.0341457	1.12937	0.00924872	0.0088414	2.47165	1.30547
4688					227.053	292.074			0.157651	0.248331	1.46193	1.44501e-05	9.45757e-05	0.634841	-0.655532
4695					227.112	139.05			0.0449689	0.0832816	1.29886	0.000309734	0.000617592	0.539962	-0.889069
4697					227.123	333.1			0.050259	0.0833021	1.48653	6.21296e-06	7.52045e-05	0.603335	-0.72897
4698					227.123	559.152			0.536601	0.870029	1.51187	8.0898e-07	3.37817e-05	0.616763	-0.697213
4700					227.183	560.154			0.123183	0.200299	1.51933	4.18359e-07	2.95068e-05	0.614996	-0.701351
4701					227.191	539.175			0.0318087	0.0806344	1.47932	9.38889e-06	8.56097e-05	0.39448	-1.34198
4702					227.198	538.173			0.179264	0.44413	1.51533	7.39651e-06	7.97922e-05	0.403629	-1.3089
4705					227.207	160.062			0.0202495	0.0528849	1.08889	0.00081761	0.00132675	0.382897	-1.38497
4706					227.208	151.061			0.0287801	0.0449434	1.1681	0.00754818	0.00753865	0.640364	-0.643036
4709					227.234	137.045			23.8213	48.376	1.47012	2.66077e-05	0.000103789	0.49242	-1.02204
4711					227.234	178.072			0.529555	1.10676	1.48853	1.22826e-05	9.14407e-05	0.478473	-1.06349
4712					227.234	270.091			0.498794	1.01719	1.49704	8.91672e-06	8.44e-05	0.490366	-1.02807
4714					227.234	537.169			0.775923	1.92186	1.50955	8.08897e-06	8.20412e-05	0.403735	-1.30852
4715					227.239	138.049			1.42574	2.92788	1.47427	2.26813e-05	0.00010175	0.486953	-1.03815
4716			Dimethyl selenide	-11.6853908501141	227.244	110.035			0.0787852	0.180084	1.46284	4.98165e-05	0.000140786	0.437492	-1.19267
4718					227.249	179.076			0.034345	0.0767254	1.43905	0.000807872	0.00131441	0.447635	-1.15961
4720					227.283	119.035			0.0395239	0.0842229	1.48733	1.56856e-05	9.60455e-05	0.469277	-1.09149
4721					227.283	136.228			0.019632	0.0398121	1.36277	0.00036943	0.000711889	0.493116	-1.02
4722			Flurochloridone	7.63174173243022	227.283	313.125			0.0156801	0.0243797	1.38455	8.77481e-05	0.000224262	0.643161	-0.636748
4726					227.286	161.103			0.00331155	0.00563894	1.00072	0.0147834	0.0127816	0.587265	-0.767916
4730					227.287	380.132			0.103267	0.161158	1.29403	0.000833583	0.00134684	0.640786	-0.642086
4733					227.418	404.142			0.124386	0.351638	1.50565	0.0005899	0.0010264	0.353735	-1.49926
4736					228.007	434.319			0.016587	0.0362814	1.32419	0.00106893	0.00164028	0.457177	-1.12917
4739					228.085	434.82			0.0081792	0.0160978	1.17456	0.0056499	0.00603649	0.508094	-0.976833
4745					228.882	128.143			0.0854839	0.124955	1.40498	0.000141263	0.000328811	0.684116	-0.547688
4749					229.133	166.086			0.025417	0.0403283	1.07298	0.0205357	0.0165054	0.630253	-0.665998
4761					230.182	152.118			0.024212	0.0536173	1.27666	0.0389481	0.0270399	0.45157	-1.14698
4763					230.554	454.191			4.7497e-05	7.27494e-05	1.45787	3.59429e-05	0.000107007	0.652885	-0.615099
4776					231.656	360.274			0.0111963	0.00503089	1.16467	0.00702713	0.00712932	2.2255	1.15413
4793			2,6-Dichloro-4'-biphenylol	-12.9872768199413	232.205	240.101			0.0196126	0.040056	1.36652	0.000931868	0.00147118	0.489631	-1.03023
4798			Cidofovir	-13.8322222381541	232.503	280.19			0.00363012	0.00621866	1.1734	0.017594	0.0146462	0.583746	-0.776587
4807					232.722	186.112			0.00456572	0.00895076	1.42253	0.001344	0.00196392	0.510092	-0.97117
4815					233.323	136.062			8.0178	22.6483	1.43979	0.00948727	0.00901527	0.354013	-1.49813
4828					233.454	203.048			0.0043115	0.00127075	1.12671	0.0034007	0.004062	3.39289	1.76251
4830					233.518	330.25			0.00120347	0.000354837	1.13231	0.0293851	0.0217779	3.3916	1.76197
4832					233.552	245.059			0.0221232	0.0371032	1.31077	0.00165544	0.00230475	0.596261	-0.745984
4835					234.093	320.293			0.00428803	0.0076823	1.34854	0.000466909	0.00085522	0.55817	-0.841223
4838					234.198	335.181			4.7497e-05	7.27494e-05	1.45787	3.59429e-05	0.000107007	0.652885	-0.615099
4840			Succinyl-CoA	-23.6571441075433	234.214	868.594			0.00099812	7.27494e-05	1.54119	0.00360272	0.00425316	13.72	3.77821
4842					234.26	867.59			0.00301685	7.27494e-05	1.59102	1.28859e-06	3.99006e-05	41.4691	5.37396
4843					234.261	451.201			4.7497e-05	7.27494e-05	1.45787	3.59429e-05	0.000107007	0.652885	-0.615099
4848					234.37	135.003			0.0337587	0.0595623	1.21389	0.00953383	0.00904897	0.56678	-0.81914
4851			5-(3',4',5'-Trihydroxyphenyl)-gamma-valerolactone-O-methyl-O-sulphate	-22.8892783167607	234.468	335.299			0.0118732	0.0207113	1.36212	0.00039073	0.000744469	0.573271	-0.80271
4853					234.721	177.088			0.0763355	0.227975	1.37584	0.000273992	0.000560689	0.334841	-1.57845
4854					234.762	315.095			0.00428142	0.00914707	1.41631	0.000460882	0.000846771	0.468064	-1.09522
4859					235.085	316.087			0.000998504	0.00252593	1.36771	0.000195669	0.000428468	0.395302	-1.33897
4861					235.134	99.0919			0.202691	0.322036	1.31996	0.00112237	0.00170478	0.629407	-0.667935
4867			2-Deoxy-D-ribose 1,5-bisphosphate	-1.80105358129996	235.315	295.097			0.0203023	0.0344028	1.25163	0.00600949	0.00633287	0.590137	-0.760879
4868					235.339	466.359			0.010102	0.0153837	1.08326	0.0383568	0.0267206	0.656669	-0.606762
4872					235.891	466.861			0.00473997	0.00749067	1.09966	0.0274995	0.0207034	0.632783	-0.660218
4880					236.037	217.107			0.0176067	0.0281362	1.18906	0.00766331	0.00763052	0.625767	-0.676303
4882			Starch acetate	-20.1372199157244	236.248	307.267			0.122198	0.184476	1.3538	0.00357252	0.00422486	0.662407	-0.59421
4888			3-(2-Carboxyethenyl)-cis,cis-mucote	-18.3867257192433	236.855	213.16			0.00114526	0.00350416	1.21724	0.00264733	0.00333303	0.326829	-1.61339
4891					236.948	107.049			0.311254	0.166371	1.148	0.0261393	0.0199069	1.87085	0.90369
4892			PQQH2	-22.35751754488	236.971	333.222			4.7497e-05	7.27494e-05	1.45787	3.59429e-05	0.000107007	0.652885	-0.615099
4893					236.995	299.101			0.0213701	0.0445226	1.24152	0.0180459	0.0149366	0.479983	-1.05894
4896					237.21	453.352			0.00948034	0.0150077	1.20489	0.0119176	0.0107584	0.6317	-0.662689
4898			Geniposide pentaacetate	-13.6684723111291	237.691	599.549			1.2491	2.15289	1.4698	0.000210098	0.00045414	0.580198	-0.785383
4899			trans-Zeatin riboside diphosphate	19.0137925613311	237.727	512.334			0.00292068	0.00678481	1.15074	0.0208649	0.0167098	0.430474	-1.216
4900					237.736	289.195			4.7497e-05	7.27494e-05	1.45787	3.59429e-05	0.000107007	0.652885	-0.615099
4902					237.753	233.095			0.000232913	0.00116525	1.16969	0.0161779	0.0137234	0.199882	-2.32278
4904			Hentriacontan-1-ol	14.2419290816538	237.76	453.853			0.00451016	0.00804848	1.2135	0.00776692	0.00771272	0.560374	-0.835538
4909					237.82	600.551			0.510965	0.79926	1.45496	3.5428e-05	0.00010687	0.639297	-0.645441
4911					237.852	297.631			0.0034456	0.00521195	1.06795	0.0218951	0.0173526	0.661098	-0.597065
4914					237.871	601.556			0.0866163	0.147766	1.41075	0.00186946	0.00253837	0.586173	-0.770602
4915			2,8-bis-Trifluoromethyl-4-quinoline carboxylic acid	7.38689688313904	237.879	310.174			0.00685875	0.0093271	1.01778	0.0297159	0.021963	0.735357	-0.443484
4916			beta-D-Glucopyranosyl anthranilate	-22.0981139954405	237.893	300.277			7.95326	12.4565	1.35539	0.000912163	0.0014467	0.63848	-0.647286
4917			Flavonol 3-O-(6-O-malonyl-beta-D-glucoside)	-1.57055216537205	237.893	487.431			0.0116151	0.019981	1.45773	5.29269e-06	7.07823e-05	0.581306	-0.782631
4919					238.018	263.733			0.037566	0.0646328	1.50436	2.33288e-05	0.000102127	0.581222	-0.782838
4922					238.029	300.779			3.00603	4.77558	1.45945	7.29863e-05	0.000193289	0.62946	-0.667814
4923			2-(2,3-dihydroxy-4-methoxyphenyl)-7-hydroxy-4H-chromen-4-one	23.3847270452363	238.058	301.28			0.553372	0.857471	1.48111	1.04385e-05	8.80048e-05	0.645353	-0.63184
4925					238.076	486.428			0.0450145	0.068751	1.43977	7.45272e-05	0.000196587	0.654748	-0.610989
4927			1-(2-Hydroxyphenylamino)-1-deoxy-beta-D-gentiobioside 1,2-carbamate	7.05579418257851	238.077	460.412			0.132401	0.223667	1.4877	4.30078e-05	0.000124172	0.591954	-0.756444
4932					238.308	461.416			0.0377512	0.0596523	1.37668	0.000486305	0.000882405	0.632854	-0.660056
4936					238.346	298.096			0.241307	0.514158	1.24937	0.00337612	0.00403843	0.469325	-1.09134
4939			[2,6-dihydroxy-3-(3,5,6,7-tetrahydroxy-4-oxo-4H-chromen-2-yl)phenyl]oxidanesulfonic acid	12.9716130101503	238.572	415.303			4.7497e-05	7.27494e-05	1.45787	3.59429e-05	0.000107007	0.652885	-0.615099
4942					238.69	427.199			4.7497e-05	7.27494e-05	1.45787	3.59429e-05	0.000107007	0.652885	-0.615099
4949					238.929	314.257			0.00600612	0.00883343	1.17699	0.00662337	0.00682054	0.679931	-0.556541
4951					239.549	398.31			0.0203587	0.0315768	1.04389	0.0451153	0.0302507	0.644736	-0.633219
4953					239.79	178.09			0.00751977	0.0132891	1.30165	0.00115237	0.00174042	0.565861	-0.82148
4954					239.79	835.526			0.00260976	0.000646435	1.16501	0.00031536	0.00062647	4.03716	2.01334
4959					240.325	223.058			0.130253	0.195693	1.00683	0.0274008	0.0206462	0.665601	-0.58727
4961			N-Acetylmuramate	0.652954518003747	240.399	294.278			0.00983604	0.0190945	1.43662	0.000118524	0.000284905	0.515125	-0.957007
4965					240.575	442.12			0.00370033	0.0100591	1.44964	0.0023006	0.00298254	0.367857	-1.44278
4966			Lamotrigine	4.24992671352227	240.69	257.099			0.114036	0.185481	1.10461	0.00743248	0.00744577	0.614811	-0.701785
4967					240.708	221.17			0.0246935	0.0361948	1.37532	0.000276267	0.000564286	0.682239	-0.551651
4970					240.964	170.092			0.00849727	0.0127547	1.51005	0.000361704	0.000699888	0.666205	-0.585961
4976					241.6	556.397			0.00843098	0.00294115	1.30197	0.000808841	0.00131564	2.86655	1.51932
4988					242.025	246.555			0.0278549	0.00887439	1.37105	0.00811589	0.00798634	3.1388	1.65021
5003					242.129	303.106			0.185174	0.109444	1.14173	0.0277485	0.0208472	1.69194	0.758681
5011					242.234	235.13			0.00418915	0.00764041	1.25374	0.0139216	0.0121813	0.548288	-0.866993
5014					242.242	486.32			0.00323459	0.000888608	1.23935	0.0116465	0.0105639	3.64006	1.86396
5017					242.364	732.481			0.00818377	0.0146258	1.22068	0.00663984	0.00683331	0.559543	-0.83768
5020					242.511	123.092			0.0192618	0.041675	1.195	0.0312332	0.022799	0.46219	-1.11344
5026					242.761	257.074			0.0640597	0.0977816	1.51453	8.0442e-07	3.3752e-05	0.655131	-0.610146
5029					242.842	332.243			0.0177813	0.00737622	1.22598	0.00904149	0.00868864	2.41063	1.26941
5032					242.991	135.03			0.127685	0.0963866	1.10328	0.0164919	0.0139306	1.32472	0.405687
5033					243.035	100.022			4.7497e-05	7.27494e-05	1.45787	3.59429e-05	0.000107007	0.652885	-0.615099
5038					243.108	438.196			4.7497e-05	7.27494e-05	1.45787	3.59429e-05	0.000107007	0.652885	-0.615099
5039					243.159	298.114			0.0694183	0.141365	1.4495	0.00360576	0.004256	0.491057	-1.02604
5041			Meconic acid	10.8089779487898	243.21	201.112			0.00068962	0.010754	1.32951	0.00714072	0.00721456	0.0641266	-3.96293
5044					243.454	261.189			0.0170688	0.168461	1.47308	0.00845607	0.00824833	0.101322	-3.30297
5046					243.847	419.154			0.00576424	0.00196126	1.32827	0.00172513	0.00238186	2.93905	1.55535
5049					244.046	441.136			0.0506734	0.0335602	1.30929	0.00113733	0.0017226	1.50992	0.594476
5057					244.747	187.144			0.0175728	0.0418675	1.42642	0.000348539	0.000679209	0.419724	-1.25249
5060					244.818	247.137			0.0125972	0.0534898	1.48589	0.00442533	0.00498834	0.235506	-2.08616
5061					244.824	268.104			0.574274	0.339695	1.36527	0.000588821	0.00102489	1.69055	0.757497
5063					244.849	535.202			0.0120643	0.00258255	1.40926	0.00431055	0.00488951	4.67147	2.22388
5067					244.914	308.058			0.0110349	0.00596229	1.06155	0.00508637	0.00555513	1.85078	0.888134
5069					244.924	331.112			0.0502449	0.0325167	1.37888	0.00240468	0.00308721	1.5452	0.627795
5070					244.926	177.143			0.0285624	0.118711	1.4934	0.00408694	0.00469371	0.240605	-2.05526
5071					244.926	558.188			0.00843599	0.00235126	1.29768	0.00079519	0.00129825	3.58786	1.84312
5073					244.979	557.183			0.0427853	0.0163475	1.39894	0.000146293	0.00033815	2.61724	1.38805
5075					245.113	707.47			0.00373206	0.00604061	1.11178	0.0157638	0.0134475	0.617828	-0.694722
5076					245.115	306.059			0.172909	0.120745	1.36674	0.000421662	0.000790496	1.43202	0.518048
5077					245.156	706.467			0.0129748	0.0198182	1.07003	0.0261239	0.0198978	0.654694	-0.611108
5078					245.173	573.157			0.00394804	0.000985612	1.15259	0.000178291	0.000396649	4.00567	2.00204
5079					245.225	326.157			0.00481429	0.00291663	1.2066	0.00967305	0.00915081	1.65063	0.723021
5080					245.236	88.0218			0.0282833	0.00679926	1.16177	0.0151396	0.0130256	4.15976	2.0565
5082					245.321	718.465			0.00487517	0.00858685	1.23057	0.00877512	0.00848993	0.567749	-0.816676
5086			Vidarabine	-6.72532172085799	245.651	286.262			0.1552	0.23096	1.38125	0.000265857	0.000547718	0.671975	-0.573521
5087					245.659	808.499			0.00494624	0.00216324	1.19635	0.000911993	0.00144648	2.2865	1.19314
5088					245.669	286.764			0.0557445	0.0831183	1.33439	0.00016022	0.00036339	0.670665	-0.576336
5089					245.677	807.494			0.0149464	0.00675292	1.22871	0.00282759	0.00351025	2.21332	1.14621
5090					245.694	529.37			0.0265865	0.0136367	1.32755	0.00164602	0.00229423	1.94962	0.963196
5091					245.759	652.418			0.0109519	0.0168722	1.27494	0.00452868	0.00507627	0.649111	-0.623464
5092					245.773	550.348			0.00845927	0.00459105	1.29456	0.00222006	0.00290135	1.84255	0.881708
5094					245.993	571.518			0.035743	0.0568899	1.44067	5.37868e-05	0.000150172	0.628284	-0.670512
5100					246.26	572.52			0.0102632	0.0150293	1.25348	0.0024102	0.00309276	0.68288	-0.550296
5103					246.56	394.195			4.7497e-05	7.27494e-05	1.45787	3.59429e-05	0.000107007	0.652885	-0.615099
5104					246.565	317.091			0.00485292	0.012114	1.10454	0.0317396	0.0230735	0.400605	-1.31975
5111			Bropirimine	-22.2904532421476	246.732	267.095			0.075631	0.152217	1.44754	8.1327e-05	0.000211034	0.496863	-1.00908
5115					247.044	117.066			0.0469708	0.0676007	1.08504	0.0164797	0.0139226	0.694827	-0.525275
5117					247.143	309.217			0.0209515	0.0443624	1.15968	0.0150565	0.0129689	0.472281	-1.08228
5122			CDP-ethanolamine	-13.9657062634802	247.534	447.245			4.7497e-05	7.27494e-05	1.45787	3.59429e-05	0.000107007	0.652885	-0.615099
5125					247.554	86.0967			0.0886182	0.189192	1.52078	9.5617e-06	8.60306e-05	0.468403	-1.09418
5126					247.564	396.213			4.7497e-05	7.27494e-05	1.45787	3.59429e-05	0.000107007	0.652885	-0.615099
5132			S-(1,2-Dichlorovinyl)glutathione	-7.12639949102605	247.762	403.255			4.7497e-05	7.27494e-05	1.45787	3.59429e-05	0.000107007	0.652885	-0.615099
5142					248.759	307.769			0.185398	0.255345	1.25158	0.00207888	0.00275708	0.726067	-0.461826
5148			6-[3-({5-[(5-carboxy-2,3-dihydroxyphenoxy)carbonyl]-2,3-dihydroxyphenoxy}carbonyl)-2,5,6-trihydroxyphenoxy]-3,4,5-trihydroxyoxane-2-carboxylic acid	-15.756127210702	249.088	667.45			0.00400179	0.00961286	1.21441	0.0233418	0.0182418	0.416296	-1.26432
5149			Starch acetate	-19.8658974669416	249.168	307.267			0.464106	0.678005	1.33181	0.000674501	0.00114196	0.684517	-0.546842
5151					249.286	234.153			0.00502088	0.00856487	1.13435	0.0181583	0.0150084	0.586218	-0.770491
5154			DMPP	3.47833923697434	249.336	319.205			4.7497e-05	7.27494e-05	1.45787	3.59429e-05	0.000107007	0.652885	-0.615099
5155			Aromadendrin 3,7-diglucoside	-21.8790551241098	249.375	613.527			0.0535202	0.0978978	1.44005	0.00227116	0.00295301	0.546695	-0.871193
5156					249.474	614.532			0.0195415	0.03387	1.52837	5.13895e-07	3.10181e-05	0.576957	-0.793465
5161					250.144	323.197			0.0289057	0.0502638	1.25107	0.00281861	0.00350154	0.575081	-0.798163
5164					250.409	654.944			0.00544229	0.0127511	1.30039	0.0191535	0.0156346	0.426809	-1.22834
5165					250.508	395.142			0.00349374	0.00117399	1.19031	0.0109473	0.0100611	2.97596	1.57335
5166					250.509	654.441			0.00694054	0.0188416	1.42214	0.00610245	0.00640818	0.368363	-1.4408
5171					250.731	655.448			0.00399775	0.00809405	1.10475	0.0131839	0.0116558	0.493912	-1.01768
5179					251.173	307.101			0.0502144	0.0855945	1.43654	5.60417e-05	0.000155402	0.586654	-0.769417
5181					251.178	113.054			0.595912	0.967601	1.44901	0.000125549	0.000298772	0.615866	-0.699313
5182					251.178	266.074			1.0549	1.85307	1.4545	1.31131e-05	9.27387e-05	0.569272	-0.81281
5185			ITP	-22.6966286200582	251.236	509.162			0.422746	0.786591	1.46325	1.51007e-05	9.53741e-05	0.537441	-0.895823
5186					251.293	488.181			0.528484	0.889921	1.33577	0.000430852	0.000803887	0.593855	-0.751818
5187					251.293	489.184			0.0930834	0.153017	1.24346	0.0038788	0.00450731	0.608319	-0.717099
5188			Nitrosylsulfuric acid	-20.2777264413459	251.308	128.082			0.273727	0.465918	1.2133	0.0248655	0.019152	0.587501	-0.767337
5190					251.31	267.078			0.0833275	0.139519	1.42568	6.67038e-05	0.000179627	0.59725	-0.743594
5191			Sodium L-ascorbic acid 2-phosphate	8.09052143006535	251.31	326.083			0.0079518	0.0128413	1.31562	0.00227795	0.00295984	0.619235	-0.691441
5195					251.349	95.0242			0.00841512	0.0122294	1.19516	0.00474615	0.00525813	0.688106	-0.539297
5196					251.373	94.0402			0.0265233	0.044703	1.45631	4.1117e-05	0.000119497	0.593322	-0.753114
5198					251.391	246.097			0.0382767	0.0648014	1.37373	0.000304962	0.00061005	0.590677	-0.759559
5199					251.396	245.096			0.409346	0.695355	1.46043	3.77011e-05	0.000111162	0.588686	-0.76443
5203					251.462	153.077			0.100364	0.175061	1.49677	1.0361e-05	8.78404e-05	0.573308	-0.802617
5205					251.478	302.145			0.0160681	0.0307091	1.39869	0.000170913	0.000382829	0.523236	-0.934467
5208					251.494	135.066			0.0193997	0.03448	1.43297	9.72092e-05	0.000243243	0.562635	-0.829728
5209			2-Amino-7,8-dihydro-4-hydroxy-6-(diphosphooxymethyl)pteridine	-17.1829558637785	251.501	356.14			0.162234	0.25151	1.27504	0.00229497	0.00297691	0.645039	-0.632541
5215					251.782	357.152			4.7497e-05	7.27494e-05	1.45787	3.59429e-05	0.000107007	0.652885	-0.615099
5218					251.873	640.426			0.00143942	0.0047117	1.15162	0.0232056	0.0181592	0.3055	-1.71076
5219					252.059	738.42			0.00208776	0.000514299	1.11447	0.0152184	0.0130793	4.05944	2.02128
5220					252.065	336.202			0.000868008	0.00030325	1.0664	0.030558	0.0224296	2.86235	1.5172
5221					252.133	737.418			0.00736796	0.00115999	1.20414	0.000284745	0.00057757	6.35175	2.66715
5228					252.457	641.434			0.0032356	0.00978591	1.39629	0.000162148	0.000366809	0.330639	-1.59667
5237					252.872	201.123			0.00824467	0.0160541	1.08696	0.000757733	0.00124988	0.513555	-0.96141
5239					252.924	693.452			0.0685272	0.112308	1.39046	0.000734892	0.0012207	0.610169	-0.712719
5251					253.763	557.501			0.0109469	0.0176482	1.33855	0.000603141	0.00104491	0.620284	-0.688999
5252					253.793	279.254			0.0526466	0.0816568	1.38301	0.000601133	0.00104211	0.644731	-0.633231
5253					253.808	73.0636			0.00454131	0.00876965	1.45803	0.00243164	0.00311427	0.517844	-0.949409
5259					254.382	279.756			0.0133519	0.0220715	1.43448	8.28817e-05	0.000214272	0.604937	-0.725142
5261					254.617	264.142			0.00922528	0.0150436	1.34112	0.00107761	0.00165084	0.613237	-0.705483
5263					254.667	739.47			0.0104744	0.00608504	1.1475	0.00857155	0.00833624	1.72133	0.783526
5264					254.692	86.0604			0.0336934	0.0612568	1.13218	0.0377622	0.0263971	0.550035	-0.862405
5279			Cyanidin	6.37912305288885	255.242	288.253			0.00684418	0.0136939	1.2817	0.0381978	0.0266343	0.4998	-1.00058
5282					255.365	308.275			0.0307238	0.0563211	1.2031	0.00531595	0.00575379	0.545511	-0.874319
5287			2-(sulfooxy)butanoic acid	-13.0185570156896	255.613	185.165			0.0951832	0.154429	1.41959	5.57802e-05	0.000154799	0.616356	-0.698164
5288					255.625	368.325			0.0159665	0.00921215	1.10202	0.01964	0.0159419	1.7332	0.793437
5290					255.63	728.421			4.7497e-05	7.27494e-05	1.45787	3.59429e-05	0.000107007	0.652885	-0.615099
5297					255.823	627.351			0.00877178	0.00510248	1.10639	0.0297643	0.02199	1.71912	0.78167
5311			UDP-N-acetyl-D-galactosamine 4-sulfate	-11.6022823208954	256.002	688.416			0.00941662	0.0192983	1.36424	0.00274993	0.00343451	0.487951	-1.03519
5315					256.02	678.434			0.00741667	0.0173359	1.43988	0.000414444	0.000779888	0.427821	-1.22492
5316					256.036	667.437			0.0569588	0.101592	1.47325	9.92119e-05	0.000247198	0.560665	-0.83479
5318					256.074	100.076			0.065384	0.0997262	1.00768	0.0257285	0.0196627	0.655635	-0.609035
5321					256.127	668.441			0.0125426	0.0218128	1.42287	0.000439332	0.00081613	0.575009	-0.798344
5329					256.546	123.092			0.0222145	0.0344094	1.32776	0.0012185	0.00181892	0.645595	-0.6313
5331					256.571	298.096			0.16019	0.317388	1.44145	0.00474338	0.00525584	0.504713	-0.986464
5333					256.733	218.169			0.000486249	7.27494e-05	1.01023	0.045136	0.0302612	6.68389	2.74069
5334					256.733	385.274			0.0025671	0.0051815	1.23727	0.011023	0.0101138	0.495435	-1.01323
5335					256.76	308.777			0.0112416	0.0180602	1.3062	0.00307588	0.00374976	0.622455	-0.683958
5339					256.889	217.166			0.0158116	0.0036343	1.12111	0.000275921	0.00056374	4.35064	2.12123
5345					257.058	128.101			0.214939	0.317501	1.00947	0.0191685	0.0156439	0.676969	-0.562838
5349			Fosphenytoin	21.9733476906461	257.249	363.289			0.0833684	0.151614	1.04431	0.0401506	0.0276829	0.549873	-0.862829
5361			(��)11(12)-EET Ethanolamide	23.1721569833471	257.583	364.293			0.0170089	0.0323694	1.03026	0.0375372	0.0262742	0.525463	-0.92834
5364					257.68	640.346			0.0042098	0.00775542	1.12157	0.0191321	0.0156213	0.54282	-0.881455
5377					258.046	184.097			0.0124312	0.0204205	1.32244	0.0159626	0.0135803	0.608762	-0.71605
5380					258.134	596.357			0.0055342	0.0117461	1.38085	0.00212908	0.00280819	0.47115	-1.08574
5384					258.541	252.17			0.029262	0.0487022	1.46805	7.76506e-05	0.000203282	0.600835	-0.73496
5389					258.769	384.149			4.7497e-05	7.27494e-05	1.45787	3.59429e-05	0.000107007	0.652885	-0.615099
5393					259.158	458.334			4.7497e-05	7.27494e-05	1.45787	3.59429e-05	0.000107007	0.652885	-0.615099
5395					259.183	403.219			0.00200724	0.00292128	1.00675	0.0365208	0.0257147	0.68711	-0.541387
5397					259.243	665.422			0.00843612	0.0165591	1.49058	0.00148691	0.00212238	0.509455	-0.972973
5399			Fraxetin	-7.75509455610936	259.286	209.173			0.0111847	0.0188816	1.40546	0.000156884	0.000357432	0.592359	-0.755456
5402					259.508	389.24			4.7497e-05	7.27494e-05	1.45787	3.59429e-05	0.000107007	0.652885	-0.615099
5411			5,6-Dihydrothymine	15.5735788405721	259.946	129.138			0.14799	0.234553	1.47239	2.65492e-05	0.000103763	0.630948	-0.664407
5415					260.318	287.171			0.00204671	0.00315008	1.1176	0.00799285	0.00789044	0.649732	-0.622083
5419					260.357	582.313			0.00791282	0.0129468	1.02818	0.0293581	0.0217628	0.611182	-0.710326
5426					260.57	652.418			0.00474524	0.0100885	1.37023	0.000721483	0.00120347	0.470359	-1.08817
5428			Chlorambucil	-13.2317802277804	260.625	305.215			0.0064205	0.0164582	1.23197	0.0100413	0.00941862	0.390109	-1.35805
5433					260.933	304.212			0.048072	0.108737	1.22179	0.0232341	0.0181764	0.442095	-1.17757
5434					260.934	229.154			0.130947	0.244733	1.38694	0.000112161	0.000272369	0.535059	-0.90223
5441					261.157	836.484			4.7497e-05	7.27494e-05	1.45787	3.59429e-05	0.000107007	0.652885	-0.615099
5455					261.839	444.29			4.7497e-05	7.27494e-05	1.45787	3.59429e-05	0.000107007	0.652885	-0.615099
5458					261.916	244.215			0.0193642	0.0303386	1.46624	2.58131e-05	0.000103421	0.638269	-0.647763
5460					262.021	202.065			0.0026882	0.000186781	1.44149	0.000222912	0.000476388	14.3923	3.84722
5467			Theophylline	-7.27264200401385	262.479	181.17			0.0129001	0.020323	1.53706	3.72303e-07	2.85802e-05	0.634754	-0.65573
5468					262.503	115.087			0.0894867	0.139392	1.4482	3.9287e-05	0.000114979	0.641979	-0.639401
5474					263.065	314.277			0.00497056	0.00332116	1.06402	0.0287476	0.0214184	1.49663	0.581721
5477					263.139	605.309			0.00643316	0.0150396	1.06431	0.0203929	0.0164163	0.427749	-1.22516
5481					263.284	360.192			0.00103006	0.00329156	1.376	0.00502333	0.00549995	0.312941	-1.67604
5483					263.405	179.118			0.011176	0.0150947	1.09228	0.0379285	0.0264878	0.74039	-0.433643
5485					263.488	476.251			4.7497e-05	7.27494e-05	1.45787	3.59429e-05	0.000107007	0.652885	-0.615099
5489					263.663	196.145			0.00333551	0.00624332	1.14026	0.00774816	0.00769787	0.534252	-0.904407
5490					263.677	639.406			0.00921615	0.0158906	1.37416	0.000718774	0.00119998	0.579974	-0.78594
5491					263.706	638.404			0.0282234	0.0488047	1.44421	0.000199979	0.000436207	0.578293	-0.790126
5494					263.801	155.082			0.0600816	0.0778227	1.1374	0.0134059	0.0118151	0.772032	-0.373268
5510			Lorazepam glucuronide	-12.3214329736583	264.261	498.283			0.00320507	0.00652165	1.05893	0.0242632	0.0187953	0.491451	-1.02488
5514			2,8-bis-Trifluoromethyl-4-quinoline carboxylic acid	8.20914378121244	264.433	310.174			0.00534807	0.00826661	1.37916	0.000374712	0.000720037	0.646949	-0.628276
5523					264.906	178.053			0.0066505	0.00973979	1.12911	0.0165319	0.0139569	0.682818	-0.550428
5530					265.077	136.062			1.7541	7.17466	1.32625	0.00906486	0.00870596	0.244485	-2.03218
5531					265.112	170.1			0.0178617	0.0350395	1.10208	0.00274282	0.00342753	0.509761	-0.972108
5534			Xanthopterin-B2	18.33848024829	265.175	239.212			0.0136922	0.0218739	1.28676	0.00131456	0.00193045	0.625961	-0.675856
5536					265.273	206.077			0.456741	0.712175	1.14754	0.0253045	0.0194095	0.641333	-0.640855
5538			N-(3,5-Dichlorophenyl)succinimide	4.99230418547895	265.334	245.083			0.013264	0.0230074	1.22796	0.0158276	0.0134902	0.576509	-0.794586
5539					265.407	364.186			0.00239848	0.00600421	1.41517	4.75089e-05	0.000135225	0.399466	-1.32386
5542					265.523	145.116			0.0134046	0.0228676	1.11229	0.0129343	0.0114766	0.586185	-0.770573
5545			Desacetyl-nitazoxanide	-21.3747449679428	265.587	266.247			0.00978294	0.0151121	1.18315	0.0029625	0.00364142	0.647357	-0.627367
5560			Fenpiclonil	6.68057700894646	266.24	238.094			0.00805333	0.0445975	1.55471	4.22218e-05	0.000122217	0.180578	-2.46931
5567			GDP-D-glycero-alpha-D-manno-heptose	18.9093122952145	266.328	636.386			0.00575127	0.00927575	1.28405	0.00464968	0.00517798	0.620033	-0.689583
5570					266.361	102.092			0.448421	0.759896	1.38869	0.000493201	0.000892137	0.590108	-0.760948
5574					266.49	160.097			0.00530506	0.00809313	1.17552	0.00978654	0.00923384	0.655502	-0.609327
5576					266.658	217.107			0.00611617	0.0100672	1.50016	5.15105e-05	0.000144819	0.607537	-0.718957
5579			Lamotrigine	4.22390384670962	266.766	257.099			0.0966278	0.152605	1.15389	0.00580097	0.00616201	0.633188	-0.659294
5580			3,4,5-trihydroxy-6-{[2-(4-methoxy-1-benzofuran-5-yl)-2-oxoacetyl]oxy}oxane-2-carboxylic acid	-12.5317115244732	266.815	397.306			0.0229319	0.0336496	1.03078	0.0492848	0.0324016	0.681491	-0.553233
5592					267.331	323.197			0.0105053	0.0157131	1.4	0.000322691	0.00063802	0.668569	-0.580851
5598					267.66	82.0655			0.0160199	0.0242562	1.0745	0.0298876	0.0220587	0.660448	-0.598483
5601					267.708	364.16			0.00133521	0.00384636	1.41487	0.000472837	0.00086348	0.347136	-1.52643
5606			4-Fluorocyclohexadiene-cis,cis-1,2-diol	12.2314209749669	267.762	131.126			0.0529712	0.0808154	1.42908	0.00121994	0.00182062	0.65546	-0.60942
5610					267.956	237.072			0.0274944	0.0606104	1.20402	0.0243487	0.0188462	0.453626	-1.14043
5611					267.969	224.089			0.0110103	0.0304254	1.39315	0.00366922	0.00431511	0.36188	-1.46642
5612					267.977	111.067			1.48013	2.11107	1.12746	0.0313348	0.0228543	0.701128	-0.512251
5615					268.093	440.295			4.7497e-05	0.000199101	1.21666	0.0443459	0.0298608	0.238557	-2.06759
5617					268.121	90.0917			0.0342609	0.060517	1.23938	0.0031752	0.00384322	0.566138	-0.820775
5619					268.202	132.065			0.021431	0.034942	1.12901	0.00736175	0.00738889	0.61333	-0.705265
5623					268.501	101.071			0.0339222	0.0722898	1.45933	0.00326096	0.00392711	0.469253	-1.09156
5624					268.536	386.125			0.00428569	0.0145972	1.4461	0.000321002	0.000635368	0.293596	-1.76809
5626			L-Idurote 2-sulfate	21.0971543849795	268.564	275.216			4.7497e-05	7.27494e-05	1.45787	3.59429e-05	0.000107007	0.652885	-0.615099
5628			Nitrosylsulfuric acid	-20.3955342587446	268.611	128.082			0.161641	0.723224	1.35931	0.00677869	0.00694041	0.223501	-2.16164
5631			CDP-N-methylethanolamine	5.19665724611608	268.667	461.28			4.7497e-05	7.27494e-05	1.45787	3.59429e-05	0.000107007	0.652885	-0.615099
5636					268.8	211.105			0.00230724	0.00689067	1.37425	0.00767538	0.00764012	0.334836	-1.57848
5641					269.184	245.158			0.103588	0.194037	1.19925	0.00706896	0.0071608	0.533854	-0.905482
5642			1-alkyl-2-acylglycerophosphoethanolamine	-20.9013539185869	269.291	244.154			0.88311	1.59351	1.15961	0.00911113	0.00874015	0.554191	-0.851544
5646					269.901	196.108			0.0115938	0.0676745	1.54844	0.00056507	0.000991262	0.171317	-2.54526
5650			Isopentenyl diphosphate	-24.7594767365796	270.25	247.093			0.0419006	0.188693	1.48454	0.00331963	0.00398401	0.222058	-2.17099
5651					270.356	198.18			0.00155849	0.0490062	1.47369	0.0371141	0.0260421	0.0318019	-4.97474
5659					271.14	84.0812			0.296569	0.724677	1.47903	0.00274201	0.00342673	0.409244	-1.28897
5660					271.191	280.091			0.010412	0.0586328	1.09139	0.0125882	0.0112344	0.177579	-2.49347
5662					271.325	283.069			0.0475789	0.0693169	1.14747	0.0183507	0.0151307	0.686397	-0.542885
5669					272.057	89.0349			0.831396	1.29042	1.41624	5.11177e-05	0.000143887	0.644284	-0.634231
5671					272.131	254.113			0.0191703	0.0657871	1.42993	0.00549055	0.00590251	0.2914	-1.77893
5672					272.132	102.047			0.0242168	0.00770352	1.08118	0.00220485	0.00288586	3.1436	1.65242
5679			Iprodione	-24.7324547123422	272.224	331.166			0.00734847	0.000457873	1.44491	7.84825e-06	8.12905e-05	16.0491	4.00442
5680					272.252	122.087			0.0859366	0.13725	1.21308	0.0211069	0.016859	0.626133	-0.67546
5691					272.502	307.044			0.0248025	0.0407412	1.08354	0.0202513	0.0163277	0.608782	-0.716002
5694					272.52	291.07			0.0325472	0.0538484	1.18662	0.00375375	0.00439319	0.604422	-0.726372
5696			Hydroxypyruvate	12.3468529668882	272.534	105.07			0.0191237	0.00418121	1.05524	0.000536136	0.000951393	4.57372	2.19337
5755					273.329	112.062			0.408413	0.677699	1.13194	0.0124906	0.0111656	0.602647	-0.730615
5762			sn-Glycerol 3-phosphate	-0.52841023367059	273.986	173.081			0.0325638	0.175303	1.45849	0.00107293	0.00164515	0.185758	-2.4285
5766					274.214	126.055			0.0137044	0.04492	1.49131	0.00161711	0.00226354	0.305084	-1.71272
5768					274.22	234.159			0.0226421	0.211636	1.52424	0.000587793	0.00102344	0.106986	-3.22451
5770					274.363	85.0286			4.7497e-05	0.199496	1.58963	0.00250464	0.00318914	0.000238085	-12.0362
5771			3,3'-Dichlorobenzidine	6.30077683873089	274.363	254.136			0.0179701	0.09485	1.52966	0.00213198	0.00281113	0.189458	-2.40005
5772			CNQX	-10.8231787382135	274.421	233.157			0.588509	3.10819	1.49521	0.000793837	0.00129652	0.189342	-2.40094
5779					276.035	74.0716			0.0683685	0.12757	1.45032	3.77199e-05	0.000111208	0.535929	-0.899885
5781					276.068	252.17			0.112689	0.142624	1.43089	0.000353667	0.000687299	0.790111	-0.339873
5782					276.362	115.054			0.0180723	0.0296227	1.43956	6.63235e-05	0.000178785	0.610084	-0.712921
5789					276.611	147.063			0.0245564	0.0366399	1.15563	0.00602791	0.00634784	0.670209	-0.577316
5791					276.735	142.065			0.0236685	0.0344273	1.23251	0.0223478	0.0176335	0.687493	-0.540584
5793					276.786	158.118			0.298879	0.66919	1.41243	0.000582646	0.0010162	0.446628	-1.16285
5795					276.802	206.1			0.25246	0.383353	1.33161	0.00101351	0.00157198	0.658559	-0.602616
5801					276.86	263.075			0.0512049	0.0799819	1.1056	0.0172982	0.0144547	0.640206	-0.643393
5807					277.138	176.092			0.043763	0.0691669	1.43766	4.09025e-05	0.000118966	0.632716	-0.66037
5817					277.25	404.143			0.0101881	0.00365871	1.35744	0.000637293	0.00109191	2.78461	1.47747
5846			N-Nitrosomethylvinylamine	4.03806788286893	277.996	87.1001			0.2459	0.327677	1.15204	0.00872127	0.00844943	0.750433	-0.414205
5850			Azaserine	-14.472733661167	278.051	174.132			0.0948658	0.124374	1.17462	0.00691343	0.0070433	0.762747	-0.390723
5852			N-Acetyl-L-aspartate	2.02295718718751	278.144	176.147			0.0442984	0.0671498	1.30849	0.0016284	0.00227556	0.659695	-0.600128
5853					278.216	135.121			1.14825	1.76964	1.51591	2.23196e-06	4.91845e-05	0.648864	-0.624011
5863					279.415	320.127			0.00563108	0.00357441	1.02473	0.0471799	0.0313095	1.57539	0.655709
5864					280.288	360.107			0.00142311	7.27494e-05	1.20971	0.0267213	0.0202499	19.5618	4.28997
5865			dCDP	-24.3044179252571	280.292	388.175			4.7497e-05	7.27494e-05	1.45787	3.59429e-05	0.000107007	0.652885	-0.615099
5866					281.009	244.187			0.00930955	0.0229383	1.33152	0.000462983	0.000849722	0.405852	-1.30098
5867					281.056	113.164			0.065313	0.0408855	1.06388	0.0106103	0.00982442	1.59746	0.67578
5868					281.114	243.183			0.0913532	0.250814	1.51272	3.65398e-06	6.0085e-05	0.364227	-1.45709
5869					281.175	245.181			0.0263	0.0731268	1.48322	1.45393e-06	4.17046e-05	0.359649	-1.47534
5870			Chlorobenside	20.3118589320617	281.242	270.202			0.0361032	0.0927993	1.49653	3.72434e-06	6.06442e-05	0.389046	-1.36199
5872			Lathodoratin	22.9884366231292	281.731	207.207			0.0167882	0.18874	1.55223	2.91832e-08	1.42573e-05	0.0889489	-3.49088
5873			4-Hydroxybutanoic acid	-13.7944465800538	281.757	105.11			2.06086	5.0226	1.52672	6.91024e-07	3.29101e-05	0.410317	-1.28519
5874					281.896	103.565			0.0321956	0.0805732	1.51565	4.25833e-06	6.45572e-05	0.399581	-1.32344
5875					281.926	104.653			0.0227167	0.0482054	1.1917	0.0253297	0.0194242	0.471249	-1.08544
5876					282.024	106.111			0.0777913	0.199592	1.51366	2.80084e-06	5.43285e-05	0.389751	-1.35938
5883					283.304	220.108			0.266251	0.758901	1.21365	0.0169306	0.0142171	0.350838	-1.51112
5886					283.832	202.107			0.0148401	0.0378939	1.32422	0.00180816	0.00247244	0.391622	-1.35247
5887					283.842	222.189			0.0560141	0.161821	1.30879	0.000541913	0.000959195	0.346148	-1.53054
5889			(3E)-4-(2-Carboxyphenyl)-2-oxobut-3-enoate	2.78994355022962	284.099	221.186			0.628374	1.85701	1.46179	4.47822e-05	0.000128567	0.338379	-1.56329
5890			N-Hydroxy-MeIQx	-12.8112413785509	284.231	230.242			0.0285661	0.072592	1.5136	1.73121e-06	4.44279e-05	0.393516	-1.34551
5892					284.389	307.122			0.0102363	0.00387907	1.32527	2.68876e-06	5.34149e-05	2.63885	1.39991
5913					286.001	117.048			0.0399856	0.0216885	1.39941	0.000791701	0.00129379	1.84363	0.882551
5922			Acadesine	0.63228997799782	287.368	259.239			0.0987155	0.130428	1.11475	0.0295888	0.021892	0.756855	-0.401911
5928			1,3-Dicaffeoylquinic acid	22.6207356652642	287.928	517.47			0.0144536	0.0182929	1.01201	0.0270817	0.0204607	0.790118	-0.339861
5929					288.054	115.076			0.0230254	0.0295026	1.13257	0.0102214	0.00954797	0.780454	-0.357615
5939					288.243	367.194			0.00157221	7.27494e-05	1.50217	0.027454	0.020677	21.6113	4.43371
5965					288.744	80.0499			0.0164212	0.0230257	1.06575	0.0218212	0.0173065	0.713166	-0.48769
5966			Monomethyl phenylphosphonate	17.2691843458048	288.744	173.129			0.67744	0.914946	1.12038	0.0151131	0.0130076	0.740415	-0.433593
5967					288.744	257.056			0.0667024	0.041353	1.0527	0.027982	0.0209816	1.613	0.689746
5969					288.777	133.105			1.355	1.85404	1.19854	0.00624218	0.00652038	0.730834	-0.452384
5970					288.779	86.0967			4.74508	6.32831	1.13621	0.0113486	0.010348	0.749818	-0.415388
5971					288.779	89.0349			0.0738932	0.104852	1.07414	0.0185913	0.0152827	0.704741	-0.504835
5982			N-Nitrosomethylvinylamine	4.05654499289882	288.851	87.1001			0.283195	0.381518	1.1694	0.00857828	0.00834135	0.742284	-0.429956
5987					288.96	299.064			0.00113435	0.00520461	1.11714	0.00316941	0.00383781	0.21795	-2.19793
5991					289.022	283.09			0.0071781	0.0380324	1.1881	0.0349159	0.0248176	0.188736	-2.40556
6004			2-Iodophenol	14.8429831305114	289.772	221.018			0.0146124	0.00809849	1.01268	0.0139854	0.0122262	1.80434	0.851469
6007					289.905	178.086			0.0231677	0.0435243	1.25204	0.00761825	0.00759463	0.532293	-0.909707
6010					289.942	329.128			0.00382349	0.00566615	1.03497	0.0308943	0.0226141	0.674795	-0.567478
6011					289.96	504.267			4.7497e-05	7.27494e-05	1.45787	3.59429e-05	0.000107007	0.652885	-0.615099
6012					289.978	201.16			0.0020651	0.00926084	1.51102	7.25068e-06	7.92815e-05	0.222993	-2.16493
6015					290.051	202.119			0.411995	0.301455	1.16712	0.0081068	0.00797927	1.36669	0.450685
6016					290.104	226.18			0.0653891	0.0929652	1.44099	9.37999e-05	0.000236432	0.703371	-0.507641
6017					290.12	243.098			0.000823623	0.147006	1.4716	0.00258913	0.00327474	0.00560267	-7.47967
6018					290.304	245.058			0.0450159	0.102453	1.45649	0.000137846	0.000322391	0.439383	-1.18645
6019					290.396	425.275			0.000282413	0.00137616	1.27771	0.00158243	0.00222638	0.205219	-2.28477
6023					290.661	183.062			0.198833	0.158257	1.06708	0.0215784	0.0171548	1.2564	0.329291
6026					290.834	277.184			0.014045	0.0382221	1.38692	0.00924987	0.00884224	0.367457	-1.44435
6039					291.646	189.135			0.094355	0.126317	1.16541	0.0104007	0.00967569	0.746969	-0.420881
6042			(1E,3E)-4-Hydroxybuta-1,3-diene-1,2,4-tricarboxylate	-17.8224290577039	291.745	203.122			0.0274208	0.0182929	1.09306	0.0171407	0.0143532	1.49898	0.583984
6043					291.745	322.183			0.00590748	0.00814555	1.03514	0.0242001	0.0187578	0.72524	-0.46347
6045			Quisqualic acid	23.1555654900079	291.752	190.138			0.00594815	0.00897656	1.18804	0.00730172	0.00734127	0.662631	-0.593722
6057					292.373	300.78			0.130342	0.211471	1.46655	6.29322e-05	0.000171202	0.616359	-0.698158
6060			2-Hydroxymucote semialdehyde	7.87388791317402	292.485	143.118			0.00733221	0.014822	1.52237	4.62686e-06	6.69572e-05	0.494683	-1.01542
6065					292.644	405.235			0.000724354	0.000237426	1.15031	0.0206038	0.0165478	3.05087	1.60922
6073					293.122	502.288			4.7497e-05	7.27494e-05	1.45787	3.59429e-05	0.000107007	0.652885	-0.615099
6082					293.543	146.019			0.0225152	0.03224	1.06625	0.0250331	0.0192506	0.698363	-0.517951
6093					293.879	153.066			0.0236222	0.0509839	1.42175	0.000216465	0.000465258	0.463327	-1.1099
6105					294.38	388.223			0.0177984	0.00217287	1.33072	2.29476e-05	0.000101907	8.19117	3.03407
6113			Methyl 2-propenyl selenide	-12.0380680093172	294.865	136.076			0.163477	0.549797	1.50644	0.00195651	0.00263044	0.29734	-1.74981
6115					294.916	159.065			0.0244778	0.0444082	1.06045	0.0307481	0.022534	0.5512	-0.859353
6117			2,6-Dichloro-4'-biphenylol	4.46065968125533	295.18	240.106			0.0128987	0.0201018	1.012	0.0222005	0.0175424	0.641666	-0.640105
6119			4-Amino-2-methyl-5-(phosphooxymethyl)pyrimidine	0.533145388370357	295.224	220.142			0.0186867	0.0265093	1.13032	0.00823291	0.00807699	0.70491	-0.50449
6121					295.315	126.055			0.0165448	0.0255203	1.52165	1.72005e-06	4.43092e-05	0.648301	-0.625265
6122					295.32	219.142			0.309425	0.475413	1.1224	0.00558268	0.00598018	0.650855	-0.619591
6134					296.918	221.092			0.0183866	0.0317459	1.24129	0.003023	0.00369945	0.579181	-0.787913
6141					297.111	307.044			0.00917568	0.0165805	1.13381	0.0167663	0.0141102	0.553402	-0.853599
6145					297.158	379.086			0.0721109	0.203913	1.41002	0.000432287	0.000805965	0.353636	-1.49966
6148					297.213	380.078			0.00506869	0.028386	1.11791	7.65634e-05	0.000200963	0.178563	-2.4855
6153					297.382	282.12			0.946899	0.651889	1.1443	0.0130581	0.0115651	1.45255	0.538586
6158					297.739	378.083			0.0503029	0.116546	1.38417	0.000834464	0.00134794	0.431614	-1.21219
6160					297.793	284.1			0.0223039	0.0535736	1.49216	0.00200753	0.00268355	0.416323	-1.26423
6161					297.796	102.055			0.114367	0.179425	1.37115	0.000297662	0.000598419	0.637406	-0.649715
6165					297.838	232.049			0.0292828	0.0428826	1.18588	0.00933339	0.00890335	0.682861	-0.550337
6166					297.841	87.0266			0.0210801	0.0406327	1.35968	0.00128876	0.00190086	0.518796	-0.94676
6167					297.841	191.085			0.035638	0.0589352	1.27924	0.00294743	0.00362688	0.604698	-0.725713
6168					297.846	106.049			0.013798	0.0243006	1.28232	0.00171814	0.00237419	0.567805	-0.816532
6170					297.846	151.061			0.414722	0.661766	1.3429	0.00081322	0.0013212	0.626689	-0.674178
6173					297.888	152.054			0.31081	0.51601	1.34015	0.000772427	0.00126896	0.602333	-0.731368
6175					297.891	135.027			0.0604569	0.09729	1.34108	0.000752283	0.00124283	0.621409	-0.686384
6179					297.902	134.035			0.0632272	0.112135	1.33543	0.000714998	0.00119509	0.563849	-0.82662
6182					297.924	143.082			0.0239001	0.0493279	1.53129	1.41097e-06	4.12619e-05	0.484514	-1.04539
6186					297.943	268.126			0.00451427	0.00866102	1.33555	0.00191465	0.00258639	0.521217	-0.940043
6195					298.109	292.06			0.116976	0.16345	1.10435	0.013969	0.0122147	0.715669	-0.482635
6200					298.285	332.095			0.0312106	0.0682602	1.38966	0.00527874	0.00572184	0.45723	-1.12901
6201					298.385	513.211			4.7497e-05	7.27494e-05	1.45787	3.59429e-05	0.000107007	0.652885	-0.615099
6202					298.395	229.154			0.0533176	0.0893938	1.29128	0.0013553	0.00197667	0.596435	-0.745563
6206					298.408	394.074			0.0155454	0.0376061	1.44097	1.51759e-05	9.54627e-05	0.413374	-1.27448
6207					298.412	364.093			0.0447365	0.120886	1.4229	0.000930354	0.00146931	0.370072	-1.43412
6208					298.429	379.064			0.12361	0.323985	1.42957	0.000448199	0.00082882	0.381531	-1.39013
6216					298.728	158.067			0.0269821	7.27494e-05	1.58979	3.39713e-05	0.000106461	370.891	8.53485
6232					299.63	211.071			0.0905553	0.119065	1.2275	0.00385446	0.00448523	0.760557	-0.394872
6236					299.817	446.261			4.7497e-05	7.27494e-05	1.45787	3.59429e-05	0.000107007	0.652885	-0.615099
6240					300.139	244.215			0.178758	0.23398	1.14667	0.00931341	0.00888876	0.763988	-0.388378
6252					300.735	216.142			0.00554719	0.0125206	1.38606	0.00082728	0.00133893	0.443044	-1.17448
6258			Starch acetate	-20.0193624526194	301.193	307.267			0.0127792	0.0191401	1.0238	0.0202449	0.0163237	0.667665	-0.582803
6261			O-phosphonato-L-homoserine(2-)	-19.6318244049261	301.348	198.087			0.00595238	0.0279287	1.53414	0.00178004	0.00244188	0.213128	-2.23021
6269					301.616	265.077			0.00332471	0.00489861	1.02375	0.0254125	0.0194737	0.678705	-0.559143
6270					301.616	332.238			4.7497e-05	7.27494e-05	1.45787	3.59429e-05	0.000107007	0.652885	-0.615099
6275			1-Methylseleno-N-acetyl-D-galactosamine	17.2822339844571	301.769	299.207			0.00395151	0.0169822	1.19035	0.0178613	0.0148184	0.232686	-2.10355
6278					301.948	298.116			0.0307727	0.0491894	1.0196	0.0490014	0.0322557	0.625595	-0.676698
6284					302.14	126.103			0.0379066	0.0635638	1.38339	0.00159371	0.00223851	0.596355	-0.745756
6285					302.22	237.135			0.0209553	0.0506371	1.29542	0.00290186	0.00358274	0.413833	-1.27288
6292			Diclosulam	-2.5466718642071	302.337	407.226			4.7497e-05	7.27494e-05	1.45787	3.59429e-05	0.000107007	0.652885	-0.615099
6298			4-Carboxy-4-hydroxy-2-oxoadipate	-5.06273392622303	302.365	221.14			0.0309176	0.0506182	1.35212	0.000683559	0.00115396	0.610799	-0.711231
6320					303.114	417.235			4.7497e-05	7.27494e-05	1.45787	3.59429e-05	0.000107007	0.652885	-0.615099
6327					303.206	572.359			4.7497e-05	7.27494e-05	1.45787	3.59429e-05	0.000107007	0.652885	-0.615099
6336					303.309	375.223			4.7497e-05	7.27494e-05	1.45787	3.59429e-05	0.000107007	0.652885	-0.615099
6341			Bisphenol A bis(chloroformate)	24.5165513408629	303.691	354.213			0.00351208	0.000598185	1.30988	7.27399e-05	0.000192762	5.87124	2.55366
6352					304.128	142.117			0.0985635	0.186789	1.20904	0.00682374	0.00697493	0.527674	-0.922281
6358			Propane-1,2-diol 1-phosphate	9.62629999938193	304.135	157.083			0.010729	0.0503342	1.41613	0.0251957	0.0193459	0.213156	-2.23002
6359					304.147	527.355			4.7497e-05	7.27494e-05	1.45787	3.59429e-05	0.000107007	0.652885	-0.615099
6366					304.241	182.14			0.00965599	0.013653	1.41652	0.000122706	0.000293193	0.707243	-0.499721
6373					304.987	416.287			4.7497e-05	7.27494e-05	1.45787	3.59429e-05	0.000107007	0.652885	-0.615099
6381					305.682	274.164			0.00442131	0.00182562	1.25273	0.000515581	0.000923308	2.42181	1.27609
6391					306.799	247.148			0.00171983	0.0130818	1.12707	0.0251284	0.0193065	0.131467	-2.92723
6392					306.799	578.312			4.7497e-05	7.27494e-05	1.45787	3.59429e-05	0.000107007	0.652885	-0.615099
6395					306.897	385.161			4.7497e-05	7.27494e-05	1.45787	3.59429e-05	0.000107007	0.652885	-0.615099
6396			Adefovir	-19.4318182687927	306.926	274.188			0.0040685	0.00158124	1.17871	0.00144114	0.0020723	2.57297	1.36344
6397					307.473	127.025			0.140112	0.279194	1.33854	0.0040863	0.00469314	0.501846	-0.994684
6399					307.644	232.042			0.00404261	0.00656779	1.15856	0.0176971	0.0147128	0.61552	-0.700122
6400					307.645	502.069			0.00355417	0.00810718	1.09597	0.0212123	0.0169245	0.438397	-1.18969
6410					307.69	501.067			0.0293966	0.0642616	1.19125	0.0382988	0.0266891	0.457452	-1.12831
6411					307.691	125.599			0.00362129	0.00721487	1.08436	0.0432537	0.0293017	0.501921	-0.994469
6414					307.695	148.004			0.0723651	0.129727	1.06165	0.0032399	0.00390659	0.557828	-0.842108
6416					307.698	80.9642			0.00639197	0.0114647	1.24679	0.00896179	0.00862947	0.557536	-0.842864
6417					307.698	518.093			0.00315451	0.0070748	1.08745	0.0348382	0.0247737	0.44588	-1.16527
6420					307.71	108.012			0.051424	0.0966813	1.26994	0.00817205	0.00802991	0.531891	-0.910797
6422					307.712	125.3			0.0059252	0.0126022	1.27407	0.0170764	0.0143117	0.47017	-1.08875
6423			Desflurane	-5.16350048636627	307.712	169.044			0.0628438	0.128827	1.34357	0.00427638	0.00485985	0.487817	-1.03559
6424					307.712	376.052			0.0176651	0.0384614	1.25049	0.0130703	0.0115739	0.459294	-1.12251
6426			PC(15:0/20:2(11Z,14Z))	-20.2372876974346	307.712	773.078			0.0138831	0.0257508	1.31222	0.00301128	0.00368825	0.539131	-0.891292
6427					307.712	523.049			0.0125545	0.0216861	1.15805	0.00642193	0.00666299	0.578918	-0.78857
6428					307.713	751.095			0.00594155	0.0131918	1.15039	0.0468158	0.0311185	0.450397	-1.15073
6432					307.739	172.08			0.0023553	0.00551725	1.1272	0.00419985	0.00479301	0.426897	-1.22804
6433					307.745	128.018			0.348529	0.661554	1.28359	0.00658621	0.00679165	0.526834	-0.92458
6434			Sodium sulfate	-6.56402513780804	307.745	143.048			0.212629	0.397672	1.29313	0.00600173	0.00632656	0.534683	-0.903245
6435					307.752	314.033			0.0108201	0.0180233	1.27056	0.00731746	0.00735377	0.600341	-0.736146
6439					307.783	378.046			0.0018657	0.00394394	1.03329	0.0484184	0.0319545	0.473054	-1.07992
6440					307.795	149.038			0.0104445	0.0192776	1.32727	0.00210194	0.00278063	0.541792	-0.884188
6441					307.795	167.048			1.68082	3.0847	1.3053	0.00440784	0.00497336	0.544888	-0.875968
6442					307.795	168.051			0.0652948	0.117559	1.28356	0.00683055	0.00698014	0.555422	-0.848343
6451					307.804	398.033			0.0122434	0.0226158	1.35791	0.00631199	0.00657599	0.541363	-0.885332
6452			Perflutren	20.5472118819425	307.811	189.03			0.0186277	0.0306991	1.28821	0.00202433	0.00270091	0.606783	-0.720746
6476					309.404	283.14			0.00852282	0.0146178	1.25252	0.00441459	0.00497914	0.583045	-0.778321
6478					309.416	123.055			0.0814517	0.161276	1.36578	0.00121502	0.00181481	0.505044	-0.985518
6479					309.449	311.132			0.000476707	0.00218524	1.09118	0.0375591	0.0262861	0.218149	-2.19661
6495					311.187	116.082			0.122379	0.192194	1.38562	0.000520396	0.000929933	0.636747	-0.651208
6503					311.317	388.255			4.7497e-05	7.27494e-05	1.45787	3.59429e-05	0.000107007	0.652885	-0.615099
6510					312.041	107.09			0.0399316	0.062899	1.21728	0.00708476	0.00717266	0.634853	-0.655505
6512			2',3'-Dideoxyadenosine-5-triphosphate	8.71969058811617	312.069	476.194			0.00196833	0.00066484	1.01229	0.0112561	0.0102805	2.96061	1.56589
[truncated: 2,430 more rows]
