# Supplementary material for: Multi-Omics Analysis of Mammary Metabolic Changes in Dairy Cows Exposed to Hypoxia
Source: Front Vet Sci. 2021 Oct 14;8:764135. doi: 10.3389/fvets.2021.764135 (PMC8553012; doi:10.3389/fvets.2021.764135)
Supplement: Supplementary file 4 [file Data_Sheet_2.ZIP › raw data for cells/raw data/POS-for metabolomics/Statistical Analysis/POS-Statistical Analysis Results.xlsx]

## Sheet: file explanation
表头名称	描述
id	该物质在本次定性分析中的唯一数据编号
MS2 name	二级质谱定性匹配分析得到的物质名称
MS2 score	二级匹配的打分，取值[0, 1]，越大越好
MS1 name	一级碎片离子匹配的名称，参考HMDB数据库或KEGG数据库
MS1 ppm	一级匹配的精确度，取值(-25, 25)，越接近0越好
rt	该物质的色谱保留时间
mz	物质特征离子的质荷比
SuperClass	该物质在HMDB数据库中的分类信息
type	匹配模式，包括二级正/反向匹配（MS2 forward/reverse）一级平均分子量/单同位素分子量匹配和无匹配等多种情况
MEAN OO	该物质在该组对比内的一个实验组的相对定量值均值
MEAN XX	该物质在该组对比内的另一个实验组的相对定量值均值
VIP	该物质在该组对比的OPLS-DA模型得到的变量投影重要度
P-VALUE	该物质在该组对比的t检验得到的P值，P值 = 假设是正确但是被拒绝的概率 = 阴性结果个数/结果总个数，是对与样本数据的一个检验概率
Q-VALUE	假设检验统计量（P值）经多重假设检验校正之后的结果，Q值 = 被拒绝但却是正确的概率 = 假阳性结果个数/推测为阳性结果的个数，是对统计检验得到的推论的一种检验概率，对P值的再统计
FOLD CHANGE	该物质在该组对比两组实验间的倍数关系
LOG_FOLDCHANGE	FOLD CHANGE取以2为底的对数

## Sheet: HX VS NX
id	MS2 name	MS2 score	MS1 name	MS1 ppm	rt	mz	SuperClass	type	MEAN 缺氧	MEAN 空白	VIP	P-VALUE	Q-VALUE	FOLD CHANGE	LOG_FOLDCHANGE
1	Adenine	1			300.532	136.062	Organoheterocyclic compounds	forward	0.420568	1.36775	1.5253	0.00208881	0.00276724	0.307489	-1.70139
2	L-Proline	1			403.63	116.071	Organic acids and derivatives	forward	0.902149	1.60362	1.16153	0.0142735	0.0124282	0.56257	-0.829895
3	O-Phosphoethanolamine	1			478.116	142.026	Organic acids and derivatives	forward	0.00930559	0.00249159	1.20055	0.0698489	0.0425326	3.7348	1.90103
4	Proline betaine	0.999979			542.216	144.102	Organic acids and derivatives	forward	0.928541	1.3323	0.960751	0.0534232	0.0345215	0.696944	-0.520885
5	Hypoxanthine	0.999941			205.546	137.046	Organoheterocyclic compounds	forward	3.92325	4.08243	0.0506265	0.86467	0.284235	0.961006	-0.0573821
6	Ornithine	0.999923			531.285	133.097	Organic acids and derivatives	forward	0.126312	0.340487	1.45148	4.8164e-05	0.000136812	0.370975	-1.4306
7	L-Isoleucine	0.999904			288.777	132.102	Organic acids and derivatives	forward	19.0041	25.8012	1.18773	0.00696199	0.00708013	0.736558	-0.441129
8	Choline	0.999899			281.757	104.107	Organic nitrogen compounds	forward	34.3989	82.7147	1.52415	9.73474e-07	3.56286e-05	0.415874	-1.26578
9	beta-Alanine	0.999879			357.322	90.0552	Organic acids and derivatives	forward	2.59411	6.84942	1.51005	6.97528e-07	3.29644e-05	0.378735	-1.40074
11	Cytosine	0.999808			251.178	112.051	Organoheterocyclic compounds	forward	13.1624	21.4775	1.45656	7.04339e-05	0.000187794	0.612846	-0.706404
12	Inosine	0.999801			227.234	269.088	Nucleosides, nucleotides, and analogues	forward	4.63294	9.56404	1.50105	6.64291e-06	7.69951e-05	0.484413	-1.04569
13	1-Pyrroline	0.999639			521.946	70.0654	Organoheterocyclic compounds	forward	0.0207598	0.0188023	0.110113	0.685573	0.239568	1.10411	0.14288
15	3,3,5-triiodo-L-thyronine-beta-D-glucuronoside	0.999505			277.913	132.102	Organic acids and derivatives	forward	28.1939	32.9734	0.638551	0.315001	0.132759	0.855048	-0.225922
18	Uridine	0.999439			180.596	245.077	Nucleosides, nucleotides, and analogues	forward	0.0519388	0.0590706	0.469465	0.292918	0.125707	0.879267	-0.185626
19	Betaine	0.999438			285.246	118.086	Organic acids and derivatives	forward	15.1951	19.1402	0.807475	0.0966168	0.0545018	0.793884	-0.332999
20	Creatinine	0.999384			174.573	114.066	Organic acids and derivatives	forward	13.0329	27.333	1.41779	0.000284558	0.000577279	0.47682	-1.06848
21	Deoxyinosine	0.999348			187.715	253.093	Nucleosides, nucleotides, and analogues	forward	1.27554	0.701212	1.37276	0.00040992	0.000773198	1.81905	0.863188
22	Deoxycytidine	0.999309			218.211	228.097	Nucleosides, nucleotides, and analogues	forward	0.598388	0.55097	0.455942	0.31447	0.132593	1.08606	0.119107
23	Cytidine	0.999279			251.308	244.093	Nucleosides, nucleotides, and analogues	forward	4.31353	7.26475	1.43858	6.86079e-05	0.000183816	0.593761	-0.752046
24	4-Hydroxy-2-butenoic acid gamma-lactone	0.999272			295.319	85.0288	Organoheterocyclic compounds	forward	0.00725518	0.00569019	0.487287	0.815512	0.272479	1.27503	0.350535
25	Phosphoric acid	0.999259			470.019	98.9844	Homogeneous non-metal compounds	forward	0.038833	0.0188571	0.760845	0.0788491	0.0466033	2.05933	1.04217
26	Melleolide M	0.999215			33.5911	453.168	Lipids and lipid-like molecules	forward	0.195624	0.209936	0.432262	0.377539	0.15211	0.931825	-0.101869
27	6-Methyladenine	0.999152			269.307	150.076	Organoheterocyclic compounds	forward	0.0323022	0.0348037	0.0442798	0.813862	0.272077	0.928124	-0.10761
28	L-Glutamic acid	0.999044			448.998	148.06	Organic acids and derivatives	forward	0.42427	0.97961	1.42833	0.00134462	0.00196462	0.433101	-1.20722
29	Niacinamide	0.998817			57.8457	123.055	Organoheterocyclic compounds	forward	8.21465	12.3325	1.3578	0.00105178	0.00161929	0.666098	-0.586194
30	L-Lysine	0.998797			531.286	147.113	Organic acids and derivatives	forward	4.93618	5.31708	0.280004	0.574432	0.209707	0.928363	-0.107239
31	Cytidine monophosphate	0.998708			450.412	324.059	Nucleosides, nucleotides, and analogues	forward	0.36714	0.0976403	1.43405	0.000179651	0.000399175	3.76012	1.91078
32	L-Carnitine	0.998315			367.391	162.112	Organic nitrogen compounds	forward	8.47318	15.714	1.30959	0.00173704	0.00239492	0.539211	-0.891079
33	Piperidine	0.998166			277.913	86.0967	Organoheterocyclic compounds	forward	4.31174	5.69811	1.10723	0.0142657	0.0124227	0.756697	-0.402213
35	Deoxyguanosine	0.998077			176.288	268.104	Nucleosides, nucleotides, and analogues	forward	2.98311	7.22369	1.39735	7.41353e-05	0.000195739	0.412963	-1.27592
36	Mandelonitrile rutinoside	0.998074			355.523	442.171	Organic oxygen compounds	forward	0.000236831	7.27494e-05	0.291542	0.287084	0.123803	3.25544	1.70285
37	Zymonic acid	0.998055			174.563	159.027	Organoheterocyclic compounds	forward	6.11739	8.11502	1.21114	0.00458998	0.00512797	0.753836	-0.407677
38	Uracil	0.998028			180.599	113.035	Organoheterocyclic compounds	forward	0.223861	0.255343	0.237863	0.417375	0.164191	0.876707	-0.189833
39	L-Pipecolic acid	0.997964			531.286	130.086	Organic acids and derivatives	forward	1.92779	2.08793	0.295651	0.551859	0.203363	0.923302	-0.115125
40	L-Serine	0.997795			388.114	106.05	Organic acids and derivatives	forward	0.937273	1.65983	1.40257	0.000252416	0.000525898	0.56468	-0.824496
41	N-Hexadecanoylpyrrolidine	0.997657			218.236	310.31	Organoheterocyclic compounds	forward	0.0187847	0.0238742	0.784914	0.144117	0.0742709	0.78682	-0.345895
42	1-deoxy-1-(N6-lysino)-D-fructose	0.997646			416.359	134.045	Organic acids and derivatives	forward	0.882684	2.12752	1.45487	0.000106931	0.000262343	0.414889	-1.2692
43	L-Histidine	0.997394			436.266	156.077	Organic acids and derivatives	forward	5.54147	7.41321	0.461851	0.213049	0.0992653	0.747513	-0.419829
44	gamma-Aminobutyric acid	0.997324			384.805	104.071	Organic acids and derivatives	forward	4.48254	6.76319	1.30193	0.00459168	0.00512939	0.662785	-0.593387
45	Riboflavin	0.996985			228.867	377.145	Organoheterocyclic compounds	forward	0.00878827	0.0169311	1.35378	0.000421324	0.00079	0.519062	-0.946021
46	Thymine	0.996947			87.2995	127.05	Organoheterocyclic compounds	forward	0.211928	0.0891292	1.26855	0.00671582	0.00689206	2.37776	1.2496
47	Protein serine	0.996577			429.637	106.05	Organic acids and derivatives	forward	0.0237566	0.0348459	1.29465	0.00150253	0.00213929	0.68176	-0.552665
49	Pyro-L-glutaminyl-L-glutamine	0.996447			179.733	258.109	Organic acids and derivatives	forward	0.129397	0.141916	0.421142	0.500364	0.188842	0.911785	-0.133234
51	2-Methylpyridine	0.996045			36.1849	94.0654	Organoheterocyclic compounds	forward	0.00547918	0.00675521	0.0675545	0.521953	0.194991	0.811105	-0.30204
52	Diethanolamine	0.99568			312.043	106.086	Organic nitrogen compounds	forward	1.07132	1.65564	1.1858	0.00964341	0.00912905	0.647075	-0.627994
53	L-Phenylalanine	0.995621			273.04	166.086	Organic acids and derivatives	forward	32.5726	34.2936	0.233027	0.630016	0.2249	0.949815	-0.0742811
54	5-(2-Hydroxyethyl)-4-methylthiazole	0.99499			359.748	144.048	Organoheterocyclic compounds	forward	0.225745	0.319569	0.544107	0.241049	0.108853	0.706407	-0.501429
55	Guanidoacetic acid	0.994755			368.146	118.061	Organic acids and derivatives	forward	0.147226	0.325602	0.959617	0.0192087	0.0156689	0.452165	-1.14508
56	2-Hydroxypyridine	0.99427			445.089	96.0447	Organoheterocyclic compounds	forward	0.174564	0.220149	0.967999	0.033647	0.0240988	0.792939	-0.334718
57	4-Hydroxyproline	0.994242			356.921	132.065	Organic acids and derivatives	forward	1.29998	1.83856	0.746004	0.152909	0.0776246	0.707063	-0.500089
58	3-Dehydroxycarnitine	0.994023			390.586	146.117	Lipids and lipid-like molecules	forward	13.2744	20.7847	1.33209	0.000586269	0.0010213	0.638662	-0.646876
59	Ethenyl acetate	0.993774			384.666	87.0444	Organic acids and derivatives	forward	0.747937	1.13149	1.32054	0.00420062	0.00479368	0.661018	-0.597239
60	Creatine	0.992871			370.333	132.077	Organic acids and derivatives	forward	1.12025	3.02078	1.37074	0.0171285	0.0143453	0.370849	-1.4311
61	4-Guanidinobutanoic acid	0.992858			372.2	146.092	Organic acids and derivatives	forward	0.987702	1.19156	0.477048	0.300596	0.128188	0.828912	-0.27071
62	Deoxyadenosine monophosphate	0.992627			454.897	332.075	Nucleosides, nucleotides, and analogues	forward	0.109573	0.0699503	0.912732	0.013311	0.0117471	1.56644	0.647492
63	Metenamine	0.992108			267.994	141.113	Organoheterocyclic compounds	forward	0.577746	0.886102	1.45851	7.27557e-05	0.000192796	0.652008	-0.617038
64	N2,N2-Dimethylguanosine	0.992076			203.624	312.13	Nucleosides, nucleotides, and analogues	forward	0.0663433	0.108143	1.06308	0.032437	0.0234478	0.613476	-0.704922
65	5-Methyldeoxycytidine	0.99199			208.787	242.114	Nucleosides, nucleotides, and analogues	forward	0.299343	0.128888	1.38598	0.00710526	0.00718803	2.3225	1.21568
66	Deoxyadenosine	0.991647			139.928	252.109	Nucleosides, nucleotides, and analogues	forward	0.824723	0.496867	1.06007	0.0452372	0.0303122	1.65985	0.731049
67	(E)-Antibiotic BE 23372M	0.991637			368.588	313.074	Benzenoids	forward	0.0110757	0.00341028	1.04298	0.000877659	0.00140328	3.24773	1.69943
70	Nervonyl carnitine	0.990812			198.245	102.128	Organic nitrogen compounds	forward	0.854948	0.877467	0.220945	0.854532	0.281842	0.974336	-0.0375084
71	5'-Methylthioadenosine	0.990804			176.274	298.096	Nucleosides, nucleotides, and analogues	forward	0.044901	0.0611272	0.992164	0.0525346	0.0340703	0.73455	-0.445067
72	Benzoic acid	0.990649			316.414	123.044	Benzenoids	forward	0.635549	0.58441	0.410667	0.568521	0.208057	1.08751	0.121024
73	3-Methylcytosine	0.990532			238.629	126.066	Organoheterocyclic compounds	forward	0.205301	0.186546	0.14793	0.575751	0.210074	1.10054	0.138209
74	Silymonin	0.990365			392.505	467.137	Benzenoids	forward	0.0150474	0.016963	0.515603	0.441973	0.171634	0.887071	-0.172879
75	1,2,3,4-Tetrahydro-b-carboline-1,3-dicarboxylic acid	0.988854			318.14	261.087	Alkaloids and derivatives	forward	2.10548	3.12387	1.31638	0.00129612	0.00190933	0.673998	-0.569184
76	L-Methionine	0.988665			297.891	150.058	Organic acids and derivatives	forward	7.04367	11.2752	1.3322	0.000998487	0.0015532	0.624706	-0.678751
77	Citrulline	0.988103			403.959	176.103	Organic acids and derivatives	forward	7.29151	12.5602	1.38694	0.000133313	0.000313781	0.580526	-0.784567
78	L-Asparagine	0.988004			388.248	133.061	Organic acids and derivatives	forward	1.28933	1.81537	1.19854	0.00513049	0.00559359	0.710229	-0.493644
79	Flavidulol B	0.98636			30.9469	259.169	Benzenoids	forward	0.0779527	0.0999653	1.13218	0.0121329	0.0109115	0.779798	-0.358828
80	Palmitic amide	0.985097			40.4997	256.263	Lipids and lipid-like molecules	forward	0.509696	0.687819	0.996134	0.0282466	0.0211332	0.741032	-0.432392
81	Aminoadipic acid	0.984623			422.416	162.076	Organic acids and derivatives	forward	2.86972	2.16175	0.82017	0.175197	0.0857057	1.3275	0.408711
82	Norvaline	0.984406			312.976	118.086	Organic acids and derivatives	forward	13.198	16.3999	0.832547	0.0968361	0.0545998	0.804759	-0.313371
83	Phosphorylcholine	0.984137			127.904	184.073	Organic nitrogen compounds	forward	0.25852	0.332309	0.156783	0.290333	0.124865	0.777952	-0.362247
85	Pyrrolidonecarboxylic acid	0.983526			410.089	130.05	Organic acids and derivatives	forward	6.40853	13.7204	1.48208	6.15075e-06	7.49322e-05	0.467079	-1.09826
86	Guanosine	0.983202			277.315	284.098	Nucleosides, nucleotides, and analogues	forward	2.53087	3.27063	1.00372	0.0184252	0.0151779	0.773816	-0.369938
87	Isoleucyl-Leucine	0.983016			202.614	245.186	Organic acids and derivatives	forward	0.0933695	0.261471	1.17516	0.0311273	0.0227414	0.357094	-1.48563
88	Leucyl-Aspartate	0.982793			391.517	247.129	Organic acids and derivatives	forward	0.0686157	0.13546	1.32993	0.001246	0.00185123	0.506539	-0.981254
89	Inosinic acid	0.982678			459.839	349.054	Nucleosides, nucleotides, and analogues	forward	0.087516	0.269248	1.4309	2.52956e-05	0.00010317	0.325038	-1.62132
90	Inulobiose	0.982579			373.989	343.122	Organooxygen compounds	forward	0.000268897	7.27494e-05	0.398417	0.22184	0.102329	3.69621	1.88605
91	Guanosine monophosphate	0.982477			476.178	364.065	Nucleosides, nucleotides, and analogues	forward	0.0497998	0.0925481	1.32872	0.000308544	0.000615716	0.538096	-0.894064
92	Alanyl-Valine	0.981577			44.7926	189.123		forward	0.0529442	0.0532756	0.108864	0.982109	0.31084	0.99378	-0.0090017
94	Dimethylglycine	0.980407			319.875	104.071	Organic acids and derivatives	forward	0.0627126	0.290375	1.50024	0.00227522	0.0029571	0.215971	-2.21109
95	Oleamide	0.978416			113.505	282.279	Lipids and lipid-like molecules	forward	0.147792	0.130116	0.569875	0.500159	0.188784	1.13585	0.183771
96	Uridine 5'-monophosphate	0.978085			453.544	325.042	Nucleosides, nucleotides, and analogues	forward	0.173296	0.493765	1.52527	3.34775e-07	2.76947e-05	0.350968	-1.51059
97	Beta-1,4-mannose-N-acetylglucosamine	0.977653			344.425	384.153	Organic oxygen compounds	forward	0.000584114	0.000269592	0.822422	0.104492	0.0579638	2.16666	1.11547
99	Ethyl isopropyl disulfide	0.976731			350.368	137.046	Organosulfur compounds	forward	0.0912635	0.150278	0.555557	0.141016	0.0730634	0.607297	-0.719526
100	2-Aminoacrylic acid	0.976577			416.328	88.0397	Organic acids and derivatives	forward	0.0663037	0.174095	1.44878	7.09451e-05	0.0001889	0.380847	-1.39272
101	3-Aminocaproic acid	0.976394			398.721	132.102	Organic acids and derivatives	forward	0.062012	0.16084	1.22745	0.00464592	0.00517484	0.385552	-1.375
102	Phlorisobutyrophenone 2-glucoside	0.975252			313.857	359.134	Organic oxygen compounds	forward	0.0172037	0.0239275	0.866414	0.0795718	0.0469311	0.718993	-0.47595
103	L-alpha-Aminobutyric acid	0.97488			336.644	104.071	Organic acids and derivatives	forward	0.366169	0.532641	1.0118	0.0277569	0.0208521	0.687459	-0.540654
105	Alanyl-Leucine	0.974418			247.545	203.139	Organic acids and derivatives	forward	0.0559399	0.111673	1.10784	0.00947051	0.00900312	0.500927	-0.997327
106	O-Demethylforbexanthone	0.974295			370.389	327.09	Organoheterocyclic compounds	forward	0.00355543	0.00835897	1.08883	0.0293493	0.0217578	0.425343	-1.2333
107	N-Methyl-a-aminoisobutyric acid	0.974045			396.995	118.086	Organic acids and derivatives	forward	0.596898	0.953472	1.10319	0.0216945	0.0172274	0.626026	-0.675706
108	Mizolastine	0.973592			353.532	455.203	Organoheterocyclic compounds	forward	0.000728585	0.00265465	1.17284	0.0010904	0.00166635	0.274456	-1.86535
109	Isorhamnetin 3-O-[b-D-glucopyranosyl-(1->2)-[a-L-rhamnopyranosyl-(1->6)]-b-D-glucopyranoside]	0.973562			481.769	787.239	Phenylpropanoids and polyketides	forward	0.0034085	0.00350974	0.0791499	0.883361	0.288606	0.971154	-0.0422274
110	Neotrehalose	0.973062			376.524	365.105	Organic oxygen compounds	forward	0.021129	0.0734257	0.865686	0.131862	0.0694314	0.28776	-1.79706
113	1-nitronaphthalene	0.970608			198.571	174.055	Benzenoids	forward	0.0901694	0.535279	0.780875	0.0781777	0.0462976	0.168453	-2.56958
114	D-Alanyl-D-alanine	0.970597			82.9789	161.092	Organic acids and derivatives	forward	0.0743537	0.155952	1.48184	1.23323e-05	9.15222e-05	0.476773	-1.06863
115	N,N-Dimethylsphingosine	0.970085			69.9053	328.32	Organic nitrogen compounds	forward	0.0134224	0.0037083	1.08418	0.0019295	0.00260206	3.61957	1.85582
117	Guanosine diphosphate	0.968716			473.158	444.031	Nucleosides, nucleotides, and analogues	forward	0.00251886	0.011838	1.25283	0.0288113	0.0214545	0.212777	-2.23259
118	Benzaldehyde	0.968599			273.04	107.049	Benzenoids	forward	0.258696	0.251698	0.219823	0.804258	0.269733	1.0278	0.039566
119	Glycyl-Valine	0.968225			299.142	175.108	Organic acids and derivatives	forward	0.0660007	0.118183	1.03607	0.0281933	0.0211027	0.558463	-0.840468
120	Phytosphingosine	0.967077			57.8536	318.299	Organic nitrogen compounds	forward	5.09535	6.96237	1.11826	0.0127031	0.0113151	0.731841	-0.450397
121	(+)-2,3-Dihydro-3-methyl-1H-pyrrole	0.966965			199.164	84.0811	Organoheterocyclic compounds	forward	0.540782	0.635793	0.589784	0.203764	0.0960031	0.850564	-0.233509
122	Xanthosine	0.966957			231.432	285.083	Nucleosides, nucleotides, and analogues	forward	0.0202552	0.0152602	0.678789	0.166792	0.0827261	1.32732	0.408517
123	3-Methylguanine	0.966651			207.123	166.072	Organoheterocyclic compounds	forward	0.303185	0.42248	0.838327	0.067808	0.0415879	0.717632	-0.478685
124	1-Methyladenosine	0.965935			124.11	282.12	Nucleosides, nucleotides, and analogues	forward	0.209144	0.127934	1.12245	0.0330608	0.0237791	1.63479	0.709104
126	LysoPE(0:0/20:4(5Z,8Z,11Z,14Z))	0.96539			210.626	502.292	Lipids and lipid-like molecules	forward	0.525589	0.75049	0.589144	0.229463	0.104951	0.700328	-0.513897
128	Anserine	0.963675			427.029	241.13	Organic acids and derivatives	forward	0.0278409	0.0142806	1.13566	0.00964733	0.00913193	1.94957	0.963156
129	Lauroyl diethanolamide	0.963475			5.16834	288.253	Lipids and lipid-like molecules	forward	0.0322521	0.0486097	1.4719	2.07522e-05	0.000100506	0.66349	-0.591853
130	2,3-Dihydro-5-(3-hydroxypropanoyl)-1H-pyrrolizine	0.962407			35.3171	180.102	Organoheterocyclic compounds	forward	0.0583851	0.0796483	0.543719	0.268452	0.117768	0.733037	-0.448043
132	L-Targinine	0.96197			513.952	189.135	Organic acids and derivatives	forward	0.407501	0.34513	0.653232	0.231887	0.105776	1.18072	0.239662
133	Adenosine 2'-phosphate	0.961932			442.563	348.07	Organic oxygen compounds	forward	1.76156	7.58354	1.52824	0.000177602	0.000395365	0.232288	-2.10601
134	2-(3,4-Dihydroxybenzoyloxy)-4,6-dihydroxybenzoate	0.960381			226.51	307.043	Phenylpropanoids and polyketides	forward	0.966876	1.56894	1.45179	5.05805e-05	0.00014261	0.616259	-0.69839
136	1-Aminocyclopropanecarboxylic acid	0.960111			367.7	102.055	Organic acids and derivatives	forward	0.161655	0.305708	0.750297	0.0346517	0.0246683	0.528787	-0.91924
137	L-Glutamine	0.959208			385.555	147.076	Organic acids and derivatives	forward	7.33344	41.2349	1.56768	6.14626e-06	7.49124e-05	0.177845	-2.4913
138	Prolyl-Alanine	0.959129			66.5276	187.107	Organic acids and derivatives	forward	0.00496991	0.00429454	0.406661	0.691775	0.241168	1.15726	0.210718
139	N-Acetylputrescine	0.958784			318.2	131.118	Organic acids and derivatives	forward	0.246952	0.309344	1.03439	0.0196591	0.015954	0.798308	-0.324983
140	6-Methylquinoline	0.95836			211.354	144.081	Organoheterocyclic compounds	forward	0.0752368	0.153672	1.04895	0.00935647	0.0089202	0.489595	-1.03034
141	2,5-Dihydro-2,4-dimethyloxazole	0.958185			343.771	100.076	Organoheterocyclic compounds	forward	0.36503	0.711499	1.4372	0.00190558	0.00257679	0.513043	-0.962848
142	Methionine sulfoxide	0.957646			380.091	166.053	Organic acids and derivatives	forward	0.308837	0.559064	1.38632	0.000213942	0.000460868	0.552418	-0.856167
143	9-Hydroxyphenanthrene	0.956996			379.267	195.08	Benzenoids	forward	0.316901	0.34777	0.472452	0.362764	0.147479	0.911239	-0.134099
145	Benzyl cinnamate	0.955621			355.094	239.106	Phenylpropanoids and polyketides	forward	0.16424	0.189671	0.183996	0.571143	0.20879	0.865923	-0.207689
146	Isoleucyl-Threonine	0.955557			249.214	233.15	Organic acids and derivatives	forward	0.0463995	0.0949642	1.19699	0.0115005	0.0104584	0.4886	-1.03327
147	Polyoxyethylene (600) monoricinoleate	0.955471			266.227	341.305	Lipids and lipid-like molecules	forward	0.0886748	0.0873751	0.301616	0.956031	0.305104	1.01488	0.0213026
148	Linoleamide	0.955114			56.1731	280.263	Lipids and lipid-like molecules	forward	0.176588	0.1577	0.267134	0.723999	0.249532	1.11977	0.163204
149	5-Aminoimidazole ribonucleotide	0.955034			271.606	296.064	Organic oxygen compounds	forward	0.00231195	0.0292724	1.32045	0.0240326	0.0186577	0.0789806	-3.66236
150	3-Amino-2-piperidone	0.954156			514.286	115.087	Organic acids and derivatives	forward	0.0857589	0.16737	1.39481	0.000242257	0.000509075	0.512392	-0.96468
152	dCMP	0.953486			452.957	308.064	Nucleosides, nucleotides, and analogues	forward	0.371653	0.154016	1.45825	6.53671e-05	0.000176661	2.41309	1.27088
153	LysoPE(16:1(9Z)/0:0)	0.951698			221.989	452.278	Lipids and lipid-like molecules	forward	0.12184	0.126042	0.114692	0.853506	0.281599	0.966664	-0.0489142
154	Threoninyl-Alanine	0.950703			334.586	191.102	Organic acids and derivatives	forward	0.00706029	0.00944144	0.417612	0.220648	0.101915	0.747798	-0.419279
155	1H-Indole-3-carboxaldehyde	0.95069			276.886	146.06	Organoheterocyclic compounds	forward	0.224858	0.274259	0.682586	0.171413	0.0843742	0.819875	-0.286524
156	Pyridoxal	0.95054			80.3872	168.065	Organoheterocyclic compounds	forward	0.244301	0.366392	1.14114	0.0105301	0.00976755	0.666775	-0.584728
157	5-Aminopentanal	0.95043			206.217	102.092	Organic oxygen compounds	forward	0.183134	0.27475	1.32843	0.000277791	0.000566688	0.66655	-0.585214
158	Isovalerylglucuronide	0.950353			325.992	279.11	Organic oxygen compounds	forward	0.0114903	0.0092172	0.566447	0.550022	0.202842	1.24661	0.318013
159	Xanthine	0.95001			223.775	153.04	Organoheterocyclic compounds	forward	0.215951	0.0614218	1.4743	0.00479476	0.0052982	3.51587	1.81388
160	Pyroglutamic acid	0.949139			385.578	130.05	Organic acids and derivatives	forward	4.05373	22.2397	1.56721	1.04596e-05	8.80494e-05	0.182274	-2.45582
161	L-Acetylcarnitine	0.948974			319.878	204.123	Lipids and lipid-like molecules	forward	15.9367	24.4154	1.01866	0.0319661	0.0231956	0.652733	-0.615436
162	3-Hydroxyisovalerylcarnitine	0.948698			320.725	262.164	Lipids and lipid-like molecules	forward	0.43866	0.435314	0.286449	0.976154	0.309538	1.00768	0.0110439
163	Nitrite	0.947918			381.117	118.086	Inorganic compounds	forward	0.251386	0.291547	0.610899	0.2179	0.100956	0.862247	-0.213826
165	Carnosine	0.946674			411.83	227.103	Organic acids and derivatives	forward	0.0120199	0.0195413	1.0008	0.0310289	0.0226877	0.615102	-0.701102
166	D-Alanine	0.944983			415.303	90.0553	Organic acids and derivatives	forward	0.104512	0.192147	1.48917	9.84399e-06	8.66945e-05	0.543917	-0.878542
168	Testosterone sulfate	0.943962			321.624	369.169	Lipids and lipid-like molecules	forward	0.0750901	0.152803	1.37236	0.000584762	0.00101918	0.491417	-1.02498
169	3-Dehydrosphinganine	0.943348			117.871	300.29	Organic oxygen compounds	forward	0.304414	0.394985	0.681506	0.258453	0.114558	0.770697	-0.375765
170	Valyl-Lysine	0.943309			544.973	246.181	Organic acids and derivatives	forward	1.24112	0.865348	0.967227	0.136422	0.0712553	1.43424	0.52029
171	Styrene	0.941526			34.4682	105.07	Benzenoids	forward	2.06284	3.29546	1.15285	0.0127567	0.0113527	0.625966	-0.675844
172	N-a-Acetyl-L-arginine	0.941404			382.902	217.129	Organic acids and derivatives	forward	0.0377383	0.0883721	1.44383	3.16387e-05	0.000105736	0.427039	-1.22756
173	Butyrylcarnitine	0.94094			274.363	232.154	Lipids and lipid-like molecules	forward	5.03514	25.165	1.49916	0.000595559	0.00103433	0.200085	-2.32132
174	L-trans-4-Methyl-2-pyrrolidinecarboxylic acid	0.940921			60.4266	130.086	Organic acids and derivatives	forward	0.248567	0.368446	1.07728	0.0125825	0.0112304	0.674637	-0.567816
175	Leucyl-Serine	0.9406			275.236	219.134	Organic acids and derivatives	forward	0.112632	0.142405	0.344499	0.327956	0.13678	0.790926	-0.338385
176	Sphingosine	0.940337			54.4174	300.289	Organic nitrogen compounds	forward	1.09501	0.815339	0.988919	0.0249185	0.0191832	1.34301	0.425468
177	Asymmetric dimethylarginine	0.939944			531.731	203.15	Organic acids and derivatives	forward	0.31242	0.312312	0.0752294	0.999323	0.314574	1.00035	0.000499681
178	Glycyl-Serine	0.939801			357.272	163.071	Organic acids and derivatives	forward	0.0926403	0.0978591	0.233324	0.650911	0.23049	0.94667	-0.0790665
179	L-Aspartic acid	0.938708			359.041	134.019	Organic acids and derivatives	forward	1.45272	2.57815	1.18409	0.0125874	0.0112339	0.563473	-0.827582
180	Phenylalanyl-Alanine	0.937397			223.786	237.123	Organic acids and derivatives	forward	0.0433468	0.0732204	1.00929	0.0121034	0.0108906	0.592004	-0.756321
181	Melilotoside C	0.935029			403.907	899.532	Lipids and lipid-like molecules	forward	0.000244268	7.27494e-05	0.458739	0.223957	0.103062	3.35767	1.74746
182	2-Pyrrolidinone	0.93462			384.721	86.0604	Organoheterocyclic compounds	forward	0.926171	1.38137	1.29838	0.00507761	0.00554748	0.67047	-0.576755
183	4-Acetylimidazo[4,5-c]pyridine	0.934355			139.1	162.066	Organoheterocyclic compounds	forward	0.849486	1.04988	0.722719	0.134645	0.0705481	0.809124	-0.305568
184	Endoxifen	0.934148			460.117	374.215	Phenylpropanoids and polyketides	forward	0.0836061	0.0282922	1.46673	8.33712e-05	0.000215286	2.95509	1.5632
185	Mannose 6-phosphate	0.933343			478.857	283.019	Organic oxygen compounds	forward	0.0944935	0.0835436	0.424022	0.546064	0.201717	1.13107	0.177686
186	Tyrosyl-Glycine	0.932898			294.825	239.103	Organic acids and derivatives	forward	0.0461422	0.0458899	0.0803925	0.963736	0.306809	1.0055	0.00791063
188	Glycerol 3-phosphate	0.931941			406.587	173.021	Lipids and lipid-like molecules	forward	0.0195478	0.012581	1.00521	0.0224008	0.0176662	1.55376	0.635766
189	1-Methylhistidine	0.9317			375.045	170.092	Organic acids and derivatives	forward	0.786632	0.743213	0.352109	0.847426	0.280155	1.05842	0.0819129
190	Dethiobiotin	0.931529			300.732	215.139	Lipids and lipid-like molecules	forward	0.0770648	0.145344	1.30069	0.00283544	0.00351785	0.530225	-0.915323
192	Gamma-Glutamyl-Se-methylselenocysteine	0.929538			476.368	313.029	Organic acids and derivatives	forward	0.0379641	0.0313438	0.528001	0.452205	0.174721	1.21122	0.276459
193	Kukoamine C	0.928684			433.512	531.314	Benzenoids	forward	0.000146084	7.27494e-05	0.237904	0.377805	0.152192	2.00805	1.00579
194	N-Alpha-acetyllysine	0.927795			382.012	189.123	Organic acids and derivatives	forward	0.0161121	0.0174757	0.0176596	0.762202	0.259285	0.921969	-0.11721
195	LysoPE(0:0/22:5(4Z,7Z,10Z,13Z,16Z))	0.926558			209.672	528.309	Lipids and lipid-like molecules	forward	0.399747	0.606472	1.24909	0.0026329	0.00331862	0.659136	-0.601352
196	Polyoxyethylene dioleate	0.92491			214.373	591.536	Lipids and lipid-like molecules	forward	0.0133194	0.0337039	1.25868	0.0047861	0.00529108	0.395188	-1.33939
197	Leucyl-Methionine	0.924869			204.413	263.142	Organic acids and derivatives	forward	0.017558	0.0526488	1.08438	0.032092	0.0232632	0.333493	-1.58427
198	Arginyl-Serine	0.924692			435.035	262.151	Organic acids and derivatives	forward	0.0468846	0.0543387	0.37875	0.420118	0.165002	0.862821	-0.212866
199	(Â±)-2-Methylthiazolidine	0.924184			297.913	104.053	Organoheterocyclic compounds	forward	0.749316	2.68608	1.47704	5.67688e-05	0.000157074	0.278963	-1.84185
200	6-Deoxyfagomine	0.923784			349.219	132.102	Organoheterocyclic compounds	forward	0.498262	0.798557	1.39675	0.000441137	0.000818724	0.623953	-0.68049
201	Cinnamaldehyde	0.922865			34.4544	133.064	Phenylpropanoids and polyketides	forward	1.48332	1.12976	0.747855	0.126145	0.067102	1.31295	0.392812
202	Pyridoxamine	0.92262			265.789	169.097	Organoheterocyclic compounds	forward	0.23014	0.255393	0.351272	0.622684	0.222916	0.90112	-0.150208
204	gamma-Glutamylleucine	0.921947			429.401	261.144	Organic acids and derivatives	forward	0.0135727	0.0141952	0.143675	0.712129	0.246449	0.956148	-0.064694
205	6-Epi-7-isocucurbic acid glucoside	0.921724			348.175	375.198	Lipids and lipid-like molecules	forward	4.7497e-05	7.27494e-05	1.45787	3.59429e-05	0.000107007	0.652885	-0.615099
206	Tyrosyl-Leucine	0.920055			223.93	295.165	Organic acids and derivatives	forward	0.0103006	0.0185736	0.190575	0.265045	0.116682	0.554584	-0.850522
207	Alanyl-Tyrosine	0.918172			25.0888	253.118	Organic acids and derivatives	forward	0.00419766	0.00725857	1.25689	0.0150357	0.0129547	0.578304	-0.7901
209	Glutathione	0.916058			448.058	308.091	Organic acids and derivatives	forward	0.191101	0.172305	0.328077	0.594786	0.215327	1.10908	0.149366
210	Prolyl-Arginine	0.915951			421.606	272.172	Organic acids and derivatives	forward	0.125977	0.180304	1.12087	0.010688	0.00987935	0.698691	-0.517274
211	Serylalanine	0.913034			72.6307	177.087	Organic acids and derivatives	forward	0.0326155	0.0250918	0.344662	0.401703	0.159507	1.29985	0.378341
212	Schizotenuin F	0.911007			478.137	553.138	Benzenoids	forward	0.0191684	0.0286696	1.24594	0.00366606	0.00431218	0.668595	-0.580794
213	Dihydroroseoside	0.910903			391.47	389.215	Lipids and lipid-like molecules	forward	0.0104377	0.0297052	1.4537	8.98132e-05	0.000228433	0.351375	-1.50891
214	D-Pipecolic acid	0.910229			549.613	130.086	Organic acids and derivatives	forward	0.342299	0.285609	0.545231	0.285723	0.123356	1.19849	0.261214
215	7-Hydroxy-2-methylisoflavone	0.909671			393.278	253.085	Phenylpropanoids and polyketides	forward	0.0121012	0.00921327	0.92952	0.0784891	0.0464396	1.31345	0.39336
216	Leucyl-Valine	0.90788			213.176	231.17	Organic acids and derivatives	forward	0.096005	0.259705	1.04222	0.0341214	0.0243673	0.36967	-1.43569
217	Stearoylcarnitine	0.907231			193.765	428.374	Lipids and lipid-like molecules	forward	0.317984	0.237391	0.803959	0.49357	0.18689	1.3395	0.42169
218	Tyrosyl-Serine	0.906601			299.616	269.113	Organic acids and derivatives	forward	0.00586502	0.00851354	0.854487	0.0549739	0.0353195	0.688904	-0.537625
219	Glycyl-glycine	0.906235			357.304	133.069	Organic acids and derivatives	forward	0.0915287	0.170181	0.734158	0.162716	0.0812511	0.537831	-0.894775
220	Tamoxifen N-oxide	0.905574			433.098	388.23	Phenylpropanoids and polyketides	forward	0.00782733	0.008595	0.381628	0.387074	0.155054	0.910684	-0.134978
221	Phenylalanylproline	0.905195			254.169	263.139	Organic acids and derivatives	forward	0.0435656	0.0677312	1.21667	0.00267418	0.00335974	0.643213	-0.636631
222	Arginyl-Phenylalanine	0.904627			354.207	322.187	Organic acids and derivatives	forward	0.00440052	0.00659681	1.37372	0.00241311	0.00309569	0.667068	-0.584094
223	2-Acetylpyrrolidine	0.904171			339.33	114.092	Organoheterocyclic compounds	forward	0.532465	0.566426	0.130167	0.663816	0.233898	0.940043	-0.0892021
224	Arginyl-Leucine	0.903833			348.359	288.203	Organic acids and derivatives	forward	0.0328196	0.0397078	0.340394	0.363415	0.147685	0.826529	-0.274862
225	Arginyl-Valine	0.902172			370.305	274.188	Organic acids and derivatives	forward	0.0170781	0.0251029	0.538369	0.131345	0.0692226	0.680325	-0.555705
226	Squamolone	0.900847			403.872	129.066	Organoheterocyclic compounds	forward	0.406718	0.629307	0.632171	0.229231	0.104872	0.646294	-0.629737
227	Glycerophosphocholine	0.90042			444.744	258.11	Lipids and lipid-like molecules	forward	0.452846	0.581529	0.977172	0.0356375	0.025223	0.778716	-0.360831
228	Menthone 1,2-glyceryl ketal	0.900261			431.386	298.1	Lipids and lipid-like molecules	forward	0.0184344	0.0297605	1.32535	0.000104173	0.000256971	0.619424	-0.691001
230	LysoPE(20:4(8Z,11Z,14Z,17Z)/0:0)	0.899687			421.514	502.298	Lipids and lipid-like molecules	forward	4.7497e-05	7.27494e-05	1.45787	3.59429e-05	0.000107007	0.652885	-0.615099
231	3-Methylhistidine	0.899488			390.7	170.092	Organic acids and derivatives	forward	1.28382	1.13035	0.575085	0.609191	0.219249	1.13578	0.183681
232	Arginyl-Methionine	0.89882			377.283	306.16	Organic acids and derivatives	forward	0.00255216	0.00331423	0.189383	0.302748	0.128878	0.770059	-0.376959
233	Alanyl-Arginine	0.89721			427.769	246.156	Organic acids and derivatives	forward	0.191592	0.240456	0.540621	0.201367	0.0951491	0.796787	-0.327734
235	1,3-Diisopropylbenzene	0.896166			31.8831	163.148	Benzenoids	forward	0.0993201	0.160459	1.12812	0.0160459	0.0136358	0.618973	-0.692051
236	1-Isobutanol	0.895794			347.074	454.17	Organic oxygen compounds	forward	0.000149417	0.00078545	0.517027	0.314375	0.132563	0.190232	-2.39417
237	Adenosine 3',5'-diphosphate	0.894876			472.61	428.036	Nucleosides, nucleotides, and analogues	forward	0.12664	0.462485	1.52439	0.000608706	0.00105264	0.273825	-1.86867
239	Arginyl-Gamma-glutamate	0.89431			454.763	303.177	Organic acids and derivatives	forward	0.00944807	0.013013	0.778448	0.174635	0.0855088	0.726048	-0.461864
240	3-Phenylpropyl 2-methylpropanoate	0.893865			486.276	433.204	Benzenoids	forward	0.00176682	0.00122887	0.665143	0.104214	0.0578439	1.43776	0.523819
241	3b,9b-Dihydroxy-6b-angeloyloxy-7(11)-eremophilen-12,8b-olide	0.893199			320.773	365.196	Lipids and lipid-like molecules	forward	0.00915039	0.00694177	0.28202	0.693872	0.241711	1.31816	0.398529
243	NAD	0.892478			449.38	664.115	Nucleosides, nucleotides, and analogues	forward	0.0800598	0.0888454	0.2875	0.557561	0.204976	0.901114	-0.150219
244	Erythronic acid	0.890609			329.418	137.044	Organic oxygen compounds	forward	0.0417192	0.0589279	0.784068	0.425086	0.166488	0.70797	-0.498239
245	Propionylcarnitine	0.890398			295.322	218.138	Lipids and lipid-like molecules	forward	2.86914	4.51922	1.12446	0.00654977	0.00676325	0.634875	-0.655456
246	S-Adenosylmethionine	0.8903			532.129	399.144	Nucleosides, nucleotides, and analogues	forward	0.0475384	0.0711786	1.1802	0.00724438	0.00729562	0.667875	-0.58235
247	Phenylalanyl-Tryptophan	0.890213			194.687	352.165	Organic acids and derivatives	forward	0.0010885	0.00117774	0.165148	0.853156	0.281516	0.924233	-0.113672
248	ADP	0.889946			428.659	428.037	Nucleosides, nucleotides, and analogues	forward	0.00181444	0.00183758	0.088286	0.959296	0.305828	0.987408	-0.0182817
249	Triethanolamine	0.889619			140.826	150.112	Organonitrogen compounds	forward	0.188043	0.276653	0.729261	0.184931	0.0891578	0.679708	-0.557013
250	Methionyl-Methionine	0.888553			170.28	281.095	Organic acids and derivatives	forward	0.00384217	0.0221852	1.0049	0.058193	0.0369471	0.173186	-2.52961
251	7-Formyldehydrothalicsimidine	0.887979			369.459	412.18	Alkaloids and derivatives	forward	4.7497e-05	7.27494e-05	1.45787	3.59429e-05	0.000107007	0.652885	-0.615099
252	S-Cysteinosuccinic acid	0.887251			462.519	238.038	Organic acids and derivatives	forward	0.0394247	0.0335924	0.33991	0.46483	0.178488	1.17362	0.230965
253	Argininosuccinic acid	0.887246			482.629	291.13	Organic acids and derivatives	forward	0.0163838	0.0246108	0.803079	0.0976914	0.0549811	0.665714	-0.587026
254	alpha-Methylstyrene	0.886768			33.6052	119.086	Benzenoids	forward	6.20289	6.56786	0.489984	0.414526	0.163346	0.944431	-0.0824823
255	S-Adenosylhomocysteine	0.885413			396.116	385.129	Nucleosides, nucleotides, and analogues	forward	0.148144	0.367815	1.48332	0.000136061	0.000319014	0.402767	-1.31198
256	Tomatidine	0.884443			46.5823	416.356	Lipids and lipid-like molecules	forward	0.0311367	0.0508736	1.03373	0.066338	0.0408989	0.612041	-0.7083
257	UDP-N-acetyl-alpha-D-galactosamine	0.884088			444.863	608.089	Nucleosides, nucleotides, and analogues	forward	0.32438	0.322676	0.00877254	0.962739	0.306589	1.00528	0.00759612
258	m-Xylene	0.883824			33.5989	107.086	Benzenoids	forward	0.434157	0.498489	1.08336	0.0227528	0.0178828	0.870946	-0.199346
259	6-O-Acetylaustroinulin	0.88151			192.937	365.269	Lipids and lipid-like molecules	forward	0.00996904	0.0112447	0.591979	0.877454	0.28723	0.886552	-0.173723
260	Digoxin	0.880574			413.526	803.416	Lipids and lipid-like molecules	forward	0.00374348	0.000933968	1.35112	0.0225351	0.017749	4.00814	2.00293
261	5-Aminopentanamide	0.880001			343.187	117.102	Organic acids and derivatives	forward	1.31584	2.81007	1.45915	0.00141013	0.00203795	0.46826	-1.09462
262	1,2-Dihydro-1,1,6-trimethylnaphthalene	0.878054			31.8676	173.132	Benzenoids	forward	0.128633	0.20214	1.03574	0.0311059	0.0227297	0.636357	-0.652092
263	Diepomuricanin A	0.877789			168.542	547.472	Lipids and lipid-like molecules	forward	0.0118505	0.0186939	0.976532	0.0493644	0.0324425	0.633923	-0.65762
264	6'-Apiosyllotaustralin	0.877271			346.751	394.17	Organic oxygen compounds	forward	0.0465855	0.0990058	1.32495	0.00698731	0.00709928	0.470533	-1.08763
265	(R)-2-Hydroxysterculic acid	0.876968			47.3826	311.258	Lipids and lipid-like molecules	forward	0.203867	0.170762	0.575818	0.258713	0.114643	1.19387	0.255646
266	Sphinganine	0.876598			54.4187	302.305	Organic nitrogen compounds	forward	1.80296	2.54411	0.745699	0.141134	0.0731096	0.70868	-0.496793
267	O-Phosphotyrosine	0.876003			517.344	262.05	Organic acids and derivatives	forward	0.818542	0.546036	0.795789	0.0833168	0.0486159	1.49906	0.58406
268	Phenylalanyl-Glycine	0.875485			248.351	223.108	Organic acids and derivatives	forward	0.323239	0.335909	0.236602	0.72174	0.248947	0.962283	-0.0554667
269	Serylvaline	0.875227			303.054	205.118	Organic acids and derivatives	forward	0.0250996	0.0510322	1.15308	0.0292757	0.0217165	0.491838	-1.02374
270	Vinylacetylglycine	0.874792			444.948	144.065	Organic acids and derivatives	forward	0.32568	0.357256	0.535317	0.333454	0.138461	0.911616	-0.133502
271	Pisumionoside	0.874049			439.607	405.209	Lipids and lipid-like molecules	forward	0.00161021	0.00258879	0.764771	0.132855	0.0698308	0.621992	-0.685033
272	Ephedrannin A	0.872277			375.731	557.109	Phenylpropanoids and polyketides	forward	0.0121029	0.0176429	1.17979	0.00691522	0.00704465	0.68599	-0.54374
273	Valyl-Tyrosine	0.872051			239.721	281.149	Organic acids and derivatives	forward	0.00819977	0.0158993	1.26916	0.00540945	0.00583369	0.515733	-0.955303
274	2-Methylbutyroylcarnitine	0.871437			260.132	246.17	Lipids and lipid-like molecules	forward	2.67956	2.76155	0.251757	0.926501	0.298493	0.970311	-0.043481
276	(alpha-D-mannosyl)7-beta-D-mannosyl-diacetylchitobiosyl-L-asparagine, isoform A (protein)	0.870949			49.1782	90.0553	Organic acids and derivatives	forward	0.215143	0.531697	1.27488	0.0238437	0.0185445	0.404635	-1.30531
277	N2-gamma-Glutamylglutamine	0.870676			443.552	276.119	Organic acids and derivatives	forward	0.0884524	0.143882	1.19658	0.00618659	0.00647588	0.614756	-0.701914
278	Isoleucyl-Phenylalanine	0.870174			192.983	279.17	Organic acids and derivatives	forward	0.0210157	0.0605228	1.03545	0.027663	0.0207979	0.347236	-1.52601
280	2'-Oxoaloesol 7-glucoside	0.868826			299.643	395.134	Organic oxygen compounds	forward	0.000177873	0.00112953	1.01354	0.0483678	0.0319283	0.157475	-2.6668
281	Thiamine	0.868215			367.058	265.112	Organoheterocyclic compounds	forward	0.82196	1.09548	0.971227	0.0431098	0.0292279	0.750318	-0.414427
282	Mangiferdesmethylursanone	0.867977			30.9424	429.373	Organic oxygen compounds	forward	0.0458201	0.0724132	1.23026	0.00201526	0.00269155	0.632759	-0.660272
283	Pregnanetriol	0.867846			46.5566	337.274	Lipids and lipid-like molecules	forward	0.171121	0.168873	0.00653776	0.933027	0.299965	1.01331	0.0190768
285	Citicoline	0.865054			456.548	489.114	Nucleosides, nucleotides, and analogues	forward	0.643846	0.887313	1.01953	0.0426104	0.0289708	0.725613	-0.462727
286	L-trans-5-Hydroxy-2-piperidinecarboxylic acid	0.864998			343.855	146.081	Organic acids and derivatives	forward	0.052498	0.0749278	0.857666	0.0594129	0.0375539	0.700648	-0.513237
287	PC(18:4(6Z,9Z,12Z,15Z)/15:0)	0.864724			165.094	740.521	Lipids and lipid-like molecules	forward	0.313703	0.455505	0.781553	0.087522	0.0504723	0.688692	-0.538068
288	Phenylalanyl-Valine	0.863725			199.623	265.154	Organic acids and derivatives	forward	0.0207311	0.0538875	1.36573	0.0117274	0.0106221	0.38471	-1.37816
289	Valyl-Valine	0.863042			228.804	217.155	Organic acids and derivatives	forward	0.033267	0.0794232	1.03975	0.0106843	0.00987675	0.418857	-1.25547
290	Imidazole-4-acetaldehyde	0.862755			93.4017	111.055	Organoheterocyclic compounds	forward	7.24587	8.92064	0.492024	0.303846	0.129229	0.81226	-0.299987
292	LysoPC(P-18:1(9Z))	0.861567			204.352	506.36	Lipids and lipid-like molecules	forward	0.0347019	0.0303882	0.513581	0.384138	0.154151	1.14195	0.1915
293	2-O-(5,8,11,14,17-Eicosapentaenoyl)-1-O-hexadecylglycero-3-phosphocholine	0.861217			52.2668	766.575	Lipids and lipid-like molecules	forward	0.679722	1.10401	0.0977978	0.327561	0.136659	0.615686	-0.699734
294	Acetyl tributyl citrate	0.860164			461.69	403.231	Organic acids and derivatives	forward	0.0102862	0.00721001	0.84501	0.0844021	0.0490977	1.42666	0.512642
295	8-Hydroxy-7-methylguanine	0.859408			204.469	182.067	Organoheterocyclic compounds	forward	0.213616	0.182265	0.62143	0.215191	0.100007	1.172	0.228978
297	Cincassiol B	0.856727			419.956	401.215	Lipids and lipid-like molecules	forward	0.0893715	0.121906	0.699744	0.159816	0.0801898	0.733118	-0.447882
299	Aspartyl-Glutamate	0.853052			471.882	263.087	Organic acids and derivatives	forward	0.117575	0.182166	1.28138	0.00266894	0.00335454	0.645426	-0.631676
300	LysoPE(0:0/20:5(5Z,8Z,11Z,14Z,17Z))	0.852068			212.219	500.276	Lipids and lipid-like molecules	forward	0.186947	0.262028	0.880033	0.0634743	0.0395358	0.713462	-0.487092
301	Epidermin	0.8488			354.672	262.128	Organic oxygen compounds	forward	0.0524255	0.0433991	0.724057	0.278015	0.120834	1.20799	0.272603
302	2-Arachidonyl Glycerol ether	0.847625			208.774	365.305	Lipids and lipid-like molecules	forward	0.0135349	0.0068117	0.762657	0.0231357	0.0181167	1.98701	0.990596
303	4-Methylbenzaldehyde	0.846928			34.475	121.065	Benzenoids	forward	0.614531	1.09098	1.17653	0.0102592	0.00957503	0.563284	-0.828065
304	Ampicillin	0.846132			208.804	350.163	Organoheterocyclic compounds	forward	0.00836162	0.0278708	1.41977	0.0044504	0.00500976	0.300014	-1.7369
305	Nummularine B	0.845765			393.471	592.32	Organic acids and derivatives	forward	0.00453388	0.000415258	1.40097	8.30691e-06	8.26944e-05	10.9182	3.44866
306	3alpha,15alpha-Diacetoxy-(22R)-hydroxylanosta-7,9(11),24-trien-26-oic acid	0.843987			303.186	571.357	Lipids and lipid-like molecules	forward	4.7497e-05	0.000106784	1.05579	0.141956	0.0734308	0.444797	-1.16878
307	Montecristin	0.843344			30.0662	575.503	Lipids and lipid-like molecules	forward	0.0472389	0.100065	1.48118	7.97925e-05	0.000207815	0.472084	-1.08288
309	Isotheaflavin	0.841978			443.26	565.138	Phenylpropanoids and polyketides	forward	1.7954	2.58606	1.3647	0.000966721	0.00151394	0.694261	-0.52645
310	dTDP-4-acetamido-4,6-dideoxy-D-galactose	0.841646			457.748	590.12	Nucleosides, nucleotides, and analogues	forward	0.218765	0.310264	1.37051	0.0004527	0.000835217	0.705093	-0.504114
311	7-Ketocholesterol	0.840105			31.8679	401.341	Lipids and lipid-like molecules	forward	0.0547666	0.15813	1.55685	5.3261e-08	1.53665e-05	0.346339	-1.52974
312	Indole	0.839988			273.074	118.065	Organoheterocyclic compounds	forward	1.03194	1.02462	0.0671665	0.951733	0.30415	1.00714	0.0102706
313	Prolyl-Gamma-glutamate	0.838889			377.586	244.129	Organic acids and derivatives	forward	0.0182503	0.0277823	0.963075	0.0432358	0.0292925	0.656903	-0.606248
314	Hydroxyprolyl-Arginine	0.838021			380.15	288.167	Organic acids and derivatives	forward	0.0365174	0.0339202	0.30794	0.687585	0.240088	1.07657	0.106437
315	Cohibin B	0.837832			215.811	577.518	Lipids and lipid-like molecules	forward	0.454652	0.616601	1.15448	0.00708817	0.00717521	0.737352	-0.439574
317	PI(18:2(9Z,12Z)/18:2(9Z,12Z))	0.836126			213.079	859.532	Lipids and lipid-like molecules	forward	0.0172831	0.0316204	1.11081	0.011974	0.0107986	0.546581	-0.871494
318	Ipriflavone	0.836059			214.117	281.116	Phenylpropanoids and polyketides	forward	0.01951	0.0397888	1.28767	0.00980138	0.00924467	0.490338	-1.02815
319	Morellin	0.836027			481.782	545.257	Organoheterocyclic compounds	forward	0.00137371	0.000100372	1.45808	0.00351524	0.00417094	13.6863	3.77466
320	Presqualene diphosphate	0.83383			376.812	587.331	Lipids and lipid-like molecules	forward	0.000992249	0.000220797	1.00558	0.153873	0.0779863	4.49395	2.16798
321	2-Methyl-1-hydroxybutyl-ThPP	0.830603			449.884	511.116	Organoheterocyclic compounds	forward	0.0245889	0.0265517	0.343599	0.564997	0.207069	0.926077	-0.110796
322	3-Methylglutarylcarnitine	0.829279			266.176	290.16	Lipids and lipid-like molecules	forward	0.0220396	0.0326367	0.79844	0.0802055	0.047218	0.675302	-0.566395
323	1-Methylguanosine	0.828489			207.859	298.114	Nucleosides, nucleotides, and analogues	forward	0.353757	0.388274	0.213137	0.58862	0.213635	0.911102	-0.134316
325	Hydroxyprolyl-Cysteine	0.827249			287.432	235.075	Organic acids and derivatives	forward	0.798727	0.783557	0.0191742	0.913667	0.295581	1.01936	0.0276657
326	LysoPE(0:0/20:2(11Z,14Z))	0.826324			208.887	506.324	Lipids and lipid-like molecules	forward	0.0581825	0.0336863	1.19196	0.00644928	0.00668452	1.72719	0.788424
327	PC(P-18:1(11Z)/20:0)	0.826187			152.179	800.651	Lipids and lipid-like molecules	forward	0.50075	0.539101	0.232957	0.770825	0.261452	0.92886	-0.106466
329	Ebastine	0.823127			350.465	470.309	Benzenoids	forward	0.000103218	7.27494e-05	0.0436802	0.604618	0.218009	1.41881	0.504685
330	23-Acetoxysoladulcidine	0.822364			192.851	474.359	Lipids and lipid-like molecules	forward	0.00246321	0.00567578	0.550664	0.148214	0.0758463	0.433986	-1.20428
331	1,4-Dimethoxyglucobrassicin	0.820458			222.886	509.089	Organic oxygen compounds	forward	0.023652	0.0247239	0.212706	0.744464	0.254788	0.956645	-0.063944
332	PC(22:2(13Z,16Z)/16:1(9Z))	0.81879			121.966	812.619	Lipids and lipid-like molecules	forward	0.115971	0.0719887	0.0381477	0.53863	0.199657	1.61096	0.687917
333	Glutamylthreonine	0.818221			429.489	249.108	Organic acids and derivatives	forward	0.050975	0.715934	1.50093	0.00439796	0.00496489	0.0712008	-3.81196
334	Ethyl 7-epi-12-hydroxyjasmonate glucoside	0.81698			431.678	417.209	Lipids and lipid-like molecules	forward	0.0440503	0.0431378	0.0762	0.892179	0.290649	1.02115	0.0302012
335	Serylserine	0.81591			366.904	193.082	Organic acids and derivatives	forward	0.0062618	0.0166594	1.22922	0.00230697	0.00298898	0.375873	-1.41168
336	4-Hydroxy-1H-indole-3-acetonitrile	0.815878			46.5915	173.071	Organoheterocyclic compounds	forward	0.0720563	0.0941121	0.856412	0.0627897	0.0392059	0.765643	-0.385255
337	PC(22:4(7Z,10Z,13Z,16Z)/16:0)	0.815761			153.947	810.6	Lipids and lipid-like molecules	forward	3.4393	6.69595	1.42565	0.000138349	0.000323341	0.513639	-0.961173
338	4-O-alpha-L-Rhamnopyranosylglucosinalbin	0.815132			486.841	572.109	Organic oxygen compounds	forward	0.00530556	0.00754736	0.995235	0.038408	0.0267483	0.702969	-0.508468
339	Galactopinitol B	0.814657			374.844	357.138	Organic oxygen compounds	forward	4.7497e-05	7.27494e-05	1.45787	3.59429e-05	0.000107007	0.652885	-0.615099
340	LysoPC(18:4(6Z,9Z,12Z,15Z))	0.811328			432.231	516.315	Lipids and lipid-like molecules	forward	4.7497e-05	7.27494e-05	1.45787	3.59429e-05	0.000107007	0.652885	-0.615099
341	Cohibin A	0.808743			167.702	549.489	Lipids and lipid-like molecules	forward	0.0586711	0.0675477	0.758406	0.169492	0.0836921	0.868587	-0.203258
342	L-2-Amino-3-methylenehexanoic acid	0.808661			371.626	144.102	Organic acids and derivatives	forward	0.558821	1.0703	1.32048	0.0022204	0.00290169	0.522117	-0.937556
343	3-Methyl-5-pentyl-2-furanundecanoic acid	0.807351			261.022	337.274	Lipids and lipid-like molecules	forward	0.0544734	0.101996	1.08084	0.0299981	0.02212	0.534075	-0.904886
344	Histamine	0.806896			370.349	112.087	Organic nitrogen compounds	forward	0.113039	0.147423	0.868685	0.0581924	0.0369468	0.766769	-0.383136
345	5-Hydroxybuspirone	0.80544			415.339	402.246	Organoheterocyclic compounds	forward	0.00268577	0.00245563	0.531449	0.821117	0.273839	1.09372	0.129239
346	SM(d18:1/16:0)	0.804673			201.77	703.573	Lipids and lipid-like molecules	forward	34.2502	54.0566	1.39442	4.73564e-05	0.000134856	0.633598	-0.658359
347	1,2-Dihydroxy-3-keto-5-methylthiopentene	0.803932			121.519	163.042	Organic oxygen compounds	forward	0.23684	0.436636	1.45149	0.000291635	0.000588726	0.542419	-0.88252
348	PC(22:6(4Z,7Z,10Z,13Z,16Z,19Z)/16:0)	0.803388			58.6839	806.571		forward	1.20258	1.85433	0.89101	0.0816325	0.0478623	0.648525	-0.624766
349	Kenposide B	0.802709			465.614	449.236	Lipids and lipid-like molecules	forward	0.000888964	0.000130987	0.624772	0.210806	0.0984838	6.78668	2.76271
350	Galactosylsphingosine	0.801628			132.405	462.344		forward	0.0123897	0.00602172	1.18147	0.00273578	0.0034206	2.0575	1.04089
351	Citreoviridinol A1	0.801511			425.176	421.187	Organoheterocyclic compounds	forward	0.000580175	7.27494e-05	1.44951	0.0184274	0.0151792	7.97497	2.99548
352	PC(P-18:1(11Z)/22:2(13Z,16Z))	0.801227			151.326	824.653	Lipids and lipid-like molecules	forward	0.410821	0.511704	0.560923	0.25448	0.113264	0.802849	-0.316799
354	Gentiatibetine	0.800835			342.147	166.086	Organoheterocyclic compounds	forward	0.0570732	0.0674765	0.754451	0.118742	0.0640147	0.845824	-0.241571
355	PI(20:3(5Z,8Z,11Z)/20:3(5Z,8Z,11Z))	0.799448			209.791	911.562	Lipids and lipid-like molecules	forward	0.00800925	0.0237989	1.15098	0.00353956	0.00419388	0.336539	-1.57116
356	Acetone cyanohydrin	0.798899			73.8795	86.0603	Organic oxygen compounds	forward	0.230461	0.313425	0.609344	0.192352	0.0918922	0.735299	-0.443597
357	1-Arachidonoylglycerophosphoinositol	0.797163			258.673	621.303	Lipids and lipid-like molecules	forward	0.039906	0.0693127	0.895029	0.0706137	0.0428832	0.575739	-0.796513
358	AICA-riboside	0.796917			208.728	259.103	Nucleosides, nucleotides, and analogues	forward	0.0499061	0.0189873	1.08327	0.0192649	0.0157038	2.62839	1.39418
359	1-Methyl 2-galloylgalactarate	0.794667			434.13	377.074	Organic oxygen compounds	forward	0.0533394	0.0753758	1.19067	0.00692985	0.00705577	0.707646	-0.4989
360	Lupulone	0.794424			190.213	415.284	Organic oxygen compounds	forward	0.0310865	0.032861	0.136248	0.832184	0.276509	0.946	-0.0800884
361	L-Threonine	0.794008			441.3	120.066	Organic acids and derivatives	forward	0.0855168	0.0853981	0.136507	0.992623	0.313125	1.00139	0.00200355
362	Homocitrulline	0.793715			433.201	190.119	Organic acids and derivatives	forward	0.0254336	0.056481	1.44099	0.00145328	0.00208566	0.450304	-1.15103
363	PC(22:6(4Z,7Z,10Z,13Z,16Z,19Z)/18:0)	0.793247			38.7757	834.601	Lipids and lipid-like molecules	forward	0.883262	1.80144	1.43049	8.01927e-05	0.000208657	0.490308	-1.02824
365	Acetylcholine	0.792883			189.349	146.117	Organic nitrogen compounds	forward	0.00137149	0.0578623	1.13138	0.0333617	0.0239377	0.0237027	-5.3988
366	Phenylalanyl-Lysine	0.792162			345.574	294.181	Organic acids and derivatives	forward	0.00459813	0.00505868	0.148988	0.604825	0.218065	0.908957	-0.137716
367	Saccharopine	0.791178			463.034	277.139	Organic acids and derivatives	forward	0.470822	0.710537	0.847783	0.0796551	0.0469687	0.662629	-0.593728
369	Dopamine quinone	0.79034			264.015	152.07	Organic oxygen compounds	forward	0.268201	0.255407	0.101951	0.829961	0.275974	1.05009	0.0705133
370	2-Benzofurancarboxaldehyde	0.790152			316.422	147.044	Organoheterocyclic compounds	forward	0.269523	0.249556	0.3625	0.619802	0.222134	1.08001	0.111045
371	Glucosamine 6-phosphate	0.789778			272.217	260.053	Organic oxygen compounds	forward	0.0675314	0.065967	0.238229	0.889813	0.290102	1.02372	0.0338142
372	Desmosine	0.789496			209.743	526.293	Organic acids and derivatives	forward	0.0641705	0.0946392	0.0758219	0.247386	0.110945	0.678054	-0.560527
373	Succinyladenosine	0.789455			420.634	384.114	Nucleosides, nucleotides, and analogues	forward	0.0252896	0.047996	1.14074	0.015527	0.0132883	0.526911	-0.924369
375	Diethylcarbamazine N-oxide	0.787368			353.208	216.17	Organoheterocyclic compounds	forward	0.098132	0.167964	1.30802	0.00604962	0.00636545	0.584245	-0.775355
376	4-Methoxybenzyl propanoate	0.787139			401.323	195.101	Benzenoids	forward	0.178032	0.297403	1.5011	5.12084e-06	6.98517e-05	0.598621	-0.740285
377	PC(22:2(13Z,16Z)/18:1(11Z))	0.786992			152.27	840.645	Lipids and lipid-like molecules	forward	0.809349	0.992784	0.931704	0.0514638	0.0335253	0.815232	-0.294718
379	LysoPE(18:1(9Z)/0:0)	0.78305			218.16	480.308	Lipids and lipid-like molecules	forward	3.02004	2.54744	0.521204	0.389731	0.155869	1.18552	0.245519
380	Dodecanoylcarnitine	0.782942			206.221	344.279	Lipids and lipid-like molecules	forward	0.00288438	0.00273393	0.680138	0.921984	0.297471	1.05503	0.0772847
381	N-Succinyl-2-amino-6-ketopimelate	0.782552			244.99	290.086	Organic acids and derivatives	forward	0.36558	0.236197	1.38613	0.00173826	0.00239625	1.54778	0.6302
382	Prolyl-Threonine	0.782469			341.108	217.118	Organic acids and derivatives	forward	0.0467201	0.0605718	0.000992646	0.312444	0.131956	0.771317	-0.374603
383	Dieporeticenin	0.781922			215.891	573.489	Lipids and lipid-like molecules	forward	0.0151248	0.0372684	1.24649	0.00671445	0.006891	0.405834	-1.30104
384	Tyrosine methylester	0.780461			45.2575	196.097	Organic acids and derivatives	forward	0.0215284	0.0388747	1.19669	0.00883556	0.00853526	0.553789	-0.852592
385	Lactosylceramide (d18:1/16:0)	0.778931			204.344	862.626	Lipids and lipid-like molecules	forward	0.0635522	0.0421139	1.21	0.00591335	0.00625443	1.50905	0.593645
386	Threoninyl-Tyrosine	0.778444			297.088	283.123	Organic acids and derivatives	forward	0.11359	0.0781356	1.15741	0.0123568	0.0110709	1.45376	0.53979
387	Arginyl-Threonine	0.777584			351.929	276.167	Organic acids and derivatives	forward	0.000104774	7.27494e-05	0.187721	0.613462	0.220408	1.44021	0.52628
388	trans-Hexadec-2-enoyl carnitine	0.777284			197.429	398.327	Lipids and lipid-like molecules	forward	0.0791868	0.0959481	0.159309	0.553137	0.203725	0.825309	-0.276994
389	LysoPC(P-16:0)	0.776791			206.862	480.345	Lipids and lipid-like molecules	forward	0.413395	0.496341	0.519537	0.27417	0.119604	0.832884	-0.263812
390	Xylobiose	0.776048			379.968	283.101	Organic oxygen compounds	forward	0.00801683	0.00915454	0.51504	0.298343	0.127463	0.875722	-0.191455
391	Retrocalamin	0.773226			386.346	463.196	Organoheterocyclic compounds	forward	0.00107764	0.000849206	0.614899	0.603178	0.217617	1.269	0.343695
392	Methomyl	0.772773			297.739	163.053	Organic acids and derivatives	forward	0.0417648	0.0287547	0.683117	0.117352	0.0634274	1.45245	0.538492
394	PE(18:3(6Z,9Z,12Z)/15:0)	0.770827			169.414	700.491	Lipids and lipid-like molecules	forward	0.0258075	0.0626037	1.4028	0.000271328	0.000556461	0.412236	-1.27846
395	Phosphocreatine	0.770296			456.438	212.043	Organic acids and derivatives	forward	0.402339	2.00634	1.57632	0.000418424	0.000785746	0.200534	-2.31808
396	Phenylalanyl-Gamma-glutamate	0.770011			276.926	294.144	Organic acids and derivatives	forward	0.0179591	0.0230572	0.581511	0.200008	0.0946624	0.778895	-0.3605
397	Arachidyl carnitine	0.769686			190.375	456.405	Lipids and lipid-like molecules	forward	0.071249	0.0288864	1.22308	0.0269623	0.020391	2.46652	1.30248
398	Camelinin	0.769126			414.429	262.128	Organosulfur compounds	forward	1.16241	0.845919	0.505994	0.182424	0.0882326	1.37413	0.458523
399	PC(20:2(11Z,14Z)/15:0)	0.768752			62.1238	772.582	Lipids and lipid-like molecules	forward	1.34901	3.6882	1.45474	0.000225412	0.00048067	0.365765	-1.45101
400	Fasciculol C	0.765837			216.689	509.38	Lipids and lipid-like molecules	forward	0.383027	0.266677	1.00607	0.0743737	0.0445797	1.43629	0.52235
401	FAD	0.765669			411.816	786.163	Nucleosides, nucleotides, and analogues	forward	0.013562	0.0206704	1.10324	0.00748905	0.00749126	0.656107	-0.607997
402	Vaccenyl carnitine	0.765494			194.613	426.358	Lipids and lipid-like molecules	forward	0.141479	0.169545	0.0579831	0.48908	0.185593	0.83446	-0.261085
403	Glutaminyllysine	0.764914			460.241	275.171	Organic acids and derivatives	forward	0.0183675	0.026771	1.00989	0.0274605	0.0206808	0.686097	-0.543516
406	Ophthalmic acid	0.762995			411.825	290.135	Organic acids and derivatives	forward	1.02845	1.8944	1.15497	0.00904466	0.008691	0.542888	-0.881273
408	Hydroxyprolyl-Tyrosine	0.760845			229.881	295.128	Organic acids and derivatives	forward	0.0159726	0.0251239	1.07016	0.0189635	0.0155162	0.635754	-0.65346
409	Janthitrem B	0.76062			417.084	586.356	Organoheterocyclic compounds	forward	0.000513939	7.27494e-05	0.938164	0.0611636	0.0384154	7.06451	2.82059
410	6-Chloro-N-(1-methylethyl)-1,3,5-triazine-2,4-diamine	0.758326			276.775	188.07	Organoheterocyclic compounds	forward	2.79664	3.53343	0.79849	0.107201	0.0591283	0.79148	-0.337375
411	Isoleucyl-Alanine	0.757323			357.304	203.139	Organic acids and derivatives	forward	0.401539	0.732564	0.669022	0.0466594	0.0310362	0.548127	-0.867417
412	Blumenol C glucoside	0.756558			439.024	373.22	Lipids and lipid-like molecules	forward	0.0156078	0.0636645	1.3759	0.0110594	0.0101391	0.245157	-2.02822
413	Benzoyl ecgonine	0.754487			138.227	290.141	Benzenoids	forward	0.0661887	0.0413285	1.11449	0.0151841	0.0130559	1.60153	0.679447
414	PC(16:0/15:0)	0.753898			99.1728	720.553	Lipids and lipid-like molecules	forward	0.290141	0.524611	0.929436	0.137008	0.0714874	0.55306	-0.854493
415	Kanzonol V	0.753693			464.442	377.178	Phenylpropanoids and polyketides	forward	0.00186823	0.00030597	1.32927	0.0080341	0.00792265	6.10592	2.61021
416	Pivalic acid	0.753059			45.7093	103.076	Organic acids and derivatives	forward	0.0361903	0.046871	0.815347	0.0661814	0.0408251	0.772126	-0.373092
417	Linoelaidyl carnitine	0.752168			195.549	424.342	Lipids and lipid-like molecules	forward	0.0127076	0.0464042	1.15282	0.0207809	0.0166577	0.273846	-1.86857
418	2-Phenylacetamide	0.751557			316.421	136.076	Benzenoids	forward	1.6031	1.45832	0.458716	0.514065	0.192759	1.09928	0.136561
420	Leucyl-Threonine	0.750718			49.1402	233.149	Organic acids and derivatives	forward	0.0449121	0.0335473	0.735403	0.134821	0.070618	1.33877	0.420907
421	N-Ornithyl-L-taurine	0.748669			398.725	240.099	Organic acids and derivatives	forward	0.0323869	0.0403341	0.995294	0.0307511	0.0225356	0.802965	-0.316591
422	Isoleucyl-Histidine	0.747425			310.313	269.161	Organic acids and derivatives	forward	0.0384166	0.0488272	0.688312	0.12534	0.0667705	0.786787	-0.345955
423	Persicaxanthin	0.747336			209.598	385.273	Lipids and lipid-like molecules	forward	0.0160815	0.0320746	1.39508	0.00282885	0.00351147	0.501376	-0.996035
424	Cholesta-4,6-dien-3-one	0.746419			31.8907	383.331	Lipids and lipid-like molecules	forward	0.0890538	0.322838	1.53731	0.00106884	0.00164017	0.275847	-1.85806
425	PC(22:6(4Z,7Z,10Z,13Z,16Z,19Z)/22:2(13Z,16Z))	0.746095			146.897	886.63	Lipids and lipid-like molecules	forward	0.00473455	0.0204294	1.32509	0.00315736	0.00382653	0.231751	-2.10935
426	Valyl-Methionine	0.745979			216.797	249.127	Organic acids and derivatives	forward	0.0127402	0.0484633	1.05989	0.035236	0.0249979	0.262882	-1.92751
427	1,2,3,4,Tetrahydro-1,5,7-trimethylnapthalene	0.744398			31.8697	175.148	Benzenoids	forward	0.0789684	0.141653	1.21061	0.00365325	0.00430028	0.557477	-0.843016
428	Cinncassiol D2 glucoside	0.743737			467.701	531.278	Lipids and lipid-like molecules	forward	0.000841445	0.000117828	1.31099	0.0164103	0.0138769	7.14127	2.83618
429	DL-Glutamate	0.741481			526.798	148.06	Organic acids and derivatives	forward	0.116983	0.246812	1.45651	4.45328e-05	0.000127952	0.473975	-1.07712
430	29-Norcycloartane-3,24-dione	0.741414			31.3966	427.357	Lipids and lipid-like molecules	forward	0.0105659	0.0157212	1.05305	0.0375948	0.0263057	0.672078	-0.573299
432	Octadecanamide	0.737006			118.424	284.294	Lipids and lipid-like molecules	forward	0.51598	0.956761	0.567109	0.178944	0.0870216	0.539299	-0.890844
433	Theogallin	0.735055			432.286	345.084	Organic oxygen compounds	forward	0.12167	0.17693	1.33026	0.000744596	0.00123308	0.687672	-0.540207
434	PC(22:5(7Z,10Z,13Z,16Z,19Z)/16:1(9Z))	0.733636			154.728	806.571	Lipids and lipid-like molecules	forward	1.74784	3.74656	1.48409	0.000130031	0.000307477	0.466518	-1.09999
435	Fexofenadine	0.732722			464.442	502.298	Benzenoids	forward	0.000190748	0.000143319	0.275599	0.652399	0.230885	1.33093	0.412434
436	PC(P-16:0/20:3(5Z,8Z,11Z))	0.731633			155.055	768.59		forward	1.34148	1.99145	1.09597	0.0182947	0.0150951	0.673618	-0.569998
437	PC(20:4(8Z,11Z,14Z,17Z)/15:0)	0.730045			120.135	768.551	Lipids and lipid-like molecules	forward	0.087129	0.192317	1.29891	0.00902778	0.00867849	0.45305	-1.14226
438	gamma-Glutamylmethionine	0.729757			381.066	279.101	Organic acids and derivatives	forward	0.00931116	0.0102987	0.31689	0.63841	0.227156	0.90411	-0.14543
440	L-prolyl-L-proline	0.728539			427.801	213.123	Organic acids and derivatives	forward	0.447206	1.01027	1.37183	0.000512867	0.000919561	0.442659	-1.17573
441	(5alpha,8beta,9beta)-5,9-Epoxy-3,6-megastigmadien-8-ol	0.728094			32.7116	209.154	Organoheterocyclic compounds	forward	0.302823	0.467644	1.10882	0.020693	0.0166032	0.64755	-0.626936
442	Canesceol	0.72606			436.852	569.294	Lipids and lipid-like molecules	forward	0.0012208	0.00133116	0.503248	0.842276	0.278927	0.917094	-0.124858
443	2-[4-(3-Hydroxypropyl)-2-methoxyphenoxy]-1,3-propanediol 1-xyloside	0.725348			429.75	389.178	Organic oxygen compounds	forward	0.0147346	0.0326595	1.44331	3.09219e-05	0.000105493	0.45116	-1.14829
444	Quebrachidine	0.724724			190.214	353.187	Alkaloids and derivatives	forward	0.0120826	0.0103328	0.199624	0.734567	0.252256	1.16934	0.225696
445	Methyl 3b,24-dihydroxy-11,13(18)-oleanadien-30-oate	0.724183			143.671	485.359	Lipids and lipid-like molecules	forward	0.0650418	0.0929857	0.992633	0.0144074	0.0125214	0.699481	-0.515643
446	Heptadecanoyl carnitine	0.723077			195.524	414.358	Lipids and lipid-like molecules	forward	0.0118983	0.0102656	0.59047	0.765056	0.260004	1.15905	0.212939
448	Sedoheptulose 1-phosphate	0.720128			187.79	291.049	Organic oxygen compounds	forward	0.118093	0.0503339	1.41937	0.000229001	0.000486786	2.34619	1.23032
449	4-Methoxybrassinin	0.71857			278.19	267.064	Organoheterocyclic compounds	forward	0.0233331	0.0344225	1.03547	0.0711546	0.04313	0.677844	-0.560975
450	N-Acetylornithine	0.718409			371.313	175.108	Organic acids and derivatives	forward	0.0893199	0.139207	0.216114	0.227331	0.104222	0.641634	-0.640177
452	N6-Carbamoyl-L-threonyladenosine	0.717063			347.877	413.142	Nucleosides, nucleotides, and analogues	forward	0.00322402	0.00434031	0.685498	0.155262	0.0785053	0.742808	-0.428938
453	Muramic acid	0.713469			422.394	252.108	Organic oxygen compounds	forward	0.0450347	0.0504846	0.159864	0.636153	0.226551	0.892048	-0.164807
454	LysoPC(14:1(9Z))	0.713032			214.892	466.293	Lipids and lipid-like molecules	forward	0.0480499	0.0712877	0.902621	0.0405048	0.0278705	0.674028	-0.56912
455	SM(d16:1/24:1(15Z))	0.708004			197.31	785.653	Organic nitrogen compounds	forward	2.12295	4.04656	0.868708	0.0367699	0.0258524	0.524629	-0.93063
456	5'-Deoxy-5'-(methylsulfinyl)adenosine	0.707555			234.983	314.091	Nucleosides, nucleotides, and analogues	forward	0.0579549	0.120497	1.54163	0.000172209	0.00038527	0.480966	-1.05599
457	3-Aminobutanoic acid	0.704695			45.713	104.071	Organic acids and derivatives	forward	0.268601	2.15832	0.789992	0.294889	0.126347	0.124449	-3.00637
458	Glucohesperalin	0.703992			488.934	466.086	Organic oxygen compounds	forward	0.0346754	0.0257665	0.853874	0.157852	0.0794664	1.34575	0.428414
459	4-Imidazolone-5-propionic acid	0.70247			417.213	157.061	Organoheterocyclic compounds	forward	0.622048	0.822063	0.96769	0.0422236	0.0287706	0.756692	-0.402223
460	Tyrosyl-Phenylalanine	0.701723			208.709	329.149	Organic acids and derivatives	forward	0.0135947	0.0275035	0.875314	0.0281958	0.0211041	0.494289	-1.01657
463	1-Propenyl 1-(1-propenylsulfinyl)propyl disulfide	0.695462			365.933	237.046	Organosulfur compounds	forward	0.00490396	0.00891215	0.902765	0.0418352	0.0285688	0.550255	-0.861827
465	Quinone	0.694404			488.001	109.029	Organic oxygen compounds	forward	0.0677803	0.0376629	0.760137	0.165387	0.0822199	1.79966	0.847722
466	4-Hydroxy-2H-pyran-3-carboxaldehyde	0.694378			488.154	127.039	Organoheterocyclic compounds	forward	0.285908	0.22171	0.697703	0.260945	0.115364	1.28956	0.366876
467	Palmitoleoyl Ethanolamide	0.69294			78.6296	298.273	Organic nitrogen compounds	forward	2.51863	2.88217	0.788068	0.110579	0.060562	0.873867	-0.194514
469	PC(20:3(8Z,11Z,14Z)/P-18:0)	0.684892			153.059	796.622	Lipids and lipid-like molecules	forward	1.49673	2.1708	1.17084	0.00955044	0.00906097	0.689481	-0.536418
470	LysoPC(22:6(4Z,7Z,10Z,13Z,16Z,19Z))	0.684854			209.658	568.34	Lipids and lipid-like molecules	forward	0.131507	0.204874	0.771198	0.0860232	0.0498119	0.641894	-0.639592
471	Glutamylalanine	0.68469			424.365	219.097	Organic acids and derivatives	forward	0.0559926	0.209451	1.34855	0.00195927	0.00263332	0.267331	-1.9033
472	N-Acetylcadaverine	0.683076			337.78	145.133	Organic acids and derivatives	forward	0.149821	0.187902	0.485864	0.234105	0.106526	0.797337	-0.326739
473	4-trans-Hydroxyglipizide	0.682583			479.867	462.183	Benzenoids	forward	4.7497e-05	7.27494e-05	1.45787	3.59429e-05	0.000107007	0.652885	-0.615099
474	3,5,6-Trihydroxy-5-(hydroxymethyl)-2-methoxy-2-cyclohexen-1-one	0.682527			467.176	205.072	Organic oxygen compounds	forward	0.256571	0.407183	0.995872	0.0594793	0.0375868	0.630112	-0.666321
477	Aspartyl-Arginine	0.680601			455.712	290.145	Organic acids and derivatives	forward	0.287739	0.0641734	1.45672	4.65247e-05	0.000132835	4.48378	2.16471
478	PS(14:1(9Z)/14:1(9Z))	0.678822			236.944	676.418	Lipids and lipid-like molecules	forward	0.00274858	0.00648382	1.30529	0.00307962	0.00375331	0.423914	-1.23815
479	PC(22:4(7Z,10Z,13Z,16Z)/22:1(13Z))	0.678493			147.862	892.677	Lipids and lipid-like molecules	forward	0.0587241	0.12436	1.35721	0.0011082	0.00168781	0.47221	-1.0825
480	PC(20:3(8Z,11Z,14Z)/15:0)	0.677764			162.506	770.568	Lipids and lipid-like molecules	forward	0.2184	0.39583	1.06402	0.0381673	0.0266177	0.551752	-0.857908
481	Demethylated antipyrine	0.67413			133.882	175.087	Organoheterocyclic compounds	forward	0.0495081	0.0897139	1.41014	0.000155727	0.000355352	0.551845	-0.857665
484	PE(P-18:1(11Z)/18:2(9Z,12Z))	0.670557			62.922	726.541	Lipids and lipid-like molecules	forward	0.342021	0.158805	1.13341	0.0593777	0.0375365	2.15373	1.10683
486	2-acetyl-1-alkyl-sn-glycero-3-phosphocholine	0.669344			208.041	524.363	Lipids and lipid-like molecules	forward	3.08442	2.31721	0.324091	0.65699	0.2321	1.33109	0.412607
488	LysoPE(18:2(9Z,12Z)/0:0)	0.668368			213.244	478.294	Lipids and lipid-like molecules	forward	0.305338	0.322364	0.1235	0.826538	0.275149	0.947184	-0.078283
490	PC(22:1(13Z)/14:1(9Z))	0.667394			158.216	786.599	Lipids and lipid-like molecules	forward	48.8118	80.4181	1.52779	2.44233e-06	5.1242e-05	0.606975	-0.720291
491	Formiminoglutamic acid	0.667089			413.646	175.071	Organic acids and derivatives	forward	0.256566	0.662644	1.48214	8.22644e-06	8.2456e-05	0.387186	-1.3689
493	(2R,6x)-7-Methyl-3-methylene-1,2,6,7-octanetetrol 2-glucoside	0.665947			431.392	367.198	Lipids and lipid-like molecules	forward	0.046977	0.0417591	0.392485	0.581769	0.211744	1.12495	0.169863
494	L-cis-3-Amino-2-pyrrolidinecarboxylic acid	0.664974			357.365	131.082	Organic acids and derivatives	forward	0.154973	0.442101	1.49624	1.83302e-06	4.54701e-05	0.350539	-1.51235
495	PC(16:1(9Z)/14:1(9Z))	0.663465			92.453	702.507		forward	0.199557	0.143511	0.865136	0.0957767	0.0541255	1.39054	0.47564
496	PS(18:0/20:4(5Z,8Z,11Z,14Z))	0.663225			213.069	812.544	Lipids and lipid-like molecules	forward	0.0717187	0.139577	1.33433	0.00189549	0.0025661	0.51383	-0.960638
497	PE(P-18:1(11Z)/18:4(6Z,9Z,12Z,15Z))	0.662666			153.921	722.513	Lipids and lipid-like molecules	forward	1.71681	1.91232	0.275416	0.459125	0.176791	0.897762	-0.155595
498	PI(20:3(5Z,8Z,11Z)/16:0)	0.661167			213.971	861.547	Lipids and lipid-like molecules	forward	0.0220069	0.0529323	1.45584	0.000183392	0.000406093	0.415755	-1.26619
499	Leucyl-Asparagine	0.659973			305.89	246.145	Organic acids and derivatives	forward	0.0252265	0.026653	0.222003	0.827712	0.275432	0.946478	-0.0793596
500	Monoethylhexyl phthalic acid	0.659105			6.15351	279.159	Benzenoids	forward	0.0156203	0.0264161	1.18679	0.00226844	0.00295028	0.591319	-0.757992
501	PC(18:3(6Z,9Z,12Z)/18:0)	0.659008			159.042	784.585		forward	8.64941	15.2482	1.38369	0.000540738	0.000957612	0.567243	-0.817962
503	Taurine	0.650072			307.77	126.022	Organic acids and derivatives	forward	6.76521	12.7141	1.31145	0.00426378	0.00484888	0.532103	-0.910223
504	1-O-Hexadecyl-2-O-dihomogammalinolenoylglycero-3-phosphocholine	0.647815			157.36	770.603	Lipids and lipid-like molecules	forward	1.3803	1.77162	0.998936	0.0325987	0.023534	0.779118	-0.360086
505	PE(22:5(7Z,10Z,13Z,16Z,19Z)/P-16:0)	0.646051			153.034	750.542	Lipids and lipid-like molecules	forward	4.14155	5.1288	0.756733	0.117738	0.0635908	0.80751	-0.308449
506	Glutamyllysine	0.644869			420.796	276.155	Organic acids and derivatives	forward	0.114616	0.125041	0.23409	0.5831	0.212112	0.916622	-0.125601
507	Cer(d18:0/14:0)	0.644644			30.8477	512.503	Lipids and lipid-like molecules	forward	0.147456	0.236275	1.42242	0.00349034	0.00414738	0.624088	-0.680179
508	Threoninyl-Tryptophan	0.644632			254.667	306.145	Organic acids and derivatives	forward	0.000433745	0.000208888	0.107916	0.483743	0.184043	2.07645	1.05412
509	trans-Aconitic acid	0.644507			223.109	175.023	Organic acids and derivatives	forward	0.0568299	0.0315677	1.15704	0.00453407	0.00508083	1.80025	0.8482
511	Bilobalide A	0.641643			349.829	327.107	Lipids and lipid-like molecules	forward	4.7497e-05	0.000116388	1.05769	0.159042	0.0799052	0.408092	-1.29303
512	3-[(5-Methyl-2-furanyl)methyl]-1H-pyrrole	0.641323			35.2826	162.091	Organoheterocyclic compounds	forward	0.0951351	0.174619	1.28288	0.0030177	0.0036944	0.544816	-0.87616
513	Leucyl-Lysine	0.64018			368.964	260.197	Organic acids and derivatives	forward	0.00530241	0.00738705	0.474141	0.151305	0.0770201	0.717798	-0.478349
516	Tyrosyl-Gamma-glutamate	0.636331			309.401	310.129	Organic acids and derivatives	forward	0.0101259	0.0312456	1.31475	0.00137271	0.00199624	0.324073	-1.62561
517	1-Deoxy-D-glucitol	0.635766			117.99	167.093	Organic oxygen compounds	forward	0.55447	0.894328	1.32575	0.00161348	0.00225967	0.619986	-0.689693
518	PC(P-18:1(9Z)/16:1(9Z))	0.635303			156.921	742.573		forward	0.198406	0.419959	1.30852	0.000961254	0.00150728	0.472442	-1.08179
521	PC(P-16:0/16:1(9Z))	0.634166			162.488	716.56	Lipids and lipid-like molecules	forward	0.327662	0.699484	1.18038	0.0064813	0.00670966	0.468433	-1.09408
523	PC(P-18:0/22:4(7Z,10Z,13Z,16Z))	0.633401			152.237	822.637	Lipids and lipid-like molecules	forward	0.846489	1.23423	1.11675	0.0170862	0.014318	0.685841	-0.544054
525	LysoPC(16:1(9Z)/0:0)	0.632176			216.287	494.325	Lipids and lipid-like molecules	forward	2.24784	2.65472	0.449398	0.353056	0.144391	0.846734	-0.24002
526	Threoninyl-Methionine	0.631847			264.261	251.106	Organic acids and derivatives	forward	0.00358164	0.00986683	0.130458	0.23681	0.107437	0.362998	-1.46197
527	Dihydrothymine	0.631098			440.888	129.066	Organoheterocyclic compounds	forward	0.153828	0.235668	1.30842	0.000689382	0.00116164	0.652732	-0.615437
528	Histidinyl-Methionine	0.629328			314.793	287.117	Organic acids and derivatives	forward	0.00299489	0.00307473	0.160149	0.931815	0.299692	0.974032	-0.0379583
530	Melanin	0.628543			459.415	319.072	Benzenoids	forward	0.0152554	0.0158084	0.0321897	0.826472	0.275133	0.965019	-0.0513704
531	PC(P-18:1(9Z)/15:0)	0.62804			154.846	730.574	Lipids and lipid-like molecules	forward	0.120926	0.100051	0.662121	0.622653	0.222908	1.20865	0.273391
533	PC(20:4(5Z,8Z,11Z,14Z)/20:1(11Z))	0.625732			58.705	836.614	Lipids and lipid-like molecules	forward	0.546188	0.812668	0.99642	0.0611804	0.0384236	0.672093	-0.573268
534	Arborinine	0.625431			296.834	286.107	Organoheterocyclic compounds	forward	0.0344	0.0333117	0.222656	0.834372	0.277035	1.03267	0.0463786
535	PC(16:0/14:0)	0.625019			166.83	706.537	Lipids and lipid-like molecules	forward	15.3918	28.7027	1.4645	3.93894e-05	0.000115224	0.536249	-0.899024
536	Oxonantenine	0.624423			399.584	336.087	Alkaloids and derivatives	forward	0.0769051	0.1167	1.31084	0.00149643	0.0021327	0.658996	-0.601658
537	Asparaginyl-Arginine	0.623385			439.938	289.162	Organic acids and derivatives	forward	0.0174896	0.0212982	0.645387	0.167631	0.0830272	0.821176	-0.284237
538	Aspartyl-Gamma-glutamate	0.623266			431.5	262.103	Organic acids and derivatives	forward	0.0406844	0.0345264	0.575967	0.365628	0.148383	1.17836	0.236777
539	Lysyl-Alanine	0.622879			446.724	218.15	Organic acids and derivatives	forward	0.0222481	0.0364416	1.11355	0.00882883	0.00853022	0.610515	-0.711901
541	Isoleucyl-Lysine	0.622021			286.036	260.197	Organic acids and derivatives	forward	0.00212747	0.000275436	1.39324	0.0196503	0.0159485	7.72398	2.94935
542	Tyrosyl-Threonine	0.621799			273.892	283.129	Organic acids and derivatives	forward	0.0340558	0.0351585	0.245767	0.69194	0.24121	0.968635	-0.045975
543	SM(d18:1/20:0)	0.620954			198.276	759.636	Lipids and lipid-like molecules	forward	0.147579	0.257146	0.723838	0.0744717	0.0446233	0.573912	-0.801099
544	Galactosylhydroxylysine	0.62095			540.273	325.16	Organic acids and derivatives	forward	0.0152589	0.0229162	1.32785	0.00101772	0.00157721	0.665858	-0.586713
545	PC(20:4(8Z,11Z,14Z,17Z)/20:3(5Z,8Z,11Z))	0.618473			151.372	832.586	Lipids and lipid-like molecules	forward	0.678964	1.48286	1.45195	0.000412598	0.000777162	0.457876	-1.12697
547	Aspartyl-Asparagine	0.616336			439.61	248.088	Organic acids and derivatives	forward	0.042858	0.0252477	1.14254	0.0108493	0.0099927	1.6975	0.763412
549	Tyrosyl-Proline	0.61261			290.427	279.134	Organic acids and derivatives	forward	0.0121353	0.0210213	1.3007	0.00328699	0.00395241	0.577286	-0.792642
551	PC(20:1(11Z)/14:1(9Z))	0.612234			130.432	758.57	Lipids and lipid-like molecules	forward	1.46579	1.74524	0.0198242	0.646576	0.229338	0.839883	-0.25174
552	PE(20:4(8Z,11Z,14Z,17Z)/P-16:0)	0.611753			153.074	724.526	Lipids and lipid-like molecules	forward	2.81375	2.88479	0.130525	0.875577	0.286792	0.975374	-0.0359729
553	Semilepidinoside B	0.609848			372.123	367.15	Organic oxygen compounds	forward	0.00422912	0.00996402	1.02867	0.0488604	0.032183	0.424439	-1.23637
554	PC(22:6(4Z,7Z,10Z,13Z,16Z,19Z)/20:1(11Z))	0.608189			149.595	860.616	Lipids and lipid-like molecules	forward	0.148178	0.236342	1.28266	0.00262741	0.00331313	0.626966	-0.673541
555	LysoPC(22:1(13Z))	0.608164			207.729	578.417		forward	0.400443	0.37736	0.346534	0.674543	0.236705	1.06117	0.0856558
556	PC(22:5(4Z,7Z,10Z,13Z,16Z)/16:0)	0.607219			153.931	808.586	Lipids and lipid-like molecules	forward	4.83522	9.50858	1.47039	6.17832e-05	0.000168601	0.508512	-0.975648
557	PC(20:1(11Z)/15:0)	0.605895			161.656	774.597	Lipids and lipid-like molecules	forward	0.90244	1.64886	1.1652	0.0128957	0.0114497	0.547311	-0.869568
558	Glutaminylaspartic acid	0.605275			445.866	262.103	Organic acids and derivatives	forward	0.0190145	0.0233915	0.684213	0.149296	0.0762587	0.812881	-0.298883
559	PC(16:0/P-16:0)	0.605223			163.39	718.573	Lipids and lipid-like molecules	forward	5.72109	7.5541	1.05157	0.0133772	0.0117945	0.757349	-0.40097
560	LysoPC(16:0)	0.604432			215.518	496.34	Lipids and lipid-like molecules	forward	16.3159	17.4648	0.174791	0.593733	0.215039	0.934216	-0.0981719
561	1-Oleoylglycerophosphoinositol	0.603969			259.711	599.321	Lipids and lipid-like molecules	forward	0.0461552	0.0703535	0.915715	0.0384016	0.0267448	0.656047	-0.60813
562	Thiomorpholine 3-carboxylate	0.602967			339.763	148.042	Organic acids and derivatives	forward	1.45646	2.15152	1.20831	0.00711773	0.00719737	0.676943	-0.562893
563	PC(14:0/14:0)	0.602373			169.409	678.506	Lipids and lipid-like molecules	forward	2.13665	4.5069	1.45156	0.000110311	0.000268847	0.474084	-1.07678
564	Threoninyl-Leucine	0.602216			261.286	233.15	Organic acids and derivatives	forward	0.025461	0.0667178	1.19394	0.0303071	0.0222913	0.381622	-1.38979
566	PC(20:4(8Z,11Z,14Z,17Z)/20:4(8Z,11Z,14Z,17Z))	0.600214			183.274	830.554	Lipids and lipid-like molecules	forward	0.00177487	0.00982292	1.44485	4.14517e-06	6.37737e-05	0.180687	-2.46844
568	SM(d18:1/18:1(9Z))	0.598982			200.046	729.589	Lipids and lipid-like molecules	forward	0.325	0.985014	1.41337	0.000226165	0.000481958	0.329944	-1.59971
569	PC(22:6(4Z,7Z,10Z,13Z,16Z,19Z)/22:4(7Z,10Z,13Z,16Z))	0.597652			148.292	882.6	Lipids and lipid-like molecules	forward	0.0077566	0.0638303	1.29855	0.0311866	0.0227737	0.121519	-3.04075
570	Threoninyl-Threonine	0.596748			331.074	221.113	Organic acids and derivatives	forward	0.00210236	0.000140447	0.944694	0.0349596	0.0248422	14.9691	3.90391
571	PC(22:4(7Z,10Z,13Z,16Z)/14:0)	0.594157			60.4301	782.571		forward	3.20663	7.79759	1.19065	0.0315158	0.0229525	0.411233	-1.28197
572	Aspartyl-Aspartate	0.593562			475.413	249.072	Organic acids and derivatives	forward	0.0369064	0.0554815	1.08637	0.0109995	0.0100975	0.665202	-0.588137
573	PC(20:3(8Z,11Z,14Z)/20:0)	0.593186			38.7742	840.646	Lipids and lipid-like molecules	forward	0.318422	0.4269	1.07593	0.0131793	0.0116525	0.745892	-0.422961
575	Serinyl-Gamma-glutamate	0.591684			373.909	234.108	Organic acids and derivatives	forward	0.0349574	0.0327474	0.401598	0.593689	0.215027	1.06749	0.0942188
576	PC(18:1(11Z)/20:2(11Z,14Z))	0.590584			87.7136	812.614		forward	0.218812	0.188841	0.4899	0.406895	0.161068	1.15871	0.212519
577	Cer(d18:0/16:0)	0.589866			31.7797	540.536	Lipids and lipid-like molecules	forward	0.172467	0.32189	1.07859	0.0395182	0.0273459	0.535794	-0.900251
578	PC(P-16:0/14:0)	0.588301			88.7922	690.544		forward	1.77025	2.85224	0.374398	0.297736	0.127268	0.620651	-0.688146
579	8-Hydroxypinoresinol 4-glucoside	0.587201			399.523	537.195	Lignans, neolignans and related compounds	forward	3.43017	4.46256	1.16155	0.008697	0.00843114	0.768657	-0.379589
580	PC(20:5(5Z,8Z,11Z,14Z,17Z)/20:3(5Z,8Z,11Z))	0.58628			153.014	830.567	Lipids and lipid-like molecules	forward	0.0724989	0.232134	1.41849	0.00839545	0.00820198	0.312316	-1.67892
581	CDP-Ethanolamine	0.586219			461.015	447.069	Nucleosides, nucleotides, and analogues	forward	0.00910856	0.0115634	0.056438	0.542407	0.200703	0.787703	-0.344276
582	Azacridone A	0.586032			310.238	309.126	Organoheterocyclic compounds	forward	0.0140903	0.0306584	0.802257	0.0850087	0.0493657	0.459591	-1.12158
584	PC(22:5(4Z,7Z,10Z,13Z,16Z)/22:1(13Z))	0.584117			148.728	890.662	Lipids and lipid-like molecules	forward	0.0712528	0.124875	1.32971	0.000815316	0.00132385	0.570593	-0.809467
586	Cysteineglutathione disulfide	0.583222			488.97	427.094	Organic acids and derivatives	forward	0.0797294	0.0527875	0.491647	0.455604	0.17574	1.51038	0.594916
587	PI(22:5(4Z,7Z,10Z,13Z,16Z)/16:0)	0.582672			210.612	885.548	Lipids and lipid-like molecules	forward	0.114229	0.217265	1.42467	0.000328619	0.000647353	0.52576	-0.927523
588	2-S-glutathionyl acetate	0.581733			464.327	366.097	Organic acids and derivatives	forward	0.0160006	0.00951825	1.03361	0.0424873	0.0289072	1.68105	0.749361
589	Glucose 6-phosphate	0.580687			478.165	261.036	Organic oxygen compounds	forward	0.126978	0.10275	0.58876	0.357867	0.145926	1.23579	0.305436
590	Benzyl methyl sulfide	0.580543			32.7366	128.107	Benzenoids	forward	0.0321476	0.0818275	1.33288	0.000270492	0.000555131	0.392871	-1.34787
591	SM(d18:1/12:0)	0.579677			205.418	647.511	Lipids and lipid-like molecules	forward	0.00966191	0.018562	1.32017	0.00162264	0.00226944	0.520522	-0.941968
593	Serylasparagine	0.578663			380.539	220.093	Organic acids and derivatives	forward	0.0179584	0.0186042	0.144421	0.88265	0.288441	0.965289	-0.0509667
594	PC(P-18:1(11Z)/22:4(7Z,10Z,13Z,16Z))	0.577693			51.0005	820.62	Lipids and lipid-like molecules	forward	0.210575	0.265736	0.565508	0.361337	0.147027	0.792423	-0.335658
596	LysoPC(24:0)	0.576124			205.124	608.464	Lipids and lipid-like molecules	forward	0.156875	0.314633	0.878811	0.163148	0.0814087	0.498595	-1.00406
597	Hydroxyprolyl-Proline	0.575057			415.266	229.118	Organic acids and derivatives	forward	0.471181	0.697189	0.842598	0.0588402	0.0372697	0.67583	-0.565268
598	L-Cyclo(alanylglycyl)	0.574963			373.883	129.066	Organoheterocyclic compounds	forward	2.04505	4.24074	1.47309	6.31548e-05	0.000171704	0.482238	-1.05218
600	PC(20:0/P-18:1(11Z))	0.574744			38.3144	800.652	Lipids and lipid-like molecules	forward	0.188054	0.201435	0.166791	0.780517	0.263872	0.93357	-0.0991701
601	D-Dopachrome	0.573987			495.101	194.044	Organic acids and derivatives	forward	0.235682	0.283872	0.418352	0.259711	0.114966	0.830241	-0.268398
602	N2-Succinyl-L-ornithine	0.573488			388.155	233.113	Organic acids and derivatives	forward	0.0363042	0.0272089	0.668425	0.205495	0.0966167	1.33428	0.416058
603	LysoPC(O-18:0)	0.572839			215.715	510.391	Lipids and lipid-like molecules	forward	1.86855	2.58463	0.906064	0.064421	0.0399895	0.722944	-0.468044
604	PC(24:1(15Z)/14:1(9Z))	0.572821			155.72	814.632	Lipids and lipid-like molecules	forward	10.134	8.92704	0.706758	0.290444	0.124901	1.13521	0.182957
605	PC(P-18:1(11Z)/20:3(5Z,8Z,11Z))	0.572144			153.892	794.604		forward	2.16986	3.17586	1.21904	0.00448176	0.00503647	0.683237	-0.549543
606	Threoninyl-Arginine	0.571647			417.225	276.167	Organic acids and derivatives	forward	0.0696378	0.085989	0.33026	0.317866	0.133656	0.809846	-0.304281
608	Methionyl-Glycine	0.570766			280.618	207.08	Organic acids and derivatives	forward	0.0358629	0.0376792	0.0249172	0.771743	0.261682	0.951796	-0.0712761
609	4-(2-Furanylmethylene)-3,4-dihydro-2H-pyrrole	0.570548			272.962	148.075	Organoheterocyclic compounds	forward	0.0882747	0.088917	0.0103784	0.946078	0.30289	0.992776	-0.0104595
611	Hydroxyprolyl-Lysine	0.569313			301.528	260.16	Organic acids and derivatives	forward	0.0281095	0.0643737	1.07271	0.0349082	0.0248132	0.436661	-1.19541
612	PC(22:6(4Z,7Z,10Z,13Z,16Z,19Z)/20:3(5Z,8Z,11Z))	0.569027			37.9137	856.583	Lipids and lipid-like molecules	forward	0.0172684	0.0925484	1.44311	0.00339362	0.00405522	0.186587	-2.42208
614	3-Aminopropionaldehyde	0.567743			56.9785	74.0604	Organic oxygen compounds	forward	0.229574	0.360622	1.44205	7.12778e-05	0.000189619	0.636605	-0.651529
616	PC(22:2(13Z,16Z)/15:0)	0.567217			157.367	800.614	Lipids and lipid-like molecules	forward	0.769696	1.05538	0.7528	0.106899	0.0589993	0.729306	-0.455403
617	PC(22:2(13Z,16Z)/14:0)	0.567157			51.7726	786.6	Lipids and lipid-like molecules	forward	20.2658	62.1236	1.11552	0.155081	0.0784378	0.326218	-1.61609
618	lysoPC(28:0)	0.566765			168.552	664.529	Lipids and lipid-like molecules	forward	3.67621	4.43945	0.674095	0.131631	0.0693379	0.828077	-0.272163
620	PC(18:0/P-18:1(9Z))	0.56629			156.491	772.622	Lipids and lipid-like molecules	forward	2.06351	1.90895	0.461652	0.651608	0.230675	1.08097	0.112321
621	gamma-Glutamylglutamic acid	0.565985			473.855	277.103	Organic acids and derivatives	forward	0.222896	0.117779	1.3175	0.0132441	0.011699	1.8925	0.920293
623	LysoPE(0:0/20:1(11Z))	0.564796			209.212	508.339	Lipids and lipid-like molecules	forward	0.950281	0.724584	0.669277	0.19892	0.094272	1.31148	0.391201
624	LysoPC(20:2(11Z,14Z))	0.563944			205.24	548.371	Lipids and lipid-like molecules	forward	0.439523	0.277037	0.930122	0.0356868	0.0252506	1.58651	0.665861
625	PE(P-18:1(11Z)/22:5(4Z,7Z,10Z,13Z,16Z))	0.563643			150.012	776.557	Lipids and lipid-like molecules	forward	0.715098	1.03593	1.16259	0.00902725	0.00867809	0.690298	-0.534708
627	PE(22:6(4Z,7Z,10Z,13Z,16Z,19Z)/P-16:0)	0.562998			152.13	748.528	Lipids and lipid-like molecules	forward	1.04099	1.41568	1.10637	0.0163108	0.0138113	0.735326	-0.443544
628	LysoPC(22:0)	0.56281			206.992	580.435	Lipids and lipid-like molecules	forward	0.204529	0.232121	0.10719	0.730345	0.25117	0.88113	-0.182573
629	N-Acetylneuraminic acid	0.562609			383.785	310.113	Organic oxygen compounds	forward	0.121333	0.179918	0.906505	0.0695871	0.0424122	0.674378	-0.568371
630	PE(22:2(13Z,16Z)/14:0)	0.562605			101.701	744.555	Lipids and lipid-like molecules	forward	1.65251	1.66951	0.212555	0.953709	0.304589	0.989819	-0.014763
631	Trigonelline	0.56214			444.864	138.055	Alkaloids and derivatives	forward	0.912581	0.985307	0.354138	0.508626	0.19121	0.926189	-0.110622
632	PC(22:6(4Z,7Z,10Z,13Z,16Z,19Z)/20:0)	0.560644			151.319	862.633	Lipids and lipid-like molecules	forward	0.437046	0.584431	1.0406	0.0270898	0.0204654	0.747814	-0.419248
634	PC(18:1(11Z)/14:0)	0.559225			76.9041	732.555		forward	11.2729	25.2285	1.4527	0.000162312	0.0003671	0.446833	-1.16219
635	N-Norgramine	0.558489			197.829	161.107	Organoheterocyclic compounds	forward	0.0019249	0.00884289	0.723019	0.394675	0.157378	0.217678	-2.19973
637	Isolariciresinol 9'-O-alpha-L-arabinofuranoside	0.554548			445.271	493.208	Lignans, neolignans and related compounds	forward	0.00246287	0.00371875	0.587537	0.245109	0.110197	0.662285	-0.594476
638	PC(P-18:1(11Z)/22:5(4Z,7Z,10Z,13Z,16Z))	0.554062			168.544	818.591	Lipids and lipid-like molecules	forward	0.056759	0.129207	1.51214	2.36801e-06	5.0538e-05	0.439287	-1.18677
639	SM(d17:1/24:1(15Z))	0.554062			196.495	799.667	Organic nitrogen compounds	forward	0.202075	0.421202	0.974073	0.0337076	0.0241332	0.479758	-1.05962
640	PC(14:1(9Z)/14:0)	0.553706			169.411	676.492	Lipids and lipid-like molecules	forward	0.0296835	0.284367	0.591616	0.00953935	0.00905296	0.104384	-3.26002
642	PE(18:3(9Z,12Z,15Z)/16:0)	0.552346			167.68	714.505	Lipids and lipid-like molecules	forward	0.160208	0.237011	1.18452	0.00443568	0.00499719	0.67595	-0.565011
643	3,4-Dihydroxy-2-hydroxymethyl-1-pyrrolidinepropanamide	0.551104			53.9652	205.118	Organoheterocyclic compounds	forward	4.7497e-05	0.000663943	0.760246	0.344519	0.1418	0.0715378	-3.80515
644	PC(16:1(9Z)/14:0)	0.550448			67.4443	704.521	Lipids and lipid-like molecules	forward	0.810463	2.27785	1.35746	0.00428679	0.0048689	0.355802	-1.49086
646	1-Palmitoylglycerophosphoinositol	0.549623			262.63	573.305	Lipids and lipid-like molecules	forward	0.00502389	0.00330552	0.761003	0.372689	0.150599	1.51985	0.603927
647	Phenylbutyrylglutamine	0.549196			222.828	293.15	Organic acids and derivatives	forward	0.0120024	0.0183661	1.12182	0.0071723	0.00723813	0.65351	-0.613718
648	L-Hexanoylcarnitine	0.54878			243.631	260.186	Lipids and lipid-like molecules	forward	0.140599	1.26629	1.47657	0.00732813	0.00736224	0.111033	-3.17094
649	PC(22:5(4Z,7Z,10Z,13Z,16Z)/20:5(5Z,8Z,11Z,14Z,17Z))	0.544452			148.724	854.568	Lipids and lipid-like molecules	forward	0.0296625	0.130192	1.3962	0.0125363	0.0111978	0.227836	-2.13393
650	LysoPI(18:0/0:0)	0.543432			266.152	601.335	Lipids and lipid-like molecules	forward	0.0651178	0.0704329	0.202383	0.681875	0.238611	0.924537	-0.113197
651	SM(d18:1/14:0)	0.542008			203.521	675.545	Lipids and lipid-like molecules	forward	1.45659	2.50782	1.51935	1.08665e-06	3.72663e-05	0.580821	-0.783835
652	Valyl-Asparagine	0.541616			323.404	232.129	Organic acids and derivatives	forward	0.00668718	0.0062026	0.213564	0.844973	0.27957	1.07813	0.108527
653	Patuletin	0.539981			410.055	333.06	Phenylpropanoids and polyketides	forward	0.0395289	0.062896	0.898556	0.0253095	0.0194124	0.62848	-0.670062
657	PC(16:0/14:1(9Z))	0.535962			166.784	704.521	Lipids and lipid-like molecules	forward	2.91578	7.20104	1.46869	0.00170581	0.00236062	0.404911	-1.30432
658	Cysteinyl-Proline	0.535705			214.57	219.08	Organic acids and derivatives	forward	0.0014557	0.00739018	0.79594	0.197032	0.0935919	0.196978	-2.34389
660	PC(20:4(8Z,11Z,14Z,17Z)/P-18:0)	0.535521			38.7751	794.606	Lipids and lipid-like molecules	forward	1.1821	1.90746	1.26872	0.000822217	0.00133256	0.619726	-0.690297
661	SM(d18:0/14:0)	0.534098			203.327	677.55	Lipids and lipid-like molecules	forward	0.11685	0.169306	0.347086	0.235973	0.107156	0.690168	-0.53498
662	LysoPC(20:3(5Z,8Z,11Z))	0.53221			206.126	546.357	Lipids and lipid-like molecules	forward	0.702058	0.767874	0.0978578	0.752822	0.256914	0.914287	-0.129281
663	Melezitose	0.531913			188.039	543.135	Organic oxygen compounds	forward	0.00519747	7.27494e-05	1.28493	0.0321684	0.0233042	71.4435	6.15873
664	Aspartyl-Alanine	0.531438			434.358	205.082	Organic acids and derivatives	forward	0.096772	0.122368	0.817129	0.138239	0.071974	0.790828	-0.338564
665	3-Methyluridine	0.528371			469.195	259.092	Nucleosides, nucleotides, and analogues	forward	0.00864894	0.0142779	1.15765	0.00587372	0.00622193	0.605758	-0.723188
666	stearoyl sphingomyelin	0.525831			200.046	731.605	Lipids and lipid-like molecules	forward	0.536814	1.30878	1.33523	0.00130799	0.00192294	0.410163	-1.28573
668	PC(P-16:0/18:1(11Z))	0.524251			59.7113	744.591		forward	1.26784	1.87862	0.912054	0.0638177	0.0397008	0.674877	-0.567303
669	Asparaginyl-Proline	0.52422			381.972	230.114	Organic acids and derivatives	forward	0.0354047	0.0868873	1.41991	3.56731e-06	5.95814e-05	0.407478	-1.2952
670	PC(18:2(9Z,12Z)/20:5(5Z,8Z,11Z,14Z,17Z))	0.523902			154.802	804.552	Lipids and lipid-like molecules	forward	0.0647562	0.227105	0.838875	0.00298768	0.00366563	0.285138	-1.81027
671	(3beta,5alpha,6beta,22E,24R)-23-Methylergosta-7,22-diene-3,5,6-triol	0.523513			31.8667	445.368	Lipids and lipid-like molecules	forward	0.0615598	0.065687	0.0201633	0.729543	0.250964	0.937169	-0.0936192
672	PE(P-16:0/16:1(9Z))	0.523396			86.8332	674.513	Lipids and lipid-like molecules	forward	0.0992955	0.0328319	1.24901	0.00413503	0.00473616	3.02436	1.59663
674	1-(1-Pyrrolidinyl)-2-butanone	0.520975			32.7308	142.122	Organoheterocyclic compounds	forward	0.0651821	0.117365	1.25688	0.0102099	0.00953975	0.555381	-0.848451
675	PC(24:1(15Z)/18:4(6Z,9Z,12Z,15Z))	0.520446			148.734	864.648	Lipids and lipid-like molecules	forward	0.407631	0.595462	1.04771	0.0266244	0.0201931	0.684562	-0.546748
677	LysoPC(18:2(9Z,12Z))	0.516696			209.15	520.339	Lipids and lipid-like molecules	forward	4.15976	4.19558	0.252277	0.975478	0.30939	0.991463	-0.0123695
678	LysoPC(22:5(4Z,7Z,10Z,13Z,16Z))	0.516597			205.356	570.357		forward	0.568411	0.696698	0.118426	0.499094	0.188478	0.815865	-0.293598
679	N-Acetyl-glucosamine 1-phosphate	0.513466			464.429	324.046	Organic oxygen compounds	forward	0.00907069	7.27494e-05	1.58617	0.00053146	0.000945049	124.684	6.96213
680	PC(22:5(4Z,7Z,10Z,13Z,16Z)/22:6(4Z,7Z,10Z,13Z,16Z,19Z))	0.509563			147.811	880.585	Lipids and lipid-like molecules	forward	0.00500113	0.0321178	1.42517	0.0188288	0.015432	0.155712	-2.68305
681	PC(22:6(4Z,7Z,10Z,13Z,16Z,19Z)/20:4(5Z,8Z,11Z,14Z))	0.509113			37.9186	854.568	Lipids and lipid-like molecules	forward	0.0096805	0.0520077	1.33277	0.00687871	0.00701688	0.186136	-2.42557
682	2-Azetidinecarboxylic acid	0.508923			410.086	102.055	Organic acids and derivatives	forward	1.75411	3.59086	1.46386	1.48452e-05	9.50673e-05	0.488492	-1.03359
684	PC(16:1(9Z)/16:1(9Z))	0.506543			164.248	730.537	Lipids and lipid-like molecules	forward	2.53027	5.54316	1.52308	1.88854e-05	9.90973e-05	0.456468	-1.13142
685	Molybdopterin precursor Z	0.505295			402.19	364.064	Organoheterocyclic compounds	forward	0.0197629	0.0210107	0.423503	0.830592	0.276126	0.940609	-0.0883329
686	Norophthalmic acid	0.504944			349.304	276.119	Organic acids and derivatives	forward	0.0472224	0.0652735	1.15492	0.0201182	0.0162441	0.723453	-0.467028
688	PC(22:1(13Z)/15:0)	0.503734			159.078	802.626	Lipids and lipid-like molecules	forward	0.140604	0.118443	0.530558	0.490488	0.186	1.1871	0.247445
689	Alkaloid RC	0.503157			488.94	532.187	Alkaloids and derivatives	forward	0.0106366	0.0202158	1.22409	0.00648454	0.00671221	0.526156	-0.926439
690	PE(18:1(9Z)/18:2(9Z,12Z))	0.501811			164.241	742.536	Lipids and lipid-like molecules	forward	1.83978	2.28561	0.634435	0.171599	0.0844401	0.80494	-0.313047
692	Kynurenic acid	0.499543			30.9411	190.05	Organoheterocyclic compounds	reverse	0.0343417	0.0440044	0.817708	0.0829095	0.0484343	0.780416	-0.357685
693	Glycerylphosphorylethanolamine	0.497993			406.59	216.063	Organic acids and derivatives	forward	2.05023	1.53699	1.03722	0.0407513	0.0280007	1.33393	0.415684
694	N-Nitroso-pyrrolidine	0.497052			34.4119	101.06	Organoheterocyclic compounds	reverse	0.0492376	0.0899513	1.10568	0.0289568	0.0215368	0.547381	-0.869384
695	PC(22:5(7Z,10Z,13Z,16Z,19Z)/20:4(5Z,8Z,11Z,14Z))	0.495035			149.692	856.584	Lipids and lipid-like molecules	forward	0.0498257	0.228381	1.40984	0.0116	0.0105303	0.21817	-2.19648
696	lysoPC(26:0)	0.494839			170.285	636.497	Lipids and lipid-like molecules	forward	0.0143637	0.0318317	1.37521	0.000355079	0.000689518	0.45124	-1.14803
697	Gamma-Aminobutyryl-lysine	0.491757			350.116	232.165	Organic acids and derivatives	forward	0.000557276	0.00521837	0.615005	0.219553	0.101534	0.106791	-3.22714
699	PS(20:2(11Z,14Z)/18:0)	0.485937			214.059	816.576	Lipids and lipid-like molecules	forward	0.112344	0.1395	0.877697	0.0590229	0.0373605	0.805331	-0.312347
700	N-Acetylglutamine	0.481168			410.056	189.087	Organic acids and derivatives	forward	0.136034	0.286488	1.49545	2.34812e-06	5.03455e-05	0.474834	-1.0745
701	(-)-Epiafzelechin 3-gallate	0.479817			491.575	427.107		forward	0.0944295	0.0603794	1.03635	0.113559	0.0618104	1.56394	0.645181
702	Alanyl-Isoleucine	0.479425			411.835	203.139	Organic acids and derivatives	forward	0.324012	0.619602	1.4736	5.25039e-06	7.05567e-05	0.522936	-0.935294
703	Indole-3-propionic acid	0.478238			272.976	190.086	Organoheterocyclic compounds	forward	0.199995	0.196908	0.133226	0.901403	0.292775	1.01568	0.0224403
706	LysoPC(22:2(13Z,16Z))	0.477389			207.113	576.402	Lipids and lipid-like molecules	forward	0.0782424	0.0721437	0.4138	0.663607	0.233843	1.08454	0.117077
707	1-Hexanol arabinosylglucoside	0.472166			440.519	397.209	Lipids and lipid-like molecules	forward	0.0152388	0.0156169	0.0883483	0.846707	0.279983	0.975785	-0.0353644
708	Cer(d18:1/22:1(13Z))	0.468015			31.8618	620.597	Lipids and lipid-like molecules	forward	0.170623	0.231922	1.2671	0.00282609	0.0035088	0.735695	-0.44282
710	PS(18:0/22:6(4Z,7Z,10Z,13Z,16Z,19Z))	0.465459			212.228	836.542	Lipids and lipid-like molecules	forward	0.0737247	0.11884	1.37173	0.000490267	0.000888004	0.62037	-0.688799
711	(2R,3R,4R)-2-Amino-4-hydroxy-3-methylpentanoic acid	0.464277			312.106	148.097	Organic acids and derivatives	forward	0.122053	0.0944465	0.71244	0.426535	0.166928	1.2923	0.369938
712	PE(P-18:1(11Z)/14:0)	0.464025			162.529	674.512	Lipids and lipid-like molecules	forward	0.0993756	0.0408389	1.30518	0.00248126	0.00316526	2.43336	1.28295
713	L-Theanine	0.462894			56.1253	175.107	Organic acids and derivatives	forward	0.0449329	0.0679058	1.10207	0.0222711	0.0175861	0.661694	-0.595764
714	N-trans-Feruloyl-4-O-methyldopamine	0.458627			430.443	344.147	Phenylpropanoids and polyketides	forward	0.0104442	0.00837953	0.860099	0.079219	0.0467712	1.2464	0.317763
715	5-Hydroxy-4-methoxy-6-canthinone 3-N-oxide	0.458525			246.644	283.069	Alkaloids and derivatives	forward	0.0218562	0.107424	1.29859	0.00688804	0.00702399	0.203457	-2.29721
716	PC(20:3(8Z,11Z,14Z)/14:0)	0.458392			162.531	756.555	Lipids and lipid-like molecules	forward	2.1123	4.08649	1.22296	0.00401082	0.00462605	0.516897	-0.95205
717	Santene	0.455827			31.8719	123.117	Hydrocarbons	forward	0.0377241	0.0971995	1.32891	0.00985931	0.00928685	0.38811	-1.36546
718	PC(18:3(6Z,9Z,12Z)/15:0)	0.455427			201.779	742.537	Lipids and lipid-like molecules	forward	0.0605197	0.115985	1.28088	0.000543422	0.000961254	0.521787	-0.938466
719	LysoPC(20:4(5Z,8Z,11Z,14Z))	0.453784			207.07	544.339		forward	1.86686	1.75982	0.337564	0.796044	0.267715	1.06082	0.085184
720	PE(P-18:1(11Z)/22:4(7Z,10Z,13Z,16Z))	0.448175			151.309	778.573	Lipids and lipid-like molecules	forward	1.21517	1.75555	1.01812	0.0471227	0.0312795	0.692187	-0.530766
721	Pipericine	0.44643			32.7249	336.326	Lipids and lipid-like molecules	forward	0.381173	0.59387	0.932957	0.0711367	0.0431218	0.641846	-0.639702
722	PS(22:4(7Z,10Z,13Z,16Z)/18:1(9Z))	0.444851			212.325	838.559	Lipids and lipid-like molecules	forward	0.196558	0.300304	1.16244	0.0126366	0.0112684	0.654529	-0.611472
723	Ethyl 3-mercaptopropanoic acid	0.439399			416.547	135.048	Organic acids and derivatives	forward	0.035708	0.0894939	1.44162	0.000283756	0.000576031	0.398999	-1.32554
724	C.I. Acid Green 3	0.438499			235.751	669.205	Benzenoids	forward	0.00319359	0.0019226	0.742725	0.117466	0.0634758	1.66108	0.732118
725	(Â±)-Glycerol 1,2-diacetate	0.431605			361.625	177.074	Lipids and lipid-like molecules	forward	0.0346309	0.136924	1.43402	0.000201601	0.000439104	0.252921	-1.98324
727	Alpha-Lactose	0.425361			456.525	360.199	Organic oxygen compounds	forward	0.00209263	0.000617766	0.551918	0.221194	0.102105	3.38742	1.76019
728	5-Methylcytidine	0.424165			261.917	258.108	Nucleosides, nucleotides, and analogues	forward	0.155575	0.193981	0.170765	0.273065	0.119249	0.802012	-0.318304
729	Serylthreonine	0.417472			109.131	207.097	Organic acids and derivatives	forward	0.00698465	0.00252806	0.842057	0.106224	0.0587099	2.76285	1.46615
731	Fagomine	0.415892			288.243	148.097	Organoheterocyclic compounds	forward	0.0601116	0.0587688	0.267767	0.929156	0.299093	1.02285	0.0325928
733	Cavipetin C	0.371366			191.071	389.269	Lipids and lipid-like molecules	forward	0.0283256	0.0289476	0.469825	0.958896	0.305739	0.978512	-0.031338
734	Palmitic acid	0.345944			40.4992	274.273	Lipids and lipid-like molecules	reverse	156.231	211.359	1.12446	0.014734	0.0127476	0.739176	-0.436011
735	26-Methyl nigranoate	0.322679			43.9657	485.358	Lipids and lipid-like molecules	reverse	0.0295303	0.048508	1.42613	7.32177e-05	0.000193784	0.608771	-0.716027
736					153.046	510.299			0.0852228	0.108949	0.711605	0.137188	0.0715588	0.782228	-0.354339
737					142.687	286.31			1.65015	1.63234	0.130244	0.972272	0.308687	1.01091	0.0156564
738					381.576	263.074			0.0360713	0.0454585	0.750819	0.10705	0.0590639	0.7935	-0.333697
739					366.777	210.957			0.18036	0.227949	0.833708	0.0909113	0.051978	0.791228	-0.337834
740					416.276	365.144			0.217012	0.952398	1.34343	0.0444356	0.0299064	0.227859	-2.13379
741					383.476	406.132			0.85409	0.478677	1.1122	0.0287752	0.0214341	1.78427	0.835337
742					432.081	609.212			0.0584147	0.0472643	0.846291	0.108883	0.0598449	1.23591	0.305579
743					159.969	202.216			0.0767368	0.0900637	0.465502	0.415527	0.163643	0.852028	-0.231027
744					174.568	250.105			1.28435	2.67962	1.40603	0.000388991	0.000741836	0.479302	-1.06099
745					298.418	363.09			0.348471	0.944501	1.41568	0.00336013	0.00402306	0.368947	-1.43851
746					174.551	273.084			13.067	17.5968	1.1957	0.00586952	0.00621848	0.742576	-0.42939
747					170.286	230.248			0.379709	0.377819	0.0884904	0.987236	0.311956	1.005	0.00720182
748					143.459	274.274			0.760565	0.969335	0.93037	0.0363333	0.0256107	0.784625	-0.349924
749					297.128	359.038			0.0028271	0.006185	0.134475	0.42784	0.167324	0.457089	-1.12945
750					325.069	323.039			0.0364812	0.029766	0.572626	0.222985	0.102726	1.2256	0.293491
751					298.109	512.207			0.000274777	0.000173269	0.214287	0.516966	0.193582	1.58584	0.665249
752					285.358	156.042			0.191305	0.246235	0.791105	0.0879275	0.0506539	0.776919	-0.364165
753					317.284	356.185			0.0648767	0.0845285	0.826685	0.106142	0.058675	0.767512	-0.381739
755					150.012	230.248			22.2297	29.5407	1.03382	0.0412397	0.0282576	0.752511	-0.410216
756					49.1666	89.06			0.0436273	0.056298	0.792173	0.0831618	0.0485469	0.774935	-0.367852
757					482.549	771.263			0.0758578	0.0800395	0.269722	0.652818	0.230996	0.947754	-0.0774149
758					82.9234	272.258			0.0819242	0.0865783	0.0164166	0.772551	0.261884	0.946245	-0.0797145
760					97.6981	314.341			0.0548052	0.0965754	1.08799	0.0850982	0.0494052	0.567486	-0.817344
761					531.286	129.102			0.112908	0.126579	0.487366	0.271541	0.118758	0.891995	-0.164893
762					227.221	327.141			0.0478188	0.0957813	1.49305	4.42395e-06	6.56634e-05	0.49925	-1.00217
763					201.189	434.339			0.0150414	0.0181155	0.451251	0.318173	0.133751	0.830308	-0.268282
764					596.591	208.17			0.397992	0.615588	1.02555	0.0724843	0.0437327	0.646523	-0.629227
765					200.549	436.356			0.0221818	0.0318028	0.944909	0.041584	0.0284377	0.697478	-0.51978
766					297.991	528.182			0.000368727	0.000268163	0.257286	0.702097	0.243849	1.37501	0.459441
767					604.251	256.3			0.167721	0.281521	1.47756	4.90361e-05	0.000138915	0.595766	-0.747182
768					50.9633	356.352			0.184578	0.245367	0.58543	0.433853	0.169162	0.752253	-0.410711
769					406.585	371.24			0.00635438	0.00332999	1.03396	0.0522429	0.0339223	1.90823	0.932235
771					52.6854	330.336			0.855457	1.6043	0.916999	0.0691586	0.0422146	0.533227	-0.907178
772					189.387	343.295			0.0308778	0.0491299	0.975233	0.0745604	0.0446628	0.628493	-0.670031
773					174.564	200.054			1.22578	1.7041	1.34687	0.000555816	0.000978075	0.719315	-0.475304
775					251.137	282.049			0.271373	0.489217	1.4691	1.81383e-05	9.84656e-05	0.554709	-0.850197
776					440.216	359.204			0.013387	0.0163314	0.656123	0.251008	0.112129	0.819709	-0.286816
779					344.546	368.179			0.000811542	0.000112777	1.44203	0.0040339	0.00464662	7.19599	2.84719
780					414.551	473.284			0.000360689	0.000410256	0.38074	0.892377	0.290695	0.879182	-0.185767
781					219.433	414.322			0.0391535	0.0149568	1.09829	0.0249684	0.0192126	2.61778	1.38834
782					26.5687	215.978			0.0288928	0.0460341	0.326497	0.473238	0.18097	0.627639	-0.671993
783					438.835	447.221			0.01077	0.0128086	0.518237	0.391236	0.156329	0.84084	-0.250097
784					243.032	134.027			0.205382	0.127012	1.08608	0.00549154	0.00590335	1.61703	0.693344
785					152.204	484.283			0.0945211	0.0974082	0.0747302	0.834261	0.277008	0.970361	-0.0434066
786					405.015	446.273			0.00753206	0.00121836	1.40298	0.00136812	0.00199109	6.18214	2.62811
787					206.963	560.31			0.13285	0.0966146	0.782136	0.118436	0.0638855	1.37506	0.45949
789					389.851	401.159			0.0496332	0.0474441	0.207287	0.808686	0.270816	1.04614	0.0650761
790					225.261	129.102			0.0905144	0.162668	1.41518	3.46956e-05	0.000106668	0.556436	-0.845713
791					427.065	191.066			0.037649	0.0445746	0.401627	0.338441	0.139973	0.844629	-0.243611
793					375.997	99.0556			0.539082	1.07568	1.52107	5.43829e-06	7.15427e-05	0.501156	-0.996669
794					72.5929	314.305			0.039832	0.0555136	0.88948	0.0698205	0.0425196	0.717518	-0.478912
795					114.364	351.166			0.00149916	0.000476624	0.718694	0.0573103	0.0365046	3.14537	1.65323
796					389.846	423.141			0.0121456	0.00965985	0.814187	0.117659	0.0635575	1.25733	0.330364
797					462	390.21			0.00357956	0.000941906	1.28967	0.00169532	0.00234903	3.80034	1.92613
798					426.197	430.266			0.00106597	0.000202691	1.36383	0.00166938	0.00232028	5.25906	2.3948
799					276.735	159.091			0.110273	0.13352	0.706523	0.155988	0.0787754	0.825887	-0.275983
801					423.546	475.289			0.000406979	0.000201856	0.491197	0.184963	0.0891697	2.01618	1.01163
803					420.716	371.24			0.0233422	0.0275056	0.101155	0.474036	0.181205	0.848637	-0.236781
804					451.182	486.267			0.00237963	0.000715728	1.01482	0.0128546	0.0114211	3.32477	1.73325
805					258.33	502.335			4.7497e-05	7.27494e-05	1.45787	3.59429e-05	0.000107007	0.652885	-0.615099
806					430.054	504.278			0.000117595	0.000260954	0.504547	0.342604	0.141226	0.450634	-1.14997
807					324.218	308.041			0.00159779	0.00227081	0.197862	0.351841	0.144022	0.703619	-0.507133
809					409.199	466.267			4.7497e-05	7.27494e-05	1.45787	3.59429e-05	0.000107007	0.652885	-0.615099
811					321.647	347.192			4.7497e-05	7.27494e-05	1.45787	3.59429e-05	0.000107007	0.652885	-0.615099
812					82.1461	254.247			0.123842	0.140823	0.308746	0.44163	0.17153	0.879414	-0.185386
813					299.852	461.254			0.00215942	0.00181471	0.536527	0.531007	0.197533	1.18996	0.25091
814					224.339	386.29			0.0249645	0.00639197	1.2646	0.0187098	0.0153573	3.9056	1.96554
817					168.553	313.155			0.00140838	0.0015919	0.262106	0.849915	0.280746	0.884717	-0.176712
819					378.349	481.202			0.00736643	0.0117219	0.726864	0.180388	0.087525	0.628432	-0.670172
820					34.4597	272.258			3.59323	5.90505	1.31349	0.00211497	0.00279388	0.608502	-0.716667
821					381.967	448.233			0.000390756	0.000391138	0.518676	0.999142	0.314535	0.999023	-0.00140976
822					462.882	518.282			0.000458166	0.000337475	0.556396	0.330219	0.137474	1.35763	0.441092
823					342.846	419.225			0.00314104	0.00319409	0.110162	0.919518	0.296911	0.983391	-0.0241629
824					468.234	404.189			0.00083242	0.000405554	0.910525	0.0754383	0.045052	2.05255	1.03742
825					449.812	461.235			0.00176921	0.00259432	1.0443	0.0247284	0.0190712	0.681953	-0.552255
826					453.645	448.216			0.00213396	0.000679755	1.14984	0.0192555	0.0156979	3.1393	1.65044
828					461.183	546.289			4.7497e-05	7.27494e-05	1.45787	3.59429e-05	0.000107007	0.652885	-0.615099
830					169.414	288.289			0.0270792	0.0337471	0.421992	0.466943	0.179113	0.802415	-0.317579
831					462.919	519.28			6.92126e-05	0.000286588	0.726346	0.170863	0.0841795	0.241505	-2.04987
832					208.786	488.311			0.00992499	0.0101303	0.189998	0.948116	0.303345	0.979737	-0.0295331
833					468.37	661.326			0.000104623	0.00010969	0.298201	0.94166	0.301903	0.95381	-0.0682269
834					314.296	479.262			0.00529911	0.00240589	1.01513	0.0515125	0.0335502	2.20256	1.13918
835					301.387	159.149			0.321122	0.234688	0.613867	0.228578	0.104649	1.36829	0.452378
836					420.673	562.278			0.00243401	0.000710123	1.31027	0.0476304	0.0315449	3.42759	1.77719
837					187.704	369.14			0.0127671	0.000540422	1.46464	0.00107851	0.00165194	23.6243	4.5622
838					467.284	432.22			0.00359104	0.00304067	0.212396	0.573063	0.209326	1.181	0.240014
839					407.457	369.213			0.0273174	0.01851	1.0841	0.0296688	0.0219367	1.47582	0.561517
840					423.311	517.274			4.7497e-05	0.000232451	1.18162	0.0633484	0.0394753	0.204331	-2.29102
841					448.472	319.173			0.00230871	0.000634896	1.22357	0.0026737	0.00335927	3.63635	1.86249
842					448.976	532.271			0.00566052	0.0118512	1.23252	0.00533268	0.00576814	0.477631	-1.06603
843					403.02	587.378			4.7497e-05	7.27494e-05	1.45787	3.59429e-05	0.000107007	0.652885	-0.615099
844					354.631	375.098			0.0189691	0.0485562	1.48127	7.62275e-06	8.05578e-05	0.390663	-1.356
845					163.383	130.159			0.192233	0.22909	0.659316	0.349992	0.14346	0.839118	-0.253055
846					420.63	489.303			0.000249373	0.000236922	0.1164	0.942281	0.302042	1.05256	0.0738963
847					371.286	432.22			0.00493288	0.0085339	0.915651	0.0541593	0.0349014	0.578034	-0.790774
848					259.293	130.097			0.199203	0.374679	0.641829	0.0840302	0.048933	0.531664	-0.911414
849					484.979	504.239			0.00013128	7.27494e-05	0.19094	0.393025	0.156875	1.80456	0.851644
850					409.197	437.214			0.00195948	7.27494e-05	1.22827	0.0752845	0.044984	26.9347	4.75139
851					419.907	361.183			0.715811	0.54239	0.0663754	0.489093	0.185596	1.31974	0.40025
852					386.404	416.262			0.000365631	7.27494e-05	0.144171	0.399978	0.158986	5.0259	2.32938
853					312.114	264.101			0.00178525	0.00313832	0.0515105	0.177193	0.0864084	0.568856	-0.813865
854					47.4241	313.274			0.335019	0.223588	1.13398	0.0141873	0.0123679	1.49837	0.583398
856					434.416	503.282			6.4648e-05	7.27494e-05	0.495274	0.650721	0.23044	0.88864	-0.17033
857					263.12	313.274			0.0268799	0.0225546	0.554682	0.250974	0.112117	1.19177	0.253107
858					427.998	377.203			0.00973936	0.0198989	1.13643	0.003782	0.00441911	0.489443	-1.03079
859					435.823	418.241			0.00675796	0.00387929	1.07978	0.082905	0.0484323	1.74206	0.800797
860					256.904	652.454			0.0307517	0.037681	0.330033	0.267012	0.11731	0.816106	-0.293171
861					441.374	430.242			0.0270653	0.0256028	0.321437	0.763562	0.259628	1.05712	0.080144
862					108.403	99.0556			0.22514	0.405825	1.41259	0.000292811	0.000590624	0.554772	-0.850034
863					443.972	488.235			0.0372458	0.0490324	0.893242	0.0763456	0.0454636	0.759617	-0.396656
865					404.808	578.305			0.0344139	0.00589236	1.39126	0.000112707	0.000273405	5.84042	2.54607
866					34.4532	415.211			21.0736	22.0625	0.0156329	0.87922	0.287642	0.955179	-0.0661567
868					403.023	513.315			0.00122007	0.000158987	1.02398	0.0479146	0.031693	7.67403	2.93998
869					433.635	328.111			0.0123867	0.088575	1.41448	0.0120776	0.0108723	0.139844	-2.83811
870					206.954	504.345			0.0893819	0.101937	0.219788	0.770713	0.261424	0.876831	-0.189629
871					531.062	432.247			0.00226553	0.00447088	1.0432	0.00612178	0.00642377	0.50673	-0.980711
872					475.348	515.258			0.000207911	0.0004051	0.701361	0.170789	0.0841532	0.513234	-0.962312
873					473.654	376.193			0.00543564	0.000984444	1.26317	9.22932e-05	0.000233391	5.52153	2.46507
874					410.958	446.236			0.00690038	0.00424208	0.604066	0.195608	0.0930768	1.62665	0.701903
875					422.816	417.245			0.00359947	0.00184253	0.892014	0.015834	0.0134944	1.95355	0.966097
877					462.886	416.214			0.012794	0.00799707	0.924372	0.0594766	0.0375855	1.59984	0.677924
879					473.654	447.231			7.87158e-05	0.000155896	0.639483	0.241374	0.108961	0.504927	-0.985854
880					431.537	605.325			0.000108925	0.000228066	0.406971	0.49039	0.185972	0.477601	-1.06612
882					410.958	328.091			0.015956	0.0362257	1.10147	0.0143332	0.0124698	0.440459	-1.18292
883					436.287	110.072			1.06856	1.42991	0.419903	0.235913	0.107136	0.747291	-0.420257
884					518.379	375.223			0.0352125	0.0482448	0.679027	0.170149	0.0839259	0.729871	-0.454288
885					499.468	533.256			0.000296932	0.000184111	0.0756586	0.57153	0.208898	1.61279	0.68956
886					480.092	448.167			0.00107545	0.000795755	0.99902	0.661386	0.233259	1.35148	0.434545
887					381.182	429.246			0.00210105	0.00228058	0.353551	0.66808	0.235017	0.921277	-0.118294
888					416.328	563.314			4.7497e-05	0.000164477	0.92397	0.256435	0.113902	0.288775	-1.79198
889					430.681	636.31			0.00236992	0.000132985	1.42621	0.0191248	0.0156168	17.8209	4.1555
890					392.464	689.372			0.000240549	0.000366836	0.180193	0.589536	0.213887	0.65574	-0.608805
891					405.669	432.256			0.00019079	7.27494e-05	0.133557	0.445775	0.172785	2.62257	1.39098
892					137.268	235.119			0.0876428	0.162684	1.34729	0.00063763	0.00109237	0.538729	-0.892367
893					383.076	342.203			0.00505694	0.00275507	0.640432	0.198473	0.0941112	1.8355	0.876176
895					439.588	431.233			0.00257444	0.0033445	0.756738	0.0808958	0.0475303	0.769753	-0.377532
896					426.218	485.283			4.7497e-05	7.27494e-05	1.45787	3.59429e-05	0.000107007	0.652885	-0.615099
897					353.746	417.245			0.245149	0.362958	1.10847	0.027907	0.0209385	0.675419	-0.566146
899					450.284	400.231			0.00640845	0.00660907	0.0231263	0.859072	0.282915	0.969644	-0.0444732
900					371.897	513.229			4.7497e-05	7.27494e-05	1.45787	3.59429e-05	0.000107007	0.652885	-0.615099
901					547.639	546.301			0.00129642	0.000812539	0.573298	0.334253	0.138704	1.59552	0.674026
902					374.853	332.192			0.0375337	0.0207397	1.21869	0.0197646	0.016021	1.80975	0.855793
903					297.947	490.226			4.7497e-05	0.000984632	1.27943	0.0635055	0.0395508	0.0482383	-4.37368
904					421.703	590.359			0.0066453	0.000818082	1.30725	0.00125726	0.00186436	8.12302	3.02202
905					63.9922	316.23			0.0359503	0.0114529	0.911588	0.00386496	0.00449476	3.13897	1.65029
906					470.958	462.231			0.000344049	7.27494e-05	1.11169	0.0476595	0.0315601	4.72924	2.24161
907					452.019	232.14			0.0220571	0.0159119	0.676683	0.152413	0.0774379	1.3862	0.471137
908					533.6	189.16			1.63232	1.79166	0.113705	0.644225	0.228711	0.911065	-0.134374
909					387.262	110.072			4.34083	5.8894	0.89314	0.0660536	0.0407648	0.737059	-0.440149
910					454.596	261.155			0.00437469	0.00496385	0.476656	0.415311	0.163579	0.88131	-0.182279
911					390.637	345.224			0.00118796	0.0012124	0.208144	0.970594	0.308319	0.979837	-0.0293865
912					431.913	317.193			0.0610568	0.0661692	0.416353	0.765083	0.26001	0.922739	-0.116006
913					438.643	492.225			0.000191685	0.000192834	0.135221	0.991703	0.312926	0.994039	-0.00862504
914					209.677	387.289			0.0936128	0.152068	1.35127	0.000737486	0.00122402	0.615599	-0.699938
915					413.641	375.223			0.0115078	0.00663332	1.11795	0.0155206	0.013284	1.73485	0.79481
916					30.9513	149.023			0.0575358	0.0469705	0.822333	0.165243	0.082168	1.22494	0.292706
917					403.917	490.264			0.00552917	0.00547321	0.127091	0.935177	0.300448	1.01022	0.0146761
918					373.964	487.307			4.7497e-05	7.27494e-05	1.45787	3.59429e-05	0.000107007	0.652885	-0.615099
920					395.106	543.325			4.7497e-05	7.27494e-05	1.45787	3.59429e-05	0.000107007	0.652885	-0.615099
921					402.182	511.212			0.00407891	0.000525754	1.23748	0.0297708	0.0219936	7.75822	2.95573
922					339.27	343.198			0.00249731	0.00164835	0.961749	0.0373447	0.0261687	1.51503	0.59935
923					427.171	376.172			0.0130787	0.0113186	0.576083	0.524405	0.195682	1.15551	0.208528
924					407.459	537.279			0.00435424	0.00188016	1.02846	0.0428323	0.0290852	2.31589	1.21157
925					444.651	531.289			0.000335821	7.27494e-05	0.905472	0.0669081	0.041167	4.61613	2.20668
927					460.288	487.264			0.000340785	0.00111956	1.01426	0.0251167	0.0192996	0.304392	-1.716
928					468.111	560.278			0.00434572	0.0020411	0.598477	0.163405	0.081502	2.12911	1.09025
929					379.229	464.263			0.00363454	0.00158987	0.947846	0.0206848	0.0165982	2.28606	1.19286
930					409.692	456.293			0.00961621	0.00416132	1.02335	0.136874	0.0714346	2.31085	1.20843
931					447.772	517.299			4.7497e-05	7.27494e-05	1.45787	3.59429e-05	0.000107007	0.652885	-0.615099
932					417.108	374.24			0.00296554	0.000715868	1.28403	0.00728222	0.00732575	4.14258	2.05053
933					469.886	477.267			4.7497e-05	7.27494e-05	1.45787	3.59429e-05	0.000107007	0.652885	-0.615099
934					478.149	390.198			0.00773506	0.0141566	1.09962	0.028181	0.0210956	0.546391	-0.871995
935					163.389	603.534			0.445754	0.44945	0.0274337	0.907995	0.294286	0.991775	-0.011915
936					455.639	472.252			0.00157555	7.27494e-05	1.56931	0.00208936	0.0027678	21.6573	4.43678
938					404.776	655.39			4.7497e-05	7.27494e-05	1.45787	3.59429e-05	0.000107007	0.652885	-0.615099
939					418.851	444.282			0.00194553	0.000702992	1.03432	0.0320476	0.0232393	2.7675	1.46858
940					406.611	529.311			4.7497e-05	0.000188045	0.900847	0.269734	0.118176	0.252584	-1.98517
941					220.284	346.234			0.000377422	0.000343783	0.314363	0.905691	0.293758	1.09785	0.13468
942					437.127	460.253			0.00161581	0.000271562	1.31804	0.00667529	0.00686076	5.95007	2.57291
944					383.798	558.343			0.000803831	7.27494e-05	0.220536	0.377775	0.152183	11.0493	3.46589
945					461.608	517.274			0.000978614	0.000432813	1.02547	0.0683996	0.0418632	2.26105	1.177
946					404.752	549.282			4.7497e-05	0.00014828	0.970464	0.238784	0.108098	0.32032	-1.64242
947					446.761	387.199			0.0109131	0.0146853	0.969235	0.0405474	0.0278931	0.743127	-0.428319
948					63.9409	406.352			0.0395279	0.0492557	0.327737	0.59916	0.216523	0.802503	-0.317421
949					376.586	436.216			0.000461785	7.27494e-05	0.686354	0.157807	0.0794497	6.34761	2.66621
950					380.155	521.283			0.00334638	0.000561014	1.33523	0.0032728	0.00393863	5.96488	2.57649
951					396.088	419.226			0.00361157	0.00294893	0.601403	0.448897	0.173727	1.22471	0.292436
952					411.817	388.256			8.96777e-05	7.27494e-05	0.184036	0.701481	0.243689	1.23269	0.301813
953					356.118	387.235			0.0133174	0.00693965	1.00176	0.0297942	0.0220066	1.91903	0.940374
954					441.84	363.187			0.0520304	0.0795826	1.02714	0.0189828	0.0155283	0.653791	-0.613099
955					449.893	404.225			0.0128626	0.00472031	1.40471	0.00375145	0.00439107	2.72494	1.44623
956					418.009	430.205			0.00506608	0.00534485	0.0950436	0.672432	0.236155	0.947842	-0.0772816
958					370.911	522.304			0.000579604	0.00042181	0.570135	0.661461	0.233279	1.37409	0.458474
959					433.809	347.204			0.0218855	0.0334789	1.13357	0.00566821	0.00605179	0.653709	-0.61328
960					569.438	443.298			0.000507377	0.000193143	0.400523	0.209235	0.0979341	2.62695	1.39339
962					404.828	480.257			4.7497e-05	0.000180447	0.764115	0.279581	0.121332	0.263219	-1.92567
963					410.056	428.262			0.0016639	0.000247669	1.30929	0.0049827	0.00546423	6.71821	2.74808
964					417.608	518.295			4.7497e-05	0.000119137	1.04582	0.182194	0.0881513	0.398677	-1.32671
965					323.332	333.177			4.7497e-05	7.27494e-05	1.45787	3.59429e-05	0.000107007	0.652885	-0.615099
966					417.969	488.283			0.00050725	0.000213646	0.142273	0.332417	0.138145	2.37426	1.24748
967					312.089	475.19			0.0145569	0.0112304	0.991632	0.0358253	0.025328	1.2962	0.374292
968					224.48	120.081			0.0484953	0.0702942	1.39533	0.000159572	0.000362237	0.68989	-0.535561
970					419.944	360.225			0.00552296	0.00216499	1.28763	0.0108325	0.00998092	2.55103	1.35108
971					417.144	416.226			0.00670361	0.0395628	1.56536	0.000179069	0.000398095	0.169442	-2.56113
972					59.6139	344.262			0.0548706	0.0151994	0.892301	0.00117476	0.0017669	3.61005	1.85202
973					454.837	343.209			0.124152	0.0838788	0.651435	0.171826	0.0845205	1.48013	0.565728
974					371.307	283.126			0.00807125	0.0219529	1.46283	0.00192172	0.00259386	0.367662	-1.44355
975					382.45	527.331			0.000394699	0.000107935	0.468495	0.219927	0.101664	3.65683	1.87059
976					273.212	359.228			4.7497e-05	0.000402049	0.658549	0.333399	0.138444	0.118137	-3.08146
977					37.0429	288.289			4.80406	9.17442	0.967158	0.173357	0.0850602	0.523636	-0.933363
978					380.219	424.18			0.00042547	7.27494e-05	0.365428	0.282414	0.122266	5.84843	2.54805
979					238.732	426.196			4.7497e-05	7.27494e-05	1.45787	3.59429e-05	0.000107007	0.652885	-0.615099
980					390.738	523.263			4.7497e-05	7.27494e-05	1.45787	3.59429e-05	0.000107007	0.652885	-0.615099
981					395.17	787.447			4.7497e-05	7.27494e-05	1.45787	3.59429e-05	0.000107007	0.652885	-0.615099
982					426.89	448.251			0.000104497	0.000192824	0.642883	0.366064	0.148521	0.541931	-0.883819
984					434.97	594.299			7.44051e-05	7.27494e-05	0.358946	0.95425	0.304709	1.02276	0.0324667
985					394.329	347.229			0.000534395	0.000491569	0.0452408	0.837703	0.277833	1.08712	0.120511
986					460.511	304.162			0.055322	0.0624509	0.320924	0.522673	0.195194	0.885848	-0.174869
988					404.847	482.309			0.0111684	0.0125824	0.303773	0.417653	0.164273	0.887621	-0.171985
989					237.796	288.192			0.0043108	0.00287261	0.76962	0.194192	0.0925627	1.50066	0.585593
990					525.85	404.251			0.00028687	0.000246403	0.437737	0.771671	0.261664	1.16423	0.21938
991					255.028	682.461			0.000341922	0.000184192	0.170101	0.62664	0.223988	1.85633	0.892456
992					61.3411	330.245			0.303895	0.137032	1.37808	0.000244506	0.000512825	2.21769	1.14906
993					147.09	339.289			0.0928206	0.167696	1.45615	0.000251897	0.000525046	0.553505	-0.853332
994					433.221	361.208			0.0134608	0.0107939	0.766934	0.128629	0.0681198	1.24708	0.318548
995					307.708	171.076			0.0668425	0.0886944	0.817604	0.0597616	0.0377264	0.753626	-0.408079
996					407.503	302.207			0.0191946	0.0112132	1.09148	0.0198921	0.0161016	1.71179	0.775508
997					435.201	446.26			0.000665602	0.000213976	0.942755	0.0766876	0.045619	3.11063	1.63721
998					388.929	608.315			0.00149936	7.27494e-05	1.54325	0.00476455	0.00527332	20.6099	4.36526
999					388.945	446.273			4.7497e-05	7.27494e-05	1.45787	3.59429e-05	0.000107007	0.652885	-0.615099
1000					475.788	404.214			0.00150718	0.00129842	0.473365	0.598411	0.216318	1.16078	0.2151
1001					417.244	418.267			0.00112062	0.000424633	1.03256	0.0923078	0.0525909	2.63903	1.40001
1002					374.863	507.267			0.000191238	7.27494e-05	0.576082	0.13272	0.0697766	2.62872	1.39436
1003					468.549	319.161			0.00786833	0.00749013	0.141983	0.759253	0.258541	1.05049	0.0710659
1004					414.538	389.24			0.00126565	0.00160126	0.205923	0.645281	0.228993	0.790406	-0.339335
1005					434.965	513.314			4.7497e-05	7.27494e-05	1.45787	3.59429e-05	0.000107007	0.652885	-0.615099
1006					458.807	618.345			8.73508e-05	7.27494e-05	0.28693	0.742812	0.254367	1.20071	0.263886
1007					56.1198	134.081			1.46424	2.57654	1.41951	0.000331251	0.000651601	0.568297	-0.815282
1008					256.009	526.306			0.0199948	0.00809724	0.367815	0.255182	0.113494	2.46934	1.30413
1009					495.924	344.059			0.533898	0.922432	1.49912	4.07261e-06	6.3259e-05	0.578794	-0.788878
1010					495.178	561.263			4.7497e-05	7.27494e-05	1.45787	3.59429e-05	0.000107007	0.652885	-0.615099
1011					276.077	430.265			4.7497e-05	0.000256348	0.816589	0.306617	0.130112	0.185283	-2.4322
1012					347.404	539.099			0.0174161	0.0163118	0.476675	0.494103	0.187044	1.0677	0.09451
1013					403.93	476.211			0.00037858	7.27494e-05	1.0063	0.0326672	0.0235704	5.20389	2.37959
1015					373.953	500.282			0.00268758	0.000440899	1.32541	2.93337e-05	0.000104918	6.09569	2.60779
1016					487.167	426.246			0.0132069	0.00618489	1.17398	0.017555	0.014621	2.13535	1.09447
1017					345.578	444.318			4.7497e-05	7.27494e-05	1.45787	3.59429e-05	0.000107007	0.652885	-0.615099
1018					148.691	511.303			0.0247966	0.0435877	1.26214	0.0037944	0.00443046	0.568889	-0.81378
1019					449.382	357.055			0.00625974	0.0207424	1.5163	2.05286e-05	0.000100348	0.301785	-1.72841
1020					441.553	428.262			0.0164536	0.0141399	0.486938	0.240258	0.10859	1.16363	0.218637
1021					451.619	343.233			0.0586731	0.121616	1.0146	0.00659563	0.00679898	0.482447	-1.05156
1022					135.721	345.221			0.000969148	7.27494e-05	0.942736	0.0824948	0.048249	13.3217	3.73571
1024					419.774	616.367			4.7497e-05	7.27494e-05	1.45787	3.59429e-05	0.000107007	0.652885	-0.615099
1025					349.253	581.258			0.000766137	0.000122081	0.917626	0.0856336	0.0496409	6.27562	2.64976
1026					231.73	342.238			0.0287245	0.0542818	1.27738	0.00198372	0.00265884	0.529173	-0.918188
1027					417.114	341.182			0.0257377	0.0502154	0.829804	0.0337665	0.0241666	0.512546	-0.964246
1028					86.5419	202.18			0.187738	0.313852	1.40071	0.000426325	0.000797305	0.598174	-0.741362
1029					386.371	472.288			0.00324058	0.00644954	0.302721	0.457621	0.176343	0.50245	-0.992947
1030					431.466	545.305			4.7497e-05	7.27494e-05	1.45787	3.59429e-05	0.000107007	0.652885	-0.615099
1031					224.512	440.314			0.117224	0.0671405	1.15504	0.0453352	0.0303616	1.74595	0.804014
1032					397.047	402.271			4.7497e-05	7.27494e-05	1.45787	3.59429e-05	0.000107007	0.652885	-0.615099
1033					32.7001	193.159			0.0552824	0.0935561	1.18328	0.00818027	0.00803628	0.590901	-0.759011
1034					383.784	332.095			0.077329	0.136877	1.28087	0.00414663	0.00474636	0.564953	-0.823796
1035					200.999	372.31			0.0777724	0.03907	1.10963	0.0207513	0.0166394	1.99059	0.993198
1036					225.388	426.261			0.0124534	0.012036	0.253635	0.85079	0.280954	1.03468	0.0491814
1039					305.11	376.201			0.00274703	0.00188956	0.608516	0.243575	0.109691	1.4538	0.539825
1040					384.577	344.181			0.000531003	0.000540174	0.122544	0.968717	0.307906	0.983022	-0.0247045
1041					376.522	425.213			0.00416445	0.00517796	0.49566	0.220484	0.101858	0.804265	-0.314257
1042					290.959	276.18			0.127712	0.302313	1.35599	0.0127853	0.0113727	0.42245	-1.24315
1043					222.942	507.316			0.000337947	7.27494e-05	0.427975	0.210141	0.0982512	4.64536	2.21579
1044					542.094	161.128			2.56031	3.6213	0.931481	0.062774	0.0391982	0.707014	-0.50019
1045					193.904	290.116			0.0661277	0.177675	1.358	0.00762294	0.00759837	0.372184	-1.42591
1046					189.334	395.316			0.0250089	0.0129317	1.16169	0.0422584	0.0287887	1.93392	0.951528
1048					258.14	361.273			0.110147	0.191726	0.889512	0.0719743	0.0435022	0.574501	-0.799619
1050					436.836	571.32			0.000366861	0.000107221	1.24648	0.0156298	0.0133576	3.42153	1.77464
1051					191.992	367.285			0.0358098	0.0304586	0.82135	0.759954	0.258718	1.17569	0.233505
1052					392.393	442.278			0.00527849	0.00105156	1.24542	0.00582355	0.00618064	5.01965	2.32759
1053					462.127	732.39			4.7497e-05	7.27494e-05	1.45787	3.59429e-05	0.000107007	0.652885	-0.615099
1054					425.171	381.213			0.0179241	0.0175103	0.0528053	0.903067	0.293157	1.02363	0.0336938
1055					404.76	357.213			0.019478	0.0256873	0.837581	0.0814922	0.0477992	0.758272	-0.399212
1056					404.833	400.255			0.00685186	0.00214618	1.21629	0.0021768	0.00285718	3.19258	1.67472
1057					546.885	428.286			0.00188949	0.00231263	0.113399	0.498627	0.188344	0.817033	-0.291533
1058					200.004	536.408			0.0166972	0.0254133	0.658639	0.110999	0.0607389	0.657027	-0.605976
1059					456.548	445.252			0.00651623	0.000853534	1.50832	0.000354082	0.000687952	7.63441	2.93252
1060					457.145	402.235			0.00587664	0.00331231	0.825045	0.111983	0.0611522	1.77418	0.827153
1061					471.87	422.224			4.7497e-05	0.000211359	1.04633	0.134854	0.0706312	0.224722	-2.15378
1062					303.161	162.076			0.149623	0.178563	0.745358	0.133162	0.0699543	0.837927	-0.255104
1063					46.5434	429.191			0.0918222	0.0418647	1.11302	0.00578129	0.00614574	2.19331	1.13311
1064					462.367	333.176			0.0140456	0.00696996	1.24087	0.00560955	0.00600273	2.01516	1.01089
1065					242.387	146.027			0.255822	0.225465	0.42508	0.458411	0.176578	1.13464	0.182238
1066					409.195	449.206			0.00198681	0.00067911	0.777671	0.126813	0.0673767	2.92561	1.54874
1067					367.711	537.338			4.7497e-05	7.27494e-05	1.45787	3.59429e-05	0.000107007	0.652885	-0.615099
1068					403.928	460.234			0.0159018	0.0279914	1.13211	0.00728098	0.00732477	0.568098	-0.815788
1069					461.965	458.237			0.00471941	0.0040872	0.420993	0.676223	0.237143	1.15468	0.207496
1071					440.783	414.272			0.0045201	0.00473736	0.0374636	0.895658	0.291453	0.954138	-0.06773
1072					318.148	221.095			0.144958	0.196229	1.12527	0.0104468	0.00970834	0.738721	-0.436899
1073					383.651	435.208			0.00469699	0.00668116	0.7082	0.135901	0.0710484	0.70302	-0.508363
1074					70.8242	388.254			0.0727155	0.092485	0.405013	0.499913	0.188713	0.786241	-0.346956
1075					256.472	524.299			0.203836	0.225288	0.127066	0.636821	0.22673	0.904778	-0.144365
1076					378.373	462.213			0.000454092	0.00087071	0.841828	0.0797556	0.0470142	0.521519	-0.939207
1077					353.421	477.184			0.00012414	0.000170768	0.293781	0.531746	0.19774	0.726949	-0.460075
1078					269.015	610.37			0.00819554	0.0138827	1.40381	0.000471671	0.00086186	0.590341	-0.760379
1079					300.608	350.218			0.0313438	0.0133916	1.17821	0.0496976	0.0326156	2.34056	1.22686
1080					450.647	285.121			0.0113177	0.0122158	0.443886	0.533793	0.198311	0.926481	-0.110167
1081					207.896	374.228			0.000775789	0.000925516	0.384485	0.808693	0.270817	0.838224	-0.254593
1082					165.11	676.527			0.04682	0.0462902	0.0461971	0.946742	0.303038	1.01145	0.0164188
1083					451.223	405.197			0.0704272	0.109177	1.28938	0.00271198	0.00339716	0.645072	-0.632469
1084					449.419	292.114			0.0898925	0.122914	1.23475	0.00360751	0.00425763	0.731343	-0.45138
1085					428.002	285.119			0.0250305	0.0444316	1.28351	0.000961	0.00150697	0.56335	-0.827898
1088					286.584	229.154			0.0897281	0.139071	1.29912	0.00105598	0.00162444	0.645196	-0.632192
1089					294.1	330.202			0.0250795	0.0317688	0.167391	0.396038	0.157792	0.789437	-0.341104
1090					416.347	122.081			0.504166	0.787309	1.40505	0.000192587	0.000422899	0.640366	-0.643031
1093					352.865	360.213			0.00155657	0.00152884	0.0787023	0.924302	0.297996	1.01814	0.0259382
1094					108.206	120.066			0.0259313	0.0328108	0.473092	0.249088	0.111503	0.790329	-0.339474
1095					391.614	269.111			0.00379508	0.00895201	1.33072	0.000197318	0.000431436	0.423936	-1.23808
1096					342.941	359.265			0.0016076	0.00208577	0.133723	0.499569	0.188614	0.770744	-0.375676
1097					418.865	534.143			0.0723865	0.121672	1.40807	0.000138487	0.000323601	0.594933	-0.7492
1098					344.115	423.235			0.00163566	0.000362983	1.30538	0.00026682	0.000549263	4.50617	2.1719
1099					297.622	321.078			0.00795931	0.0124452	0.952784	0.0444934	0.0299358	0.63955	-0.644871
1100					401.311	520.288			0.00808841	0.00237919	1.0825	0.00508523	0.00555413	3.39965	1.76539
1101					417.983	593.304			4.7497e-05	0.000143241	0.820919	0.243751	0.109749	0.331588	-1.59253
1103					479	389.215			0.00177467	0.000154067	1.44813	0.00315234	0.00382183	11.5188	3.52592
1105					276.927	382.161			0.005538	0.00643169	0.244772	0.537909	0.199457	0.861048	-0.215834
1106					194.681	594.377			0.00880076	0.0393665	1.39219	0.0047178	0.00523466	0.22356	-2.16127
1107					314.693	383.229			0.00103251	0.00100356	0.430781	0.943362	0.302283	1.02885	0.0410333
1109					374.873	476.261			0.000610079	7.27494e-05	1.46345	0.042333	0.0288273	8.38604	3.06799
1110					428.031	418.229			0.0001213	7.27494e-05	0.0611951	0.541885	0.200559	1.66737	0.737578
1111					500.342	523.299			0.00147555	0.000330286	1.08314	0.0273979	0.0206445	4.46749	2.15946
1112					382.009	275.135			0.00700825	0.0123292	1.03575	0.0379759	0.0265136	0.568427	-0.814954
1114					208.718	466.33			0.721535	1.10368	0.595387	0.1102	0.0604024	0.653756	-0.613176
1115					151.331	607.51			0.018144	0.0294817	0.87079	0.0247432	0.01908	0.615433	-0.700326
1116					299.682	398.203			0.00334835	0.00468163	0.729876	0.131298	0.0692034	0.71521	-0.483561
1117					437.193	555.313			0.000311309	0.00011226	0.207405	0.323285	0.13534	2.7731	1.4715
1118					371.306	491.247			4.7497e-05	7.27494e-05	1.45787	3.59429e-05	0.000107007	0.652885	-0.615099
1121					30.0714	431.178			0.190881	0.292986	1.25406	0.0020961	0.00277468	0.651503	-0.618155
1122					388.054	318.177			0.00567687	0.00406907	0.842201	0.256035	0.113772	1.39513	0.480395
1123					385.508	317.218			0.000901626	7.27494e-05	1.21243	0.0300507	0.0221493	12.3936	3.63152
1124					448.48	492.242			0.0280369	0.0613849	1.23083	0.00989762	0.00931469	0.45674	-1.13056
1125					355.535	248.124			0.0102084	0.0149602	0.905988	0.0434672	0.0294115	0.682371	-0.551372
1126					481.721	488.259			0.00388987	0.000206874	1.52035	0.000302444	0.000606051	18.8031	4.2329
1127					441.342	284.08			0.0155493	0.0186765	0.298901	0.482568	0.183701	0.832559	-0.264375
1129					477.216	386.214			0.000165202	0.00026673	0.600224	0.435247	0.169588	0.619362	-0.691146
1130					293.344	547.31			4.7497e-05	7.27494e-05	1.45787	3.59429e-05	0.000107007	0.652885	-0.615099
1131					415.294	486.292			0.000754129	7.27494e-05	1.20204	0.0289259	0.0215194	10.3661	3.3738
1132					502.19	424.103			0.105297	0.271866	1.34565	0.00108782	0.00166322	0.387311	-1.36844
1133					452.957	488.284			4.7497e-05	7.27494e-05	1.45787	3.59429e-05	0.000107007	0.652885	-0.615099
1134					320.771	188.128			0.0440487	0.0491563	0.082299	0.798956	0.268432	0.896096	-0.158275
1135					357.317	359.124			0.0281423	0.039398	1.13319	0.00848088	0.00826726	0.714309	-0.485379
1137					473.295	555.117			0.00541437	0.00685938	0.70206	0.144108	0.0742672	0.789338	-0.341285
1138					117.952	317.182			0.00112413	0.000143019	0.76059	0.12392	0.0661827	7.85995	2.97452
1139					401.25	568.234			0.00211459	0.00451682	0.972564	0.0638141	0.0396991	0.468158	-1.09493
1142					217.943	455.188			2.05757	1.10026	1.2358	0.00511736	0.00558216	1.87008	0.903098
1143					86.3813	260.16			0.0150554	0.00195401	1.35933	0.000886929	0.00141501	7.70488	2.94577
1145					383.781	561.336			8.79803e-05	0.00097735	1.44186	0.00484486	0.00534222	0.0900192	-3.47362
1146					431.321	649.305			4.7497e-05	7.27494e-05	1.45787	3.59429e-05	0.000107007	0.652885	-0.615099
1147					65.6508	798.598			0.140149	0.235629	0.925615	0.0705252	0.0428427	0.594788	-0.749553
1148					79.4754	246.144			0.0508231	0.0488748	0.107965	0.917185	0.296381	1.03986	0.0563923
1149					306.79	278.116			0.000371098	0.00171163	0.824479	0.0488865	0.0321965	0.216809	-2.2055
1150					405.677	284.16			0.0590169	0.0833914	0.765989	0.141901	0.0734093	0.707709	-0.498771
1151					259.654	359.257			0.040528	0.0751759	1.01607	0.051982	0.0337897	0.539109	-0.89135
1153					204.344	303.173			0.0881622	0.07389	0.126107	0.594786	0.215327	1.19315	0.254781
1154					393.409	476.236			4.7497e-05	7.27494e-05	1.45787	3.59429e-05	0.000107007	0.652885	-0.615099
1155					546.977	186.124			0.102019	0.126495	0.947489	0.0530997	0.0343559	0.806506	-0.310242
1156					312.955	316.186			0.0106946	0.0142014	0.769753	0.103993	0.057748	0.753068	-0.409147
1157					434.682	389.234			0.000834409	0.000418951	0.885483	0.061746	0.0386996	1.99166	0.993974
1158					219.343	376.223			0.00740742	0.00711266	0.132301	0.881539	0.288182	1.04144	0.058582
1159					307.7	253.033			0.0211608	0.0455513	1.22849	0.0286805	0.0213803	0.464549	-1.1061
1160					411.889	539.284			0.00324117	0.0018985	0.670317	0.302338	0.128746	1.70723	0.771656
1161					371.29	402.271			0.000137893	0.000138527	0.0201159	0.994443	0.31352	0.995423	-0.00661865
1162					23.6839	179.129			0.0164575	0.0247932	1.42588	0.000217314	0.000466731	0.663791	-0.591199
1163					35.3556	146.117			0.111049	0.135671	0.315828	0.309991	0.131182	0.818516	-0.288918
1164					410.136	334.099			0.0127961	0.00629378	1.38472	0.000552382	0.000973432	2.03313	1.0237
1166					196.532	317.189			0.0488642	0.0779637	0.650794	0.182689	0.0883272	0.626756	-0.674025
1167					448.929	303.203			0.00568801	0.00236449	1.2191	0.0172747	0.0144395	2.4056	1.2664
1168					52.6494	246.152			0.113491	0.154774	0.644208	0.234025	0.1065	0.73327	-0.447584
1169					212.073	460.279			0.0130756	0.00592205	0.898548	0.0255342	0.0195466	2.20795	1.14271
1170					169.419	826.595			0.00904738	0.0456881	1.50492	0.00136678	0.00198959	0.198025	-2.33625
1172					345.349	329.181			0.00357499	0.00274279	0.472258	0.300463	0.128145	1.30342	0.382297
1173					271.545	439.292			0.00156482	0.00144263	0.0584207	0.837568	0.277801	1.0847	0.117299
1174					227.289	379.147			0.0875955	0.160727	1.50877	1.98728e-06	4.69229e-05	0.544996	-0.875682
1175					388.067	345.076			0.0101667	0.028886	1.53086	1.86067e-06	4.57412e-05	0.351959	-1.50652
1176					441.786	310.175			0.585166	1.09883	1.43636	0.000108019	0.000264446	0.532536	-0.909048
1177					277.203	385.244			0.00114421	0.000601599	0.383338	0.461983	0.177642	1.90194	0.927474
1178					485.384	400.147			0.0140786	0.028	1.45961	0.000162781	0.000367929	0.502806	-0.991926
1179					270.699	318.166			0.00335031	0.00277766	0.625745	0.317545	0.133555	1.20616	0.270425
1180					350.065	320.164			0.0220888	0.0225852	0.101413	0.887818	0.28964	0.97802	-0.0320634
1181					472.599	491.199			0.00183468	0.00115492	1.06951	0.0166543	0.0140371	1.58858	0.667735
1182					335.754	590.316			4.7497e-05	7.27494e-05	1.45787	3.59429e-05	0.000107007	0.652885	-0.615099
1183					140.819	303.173			0.00248509	0.00164588	0.552605	0.379094	0.152592	1.50988	0.594432
1184					346.134	373.256			0.00257851	7.27494e-05	1.1736	0.0327313	0.0236045	35.4438	5.14746
1185					473.738	299.085			0.00558039	0.00185773	1.34724	0.000696735	0.0011713	3.00387	1.58682
1186					471.842	454.278			0.0103593	0.00506511	0.810283	0.0941341	0.0533859	2.04522	1.03226
1187					385.625	148.08			0.415418	2.43651	1.56633	2.53671e-05	0.000103205	0.170497	-2.55218
1188					352.931	555.325			0.00165183	0.00386046	1.30528	0.00171179	0.00236721	0.427884	-1.22471
1189					466.161	400.04			0.0112891	0.017791	1.48763	2.21196e-05	0.000101407	0.634539	-0.65622
1191					457.188	305.098			0.00897368	0.00647051	0.837354	0.156911	0.0791181	1.38686	0.47182
1192					255.724	546.281			0.0174201	0.0239121	0.514713	0.224065	0.103099	0.728504	-0.456992
1193					249.542	328.223			0.0119494	0.0269461	1.10915	0.0209867	0.016785	0.443455	-1.17314
1194					407.558	414.271			0.00883	0.00422232	1.2069	0.0141333	0.0123301	2.09126	1.06438
1195					201.65	370.295			0.0307645	0.0460545	0.58736	0.229057	0.104813	0.668003	-0.582074
1196					153.138	364.261			0.124203	0.128125	0.0821179	0.840844	0.278585	0.969385	-0.0448586
1197					101.262	371.228			0.0819012	0.124962	0.697777	0.118675	0.0639863	0.655411	-0.609529
1198					246.02	173.14			0.101782	0.0670804	0.9097	0.111118	0.060789	1.51731	0.601516
1199					261.296	597.305			0.00544576	0.0122053	1.20542	0.0192431	0.0156902	0.446178	-1.16431
1200					335.699	407.228			0.000377624	7.27494e-05	1.18279	0.0119756	0.0107998	5.19076	2.37594
1201					213.961	603.534			1.12457	2.31629	1.4828	1.5628e-05	9.59812e-05	0.485507	-1.04243
1202					289.518	303.145			0.00827539	0.00996153	0.194431	0.396423	0.157909	0.830735	-0.267539
1203					208.869	483.221			0.232437	0.0111145	1.538	0.00559102	0.00598719	20.9131	4.38633
1204					302.558	361.244			0.000185149	7.27494e-05	0.0479488	0.452491	0.174807	2.54503	1.34768
1205					336.585	485.235			0.00175688	0.00135541	0.556908	0.274773	0.119797	1.2962	0.374292
1206					265.025	165.051			0.94744	1.49157	1.10014	0.0277203	0.020831	0.635196	-0.654726
1207					430.566	342.165			0.0162764	0.0224809	0.866959	0.0775256	0.0459996	0.724011	-0.465916
1208					383.745	292.103			0.0582606	0.0916592	0.89713	0.0467651	0.0310918	0.635622	-0.653759
1209					468.434	334.125			0.00452285	0.00455885	0.0947394	0.967639	0.307669	0.992104	-0.011436
1210					376.462	450.186			0.0100325	0.00887912	0.175156	0.65167	0.230692	1.1299	0.176195
1211					120.519	442.266			0.0157346	0.016537	0.312045	0.691984	0.241221	0.951483	-0.0717504
1212					197.49	727.572			0.0988321	0.0993552	0.188476	0.990896	0.312751	0.994735	-0.00761515
1214					257.37	552.33			0.0115414	0.0126418	0.136767	0.75873	0.258409	0.912952	-0.131389
1215					464.838	538.085			0.0145515	0.0123701	0.526081	0.313764	0.132371	1.17635	0.234315
1216					410.531	713.419			4.7497e-05	7.27494e-05	1.45787	3.59429e-05	0.000107007	0.652885	-0.615099
1217					261.424	443.286			8.77355e-05	0.000121122	0.508607	0.608104	0.218954	0.724357	-0.465227
1218					301.676	331.234			0.000563782	7.27494e-05	0.660026	0.175151	0.0856896	7.74965	2.95413
1219					401.298	349.117			0.167677	0.470303	1.38978	0.00439586	0.00496308	0.35653	-1.4879
1220					399.583	546.253			0.00312622	0.00317131	0.35739	0.984307	0.311319	0.985783	-0.0206582
1221					378.372	503.185			0.000792787	0.00115929	0.382073	0.529036	0.196982	0.683855	-0.548238
1222					257.094	645.301			0.00324466	0.00638067	1.12739	0.0406566	0.0279507	0.508514	-0.975642
1223					310.307	395.193			0.000103406	0.000184423	0.317048	0.517397	0.193704	0.560697	-0.834706
1224					216.675	508.376			1.37179	1.03252	0.848356	0.153263	0.0777573	1.32858	0.409881
1225					219.187	520.316			0.028469	0.037723	0.456626	0.244726	0.110071	0.754685	-0.406054
1226					159.64	702.542			0.354058	0.251095	1.06756	0.0770394	0.0457786	1.41006	0.495753
1227					272.256	292.129			0.00111292	0.0029434	0.792157	0.083553	0.048721	0.378109	-1.40313
1228					219.982	490.29			0.0465946	0.0571453	0.505191	0.2941	0.126091	0.81537	-0.294473
1229					205.351	494.36			0.160394	0.159491	0.227228	0.975074	0.309302	1.00567	0.00815152
1230					351.305	258.145			0.00829277	0.0107631	0.718765	0.182175	0.0881447	0.770483	-0.376166
1231					431.325	729.425			4.7497e-05	7.27494e-05	1.45787	3.59429e-05	0.000107007	0.652885	-0.615099
1232					347.115	407.193			0.00139087	0.000969873	0.855564	0.541497	0.200452	1.43407	0.520117
1233					476.188	527.283			4.7497e-05	7.27494e-05	1.45787	3.59429e-05	0.000107007	0.652885	-0.615099
1234					30.955	263.128			0.129665	0.14579	0.622932	0.266887	0.11727	0.889391	-0.16911
1235					211.315	883.533			0.00387874	0.0268105	1.07442	0.0136889	0.0120167	0.144672	-2.78914
1237					466.509	398.069			0.0069734	0.00621906	0.350262	0.615252	0.220895	1.1213	0.165167
1238					146.057	184.064			0.0901939	0.15106	1.07091	0.0100571	0.00943001	0.597073	-0.744021
1239					454.771	386.239			0.0599768	0.0376856	1.00127	0.0327905	0.0236359	1.5915	0.670391
1242					412.707	475.241			4.7497e-05	7.27494e-05	1.45787	3.59429e-05	0.000107007	0.652885	-0.615099
1243					462.916	570.324			4.7497e-05	0.00015815	0.933479	0.249759	0.111722	0.300328	-1.73539
1244					310.297	306.165			0.00597545	0.00644984	0.157043	0.711765	0.246354	0.92645	-0.110216
1245					426.066	532.114			0.00869516	0.0118482	0.879613	0.0525151	0.0340604	0.733882	-0.446379
1246					405.721	614.279			0.00369686	0.00172247	0.76844	0.0489948	0.0322523	2.14625	1.10182
1247					375.683	353.143			0.000584959	0.000818019	0.193438	0.550256	0.202908	0.715093	-0.483798
1248					548.389	471.33			0.00128052	0.000912974	0.462882	0.413207	0.162954	1.40258	0.488079
1249					80.1589	129.102			0.0509925	0.0711458	1.05397	0.021529	0.0171238	0.716732	-0.480494
1250					423.507	266.123			0.0394633	0.0282933	0.754439	0.410879	0.16226	1.39479	0.480051
1251					44.834	171.149			0.100738	0.114967	0.751238	0.143205	0.0739171	0.876228	-0.190621
1252					398.959	226.083			1.05261	1.14944	0.465393	0.331909	0.13799	0.915762	-0.126956
1254					353.945	451.193			4.7497e-05	7.27494e-05	1.45787	3.59429e-05	0.000107007	0.652885	-0.615099
1256					432.235	586.321			0.0105083	0.00273379	1.17837	0.00278085	0.00346477	3.84385	1.94255
1257					461.687	587.267			0.00186646	0.000669761	1.02482	0.0167345	0.0140895	2.78676	1.47859
1259					207.654	542.323			0.603637	0.739368	0.171032	0.486074	0.184721	0.816423	-0.292611
1261					218.45	316.222			0.00068339	0.000533673	0.169355	0.767369	0.260585	1.28054	0.356754
1262					452.582	465.202			0.00128186	0.000901504	0.670848	0.17883	0.0869819	1.42191	0.507829
1263					369.973	390.198			4.7497e-05	7.27494e-05	1.45787	3.59429e-05	0.000107007	0.652885	-0.615099
1264					235.132	484.303			0.000682884	7.27494e-05	1.23015	0.0108748	0.0100105	9.3868	3.23063
1265					302.35	286.176			0.00904105	0.0154917	1.21676	0.0152843	0.0131241	0.583608	-0.776929
1266					51.8909	750.541			1.01717	2.26507	1.08739	0.0536645	0.0346463	0.449069	-1.15499
1268					88.2985	167.081			0.0615791	0.162862	1.33796	0.00772017	0.00767569	0.378107	-1.40313
1269					376.34	117.066			4.4451	8.47425	1.51164	4.9439e-06	6.88539e-05	0.524542	-0.930871
1270					213.901	424.282			0.0303008	0.0273756	0.511823	0.660968	0.233149	1.10685	0.146463
1271					478.745	583.149			0.169891	0.212648	0.907259	0.0827527	0.0483643	0.798933	-0.323853
1272					486.297	562.199			0.000529555	0.000344469	0.363941	0.317348	0.133494	1.53731	0.620406
1273					434.954	401.06			0.00162636	0.00163954	0.107167	0.97211	0.308652	0.99196	-0.0116465
1274					442.228	370.052			0.0488596	0.198631	1.5154	0.000194238	0.000425887	0.245981	-2.02338
1275					318.142	499.188			0.642642	1.05275	1.50242	1.5953e-06	4.30488e-05	0.610439	-0.71208
1276					347.08	416.214			0.000527379	0.000922327	0.404856	0.287602	0.123973	0.571792	-0.806437
1277					86.4771	371.228			0.0306165	0.0291899	0.00710535	0.791878	0.266688	1.04887	0.0688409
1278					141.862	798.564			0.0414353	0.0532296	0.889784	0.0473775	0.0314129	0.778427	-0.361366
1279					165.989	716.521			1.6854	1.66791	0.0428134	0.911265	0.295033	1.01049	0.0150491
1280					125.461	125.038			0.0167115	0.100932	1.36966	0.0041347	0.00473587	0.165571	-2.59448
1281					297.891	133.032			1.46228	2.40708	1.35557	0.000553185	0.000974519	0.60749	-0.719067
1284					413.656	333.214			0.00541158	0.00892442	0.228224	0.25608	0.113787	0.606379	-0.721708
1285					398.724	515.214			1.18258	1.02495	0.430322	0.344452	0.14178	1.1538	0.206388
1286					387.268	203.114			0.238998	0.265479	0.377501	0.796682	0.267873	0.900252	-0.1516
1290					483.536	483.293			0.00251655	0.000442511	1.09067	0.0668172	0.0411243	5.68697	2.50766
1291					212.055	438.298			1.42496	1.16276	0.775492	0.346201	0.142302	1.2255	0.293365
1292					382.209	334.161			0.00153655	0.000143207	1.47354	3.68435e-05	0.000109075	10.7296	3.42352
1293					436.487	319.124			0.0018975	0.00387793	1.10914	0.0155173	0.0132818	0.489307	-1.03119
1295					255.635	649.333			0.00296768	0.00306488	0.270555	0.918819	0.296753	0.968285	-0.0464963
1296					444.151	292.103			0.0202221	0.024587	0.215473	0.414368	0.163299	0.822474	-0.281959
1298					169.373	824.579			0.0236055	0.0859036	1.42964	0.00723097	0.00728492	0.274791	-1.8636
1299					426.015	270.101			0.0064861	0.0164887	1.32622	0.00205043	0.00272787	0.393365	-1.34606
1300					402.163	582.29			0.0040529	0.000208024	1.52533	0.0002913	0.000588185	19.4828	4.28413
1301					251.338	487.178			2.76813	4.70049	1.34213	0.000400906	0.000759775	0.588903	-0.763897
1302					420.776	485.271			0.0015912	0.000293671	1.25749	0.00485851	0.00535437	5.4183	2.43784
1304					430.708	472.241			0.0261307	0.0362963	0.801299	0.0975243	0.0549067	0.719928	-0.474076
1305					31.8967	198.185			0.123565	0.270607	0.851338	0.00457743	0.00511741	0.45662	-1.13093
1308					398.739	553.17			0.168974	0.340424	1.46585	2.6895e-05	0.000103918	0.496362	-1.01053
1309					384.579	354.077			0.0393817	0.0543093	1.05954	0.0224582	0.0177017	0.725138	-0.463673
1310					205.124	592.339			0.0201983	0.0279445	0.296946	0.307516	0.130397	0.722799	-0.468334
1311					478.604	454.107			0.00140664	0.000890394	0.708377	0.0838368	0.0488471	1.5798	0.659741
1312					403.904	488.308			4.7497e-05	7.27494e-05	1.45787	3.59429e-05	0.000107007	0.652885	-0.615099
1313					470.458	451.167			0.00459273	0.00229506	1.25452	0.00299895	0.00367644	2.00114	1.00082
1314					491.579	389.121			0.0769981	0.0633545	0.701713	0.271176	0.11864	1.21535	0.281375
1315					32.7235	109.101			0.139907	0.285387	1.2504	0.0115044	0.0104612	0.490237	-1.02845
1316					419.819	383.164			0.00181659	0.000240875	0.934385	0.0868246	0.0501626	7.54164	2.91488
1317					179.718	770.533			0.00475434	0.00378123	0.418479	0.542363	0.200691	1.25735	0.330392
1318					321.652	392.116			0.179852	0.288773	0.595856	0.0713639	0.0432252	0.622814	-0.683127
1319					255.811	272.185			0.0114404	0.00832511	0.398286	0.406081	0.160824	1.3742	0.458594
1320					312.966	343.198			0.00498344	0.000808951	1.31666	2.19603e-05	0.000101307	6.16037	2.62302
1322					391.656	190.082			0.0393253	0.0295966	0.282294	0.259916	0.115032	1.32871	0.410027
1323					246.667	650.404			0.0247583	0.0264224	0.385591	0.521569	0.194883	0.937019	-0.0938503
1324					410.914	554.293			0.000122547	7.27494e-05	0.0244918	0.533396	0.1982	1.6845	0.752323
1326					168.549	550.351			0.0119783	0.0122293	0.355421	0.951604	0.304121	0.979476	-0.0299176
1328					421.538	242.078			0.542736	0.337808	0.69439	0.0558858	0.0357845	1.60664	0.684047
1329					112.634	460.327			0.00139367	0.000167104	1.09615	0.0873037	0.0503745	8.34019	3.06008
1330					342.015	383.229			0.00941935	0.00643381	0.928663	0.0578075	0.0367542	1.46404	0.549954
1331					203.575	318.18			0.00300306	0.00630374	0.617617	0.153372	0.0777985	0.476394	-1.06977
1332					394.346	361.172			0.00113607	7.27494e-05	1.54869	0.00185358	0.00252138	15.6163	3.96498
1333					211.377	536.371			0.400655	0.250667	0.998786	0.0204929	0.0164788	1.59836	0.676588
1334					30.9448	471.237			0.0388125	0.0430677	0.539551	0.394093	0.1572	0.901198	-0.150083
1335					272.463	128.118			0.107848	0.710955	1.47584	0.00716088	0.00722962	0.151694	-2.72076
1336					210.371	363.289			0.0384339	0.0499005	0.614207	0.132179	0.0695591	0.770211	-0.376674
1337					257.97	554.345			0.00503453	0.00335305	0.977155	0.116916	0.0632425	1.50148	0.586381
1338					260.159	139.098			0.0601149	0.119044	1.02698	0.0390553	0.0270976	0.504979	-0.985704
1339					249.306	318.202			0.002349	0.00205349	0.406187	0.56275	0.206438	1.14391	0.19397
1340					22.7859	491.294			0.0116391	0.0154448	0.962371	0.0632137	0.0394104	0.753597	-0.408135
1341					426.057	432.245			0.00282697	0.00142921	1.02242	0.0194766	0.0158379	1.97799	0.984038
1342					159.936	186.221			0.964958	1.40595	0.89433	0.0850984	0.0494053	0.686338	-0.54301
1343					344.416	592.274			0.000964929	0.000127287	1.44004	0.00025864	0.000536063	7.58075	2.92234
1344					273.055	149.06			0.223561	0.227438	0.0243529	0.885679	0.289144	0.982952	-0.0248066
1345					190.297	578.286			0.00542419	0.00640681	0.00196892	0.667937	0.234979	0.846628	-0.2402
1346					182.389	650.44			0.0684338	0.225577	1.55671	6.91227e-05	0.000184942	0.303372	-1.72084
1347					444.962	126.055			0.0933692	0.101118	0.419287	0.412735	0.162813	0.92337	-0.115018
1349					487.15	541.3			0.00202884	0.000690339	0.562061	0.212811	0.0991825	2.93891	1.55528
1350					225.453	302.196			0.0252567	0.032728	0.76542	0.134429	0.0704615	0.771716	-0.373859
1351					400.381	505.169			0.0441578	0.0578238	0.883605	0.0809373	0.0475491	0.76366	-0.388997
1352					297.739	337.056			0.0348596	0.0518974	0.647618	0.143475	0.0740219	0.671703	-0.574105
1353					385.466	359.091			0.0395546	0.182131	1.55204	0.000525075	0.000936343	0.217176	-2.20306
1355					501.329	392.13			0.00548245	0.00941099	1.40389	2.73412e-05	0.000104113	0.582558	-0.779526
1356					33.6055	281.138			1.26798	1.3104	0.252886	0.661443	0.233274	0.96763	-0.047473
1358					479.723	391.145			0.0135939	0.00710486	1.13561	0.0763996	0.0454881	1.91332	0.936079
1359					190.423	530.288			0.145259	0.143023	0.488328	0.967689	0.30768	1.01563	0.0223816
1360					411.035	360.15			0.267252	0.629957	1.32575	0.00224503	0.00292666	0.424238	-1.23706
1361					333.894	349.174			0.00110414	0.000442179	0.944529	0.0643864	0.039973	2.49704	1.32022
1362					165.97	776.579			0.0399863	0.0807612	1.50789	0.000221633	0.00047419	0.495117	-1.01416
1363					331.2	436.125			4.7497e-05	7.27494e-05	1.45787	3.59429e-05	0.000107007	0.652885	-0.615099
1364					356.539	330.036			0.0369776	0.052016	1.34505	0.000630171	0.0010822	0.710888	-0.492306
1365					481.216	405.173			0.00127081	0.00136224	0.0237061	0.858343	0.282743	0.932886	-0.100228
1367					170.281	313.274			0.00807339	0.0117956	0.0104058	0.279608	0.12134	0.68444	-0.547003
1369					306.84	322.106			0.00334648	0.00282698	0.255335	0.632389	0.225539	1.18376	0.243381
1370					504.013	601.335			0.0476718	0.137162	1.5194	0.0021209	0.0027999	0.347557	-1.52468
1371					344.712	318.166			0.00201538	0.00202937	0.147384	0.961995	0.306424	0.993106	-0.00997984
1372					351.966	378.165			0.000977864	0.000956517	0.0404972	0.933385	0.300046	1.02232	0.0318425
1374					385.558	522.128			0.00819987	0.0226432	1.41501	0.00306557	0.00373999	0.362133	-1.46541
1375					260.318	619.287			0.0118057	0.0199388	0.808332	0.0620832	0.0388635	0.592098	-0.756092
1376					163.4	744.555			5.75859	5.97526	0.346001	0.510481	0.191739	0.963738	-0.0532864
1377					350.487	515.22			0.0041102	0.00149582	1.23022	0.0062093	0.00649408	2.74778	1.45827
1378					251.175	510.164			0.0805038	0.14521	1.45848	5.89468e-05	0.000162112	0.554397	-0.851009
1380					298.918	362.106			0.00263217	0.00825789	0.770451	0.0427377	0.0290364	0.318746	-1.64952
1382					182.427	788.579			0.0324287	0.0397782	0.609686	0.28841	0.124237	0.815239	-0.294705
1383					412.74	332.147			0.0902443	0.160521	1.30197	0.000708406	0.00118653	0.562195	-0.830858
1384					245.69	528.367			0.095981	0.0498855	1.36033	0.00126225	0.00187017	1.92403	0.944128
1385					90.678	284.258			0.0107601	0.00301299	0.595754	0.243929	0.109808	3.57122	1.83642
1386					139.024	262.139			0.000511254	0.000865723	0.130869	0.419593	0.164847	0.590551	-0.759867
1388					246.67	470.324			0.00224206	0.0034138	0.600035	0.0924223	0.0526409	0.656764	-0.606554
1389					148.747	848.653			0.068224	0.0839148	0.515191	0.261604	0.115577	0.813015	-0.298646
1390					152.202	482.267			0.0527891	0.0623995	0.405191	0.326019	0.136184	0.845987	-0.241293
1391					37.9158	850.668			0.0785321	0.101117	0.262338	0.439595	0.170912	0.776649	-0.364666
1392					238.92	176.139			0.137979	0.125907	0.315819	0.694612	0.241904	1.09588	0.132094
1393					226.496	275.142			0.755371	0.351239	1.17265	0.00628786	0.0065568	2.15059	1.10473
1394					209.757	550.386			3.52531	2.0226	1.17831	0.0180019	0.0149085	1.74297	0.801545
1395					86.2289	744.555			5.58039	4.83201	0.442632	0.40458	0.160373	1.15488	0.207741
1396					213.089	538.424			0.393614	0.365095	0.40739	0.745535	0.255062	1.07811	0.108508
1397					424.412	413.203			0.00866355	0.00262557	1.14061	0.012288	0.0110221	3.29968	1.72233
1398					429.705	429.156			0.0309893	0.0386885	0.512578	0.33955	0.140308	0.800995	-0.320135
1399					449.419	335.073			0.0633686	0.188185	1.48614	7.03239e-05	0.000187555	0.336735	-1.57031
1401					167.688	662.511			0.0665459	0.21026	1.48005	2.3337e-05	0.000102132	0.316493	-1.65975
1402					437.177	244.165			0.0527314	0.0727646	0.872943	0.066098	0.0407857	0.724685	-0.464574
1403					36.175	295.211			0.148982	0.219567	0.834066	0.0751557	0.044927	0.678525	-0.559525
1404					371.115	433.223			4.7497e-05	7.27494e-05	1.45787	3.59429e-05	0.000107007	0.652885	-0.615099
1405					215.799	594.309			0.0215031	0.0188039	0.438594	0.691122	0.240999	1.14354	0.19351
1406					182.391	798.563			0.0206341	0.0695583	1.42081	0.0129503	0.0114878	0.296645	-1.75319
1409					274.493	314.208			0.00161622	0.00444707	0.227994	0.483357	0.183931	0.363435	-1.46023
1410					457.176	421.085			0.0492481	0.0678901	1.24627	0.0029871	0.00366508	0.725409	-0.463133
1411					318.146	237.223			0.0777354	0.116356	1.05585	0.0241055	0.0187013	0.668085	-0.581897
1414					442.228	497.212			9.30632e-05	7.27494e-05	0.18041	0.677397	0.237449	1.27923	0.355275
1415					476.37	219.005			0.178749	0.131772	0.706238	0.338107	0.139872	1.3565	0.439891
1416					187.626	572.335			0.00912495	0.0199489	1.32912	0.00090248	0.00143458	0.457416	-1.12842
1419					272.534	229.154			0.189981	0.255264	0.840865	0.0707837	0.0429609	0.744251	-0.426139
1421					212.965	522.355			17.0539	19.5593	0.457165	0.295299	0.12648	0.871906	-0.197755
1422					222.94	368.16			0.000345698	0.000379118	0.179484	0.850884	0.280977	0.911849	-0.133134
1423					235.165	467.367			0.00543195	0.0075691	0.572417	0.324945	0.135853	0.717648	-0.478652
1424					131.159	218.121			0.127989	0.287198	0.148047	0.410862	0.162255	0.445646	-1.16603
1425					277.37	513.255			4.7497e-05	7.27494e-05	1.45787	3.59429e-05	0.000107007	0.652885	-0.615099
1426					395.15	278.153			0.00010173	7.27494e-05	0.113812	0.613541	0.22043	1.39836	0.483735
1428					160.802	772.582			1.32312	2.68499	1.40913	0.00609073	0.00639872	0.492783	-1.02097
1429					345.294	657.236			0.00455672	0.00447206	0.0631185	0.90343	0.29324	1.01893	0.0270576
1430					277.32	410.19			0.00892369	0.00306243	0.679689	0.121186	0.0650426	2.91392	1.54296
1431					461.565	246.181			0.0611698	0.0738771	0.147085	0.517627	0.193769	0.827993	-0.272309
1432					457.543	380.076			0.00796184	0.0124317	1.07598	0.0195822	0.0159052	0.640449	-0.642844
1433					208.602	552.403			1.07793	0.9362	0.608261	0.570824	0.208701	1.15139	0.203374
1434					222.941	302.207			0.0190748	0.0263311	1.13872	0.0160897	0.0136649	0.72442	-0.465101
1435					172.861	802.594			0.0546485	0.111631	1.21065	0.00282915	0.00351176	0.489546	-1.03048
1437					484.505	356.076			0.0460235	0.0670644	1.22714	0.00413124	0.00473282	0.686257	-0.543178
1439					223.465	454.329			1.03197	0.608506	1.03824	0.0358447	0.0253388	1.69591	0.762055
1440					420.652	347.192			0.0209798	0.0335131	1.11707	0.00944288	0.00898307	0.626017	-0.675725
1442					180.58	804.611			0.00428708	0.00641739	0.236223	0.517865	0.193837	0.668041	-0.581991
1443					256.374	647.318			0.00624238	0.00921407	0.719131	0.115421	0.0626066	0.677483	-0.561743
1445					265.523	247.111			0.0157878	0.0892691	1.52465	0.00174768	0.00240655	0.176856	-2.49935
1446					428.69	245.113			0.0731723	0.170044	1.1145	0.00939262	0.00894653	0.430313	-1.21654
1447					268.9	460.277			4.7497e-05	7.27494e-05	1.45787	3.59429e-05	0.000107007	0.652885	-0.615099
1448					268.003	302.15			0.000816121	0.00449104	0.769791	0.0161138	0.0136809	0.181722	-2.46019
1449					81.2442	221.113			0.000601882	7.27494e-05	0.18836	0.383965	0.154098	8.27336	3.04847
1450					370.944	133.08			0.0360217	0.0970767	1.47178	0.00012776	0.00030308	0.371065	-1.43026
1451					421.749	392.034			0.0149695	0.00561592	1.43228	6.35047e-05	0.000172492	2.66555	1.41443
1452					447.153	546.205			0.241071	0.167631	0.874976	0.110174	0.0603915	1.43811	0.52417
1453					371.293	305.108			0.00514327	0.0292429	1.38752	0.0184176	0.0151731	0.175881	-2.50733
1454					22.7065	302.196			0.00558027	0.0106319	1.2643	0.000503136	0.000906052	0.524861	-0.929994
1455					352.65	293.17			0.0101189	0.00260138	1.26879	0.0174529	0.0145549	3.8898	1.95969
1456					30.0842	532.279			0.170233	0.179306	0.199284	0.728064	0.250582	0.949402	-0.0749091
1460					344.239	346.197			0.0107749	0.0032345	1.25795	0.000640429	0.00109618	3.33123	1.73605
1461					340.949	161.092			0.0255379	0.0765802	1.57444	2.29001e-06	4.97726e-05	0.33348	-1.58433
1462					259.185	664.419			0.0289173	0.0553177	1.34632	0.00153057	0.00217009	0.522748	-0.935811
1463					187.798	527.161			0.106025	0.0163152	1.49942	0.00112825	0.00171179	6.49856	2.70012
1464					226.203	170.117			0.0759928	0.127785	0.921884	0.0720041	0.0435157	0.594694	-0.74978
1467					433.999	355.091			0.399243	0.58586	1.24505	0.00353694	0.00419141	0.681464	-0.553291
1468					182.429	778.595			0.0186906	0.0130748	1.0041	0.0511156	0.033347	1.42951	0.515522
1471					54.3869	219.134			0.0151563	0.01332	0.483253	0.633297	0.225783	1.13786	0.186322
1472					421.534	359.157			0.00335942	0.00195316	0.303646	0.400755	0.159221	1.72	0.782405
1473					248.035	530.319			4.7497e-05	7.27494e-05	1.45787	3.59429e-05	0.000107007	0.652885	-0.615099
1474					461.565	361.079			0.138179	0.196791	1.38439	0.00031228	0.000621596	0.70216	-0.510129
1475					25.5758	476.3			0.0227932	0.0258241	0.570544	0.427685	0.167277	0.882632	-0.180116
1476					353.73	461.209			0.000408234	0.000671429	0.981507	0.0575034	0.0366017	0.608007	-0.71784
1478					406.599	497.065			0.00985873	0.0100859	0.00183655	0.814689	0.272279	0.977476	-0.0328662
1479					282.697	253.085			0.0520152	0.0498551	0.224237	0.768356	0.260833	1.04333	0.0611916
1480					210.493	566.453			0.138927	0.200059	0.769999	0.140849	0.0729985	0.694431	-0.526098
1481					462.661	347.192			0.00456164	0.00276279	0.695461	0.153738	0.0779358	1.6511	0.723428
1482					192.921	506.289			0.0291946	0.0323142	0.560432	0.886803	0.289405	0.903461	-0.146466
1485					190.208	556.304			0.152899	0.158937	0.208409	0.883144	0.288555	0.962011	-0.0558752
1487					276.491	446.204			0.00886216	0.00363454	0.873841	0.0147024	0.0127258	2.43832	1.28589
1489					505.829	474.054			0.00595365	0.00635411	0.158784	0.701251	0.24363	0.936977	-0.0939141
1490					433.66	306.129			0.313955	0.677238	1.27354	0.00646036	0.00669322	0.463582	-1.1091
1491					380.999	301.082			0.000450559	0.000451151	0.0329258	0.998187	0.314329	0.998687	-0.00189596
1492					352.385	528.193			0.00332517	0.00230223	1.22077	0.00786089	0.0077869	1.44433	0.530401
1493					433.526	373.078			0.00921221	0.0212868	1.43891	0.00626099	0.00653539	0.432766	-1.20834
1494					33.1215	352.321			0.384785	0.638594	0.945166	0.0526485	0.034128	0.602551	-0.730845
1495					257.683	522.284			0.0155679	0.0218821	0.0996476	0.433297	0.168992	0.711445	-0.491176
1497					394.254	184.037			0.0302631	0.017384	1.02171	0.0143327	0.0124694	1.74086	0.7998
1498					208.725	594.486			0.0230378	0.0379835	0.774915	0.148113	0.0758074	0.606521	-0.721371
1499					172.005	650.476			0.0307884	0.0927241	1.41556	0.00452082	0.00506962	0.332043	-1.59056
1500					5.64921	260.186			0.0063706	0.00936055	0.940719	0.0288657	0.0214853	0.68058	-0.555163
1501					146.988	804.591			0.028684	0.0347614	0.331572	0.402527	0.159755	0.82517	-0.277236
1502					488.027	503.057			0.00605832	0.00345813	0.907043	0.231862	0.105767	1.7519	0.808923
1503					192.028	528.273			0.0703868	0.105915	0.0600634	0.530163	0.197297	0.664558	-0.589533
1504					25.5566	492.324			0.0258405	0.0289793	0.563794	0.429042	0.167688	0.89169	-0.165387
1505					297.851	430.161			0.00881455	0.0155388	1.35077	0.00272088	0.00340594	0.567262	-0.817912
1506					441.454	338.065			0.0159328	0.0310358	1.18752	0.00138766	0.00201294	0.513369	-0.961932
1507					216.675	762.528			0.129316	0.238286	1.45856	0.000135646	0.000318227	0.542692	-0.881796
1508					35.2996	404.207			3.07556	5.25031	1.16828	0.00916222	0.00877784	0.585786	-0.771555
1509					314.752	179.049			0.0310079	0.0253439	0.566271	0.1777	0.0865863	1.22348	0.290995
1510					433.487	351.097			0.0441549	0.100415	1.38089	0.0144991	0.0125852	0.439724	-1.18533
1512					478.246	243.026			0.266001	0.211041	0.663153	0.299332	0.127782	1.26042	0.33391
1513					62.1928	791.626			0.192716	0.1946	0.0256535	0.970287	0.308251	0.99032	-0.0140337
1514					273.349	245.059			0.0590401	0.0806675	0.977045	0.0266174	0.0201889	0.731894	-0.450294
1516					466.849	373.047			0.000869133	7.27494e-05	1.51181	0.0071644	0.00723223	11.9469	3.57857
1517					32.7204	397.2			0.365673	0.401984	0.6055	0.247003	0.11082	0.90967	-0.136584
1518					159.009	764.523			0.0579707	0.185975	0.802056	0.00110339	0.00168202	0.311713	-1.68171
1519					522.078	158.092			0.0738197	0.0286925	0.397067	0.179592	0.0872478	2.57278	1.36333
1521					30.0613	341.305			0.0599062	0.166511	1.50994	1.48038e-05	9.50167e-05	0.359773	-1.47484
1522					187.801	275.075			0.338285	0.178097	1.33593	0.00138326	0.00200804	1.89945	0.925578
1523					369.486	154.084			0.390989	0.335229	0.627632	0.231633	0.10569	1.16633	0.22198
1525					461.431	322.07			1.82904	2.63268	1.31795	0.000767147	0.00126213	0.694744	-0.525447
1526					355.238	103.05			0.19941	0.405931	1.50942	4.81137e-06	6.80787e-05	0.491243	-1.02549
1527					482.594	528.193			0.0680045	0.0674873	0.0008515	0.96577	0.307257	1.00766	0.0110135
1528					191.08	314.178			0.0284053	0.0251585	0.12048	0.7381	0.253162	1.12905	0.175113
1529					228.294	412.283			0.0128816	0.00317321	1.43739	0.000108247	0.000264885	4.05947	2.02129
1530					205.354	307.111			0.0197397	0.0730582	1.13469	0.0426234	0.0289775	0.270192	-1.88795
1531					418.146	476.248			0.0019514	0.00487872	1.20996	0.0209564	0.0167663	0.399983	-1.32199
1532					169.337	83.0607			0.139761	0.198911	1.23855	0.00319674	0.00386438	0.702629	-0.509164
1536					432.44	375.188			0.00546974	0.0002929	1.51585	8.91862e-07	3.47442e-05	18.6744	4.22299
1537					375.731	385.256			0.0315508	0.0512473	1.20018	0.00545402	0.00587157	0.615658	-0.699798
1538					483.986	419.189			0.00144622	0.000708575	0.877417	0.0795748	0.0469324	2.04103	1.02929
1539					322.534	299.044			0.0416454	0.0722763	1.44804	0.000104852	0.0002583	0.576197	-0.795366
1540					561.374	514.336			0.00168412	0.00321254	0.114297	0.384939	0.154398	0.524235	-0.931715
1541					192.022	387.253			0.0134217	0.0185815	0.245385	0.63105	0.225178	0.722315	-0.469301
1542					391.678	430.278			0.000939746	7.27494e-05	1.22505	0.0230311	0.0180529	12.9176	3.69126
1543					591.304	310.201			0.0825848	0.165016	1.35828	0.0127312	0.0113348	0.500467	-0.998654
1545					81.3195	476.306			0.060778	0.0800781	0.344204	0.527856	0.196651	0.758985	-0.397858
1546					321.66	283.07			0.0881226	0.168573	1.38807	0.000408575	0.000771203	0.522756	-0.93579
1549					551.295	87.092			0.0661368	0.0637764	0.249969	0.777573	0.263138	1.03701	0.0524315
1550					386.385	241.155			0.11716	0.0687612	1.34298	0.000851395	0.00136975	1.70387	0.768818
1551					397.034	160.133			2.7245	4.65601	1.24127	0.00489131	0.00538349	0.585159	-0.7731
1552					353.727	439.228			0.00366693	0.00527725	1.04539	0.0398103	0.0275018	0.694855	-0.525215
1553					299.584	295.108			0.00213641	0.00509605	1.0459	0.0345039	0.0245845	0.419229	-1.25419
1554					276.513	408.123			0.0124014	0.0117377	0.398832	0.861023	0.283376	1.05654	0.0793507
1555					372.137	197.09			0.059477	0.0647798	0.0337886	0.747877	0.255658	0.91814	-0.123213
1556					402.188	489.23			0.0076361	0.000478776	1.34625	0.0111105	0.0101745	15.9492	3.99541
1557					427.77	474.267			0.00331797	0.00196827	1.30149	0.00134769	0.0019681	1.68573	0.753373
1558					356.416	576.214			0.000373408	7.27494e-05	1.09688	0.0660875	0.0407808	5.1328	2.35975
1560					249.297	439.292			0.00127577	0.00642277	1.38952	0.00434351	0.00491802	0.198633	-2.33183
1561					299.627	340.15			0.000108739	0.000102921	0.288435	0.932382	0.29982	1.05654	0.079344
1562					342.112	353.145			0.000885161	0.00023012	0.986265	0.0588462	0.0372727	3.84651	1.94355
1563					375.765	359.124			0.0485677	0.0725164	1.11665	0.00679882	0.00695585	0.669748	-0.578309
1564					418.143	487.264			0.00418747	0.0051298	0.636443	0.116822	0.0632026	0.816304	-0.292821
1565					421.514	486.275			0.000251194	7.27494e-05	0.395471	0.22966	0.105018	3.45286	1.78779
1567					470.991	460.24			4.7497e-05	7.27494e-05	1.45787	3.59429e-05	0.000107007	0.652885	-0.615099
1568					471.841	357.052			0.00412323	0.00568444	0.962357	0.0455947	0.030492	0.725355	-0.463242
1569					4.16649	107.967			0.0197293	0.0357915	1.27676	0.0235926	0.0183934	0.551228	-0.85928
1571					4.20607	253.118			0.00490179	0.00807635	1.3901	0.000478639	0.000871517	0.606932	-0.720394
1572					4.21049	216.979			0.00414456	0.00551281	1.33107	0.00196336	0.0026376	0.751804	-0.411571
1574					4.223	294.206			0.00419843	0.00656961	1.24938	0.000376923	0.000723435	0.639069	-0.645957
1576			Aplysil	-13.387431522261	4.66885	310.201			0.0278695	0.0388934	1.38545	0.00103579	0.00159961	0.716561	-0.480838
1577					5.14475	188.957			0.0082169	0.0117463	1.15124	0.0179592	0.0148812	0.699528	-0.515546
1578			3-Carboxy-cis,cis-mucote	1.00716683257573	5.16739	187.126			0.0380446	0.0581795	1.4054	0.000107528	0.000263498	0.653918	-0.612818
1579			7-Carboxy-7-carbaguanine	11.9260023640507	5.16775	195.157			0.0104368	0.0147297	1.41971	0.000533612	0.000947971	0.708552	-0.497055
1580					5.16809	250.178			0.00328188	0.00520069	1.23467	0.00139697	0.0020233	0.631047	-0.66418
1581					5.16817	346.131			0.00587757	0.00896215	1.15662	0.00579213	0.00615471	0.655821	-0.608626
1582			Irisxanthone	-0.510603440451188	5.16845	437.373			0.0168051	0.0246863	1.42339	9.18542e-05	0.000232517	0.680747	-0.554808
1583					5.16857	237.196			0.014566	0.0218185	1.19107	0.00377589	0.00441351	0.667596	-0.582954
1584					5.17046	194.997			0.0129997	0.0233032	1.46302	6.65218e-05	0.000179225	0.557851	-0.842049
1586					5.17062	190.957			0.00678154	0.0117988	1.20598	0.00662711	0.00682344	0.574766	-0.798954
1587					5.17594	172.152			0.0152333	0.0224392	1.02513	0.0273354	0.0206083	0.678871	-0.558791
1588					5.17872	364.142			0.00472175	0.00705783	1.08582	0.00346785	0.00412603	0.669008	-0.579904
1589					5.17895	221.672			0.0214244	0.0314549	1.40612	0.000124936	0.000297575	0.681114	-0.554032
1590					5.18002	311.204			0.00564626	0.0063121	0.163172	0.541599	0.20048	0.894514	-0.160824
1591					5.18085	168.077			0.00940789	0.0147909	1.35926	0.000476184	0.000868123	0.636057	-0.652771
1592			Dihydrokaempferol	-10.1067604098365	5.18109	289.257			0.00512387	0.00749108	0.966638	0.0394582	0.0273138	0.683996	-0.547939
1593					5.18194	225.196			0.00724775	0.0104563	0.989012	0.0296085	0.021903	0.693149	-0.528763
1594					5.18313	207.017			0.0657701	0.102335	0.927099	0.0383887	0.0267379	0.642696	-0.637791
1595			3-(2-Carboxyethenyl)-cis,cis-mucote	19.0259506814993	5.18516	213.168			0.0107735	0.021523	1.45168	1.06655e-05	8.84762e-05	0.500557	-0.998393
1596					5.18516	312.156			0.0103754	0.0151892	1.06799	0.0172889	0.0144487	0.683076	-0.549883
1597					5.18792	230.71			0.013421	0.0207436	1.48136	3.62799e-06	5.99356e-05	0.646993	-0.628179
1598			1,7-diphospho-1-epi-valienol	23.8419298330699	5.19471	337.142			0.00803647	0.0114139	1.33053	0.0012734	0.00188311	0.704094	-0.506161
1599					5.19627	174.128			0.0120497	0.0179629	1.3674	0.000376102	0.000722173	0.670807	-0.57603
1600					5.20052	395.4			0.00441705	0.00708279	1.46382	4.52352e-05	0.000129681	0.623631	-0.681236
1601					5.20302	193.002			0.0406739	0.0533371	0.598987	0.137663	0.0717467	0.762582	-0.391036
1602					5.20607	179.129			0.0145662	0.0222127	1.21902	0.0115604	0.0105017	0.655761	-0.608757
1603					5.20737	109.076			0.00829219	0.012715	1.37984	0.000284342	0.000576943	0.652156	-0.616712
1604			Pretetramid	12.3383341616614	5.21089	352.321			0.0264948	0.0359827	0.690808	0.0781277	0.0462748	0.736321	-0.441594
1606					5.64628	270.145			0.00737327	0.0102615	1.224	0.00612603	0.0064272	0.71854	-0.47686
1607					5.65261	228.195			0.0852641	0.141145	1.3117	0.000364549	0.00070432	0.604086	-0.727173
1608					5.65534	215.158			0.00396252	0.00707394	1.35777	0.000333995	0.000656018	0.560158	-0.836094
1609			N-Acetyl-D-glucosamine 6-phosphate	3.5413655204549	5.65613	302.196			0.00653462	0.00897523	1.22502	0.00384321	0.00447499	0.728073	-0.457846
1610					5.66701	210.185			0.0147017	0.022376	1.41004	0.000241646	0.000508054	0.657028	-0.605974
1611					5.66722	244.185			0.0059881	0.00979452	1.44776	2.12381e-05	0.000100837	0.611372	-0.709877
1612			Xenognosin A	-2.37120156596484	6.03644	257.303			0.00587797	0.00851236	1.36791	0.000244706	0.000513156	0.690522	-0.534241
1613			Acetyl-maltose	3.67606342621879	6.05597	385.342			0.00445696	0.00681056	1.37865	0.000398925	0.000756808	0.65442	-0.611712
1616					6.10669	210.028			0.0138779	0.0199263	1.33357	0.000612398	0.00105775	0.696464	-0.52188
1617					6.10966	203.183			0.00987117	0.0155255	1.30478	0.000366964	0.00070807	0.635803	-0.653348
1618			Allantoate	2.40754649813889	6.11186	177.138			0.00724793	0.0118989	1.19227	0.00405513	0.0046655	0.609128	-0.715183
1619			Lamotrigine	4.19771467941882	6.11981	257.099			0.0081468	0.0125789	1.25287	0.00129073	0.00190313	0.647656	-0.6267
1620					6.12648	75.0557			0.0154579	0.0226337	1.36243	8.49216e-05	0.000218486	0.682961	-0.550124
1621					6.1296	217.107			0.0101095	0.0123381	1.02005	0.0322894	0.0233689	0.819371	-0.28741
1622					6.13159	318.059			0.00322793	0.00622338	1.24147	0.0146231	0.012671	0.518678	-0.947089
1623					6.13333	227.212			0.0131677	0.0202459	1.45026	3.33994e-05	0.000106292	0.650388	-0.620627
1624					6.13599	317.056			0.0380026	0.0765202	1.28094	0.00137607	0.002	0.496634	-1.00974
1625					6.13845	123.941			0.0100774	0.0133239	0.780419	0.07443	0.0446048	0.756341	-0.402892
1628					6.1405	251.733			0.0062575	0.00975453	0.907973	0.0249109	0.0191788	0.641497	-0.640485
1631					6.1711	134.096			0.00444538	0.0078301	1.21294	0.00401381	0.00462871	0.56773	-0.816724
1632					6.17178	164.107			0.00488278	0.00684911	1.14977	0.0103986	0.00967422	0.712906	-0.488216
1633					6.21198	153.077			0.0103877	0.0159237	1.4588	1.89766e-05	9.91715e-05	0.652338	-0.616309
1634					6.22176	190.05			0.0098825	0.0109648	0.4765	0.589677	0.213925	0.901292	-0.149934
1635					6.22176	238.18			0.00487496	0.00848807	1.46619	1.42487e-06	4.1407e-05	0.574331	-0.800046
1637					6.73649	156.051			0.0788819	0.0947181	0.0586808	0.386	0.154724	0.832807	-0.263945
1639			2-Maleylacetate	-20.7160130049905	7.23832	159.113			0.00763014	0.0108383	0.987535	0.0181185	0.014983	0.703998	-0.506356
1641					7.72061	91.0546			0.0153665	0.0223615	0.396347	0.150998	0.076904	0.687182	-0.541235
1644			Dichloran	-4.83920187595519	13.0585	208.02			0.000977016	0.00164676	1.02909	0.0362727	0.0255771	0.593296	-0.753175
1645					14.0477	386.124			0.00220538	0.00351036	1.36878	9.6988e-05	0.000242804	0.628249	-0.670591
1648					16.0236	107.967			0.0234319	0.0385133	1.22349	0.0112891	0.0103047	0.60841	-0.716884
1652					17.0607	123.941			0.00986523	0.0153738	1.30094	0.00156236	0.0022047	0.64169	-0.640051
1653					17.0954	214.984			0.0105289	0.0157389	1.21621	0.00382525	0.00445864	0.668976	-0.579973
1656			Lamotrigine	4.09314832209565	17.9602	257.099			0.0105777	0.0164783	1.38896	0.000111469	0.000271055	0.641919	-0.639537
1657					17.9911	250.178			0.0043403	0.00639319	1.04425	0.0143824	0.0125041	0.678894	-0.558742
1658					18.0631	190.957			0.0081583	0.0127793	1.39162	0.000205061	0.000445254	0.638397	-0.647474
1659					18.8427	188.957			0.0087832	0.0134158	1.30664	0.00158857	0.00223299	0.654693	-0.61111
1661					20.9118	109.076			0.00941928	0.0151441	1.08971	0.0214443	0.0170706	0.621978	-0.685064
1662					20.9281	709.101			0.0104844	0.0217603	0.993717	0.0326474	0.0235599	0.481813	-1.05345
1663			2-Octaprenyl-6-methoxyphenol	-3.9997603655434	20.9361	670.078			0.0137136	0.0274318	1.04463	0.0109252	0.0100458	0.499914	-1.00025
1664					20.9472	364.142			0.00454628	0.00663666	1.4338	6.58642e-05	0.000177766	0.685025	-0.545772
1665					20.9503	710.105			0.00487506	0.010029	0.977543	0.0343304	0.0244861	0.486098	-1.04068
1666					20.9568	669.078			0.0494104	0.0995982	1.06193	0.0115956	0.0105271	0.496098	-1.0113
1667			TG(10:0/10:0/18:0)	-1.73783812452589	21.1079	668.075			0.107115	0.214035	1.05107	0.0120582	0.0108585	0.500454	-0.998692
1668			3-(3,4-Dihydroxyphenyl)lactate	1.57640164359603	21.3812	199.18			0.105671	0.156612	1.42533	8.27476e-05	0.000213994	0.67473	-0.567618
1669			Clomeprop	9.65327891449313	21.8196	325.212			0.00388333	0.00586279	0.958085	0.0258091	0.0197107	0.662369	-0.594294
1670					21.8578	521.337			0.00229287	0.00364971	0.974625	0.0265562	0.020153	0.628233	-0.670629
1671					21.8628	71.0608			0.00210561	0.00364022	1.22956	0.000466479	0.00085462	0.578428	-0.78979
1672					21.8691	107.061			0.00755865	0.00927095	0.914578	0.0688753	0.0420836	0.815304	-0.29459
1673					22.0443	452.322			0.0047188	0.00701119	1.10405	0.0254996	0.0195259	0.673038	-0.57124
1675					22.7503	215.158			0.00549338	0.00862641	1.36749	0.000367687	0.000709192	0.636809	-0.651068
1677					22.7737	244.185			0.00552217	0.0892777	0.598956	0.350293	0.143552	0.0618539	-4.01499
1678					22.7756	237.196			0.0148986	0.0270393	1.26037	0.0445831	0.0299814	0.550998	-0.859881
1680					22.7899	134.096			0.00476944	0.00894315	1.29963	0.00073313	0.00121844	0.533307	-0.906962
1682			Allantoate	2.31173287787171	22.7935	177.138			0.00708475	0.013635	1.39062	3.38959e-05	0.000106439	0.5196	-0.944527
1684			TG(10:0/10:0/20:0)	16.5433430630978	22.7968	696.142			0.0173945	0.0362105	1.09767	0.0081455	0.00800932	0.480372	-1.05778
1685					22.7975	695.142			0.0578296	0.120713	1.09834	0.00851575	0.00829383	0.479067	-1.0617
1686			3-(2-Carboxyethenyl)-cis,cis-mucote	18.9364089382437	22.7982	213.167			0.014204	0.0197968	1.18406	0.00595366	0.00628739	0.717488	-0.478972
1687					22.7989	694.139			0.119383	0.248279	1.09094	0.00901361	0.00866797	0.480841	-1.05637
1688					22.8018	238.18			0.00608156	0.00922479	1.371	0.00204286	0.00272006	0.659262	-0.601076
1689					22.8023	221.672			0.0225761	0.0362345	1.50652	2.85116e-06	5.47248e-05	0.623056	-0.682565
1690			7-Carboxy-7-carbaguanine	11.7752509457177	22.8037	195.157			0.0120039	0.0175268	1.17182	0.0133756	0.0117934	0.684888	-0.546061
1691			1,7-diphospho-1-epi-valienol	23.4336815340666	22.8157	337.142			0.00811422	0.00986007	0.945162	0.047939	0.0317057	0.822938	-0.281145
1692					22.8163	75.0557			0.0174295	0.0248785	0.678273	0.0712866	0.0431901	0.700582	-0.513374
1693					22.8207	217.107			0.0107029	0.0172502	1.42751	9.16017e-05	0.000232014	0.620449	-0.688614
1694			3-Carboxy-cis,cis-mucote	0.941100667355872	22.8213	187.126			0.0394929	0.0586076	1.38523	0.000327398	0.000645379	0.673854	-0.569492
1695					22.822	395.4			0.00527157	0.00720637	0.482269	0.122144	0.0654434	0.731516	-0.451039
1696			sn-Glycerol 3-phosphate	-0.0025703871501495	22.9499	173.081			0.00584518	0.00917001	1.41978	8.38916e-05	0.000216362	0.637424	-0.649676
1697			Xenognosin A	-2.53945553678546	22.9551	257.303			0.00639839	0.00856019	1.11911	0.0129401	0.0114806	0.747459	-0.419933
1698			Dihydrokaempferol	-9.98451004715677	23.5976	289.257			0.00534068	0.00741353	1.27932	0.00196596	0.00264031	0.720396	-0.473137
1699					23.6686	260.186			0.00642657	0.0103937	1.4326	7.67222e-05	0.000201302	0.618314	-0.693589
1700			Cyanidin	6.00748261594682	23.6857	288.253			0.0343286	0.0511413	1.44578	6.53458e-05	0.000176613	0.67125	-0.575078
1701					23.6867	230.71			0.0150651	0.0212607	1.38479	0.000717811	0.00119873	0.708593	-0.496972
1703					23.6973	172.152			0.0159872	0.023528	1.41709	0.000749318	0.00123907	0.679495	-0.557465
1705					23.6985	154.072			0.012182	0.0181442	1.4184	9.9071e-05	0.00024692	0.671397	-0.574762
1706					23.7002	174.128			0.0102297	0.0166163	1.37924	0.000430101	0.000802796	0.615647	-0.699826
1707					23.7034	294.206			0.00375178	0.00552746	1.2182	0.00425627	0.00484235	0.678753	-0.559042
1708					23.7113	210.185			0.0148266	0.020387	0.927026	0.0429996	0.0291713	0.727258	-0.459461
1709					23.7224	164.107			0.00428853	0.00745679	1.22376	0.000912643	0.0014473	0.575117	-0.798073
1710					23.7437	227.212			0.0125089	0.0175659	1.17518	0.00977147	0.00922284	0.712111	-0.489825
1711			Irisxanthone	0.386921512268337	23.7475	437.374			0.016756	0.0247382	1.31261	0.00142965	0.00205962	0.677333	-0.562063
1712					23.7593	311.204			0.00497522	0.00753358	1.15917	0.00576187	0.00612966	0.660405	-0.598577
1714					24.2083	225.196			0.00822608	0.0108559	1.08803	0.0198401	0.0160688	0.757755	-0.400197
1715					24.6057	346.131			0.00536972	0.00789149	1.3462	0.000681753	0.00115157	0.680444	-0.555451
1717					24.6692	258.054			0.00470046	0.00785045	1.04034	0.0174363	0.0145441	0.59875	-0.739974
1718					24.7407	212.024			0.00352062	0.00489947	1.04809	0.0569868	0.0363418	0.718572	-0.476794
1721					25.4906	193.002			0.0164486	0.0273144	1.40235	0.00321509	0.00388235	0.602195	-0.731698
1722			Aplysil	-13.2493675968732	25.5095	310.201			0.025687	0.0421132	1.40228	0.00202533	0.00270194	0.609951	-0.713234
1723					25.5197	270.145			0.00506026	0.00797011	1.20746	0.0122843	0.0110194	0.634905	-0.655387
1724					25.5304	209.013			0.0112247	0.0152432	0.818906	0.0493615	0.032441	0.736373	-0.441492
1725					25.5467	224.044			0.00372296	0.00589938	1.37227	0.000464168	0.000851383	0.631078	-0.664111
1726					25.549	312.156			0.0076662	0.0128244	1.36534	0.000512545	0.000919115	0.597784	-0.742305
1729					25.5592	210.028			0.0101349	0.0131604	0.971974	0.057398	0.0365487	0.770108	-0.376867
1730					25.5624	207.017			0.0307074	0.0495709	1.43772	0.000116671	0.0002812	0.619463	-0.690909
1731			Phaseolic acid	10.0590016223321	25.5644	297.24			0.00348531	0.00613825	1.07021	0.074942	0.0448323	0.567801	-0.816542
1733					25.5697	377.196			0.0022938	0.00417389	1.05543	0.042152	0.0287335	0.549559	-0.863654
1734			meta-O-Dealkylated flecainide lactam	18.0411234280012	25.5776	347.315			0.00595826	0.00987241	0.828117	0.113005	0.0615792	0.603527	-0.72851
1735					25.5814	156.051			0.075122	0.11797	1.28331	0.000890145	0.00141907	0.63679	-0.651111
1736					25.5814	444.3			0.00577677	0.00974151	0.845048	0.104766	0.0580825	0.593006	-0.753882
1738					25.5941	475.297			0.076906	0.0864828	0.524509	0.466987	0.179126	0.889263	-0.169318
1741					25.6006	110.06			0.0061917	0.016419	1.47337	2.29819e-05	0.000101927	0.377106	-1.40696
1742					25.6014	168.077			0.00576314	0.00924845	1.33217	0.000856944	0.00137687	0.623147	-0.682355
1744					25.6054	278.044			0.00147753	0.00264502	1.21032	0.00473821	0.00525157	0.558607	-0.840094
1745					26.0751	416.267			0.011834	0.022871	0.912166	0.138193	0.071956	0.517424	-0.950582
1746			Lecanoric acid	-2.97719203840859	26.1108	319.285			0.0124786	0.023886	0.852836	0.159698	0.0801464	0.522423	-0.936708
1747					26.5011	105.043			0.145741	0.239421	1.42904	4.21407e-05	0.000122018	0.608725	-0.716138
1748					26.5027	432.097			0.00383944	0.00553111	0.598271	0.143519	0.074039	0.694153	-0.526675
1749			IAA-94	14.9602827938448	26.5135	358.241			0.0211851	0.0298016	0.723101	0.457645	0.17635	0.710871	-0.49234
1750					26.5461	505.326			0.00286213	0.00431771	0.991921	0.0628788	0.0392489	0.662883	-0.593174
1751					26.5503	460.295			0.0106791	0.0211462	0.889475	0.11998	0.0645362	0.505011	-0.985612
1753			Triazolam	23.7345170771156	27.4165	344.225			0.0245247	0.0322881	0.658929	0.535148	0.198689	0.759557	-0.396771
1754			3',5'-Cyclic AMP	-10.8481332016562	27.4388	330.21			0.0172285	0.0225776	0.667071	0.542659	0.200773	0.763081	-0.390093
1755					29.0896	197.08			0.0180267	0.0286079	0.536408	0.228178	0.104512	0.630131	-0.666277
1756					29.178	607.393			0.12063	0.201381	1.50272	2.70911e-05	0.000104004	0.599016	-0.739333
1757					29.1964	665.459			0.342405	0.581419	1.51212	8.45455e-06	8.31233e-05	0.588913	-0.763874
1759					29.1996	725.61			0.00907461	0.0032827	1.03513	0.00622887	0.00650974	2.76437	1.46695
1760					29.2015	680.479			0.65467	1.09784	1.50098	1.07408e-05	8.86291e-05	0.596324	-0.745832
1761					29.2015	688.586			0.0132057	0.0651254	1.50924	1.13593e-05	8.98271e-05	0.202773	-2.30206
1762					29.2041	681.482			0.291801	0.495447	1.49487	1.66837e-05	9.71013e-05	0.588965	-0.763747
1763					29.2041	682.485			0.0711076	0.121465	1.53642	7.32833e-07	3.32457e-05	0.585416	-0.772466
1764			Alnusiin	4.65017097148847	29.2056	935.641			0.0478736	0.0666473	1.20199	0.00396738	0.00458717	0.718313	-0.477316
1765					29.2064	726.624			0.00573485	0.00349103	0.819791	0.18925	0.0907551	1.64274	0.716103
1766					29.2081	648.463			0.0904778	0.0835811	0.33563	0.458921	0.176731	1.08252	0.114388
1767					29.2089	724.609			0.016062	0.00695644	1.17619	0.012116	0.0108995	2.30894	1.20723
1768			Camelliaside B	-19.5879612022675	29.2089	727.626			0.00273849	0.00145483	0.932316	0.103032	0.0573308	1.88234	0.912528
1769					29.209	647.458			0.20148	0.185293	0.472509	0.338952	0.140127	1.08736	0.12083
1770					29.209	664.455			1.54545	2.5458	1.50986	8.48576e-06	8.32126e-05	0.607061	-0.720087
1771			TG(16:0/24:0/o-18:0)	9.50001166322583	29.2099	934.642			0.0838794	0.103919	1.03562	0.0206285	0.0165631	0.807159	-0.309076
1772					29.211	686.572			0.0136831	0.067362	1.52409	0.000242546	0.000509558	0.203128	-2.29954
1773					29.2121	634.649			0.364256	0.394433	0.0649983	0.746362	0.255272	0.923492	-0.114829
1775					29.2137	698.594			0.00253834	0.0130867	1.41908	0.00372062	0.00436268	0.193964	-2.36614
1776					29.2153	635.654			0.154058	0.165905	0.109493	0.773471	0.262114	0.928594	-0.10688
1777					29.2153	687.576			0.00490445	0.0296494	1.45963	3.51207e-05	0.000106786	0.165415	-2.59584
1778					29.2155	663.454			3.33943	5.53001	1.52375	3.81597e-06	6.13564e-05	0.603874	-0.727681
1780					29.2241	696.575			0.00708631	0.00443897	0.635235	0.0958728	0.0541687	1.59639	0.674812
1781					29.226	699.596			0.000829196	0.00901285	1.45589	0.00212494	0.00280399	0.0920016	-3.4422
1785					29.2296	586.439			0.0689766	0.112369	1.4419	1.73774e-05	9.77757e-05	0.613841	-0.704063
1786					29.2296	633.636			0.420111	0.484202	0.639119	0.165583	0.0822907	0.867636	-0.204839
1788					29.233	632.635			0.886116	1.05197	0.836426	0.0678548	0.0416097	0.842337	-0.24753
1789			2-(3,4-dihydroxyphenyl)-8-[1-(2,4-dihydroxyphenyl)-2-hydroxy-3-(4-hydroxy-3-methoxyphenyl)propyl]-3,4-dihydro-2H-1-benzopyran-3,5,7-triol	23.8335888431823	29.2404	579.591			0.249783	0.0806512	1.38197	0.00152595	0.00216504	3.09708	1.63091
1790			Bruceantinol	0.271837772300718	29.2424	607.622			0.578059	0.290688	1.22915	0.0502782	0.0329161	1.98859	0.991745
1791					29.2488	606.618			1.34511	0.665846	1.24129	0.0447688	0.0300755	2.02015	1.01446
1792					29.2598	660.556			0.0256003	0.111527	1.52095	1.91698e-06	4.62786e-05	0.229542	-2.12317
1799					29.7035	266.284			0.0821193	0.056291	1.01013	0.147205	0.0754604	1.45884	0.544817
1800			Limocitrin 3-rutinoside	-18.3414435994165	29.9792	655.565			0.00390593	0.0343655	1.46349	7.93527e-07	3.368e-05	0.113659	-3.13722
1801					30.0054	388.293			0.00736527	0.0256987	1.10291	1.36143e-05	9.3461e-05	0.286601	-1.80288
1802			Myricetin 3,3'-digalactoside	10.7190019801839	30.0224	643.53			0.00764602	0.0523711	1.51564	1.46158e-06	4.17816e-05	0.145997	-2.77599
1805					30.0434	619.528			0.000572815	0.0317864	1.47403	0.0018772	0.00254663	0.0180208	-5.79419
1806			Malvidin 3-(6-coumaroylglucoside)	-5.11195218073727	30.0434	640.584			0.0181099	0.0516214	1.50724	1.93678e-06	4.64629e-05	0.350822	-1.51119
1807			2-(2,5-dihydroxy-4-methoxyphenyl)-5,7-dihydroxy-6-[3,4,5-trihydroxy-6-(hydroxymethyl)oxan-2-yl]-8-(3,4,5-trihydroxyoxan-2-yl)-4H-chromen-4-one	23.5117749580135	30.0453	611.543			0.00919909	0.0520464	1.51874	0.000182756	0.00040492	0.176748	-2.50023
1808					30.0462	570.44			0.00933939	0.0138212	0.989985	0.0245539	0.018968	0.675729	-0.565483
1809					30.047	279.159			0.0145861	0.0202721	0.497947	0.263938	0.116327	0.719514	-0.474906
1811					30.0473	669.547			0.00170356	0.0245311	1.30152	0.000100218	0.000249172	0.0694451	-3.84798
1812			Fusaroskyrin	-22.4339965202731	30.0511	599.504			0.00665512	0.042777	1.29174	3.21178e-08	1.44684e-05	0.155577	-2.6843
1814					30.0538	613.56			0.0177547	0.0650171	1.52227	2.96599e-06	5.55988e-05	0.273077	-1.87262
1815			{2-[(3-methylbut-2-enoyl)oxy]-2-{9-[(3-methylbut-2-enoyl)oxy]-2-oxo-2H,8H,9H-furo[2,3-h]chromen-8-yl}propoxy}sulfonic acid	1.52867835314854	30.0666	523.528			0.14453	0.140059	0.218029	0.841097	0.278645	1.03192	0.0453319
1821			Rhamnazin 3-rutinoside	-4.93736902422937	30.071	639.575			0.0287253	0.128015	1.54005	4.05197e-06	6.31108e-05	0.22439	-2.15592
1822					30.0719	569.435			0.00810323	0.0127382	1.19208	0.0031725	0.0038407	0.636134	-0.652597
1823					30.0719	638.573			0.074713	0.301091	1.54586	0.000152766	0.00035	0.248141	-2.01077
1824					30.0719	658.543			0.0100067	0.0429762	1.52569	2.15967e-05	0.000101074	0.232843	-2.10257
1825			Gambiriin C	20.5870335853697	30.0757	563.54			0.0111319	0.020777	1.18344	0.00566623	0.00605013	0.535778	-0.900294
1827					30.0759	636.556			0.00785098	0.11101	1.58259	0.000128781	0.00030506	0.070723	-3.82168
1832			Puerarin xyloside	-19.8978407661894	30.0832	549.489			0.0174766	0.0674273	1.47673	0.000971662	0.00151995	0.259191	-1.94791
1833					30.087	615.498			0.00678183	0.0303738	1.52106	7.54116e-08	1.67138e-05	0.223279	-2.16308
1835			3,4,5-trihydroxy-6-[(3,4,5-trihydroxy-6-{[2-(2-hydroxypropan-2-yl)-7-oxo-2H,3H,7H-furo[3,2-g]chromen-9-yl]oxy}oxan-2-yl)methoxy]oxane-2-carboxylic acid	-22.9666209755142	30.0928	601.519			0.0285384	0.0837797	1.52676	1.06634e-07	1.7835e-05	0.340636	-1.5537
1838			Carmine	-9.85054678192526	30.8947	493.389			0.0034925	0.0308833	1.56831	0.000954847	0.00149945	0.113087	-3.1445
1840					30.9166	189.164			0.0109237	0.0201067	0.95978	0.0587381	0.0372189	0.543286	-0.880215
1841			Arbutin	-3.43061809100886	30.9166	273.258			0.0115815	0.0153211	0.819241	0.0892929	0.0512623	0.755918	-0.403699
1844			Kaempferol 3-O-beta-D-xyloside	-15.3992523501691	30.9442	419.352			0.0103568	0.0129204	0.348682	0.271096	0.118614	0.801585	-0.319072
1845			2-Hydroxy-6-oxono-2,4-diene-1,9-dioate	0.267134850852318	30.9453	215.179			0.0113851	0.0207066	1.02919	0.0427133	0.0290239	0.54983	-0.862943
1846					30.9534	430.378			0.0219932	0.0317418	1.15099	0.0088197	0.00852337	0.692878	-0.529327
1847			4,8-dihydroxy-2H-furo[2,3-h]chromen-2-one	12.3582286536698	30.955	219.174			0.0588941	0.0828249	1.15092	0.00898631	0.0086477	0.711068	-0.491941
1849					30.9561	630.618			0.150123	0.221438	1.39058	0.00026455	0.000545617	0.677948	-0.560754
1850			4,4',6,6'-Tetranitro-2,2'-azoxytoluene	18.4147072617654	30.9562	407.279			0.0560023	0.0308125	0.743564	0.134821	0.0706182	1.81752	0.861969
1852			[2,6-dihydroxy-4-({[2,3,5-trihydroxy-6-(hydroxymethyl)oxan-4-yl]oxy}carbonyl)phenyl]oxidanesulfonic acid	-4.76989233847834	30.9637	413.325			0.0417525	0.0969763	0.999546	0.0883059	0.0508229	0.430544	-1.21577
1854			2-Oxoadipate	1.06340656370568	30.9673	161.132			0.0440118	0.0963699	0.809295	0.018835	0.0154359	0.456697	-1.13069
1855					30.9701	167.034			0.00281425	0.00070501	1.1938	0.000457108	0.000841453	3.99178	1.99703
1857					30.9772	548.539			0.0157579	0.0358894	1.40688	0.00118884	0.00178374	0.439069	-1.18748
1858			Glutaminylhistidine	-3.27845917942046	30.9782	284.294			0.0155327	0.0925406	0.810163	0.165234	0.0821647	0.167848	-2.57477
1859					30.9782	323.185			0.0809962	0.123057	0.655432	0.0869012	0.050196	0.658199	-0.603404
1860			6-({13,14-dihydroxy-9-oxo-8,17-dioxatetracyclo[8.7.0.0,.0,]heptadeca-1(10),2(7),3,5,11(16),12,14-heptaen-5-yl}oxy)-3,4,5-trihydroxyoxane-2-carboxylic acid	19.5132533415165	31.8143	461.363			0.00686359	0.0130041	1.02219	0.0431458	0.0292464	0.527801	-0.921933
1862			Diosbulbinoside D	-19.0581366206032	31.8478	507.497			0.0692415	0.072918	0.189092	0.687757	0.240132	0.949579	-0.0746393
1863					31.8482	506.494			0.196685	0.208579	0.300104	0.627784	0.224297	0.942975	-0.084709
1864			(3-{8-[1-(2,4-dihydroxyphenyl)-3-(3,4-dihydroxyphenyl)-2-hydroxypropyl]-3,5,7-trihydroxy-3,4-dihydro-2H-1-benzopyran-2-yl}phenyl)oxidanesulfonic acid	-3.86278081283766	31.849	629.605			0.147293	0.283753	1.37705	0.000817172	0.00132619	0.51909	-0.945944
1865			Acarbose	3.27648717775345	31.8523	646.614			0.322209	0.629008	1.35513	0.00161226	0.00225837	0.51225	-0.96508
1866			Tri-N-acetylchitotriose	2.36226518852774	31.8528	628.602			0.324782	0.596869	1.36133	0.0012511	0.00185719	0.544142	-0.877944
1867					31.8542	647.617			0.146975	0.29988	1.44816	0.00149478	0.00213091	0.490112	-1.02882
1868					31.8547	602.587			0.206492	0.264686	1.10683	0.0174815	0.0145734	0.78014	-0.358195
1869			1D-1-Guanidino-3-amino-1,3-dideoxy-scyllo-inositol 4-phosphate	6.84912275615329	31.8586	301.216			0.0359114	0.104844	1.41791	0.0188363	0.0154367	0.342522	-1.54573
1870					31.8625	411.179			0.0474712	0.0371005	0.62232	0.282674	0.122352	1.27953	0.355614
1871			BGC 945	-17.7003421896679	31.8625	648.628			0.101871	0.187255	1.48485	3.87795e-05	0.000113764	0.544024	-0.878257
1872					31.8627	303.231			0.0658657	0.364579	1.43894	0.00281054	0.00349369	0.180663	-2.46863
1873					31.8655	405.263			0.00677971	0.00928428	0.227912	0.608209	0.218983	0.730236	-0.453565
1874			Quercetin 3,3'-bissulfate	18.6837080785533	31.8655	463.378			0.0442848	0.0603219	1.31522	0.00074234	0.00123021	0.734142	-0.445869
1875			Sulfite	-1.55590934387911	31.8742	81.0702			0.0341508	0.0708915	1.1498	0.00700538	0.00711292	0.481734	-1.05369
1877					31.8813	226.18			0.731295	1.17932	1.13032	0.0180575	0.014944	0.6201	-0.689426
1878			5-FU	6.85021017512241	31.8873	131.085			0.0410765	0.079338	1.15371	0.0100535	0.00942741	0.51774	-0.949701
1879					31.892	574.556			0.115591	0.125755	0.640414	0.249332	0.111582	0.919174	-0.12159
1880			dIDP	5.10148298879844	32.3016	413.196			0.374019	0.28679	0.706187	0.174046	0.0853025	1.30415	0.383115
1881			6-({2-[(acetyloxy)methyl]-3,5,6-trihydroxyoxan-4-yl}oxy)-3,4,5-trihydroxyoxane-2-carboxylic acid	3.36820350876049	32.6247	399.326			0.0461356	0.175425	1.50174	0.00843342	0.00823103	0.262994	-1.9269
1882					32.6913	310.31			0.0619154	0.590795	0.793476	0.166376	0.0825764	0.1048	-3.25429
1884			S-Nitrosoglutathione	-1.5654363735908	32.6966	337.329			0.214844	0.429967	0.903225	0.085869	0.0497443	0.499674	-1.00094
1885			2-(2,3-dihydroxy-4-methoxyphenyl)-3,5,7-trihydroxy-6-methoxy-3,4-dihydro-2H-1-benzopyran-4-one	18.3563060229652	32.7047	365.32			0.0765559	0.38499	1.49988	0.00701644	0.00712127	0.198852	-2.33024
1886					32.7047	510.488			0.120055	0.184798	1.32058	0.00167737	0.00232916	0.649655	-0.622255
1887			c-DNP-Cys	21.0308559126087	32.7156	330.3			0.0148068	0.0232991	1.06988	0.0217145	0.01724	0.635506	-0.654021
1889					32.7204	125.096			0.0217187	0.044518	1.1237	0.0294814	0.0218319	0.487863	-1.03545
1891			Dianthalexin	-6.53328690590566	32.7216	240.232			0.0337599	0.0603731	0.959108	0.0423578	0.0288401	0.559188	-0.838596
1893			Chitotriose	15.1247950318581	32.7235	502.498			0.0739507	0.11362	1.35933	0.000400921	0.000759797	0.650859	-0.619584
1894					32.7271	236.184			0.0581001	0.0954837	1.32484	0.00141834	0.00204708	0.608483	-0.716712
1895					32.7279	228.195			0.90785	1.61919	1.18529	0.0102314	0.00955513	0.560683	-0.834744
1896			Flumequine	-13.7987407618071	32.7308	262.252			0.110293	0.260438	1.48316	0.000910989	0.00144523	0.423491	-1.2396
1897					32.7449	145.101			0.0512598	0.0770334	0.0619481	0.167988	0.083155	0.665423	-0.587656
1898					32.754	294.227			0.131923	0.244054	0.991949	0.0544781	0.0350653	0.540547	-0.887507
1900					33.5254	93.0701			0.0417958	0.0852827	1.33174	0.00109386	0.00167053	0.490086	-1.02889
1904					33.5841	115.054			0.0795299	0.102725	1.21844	0.00937148	0.00893113	0.774204	-0.369214
1905					33.5848	100.076			0.0207247	0.0452837	1.17332	0.0192571	0.0156989	0.457664	-1.12764
1906					33.5911	132.081			0.195602	0.244956	1.25491	0.00443044	0.00499271	0.798519	-0.324602
1907					33.5933	286.273			0.0463661	0.0813508	0.896494	0.170819	0.0841639	0.569953	-0.811084
1909					33.5938	120.089			0.542819	0.582962	0.523921	0.375564	0.151496	0.93114	-0.10293
1910					33.5938	454.172			0.044963	0.0516593	0.665953	0.234429	0.106636	0.870376	-0.200289
1911			Bis(4'-chlorophenyl)acetate	1.03909197025616	33.5943	282.142			0.123944	0.0905522	0.586528	0.177492	0.0865133	1.36875	0.452861
1912					33.5967	350.305			0.0528841	0.0783398	0.820817	0.105108	0.0582299	0.67506	-0.566912
1913					33.5978	117.07			0.122102	0.136315	0.818995	0.132123	0.0695363	0.895731	-0.158862
1914					33.599	92.0579			0.0536593	0.0725115	1.31731	0.00162624	0.00227327	0.740012	-0.434379
1915					33.6039	91.0545			0.794129	1.01487	1.30799	0.00205374	0.00273128	0.782492	-0.353852
1916					33.6083	143.106			0.0231596	0.049563	1.36176	0.00010916	0.000266642	0.467276	-1.09765
1917					33.6178	417.217			1.06847	1.10796	0.338076	0.597972	0.216199	0.964357	-0.0523612
1918					33.6335	176.107			0.197726	0.208826	0.355316	0.584137	0.212398	0.946844	-0.0788018
1919			2'-Deoxy-5-hydroxymethylcytidine-5'-diphosphate	20.4328411708339	34.3682	418.219			0.113793	0.112585	0.0775017	0.950189	0.303806	1.01072	0.0153873
1920					34.3785	416.214			6.70882	6.96206	0.344417	0.586486	0.213047	0.963626	-0.0534554
1921			Tetracenomycin D3	5.40583952323287	34.3854	381.314			0.0682417	0.203309	1.37879	0.000246026	0.000515349	0.335655	-1.57495
1922			Clavulanic acid	-19.121848511443	34.4119	200.164			0.0375378	0.096584	1.20141	0.00253432	0.00321934	0.388655	-1.36344
1923			3-Nitroacrylate	-20.2846020764899	34.4205	118.065			0.834156	1.24947	1.28493	0.0021911	0.00287182	0.667606	-0.582932
1924					34.4364	432.237			5.01277	5.88278	0.976634	0.0650254	0.0402776	0.85211	-0.230888
1926					34.4387	103.054			0.109471	0.125884	0.754554	0.144235	0.0743164	0.869616	-0.201549
1927			TG(15:0/18:0/24:1(15Z))	17.9348205377066	34.4442	932.59			4.7497e-05	7.27494e-05	1.45787	3.59429e-05	0.000107007	0.652885	-0.615099
1928					34.4453	214.18			0.0340298	0.0842384	0.982428	0.0712006	0.0431509	0.40397	-1.30768
1929					34.4453	267.122			0.633894	1.0704	1.25167	0.0036781	0.00432335	0.592204	-0.755835
1930					34.4475	85.0287			0.0392706	0.0501558	0.992813	0.042974	0.0291581	0.782973	-0.352965
1931					34.4485	434.244			0.174136	0.222919	0.882715	0.0717014	0.0433785	0.781164	-0.356303
1932					34.45	144.081			0.117821	0.140325	0.823184	0.127203	0.0675366	0.839635	-0.252166
1933					34.4519	931.589			4.7497e-05	7.27494e-05	1.45787	3.59429e-05	0.000107007	0.652885	-0.615099
1934					34.4529	433.24			1.21257	1.41278	0.922955	0.084356	0.0490773	0.85829	-0.220463
1936					34.4549	177.111			0.0261213	0.0342233	0.658137	0.131571	0.0693139	0.763263	-0.389748
1937			Nitazoxanide	17.4706476786318	34.4554	308.295			0.0352058	0.113586	0.782172	0.122618	0.0656412	0.309949	-1.6899
1938			Calcium glycerophosphate	4.08043942057644	34.4598	211.144			0.0486263	0.101807	1.18268	0.0126931	0.0113081	0.477632	-1.06603
1939					34.4644	369.169			0.0987599	0.168585	1.15478	0.0302003	0.0222322	0.585816	-0.771482
1940			Panfuran S	-1.85744323943962	34.4691	294.242			0.143382	0.267006	1.04181	0.053458	0.0345395	0.536999	-0.897008
1943					35.2779	389.186			0.289716	0.48615	1.20471	0.00895959	0.00862783	0.59594	-0.746762
1944			dCDP	-5.02175550202769	35.2826	388.182			1.83543	3.21483	1.20844	0.00700266	0.00711087	0.570926	-0.808624
1945					35.3037	405.21			0.721343	1.26653	1.19032	0.00776792	0.00771351	0.569545	-0.812119
1947			2,4-dihydroxy-3-(sulfooxy)benzoic acid	-8.89610620754744	35.315	251.185			0.336653	0.528261	1.2175	0.00414664	0.00474637	0.637286	-0.649986
1948					35.323	157.076			0.0264351	0.0485227	1.19287	0.00445145	0.00501065	0.544798	-0.876208
1949			Oxaloglutarate	8.04444515915833	35.3247	205.143			0.0221219	0.0374046	1.11845	0.0114222	0.0104016	0.591423	-0.757737
1950					35.7543	172.133			0.0760981	0.312912	1.19577	0.00558596	0.00598293	0.243193	-2.03983
1951			S-Methyl-3-phospho-1-thio-D-glycerate	-9.90261939670057	36.1743	217.155			0.0185162	0.0167797	0.14231	0.736385	0.252722	1.10349	0.142068
1952					36.1774	749.531			0.0848923	0.111647	1.05344	0.0152647	0.0131107	0.760363	-0.39524
1954			Hippeastrine	-23.8584277113855	36.1778	316.32			1.86832	3.28605	1.14432	0.0451217	0.0302539	0.56856	-0.814615
1955			N(beta)-Epoxysuccimoyl-DAP-Val	20.4849600518924	36.1813	317.324			0.344866	0.5698	1.07695	0.037205	0.026092	0.605241	-0.724419
1956					36.1826	238.172			0.0615778	0.106997	0.89526	0.014882	0.0128494	0.575511	-0.797085
1961					36.1907	289.293			0.766429	1.5895	0.964124	0.182254	0.0881721	0.482182	-1.05235
1962					36.1914	160.075			0.00853066	0.0179547	0.993666	0.0262149	0.0199517	0.475121	-1.07363
1967					37.0429	332.316			0.0295456	0.0513759	0.762468	0.0870624	0.0502663	0.575088	-0.798146
1969					37.0521	702.581			0.0696276	0.0395559	1.11849	0.00955815	0.00906653	1.76023	0.815766
1971					37.0556	683.565			0.101381	0.0752367	0.791661	0.112873	0.0615241	1.3475	0.430282
1972					37.0559	267.18			0.136703	0.148194	0.223358	0.75757	0.258116	0.922461	-0.11644
1974					37.0628	90.0375			0.0161052	0.0152141	0.321236	0.837862	0.277871	1.05857	0.0821128
1975					37.4447	852.68			0.0271706	0.0339973	0.264802	0.434928	0.16949	0.799199	-0.323373
1976					37.8012	825.655			0.0783818	0.0915794	0.00433373	0.633285	0.22578	0.855889	-0.224504
1978			3-(Methylthio)propanoyl-CoA	-2.62314923604676	37.8548	870.694			0.0349876	0.0948674	1.41776	0.000104204	0.000257032	0.368805	-1.43907
1979					37.9018	848.651			0.0284953	0.0349378	0.398566	0.397556	0.158253	0.815601	-0.294065
1983			Capensinidin	-0.184632014555352	37.9138	346.331			0.245271	0.364177	0.436141	0.334225	0.138695	0.673494	-0.570263
1984					37.9139	824.653			0.203918	0.250156	0.283371	0.395011	0.15748	0.815166	-0.294835
1985					37.9139	863.633			0.115106	0.144846	0.665169	0.177551	0.0865342	0.794679	-0.331556
1988					37.9151	862.632			0.228969	0.307803	1.00207	0.0286384	0.0213565	0.743881	-0.426857
1989			trans-Hex-2-enoyl-CoA	-23.8993343419628	37.9151	864.648			0.204008	0.2954	1.04856	0.0209141	0.0167402	0.690616	-0.534043
1990					37.9156	822.636			0.491008	0.697181	1.02019	0.0283494	0.0211919	0.704277	-0.505785
1991			2-Methylacetoacetyl-CoA	20.7276709201007	37.9156	866.659			0.0611418	0.102557	0.770421	0.0929569	0.0528743	0.596173	-0.746197
1993					37.9158	820.621			0.351176	0.488508	0.892182	0.0430394	0.0291917	0.718874	-0.476189
1994					37.9158	823.641			0.236174	0.318428	0.821332	0.0879005	0.0506418	0.741687	-0.431117
1995			Aucubin	-7.3535423403124	37.916	347.335			0.0478398	0.0748357	0.53629	0.262963	0.116014	0.639264	-0.645516
1998			beta-Alanyl-CoA	19.8386127888236	37.9186	839.636			0.217514	0.329574	0.957549	0.030836	0.0225822	0.659985	-0.599495
1999					37.9188	849.656			0.0154022	0.0171821	0.0140563	0.658942	0.232615	0.896413	-0.157764
2000					37.9188	860.616			0.0649446	0.109876	1.07814	0.0347151	0.0247042	0.59107	-0.758599
2002					37.9201	821.624			0.17388	0.20997	0.600683	0.182841	0.0883814	0.828119	-0.272089
2003			Butanoyl-CoA	-0.311146078605773	37.9207	838.631			0.500906	0.796663	1.21089	0.00351348	0.00416927	0.628756	-0.669428
2006					38.7702	807.574			0.359013	0.922956	1.42359	0.000502243	0.000904806	0.388982	-1.36223
2007					38.7723	798.636			0.283702	0.382826	0.745327	0.0858905	0.0497537	0.741071	-0.432315
2008					38.7723	842.662			0.362457	0.455922	0.567294	0.168905	0.0834828	0.794999	-0.330976
2009					38.774	795.608			0.609149	0.979128	1.29162	0.000647265	0.00110544	0.622134	-0.684702
2010			(-)-Epigallocatechin 3-gallate 7-glucoside 4-glucuronide	-24.4593495840057	38.7742	797.624			0.358106	0.552874	1.15221	0.00631453	0.00657801	0.647716	-0.626566
2011			Crotonoyl-CoA	-2.18077682943334	38.7742	836.614			0.939707	1.68718	1.3819	0.000160756	0.000364343	0.556971	-0.844327
2012			(2E)-Butenoyl-CoA	4.97183695183434	38.7751	832.587			0.345743	0.766097	1.47324	0.000146139	0.000337867	0.451304	-1.14783
2013					38.7756	766.575			0.453105	0.891097	1.3134	0.000527543	0.000939714	0.50848	-0.975736
2014					38.7756	796.621			0.754445	1.20023	1.24205	0.00171409	0.00236974	0.628585	-0.66982
2015					38.7756	835.603			0.449437	0.926814	1.44231	3.25262e-05	0.000106023	0.484927	-1.04416
2016					38.7756	837.621			0.488815	0.828085	1.32266	0.00052736	0.000939465	0.590296	-0.76049
2018			6-{[6,7,11,12,13,22,23-heptahydroxy-3,16-dioxo-21-(3,4,5-trihydroxybenzoyloxy)-2,17,20-trioxatetracyclo[17.3.1.0tricosa-4,6,8,10,12,14-hexaen-8-yl]oxy}-3,4,5-trihydroxyoxane-2-carboxylic acid	24.010852348935	38.7763	811.606			0.629998	1.42002	1.37279	0.000274602	0.000561655	0.443655	-1.17249
2019					38.7764	810.601			1.3547	3.03573	1.38024	0.000210677	0.000455155	0.44625	-1.16408
2020					38.7765	769.593			0.326444	0.594506	1.23075	0.00201612	0.00269244	0.549101	-0.864856
2021					38.7765	812.615			1.09011	1.73915	1.08431	0.0154473	0.0132345	0.626803	-0.673915
2022					38.7776	808.585			1.94685	4.50352	1.40624	0.000173288	0.000387298	0.432294	-1.20992
2023			3,4,5-trihydroxy-6-{3,4,8,9,10-pentahydroxy-6-oxo-2-[5,6,12,13,14-pentahydroxy-4-(hydroxymethyl)-9-oxo-3,8-dioxatricyclo[8.4.0.0,]tetradeca-1(14),10,12-trien-11-yl]-6H-benzo[c]chromene-1-carbonyloxy}oxane-2-carboxylic acid	20.3711381291176	38.7777	809.587			0.919231	2.16117	1.42212	0.000141863	0.000329932	0.425341	-1.23331
2025					38.7781	768.59			0.678527	1.2572	1.24381	0.00137791	0.00200206	0.539713	-0.889737
2026					38.7786	806.57			0.765266	1.88837	1.41755	0.000304264	0.000608944	0.405253	-1.30311
2027					38.7789	767.579			0.221472	0.391237	1.17305	0.00409763	0.00470317	0.566083	-0.820914
2028					38.7793	833.588			0.179208	0.373435	1.2471	0.00627132	0.00654363	0.479891	-1.05922
2029			6-[2,3-dihydroxy-5-({[3-hydroxy-6-(hydroxymethyl)-2,5-bis(3,4,5-trihydroxybenzoyloxy)oxan-4-yl]oxy}carbonyl)phenoxy]-3,4,5-trihydroxyoxane-2-carboxylic acid	22.7332862434409	38.7796	813.621			0.536946	0.803551	0.907905	0.0491491	0.0323318	0.668217	-0.581612
2030					38.7809	770.605			0.481807	0.798288	1.01858	0.0206032	0.0165474	0.60355	-0.728454
2037					40.0615	364.313			0.109064	0.0991248	0.366525	0.577724	0.210622	1.10027	0.137864
2039			4-Oxoproline	8.11403278486961	40.481	130.122			0.0333162	0.0449621	0.84436	0.0539904	0.0348144	0.740985	-0.432484
2040					40.49	271.962			0.144362	0.179661	0.967944	0.0627134	0.039169	0.803524	-0.315587
2042			N-Acetoxy-IQ	-0.588552485757432	40.4979	257.267			0.0819569	0.101179	0.680745	0.171474	0.0843958	0.810019	-0.303972
2043					40.4986	212.237			0.0396582	0.0497729	0.708837	0.163306	0.0814661	0.796783	-0.327742
2046					40.4992	362.326			0.357183	0.361273	0.0676203	0.959277	0.305823	0.988677	-0.0164284
2047			Tauropine	22.4410996073173	40.4993	198.221			0.0663764	0.0889792	0.979288	0.0484856	0.0319893	0.745977	-0.422796
2048			Phloretin	3.56308300568262	40.4994	275.277			27.2391	37.0767	1.15539	0.0109045	0.0100313	0.734667	-0.444837
2049			Lettowianthine	-9.39184650308529	40.4994	318.299			3.83284	4.91157	0.75808	0.103987	0.0577454	0.780368	-0.357773
2050			L-Tyrosine methyl ester 4-sulfate	-23.1251058729604	40.4996	276.279			2.41017	3.24043	1.10376	0.0181491	0.0150025	0.74378	-0.427053
2051					40.4997	74.0604			0.131749	0.167717	1.15619	0.0343308	0.0244863	0.785543	-0.348238
2052			N-Hydroxy-MeIQx	9.582178784509	40.4997	230.247			0.0887373	0.121327	1.16068	0.00934041	0.00890848	0.731388	-0.451291
2053			{[3-(6,7-dimethoxy-2H-1,3-benzodioxol-5-yl)prop-2-en-1-yl]oxy}sulfonic acid	-13.1752039083392	40.4998	319.303			0.734631	0.940673	0.836397	0.0773012	0.0458971	0.780964	-0.356672
2054			Phenkapton	10.0884145016594	40.5023	378.321			0.0124118	0.214817	0.489043	0.370002	0.149758	0.0577785	-4.11332
2059					40.5058	175.086			0.0843728	0.131207	0.938928	0.0286749	0.0213771	0.64305	-0.636998
2067			Proacacipetalin	-18.8335021434961	42.2608	260.258			0.13713	0.182902	1.00212	0.0255989	0.0195853	0.749748	-0.415523
2071					43.1063	543.382			0.00135788	0.0015907	0.476739	0.827752	0.275442	0.853639	-0.228302
2075					43.94	363.31			0.131768	0.208664	0.677712	0.238273	0.107927	0.63148	-0.66319
2077			Letrozole	-1.54559865733856	43.9545	286.31			0.0319985	0.0327384	0.2969	0.935635	0.300551	0.9774	-0.0329793
2078					43.9577	203.139			0.055615	0.0406777	0.743477	0.166941	0.0827796	1.36721	0.451238
2079					43.9637	204.142			0.000806992	7.27494e-05	0.993223	0.0320226	0.0232259	11.0928	3.47155
2081					43.9701	243.182			0.101787	0.157355	1.20471	0.00629028	0.00655873	0.646865	-0.628464
2084					43.9816	144.982			1.05612	2.13327	1.13843	0.041842	0.0285723	0.495071	-1.01429
2085					43.9903	380.337			0.0401679	0.00876289	1.02549	0.0053353	0.00577038	4.58386	2.19656
2086					44.8002	209.138			1.04156	1.41995	0.989756	0.0285237	0.0212912	0.733517	-0.447098
2087					44.8139	221.095			4.7497e-05	7.27494e-05	1.45787	3.59429e-05	0.000107007	0.652885	-0.615099
2088			Irisxanthone	-0.0392075577828692	44.8308	437.373			0.0212728	0.024569	0.276994	0.550169	0.202884	0.86584	-0.207827
2090			2-(6-carboxy-3,4,5-trihydroxyoxan-2-yl)propanedioic acid	9.87092844363284	45.6185	281.195			0.126666	0.16498	0.516598	0.212943	0.0992285	0.767769	-0.381255
2091			Meconic acid	-0.976119703710338	45.6439	201.11			0.0308137	0.0420214	0.711008	0.181941	0.0880639	0.733285	-0.447553
2093					45.6712	240.18			0.0658855	0.0942227	1.01825	0.0385903	0.026847	0.699253	-0.516113
2095					45.6788	224.157			0.0781164	0.11991	0.965304	0.0309577	0.0226488	0.651459	-0.618254
2096					45.68	159.092			0.00770138	0.00659982	0.539484	0.58322	0.212145	1.16691	0.222689
2097					45.685	165.112			0.0700001	0.101879	1.19505	0.00619634	0.0064837	0.687089	-0.541431
2099			Daphnoretin	9.72955446350861	46.5389	353.305			0.0240285	0.0152067	1.06781	0.0266913	0.0202324	1.58012	0.660037
2100					46.5431	143.081			0.0134182	0.0240884	1.40481	0.000266685	0.000549046	0.557041	-0.844146
2101					46.5567	102.055			0.0457147	0.0886042	1.4667	3.07845e-05	0.000105446	0.515942	-0.954718
2102			Decarbamoylgonyautoxin 1	14.6883693773684	46.5574	369.336			0.0795679	0.0727541	0.385395	0.560643	0.205845	1.09366	0.129158
2104			Pachyrrhizone	-20.1385744088577	46.563	367.321			0.106101	0.0475903	1.38238	0.000258024	0.000535061	2.22946	1.1567
2106			Glutathioselenol	-5.00220559260181	46.5691	387.289			0.0524187	0.0551326	0.18395	0.745257	0.254991	0.950774	-0.0728249
2107			{[4-(7-methoxy-2-oxo-2H-chromen-6-yl)-2-oxobut-3-en-1-yl]oxy}sulfonic acid	-9.1776070791168	46.5745	341.304			0.104377	0.0778201	0.932718	0.0921142	0.0525061	1.34126	0.423589
2108					47.3946	155.118			0.00992864	0.0113634	0.41702	0.827288	0.27533	0.87374	-0.194725
2109					47.3946	386.275			0.0132489	0.00966049	0.637618	0.197065	0.0936038	1.37145	0.455707
2110					47.451	749.532			0.070827	0.0850878	0.0415052	0.645612	0.229081	0.8324	-0.264651
2111					47.4708	147.101			0.052307	0.0667031	0.585125	0.143155	0.0738976	0.784176	-0.35075
2114			4,4'-Diaminostilbene dihydrochloride	10.5063405442433	48.2722	284.206			0.0962168	0.10531	0.148747	0.714442	0.247052	0.913655	-0.130279
2115					48.2831	116.071			0.0302596	0.0449259	1.07025	0.0215819	0.017157	0.673545	-0.570153
2116			Calcium oxalate	-15.9165380534327	48.3462	129.102			0.0411334	0.0638379	1.0943	0.0221858	0.0175333	0.644342	-0.634103
2117					49.1313	304.284			0.0440939	0.0599468	0.510487	0.285104	0.123153	0.735551	-0.443104
2118					49.1337	98.0604			0.013509	0.0199724	0.321481	0.351059	0.143784	0.676382	-0.564089
2120			Furazolidone	-4.05263806847402	49.143	226.165			0.118894	0.169675	1.07206	0.0154412	0.0132304	0.700719	-0.513093
2121					49.1647	234.153			0.000571675	7.27494e-05	0.123738	0.386706	0.154941	7.85815	2.97419
2122			N-Acetyldemethylphosphinothricin	-13.1714278972467	49.1666	210.141			0.103044	0.128117	0.670901	0.181404	0.0878778	0.804302	-0.31419
2123					49.208	133.086			0.0599851	0.0961215	1.15391	0.0174965	0.0145831	0.624055	-0.680256
2125					49.2589	191.128			0.0247655	0.0321657	0.615743	0.20546	0.0966044	0.769937	-0.377189
2127			L-2-Amino-4-(hydroxymethylphosphinyl)butanoate	23.8156005626591	49.2912	182.138			0.104327	0.149773	0.806195	0.0821579	0.0480981	0.696572	-0.521656
2129					49.9993	328.233			0.0361645	0.0254579	0.475078	0.562691	0.206422	1.42056	0.506461
2130			5-FU	-23.7999071782777	50.0059	131.081			0.0205536	0.0447873	1.34746	0.00815719	0.00801839	0.458915	-1.1237
2132					50.0757	158.06			0.0915388	0.127635	0.620801	0.137984	0.0718734	0.71719	-0.479573
2135			Benoxacor	9.37892591213265	50.8704	261.126			0.0151383	0.00913497	0.816444	0.0777258	0.0460912	1.65718	0.728728
2137					50.9337	149.074			0.0397618	0.0360774	0.250741	0.644434	0.228767	1.10213	0.140288
2139					51.7726	789.618			2.57239	4.47695	0.887691	0.117111	0.0633253	0.574585	-0.799407
2141			2',3',6'-Tris-O-(3,4,5-trihydroxybenzoyl)-3'-Glucosyl-2',4',6'-trihydroxyacetophenone	-6.66438025865572	51.7741	787.602			9.23088	18.0469	1.50607	9.26915e-06	8.53114e-05	0.511495	-0.967209
2146			3,4,5-trihydroxy-6-({5-hydroxy-4-oxo-6-[3,4,5-trihydroxy-6-(hydroxymethyl)oxan-2-yl]-8-(3,4,5-trihydroxyoxan-2-yl)-2-(2,4,5-trihydroxyphenyl)-4H-chromen-7-yl}oxy)oxane-2-carboxylic acid	0.866530603719717	51.7928	773.626			0.872233	0.430239	1.07192	0.0402755	0.0277491	2.02732	1.01958
2147			Miraxanthin-I	-8.97518378517704	51.8075	359.371			0.152845	0.240692	1.07099	0.0204564	0.016456	0.635025	-0.655115
2149					51.8195	753.562			0.148983	0.257274	0.0017401	0.482467	0.183672	0.579084	-0.788155
2150					51.8323	862.633			0.149984	0.177117	0.47911	0.360372	0.146722	0.846807	-0.239895
2154					51.8909	793.593			0.145834	0.17059	0.50602	0.53447	0.1985	0.85488	-0.226207
2155					51.8909	822.637			0.374449	0.427896	0.146913	0.548517	0.202414	0.875093	-0.192492
2158			Chlorobenside	-22.0765676671044	51.9345	270.191			0.0787125	0.068275	0.18747	0.675474	0.236948	1.15287	0.205234
2159			beta-Alanyl-CoA	19.1694611012292	51.9471	839.635			0.210489	0.223395	0.137829	0.780709	0.263919	0.942229	-0.0858507
2160					52.2792	785.588			2.49664	4.04639	1.07593	0.0152349	0.0130905	0.617004	-0.696648
2161					52.2852	767.579			0.313911	0.387687	0.0663313	0.596791	0.215876	0.809703	-0.304535
2163					52.6494	253.164			0.158403	0.167128	0.105653	0.860806	0.283325	0.947795	-0.0773533
2167			cis-3,4-Leucopelargonidin	-12.2605321770699	52.6755	291.272			0.725908	1.20523	1.23939	0.00393522	0.00455827	0.602297	-0.731453
2168					52.6854	91.0327			0.00767502	0.000563971	1.14045	0.0514542	0.0335204	13.6089	3.76648
2169			N-Benzoylanthranilate	-7.09237261749242	52.7014	242.248			0.0463981	0.0875305	1.1654	0.00687957	0.00701753	0.53008	-0.915718
2170					52.7079	290.269			4.82839	7.67898	1.24362	0.00433355	0.00490941	0.62878	-0.669373
2171			2-Hydroxymucote semialdehyde	8.33239615388994	52.713	143.118			0.0217654	0.224121	1.49821	0.00736528	0.00739169	0.0971146	-3.36417
2172			Samaderin A	1.18162006741857	52.713	331.34			0.174085	0.32776	0.927134	0.0659219	0.0407026	0.531134	-0.912853
2173			Halomon	-16.1232189118685	53.481	402.394			0.0367523	0.0842161	0.99059	0.0652977	0.040407	0.436404	-1.19626
2174					53.5172	170.129			0.14718	1.33642	1.48829	0.00985885	0.00928651	0.11013	-3.18271
2175			Hippeastrine	-23.39466445276	53.5204	316.32			0.573024	0.979268	1.42651	0.000354133	0.000688032	0.585156	-0.773108
2176			5-Ureido-4-imidazole carboxylate	-7.64215663576135	53.5206	171.132			0.0324141	0.0917493	1.3354	0.0449482	0.0301663	0.35329	-1.50108
2177			N(beta)-Epoxysuccimoyl-DAP-Val	21.3135625290127	53.531	317.324			0.0714347	0.15314	1.32008	0.000832524	0.00134551	0.466467	-1.10015
2180					54.386	217.105			0.0126457	0.0189101	0.172794	0.345597	0.142122	0.668725	-0.580515
2181			{2-methoxy-4-[(5-oxooxolan-2-yl)methyl]phenyl}oxidanesulfonic acid	2.88230639760768	54.4028	303.308			0.299107	0.437211	0.819078	0.117226	0.0633738	0.684125	-0.547667
2182			1-Methyladenosine	10.283688892343	54.4181	282.278			1.31881	1.00956	0.895857	0.0470377	0.0312349	1.30633	0.385515
2183			(2E)-Butenoyl-CoA	2.02714548643298	54.4187	832.585			0.32094	0.56388	1.30262	0.00765316	0.00762244	0.569163	-0.813085
2184					54.4473	283.281			0.154556	0.0687307	1.02917	0.0102061	0.00953702	2.24873	1.16911
2185			N-[(5-Hydroxy-2-pyridinyl)methyl]adenosine	19.9703053121152	54.4901	375.366			0.0373882	0.0852783	0.592028	0.182905	0.0884041	0.438426	-1.18959
2187					55.2556	195.122			0.474761	0.662335	1.03261	0.0244861	0.0189278	0.7168	-0.480358
2188					55.2848	288.289			1.3296	2.21454	1.13041	0.0701485	0.0426702	0.600397	-0.736012
2189					56.1191	135.084			0.0452455	0.10323	1.14961	0.00848611	0.00827125	0.438297	-1.19002
2191			Capensinidin	3.00534229067707	56.1354	346.332			0.227921	0.353168	0.376249	0.290681	0.124979	0.645361	-0.631822
2192			Psicofuranine	-4.57679127505766	56.1497	298.273			0.123449	0.108184	0.117561	0.747763	0.255629	1.14111	0.190438
2193			Phthalide	-8.42226537012164	56.1596	272.917			0.128412	0.297615	1.32185	0.00225534	0.00293707	0.43147	-1.21267
2194					56.2223	274.273			370.712	464.83	0.693726	0.172301	0.0846884	0.797521	-0.326405
2196					56.9756	273.973			0.258231	0.33428	0.626609	0.204883	0.0964	0.772499	-0.372396
2197					56.9766	271.962			0.259647	0.340636	1.15731	0.0156287	0.0133568	0.762241	-0.39168
2199			N-Hydroxy-MeIQx	9.47775935827816	56.98	230.247			0.165461	0.24326	1.18496	0.00873983	0.0084634	0.680181	-0.55601
2200					56.9824	256.264			0.897447	1.25162	1.26282	0.0029101	0.00359073	0.717027	-0.479901
2201			Phloretin	3.52396197939683	56.9824	275.277			50.3641	73.7939	1.33053	0.00105825	0.00162722	0.682496	-0.551107
2202			L-Tyrosine methyl ester 4-sulfate	-23.2431162536438	56.9824	276.279			4.44143	6.40176	1.3174	0.00137026	0.0019935	0.693782	-0.527445
2204					56.9829	1031.84			0.052993	0.118191	1.36389	0.000132855	0.000312904	0.448369	-1.15724
2205					56.9833	1034.85			0.0888144	0.171768	1.23162	0.00163628	0.00228393	0.517059	-0.951598
2206			N-Acetoxy-IQ	-1.00295126041076	56.9834	257.267			0.133267	0.18993	1.23422	0.00360159	0.00425211	0.70166	-0.511155
2207			Tauropine	23.8459667003495	56.9839	198.221			0.119457	0.179063	1.20105	0.00674127	0.00691166	0.66712	-0.583982
2208					56.9846	1033.85			0.146048	0.296709	1.39335	0.000135883	0.000318676	0.492226	-1.02261
2211					57.8458	124.059			0.481192	0.689279	1.29436	0.00259023	0.00327584	0.698109	-0.518475
2212					57.846	164.082			0.130224	0.197189	1.22121	0.00582687	0.00618338	0.660401	-0.598586
2213			Proacacipetalin	-19.1396106510202	57.8477	260.258			0.244333	0.353157	1.1968	0.00592763	0.00626612	0.691854	-0.531461
2214			fluvoxamino acid	12.9240125783606	57.8707	319.303			0.951773	1.3278	1.19344	0.00679249	0.00695099	0.716804	-0.480349
2217					58.2471	794.603			1.19875	1.85186	0.32301	0.247136	0.110864	0.647324	-0.627439
2220					58.7099	120.066			0.0296168	0.027853	0.0286096	0.777359	0.263085	1.06333	0.0885844
2221					58.7229	837.62			0.298307	0.515585	0.818089	0.145086	0.0746454	0.57858	-0.789412
2225			Antirrhinoside	-18.4536154552346	58.8763	363.33			0.0763104	0.07516	0.129762	0.957586	0.305449	1.01531	0.0219144
2227					59.1972	840.645			0.296274	0.306734	0.243877	0.888339	0.289761	0.965898	-0.0500567
2228			Debromohymenialdisine	-8.20796565621588	59.4029	246.243			1.67605	2.30389	0.92982	0.0649194	0.0402272	0.727487	-0.459007
2229					59.4543	362.326			0.436103	0.456985	0.0712711	0.829147	0.275778	0.954305	-0.0674781
2230			6-{[6,7,11,12,13,22,23-heptahydroxy-3,16-dioxo-21-(3,4,5-trihydroxybenzoyloxy)-2,17,20-trioxatetracyclo[17.3.1.0tricosa-4,6,8,10,12,14-hexaen-8-yl]oxy}-3,4,5-trihydroxyoxane-2-carboxylic acid	21.040856982638	59.5618	811.603			1.08058	1.60634	0.786586	0.0825361	0.0482675	0.672695	-0.571976
2232					59.565	247.246			0.195069	0.234634	0.625009	0.289662	0.124646	0.831373	-0.266432
2234					59.5673	815.637			3.70313	3.75571	0.207897	0.946359	0.302953	0.986	-0.0203407
2235					59.571	358.278			0.0662703	0.0314921	1.21494	0.00742977	0.00744359	2.10435	1.07337
2236			6-[2,3-dihydroxy-5-({[3-hydroxy-6-(hydroxymethyl)-2,5-bis(3,4,5-trihydroxybenzoyloxy)oxan-4-yl]oxy}carbonyl)phenoxy]-3,4,5-trihydroxyoxane-2-carboxylic acid	23.3350576522977	59.5714	813.621			1.3219	1.34704	0.00916172	0.907425	0.294155	0.981332	-0.0271866
2238					59.5854	161.092			0.054158	0.0719906	0.637779	0.182995	0.088436	0.752293	-0.410634
2239					59.589	844.673			0.0651945	0.049913	0.80458	0.212839	0.0991924	1.30616	0.385333
2240					59.6343	843.667			0.319339	0.183316	1.09927	0.0333407	0.0239266	1.74201	0.800751
2241					59.652	770.604			1.22723	2.27536	0.941006	0.0763364	0.0454594	0.539356	-0.890692
2242					59.715	745.592			0.728659	0.984586	0.464184	0.358206	0.146034	0.740067	-0.434273
2243					60.0716	817.649			0.285088	0.158932	0.753072	0.221412	0.10218	1.79377	0.842992
2245					60.3084	162.095			4.7497e-05	0.000636023	0.758297	0.342367	0.141155	0.0746781	-3.74317
2246					60.3084	816.641			2.05523	1.83267	0.462755	0.716783	0.247661	1.12144	0.165358
2248					60.4246	788.612			17.128	20.6441	0.712031	0.134384	0.0704437	0.82968	-0.269373
2249					60.4329	775.64			1.0082	1.33761	0.0535963	0.476605	0.181959	0.753728	-0.407885
2252			Theogallinin	-19.64317398355	60.5053	801.618			0.560595	0.446735	0.511771	0.25014	0.111846	1.25487	0.327538
2253					60.5151	783.571			1.05256	1.95198	0.989702	0.0335769	0.0240589	0.539227	-0.891036
2254					61.3151	140.011			0.0895475	0.144668	1.36105	0.000379711	0.000727707	0.618988	-0.692017
2256					61.3233	723.517			0.292279	0.221574	0.684638	0.284415	0.122926	1.3191	0.399556
2258					61.333	722.513			0.764109	0.734536	0.376122	0.867602	0.284924	1.04026	0.0569459
2259					61.3393	86.0968			0.0243024	0.044656	0.751287	0.0551497	0.0354094	0.544215	-0.877753
2260					61.3397	758.57			17.1343	34.9698	1.41902	0.000636101	0.00109029	0.489975	-1.02922
2261					61.3401	746.604			9.07581	12.5889	0.978944	0.0265818	0.020168	0.720936	-0.472057
2262					61.3409	759.572			7.62636	15.7347	1.39436	0.000937797	0.0014785	0.484685	-1.04488
2263					61.346	747.608			5.46097	5.13833	0.172571	0.702685	0.244001	1.06279	0.0878571
2264			6-(2,3-dihydroxybenzoyloxy)-3,4,5-trihydroxyoxane-2-carboxylic acid	-10.1316079123827	61.3486	331.249			0.0528605	0.00853691	1.10011	7.43627e-06	7.9929e-05	6.19199	2.6304
2265					61.3703	232.227			0.0215121	0.0298815	1.0107	0.0235628	0.0183755	0.719915	-0.474103
2266					61.4204	773.586			0.804917	1.59293	1.30971	0.0122577	0.0110005	0.505305	-0.984774
2267					61.709	185.076			0.0583802	0.0754697	0.649078	0.243989	0.109827	0.773558	-0.370418
2273					62.2434	790.621			1.09132	0.798372	0.733776	0.0778867	0.0461648	1.36693	0.450938
2275					62.6685	760.582			56.3465	90.307	1.30022	0.00156617	0.00220883	0.623943	-0.680513
2276					62.9955	802.626			0.137828	0.068368	0.797428	0.117665	0.0635598	2.01598	1.01148
2277					63.0654	191.102			0.00289463	0.00312388	0.721434	0.929516	0.299174	0.926613	-0.109962
2278					63.0827	719.577			2.04653	3.35013	1.31444	0.00117965	0.00177275	0.610879	-0.711042
2279					63.0868	756.555			1.54917	3.38526	1.17031	0.00976615	0.00921896	0.457621	-1.12777
2281			Apigenin 7-[glucuronyl-(1->2)-glucuronide] 4'-glucuronide	-20.398519739092	63.5037	799.6			0.0605267	0.111597	0.973128	0.0454739	0.0304313	0.542368	-0.882656
2282					63.9172	717.56			0.0729982	0.117048	0.662118	0.173754	0.0851999	0.623661	-0.681167
2283					63.9266	718.573			5.04819	6.97679	0.856223	0.0895685	0.0513845	0.723569	-0.466797
2284					63.9365	682.562			0.0972214	0.0679745	1.12068	0.00876794	0.00848454	1.43026	0.51628
2285					63.9409	235.128			4.7497e-05	7.27494e-05	1.45787	3.59429e-05	0.000107007	0.652885	-0.615099
2286					63.9549	700.571			0.185313	0.139303	1.09926	0.00786292	0.00778849	1.33029	0.411738
2287					63.9614	521.513			0.0273287	0.0160148	0.864956	0.0320702	0.0232515	1.70646	0.77101
2289					63.9915	720.584			1.14941	1.582	1.19208	0.00520125	0.00565499	0.726553	-0.460859
2290			gamma-L-Glutamyl-D-alanine	1.15745354874557	64.7925	219.215			0.0689942	0.0856753	0.664978	0.263191	0.116088	0.805299	-0.312404
2292			Alanyl-Glutamic acid	21.5607714899349	64.7946	218.211			0.647467	0.811697	0.644688	0.283414	0.122596	0.797671	-0.326135
2294					65.5647	730.537			1.68734	3.92791	1.4802	0.000174549	0.000389662	0.429578	-1.21901
2297					65.7057	125			0.0125324	0.0384396	1.24609	0.0068738	0.00701314	0.326028	-1.61693
2298			Oxolinic acid	0.0498469395343251	65.7206	262.237			0.062815	0.0806197	0.191024	0.408552	0.161565	0.779153	-0.360022
2301					66.5056	344.228			0.0636	0.0795791	0.346742	0.500275	0.188817	0.799206	-0.323361
2302					66.5212	734.564			3.1878	6.90548	1.49489	2.69591e-05	0.000103946	0.461632	-1.11518
2304					66.5359	707.543			1.03057	2.67887	1.37731	0.000709548	0.00118802	0.384701	-1.37819
2306					66.5612	693.561			1.13241	2.00501	1.31247	0.000961825	0.00150798	0.564787	-0.82422
2307					66.9728	691.546			0.397409	0.608532	0.894669	0.0575344	0.0366172	0.653062	-0.614708
2308			Maculosine	9.83197978999952	67.451	332.331			0.00833396	0.0175861	0.227874	0.399711	0.158905	0.473894	-1.07736
2309					67.9087	690.544			1.07293	1.60778	1.1567	0.00362374	0.00427279	0.667339	-0.583509
2310					67.9586	692.559			3.25885	4.3541	1.0633	0.0126858	0.011303	0.748455	-0.418012
2311					68.3076	705.525			0.282763	0.923782	1.52369	0.00067612	0.00114411	0.306092	-1.70796
2312					69.1083	745.557			1.4419	1.78121	0.551469	0.254324	0.113214	0.809503	-0.304892
2313					69.1212	764.523			0.105685	0.182579	0.988588	0.0565418	0.0361171	0.578846	-0.788749
2315					69.1225	188.103			4.7497e-05	7.27494e-05	1.45787	3.59429e-05	0.000107007	0.652885	-0.615099
2316					69.1315	147.076			0.0220765	0.0331545	0.889745	0.139708	0.0725517	0.665869	-0.586691
2317					69.1419	148.08			0.00335161	0.0103455	0.791477	0.0792771	0.0467976	0.323968	-1.62608
2318			Oxamate	-23.7128026672402	69.1479	90.0553			0.0140023	0.0171648	0.299621	0.405675	0.160702	0.815757	-0.293789
2319					69.1681	742.535			1.06316	1.37318	0.983275	0.0354431	0.0251142	0.774235	-0.369157
2320					69.179	310.31			0.0111072	0.00376478	0.872804	0.00857565	0.00833935	2.9503	1.56086
2326			Flumetsulam	10.69202422735	70.0378	326.305			0.0109347	0.00923286	0.360474	0.684732	0.239351	1.18433	0.24407
2327					70.0776	706.538			2.80653	6.77805	1.42719	6.45025e-05	0.00017473	0.414061	-1.27208
2328					70.8379	775.601			0.531192	0.892758	0.729351	0.0851613	0.049433	0.595	-0.749038
2329					70.8947	389.257			0.00481438	0.0062696	0.0133546	0.736341	0.252711	0.767893	-0.381023
2332					72.5923	178.09			4.7497e-05	0.000432637	0.788766	0.330977	0.137705	0.109785	-3.18725
2334			Dihydrostreptomycin 3'alpha,6-bisphosphate	-3.20106124040501	72.6289	744.555			4.46983	3.67214	0.110985	0.64896	0.229972	1.21723	0.283599
2335					73.3441	221.169			0.0919189	0.170505	1.11669	0.0219677	0.0173978	0.539097	-0.891384
2339					74.2796	769.557			0.202211	0.507849	1.37756	0.00976996	0.00922173	0.398171	-1.32854
2340			(4-ethenyl-2-hydroxy-6-methoxyphenyl)oxidanesulfonic acid	17.4731332494053	75.1715	247.242			0.0139531	0.00400529	0.989641	0.00361975	0.00426907	3.48365	1.8006
2341			Flutriafol	-8.57686725823197	75.2082	302.295			0.0798676	0.0614043	0.330423	0.311427	0.131635	1.30068	0.37927
2343					75.2296	264.268			0.176913	0.125282	1.26479	0.00370556	0.00434877	1.41212	0.49786
2344			3-Oxohexobarbital	9.20457665313516	75.2298	252.268			0.347466	0.267463	1.12998	0.0138506	0.0121312	1.29912	0.377532
2345			1-Methyladenosine	11.9003527313454	75.2334	282.279			10.2993	8.35381	1.05999	0.0221578	0.0175159	1.23288	0.302033
2346					75.2334	283.282			1.91833	1.54579	1.08156	0.0201507	0.0162645	1.24101	0.311509
2347			Ditalimfos	-4.00401090478139	75.2334	300.289			8.2322	6.57996	1.01425	0.0299379	0.0220866	1.2511	0.323199
2348					75.2377	211.205			0.00362425	0.000916048	1.14666	0.0100107	0.00939655	3.9564	1.98419
2349			4'-O-Methylisoflavone	-2.17072394205004	75.2456	253.271			0.0501782	0.0315609	1.19788	0.00893905	0.00861254	1.58988	0.668921
2350			Tazobactam	-18.6066288310448	75.252	301.293			1.56491	1.25161	1.01098	0.0318945	0.023157	1.25032	0.322293
2353			Coenzyme F420	-3.12930025039537	75.5352	774.597			0.886006	2.01915	1.21582	0.00458009	0.00511965	0.438801	-1.18836
2355			(E)-Avenanthramide D	-3.14144081080714	75.9262	284.285			0.0719254	0.0128955	1.05546	0.000848237	0.00136569	5.57757	2.47964
2356			cis-3,4-Leucopelargonidin	-12.9767710024067	76.015	291.272			1.92057	3.2445	1.25874	0.0128306	0.0114043	0.591946	-0.756461
2357			N-Benzoylanthranilate	-8.18277047115495	76.0311	242.247			0.140297	0.228388	1.16501	0.0104075	0.00968056	0.614292	-0.703003
2359					76.0439	82.0653			0.0344836	0.0224667	0.514972	0.397179	0.158138	1.53488	0.618125
2360					76.0521	290.269			11.7326	20.0321	1.29779	0.00957222	0.00907669	0.58569	-0.77179
2361					76.0727	274.273			3.31945	4.45402	0.803406	0.0944154	0.0535129	0.745271	-0.424164
2362					76.073	785.588			1.55969	2.48074	0.617193	0.254084	0.113135	0.628719	-0.669514
2363					76.0749	815.637			0.966602	0.59451	0.899538	0.0732302	0.0440684	1.62588	0.70122
2364					76.149	784.585			4.3822	5.76625	0.631274	0.276896	0.120477	0.759973	-0.39598
2366					76.3416	746.604			5.23042	5.70675	0.176799	0.601757	0.217231	0.916533	-0.125741
2367					76.3416	772.582			1.22335	1.89612	1.0787	0.0282418	0.0211305	0.645187	-0.63221
2368			2',3',6'-Tris-O-(3,4,5-trihydroxybenzoyl)-3'-Glucosyl-2',4',6'-trihydroxyacetophenone	-6.74184126723431	76.4538	787.602			10.0258	11.4615	0.517033	0.416877	0.164043	0.874741	-0.193072
2369					76.9014	747.607			2.16752	2.68229	0.62487	0.158039	0.0795357	0.808086	-0.307419
2370					76.9042	788.612			8.36045	9.02476	0.114159	0.706777	0.24506	0.92639	-0.110309
2371					76.9231	789.618			3.69942	3.4213	0.379921	0.728758	0.250761	1.08129	0.112757
2372					76.9464	773.586			0.56956	0.835552	1.18822	0.0154497	0.0132361	0.681657	-0.552882
2374			1-(2-Hydroxyphenylamino)-1-deoxy-beta-D-gentiobioside 1,2-carbamate	7.6750094046128	77.0953	460.412			0.0382132	0.0540526	0.725914	0.111499	0.0609491	0.706964	-0.500292
2375					77.2488	698.511			0.0297106	0.0137662	1.01446	0.19215	0.0918182	2.15823	1.10985
2377					78.0637	701.53			0.0144912	0.00510812	1.21383	0.0670729	0.0412443	2.83689	1.50431
2378			Norepinephrine sulfate	17.5572786900101	78.6076	250.253			0.102458	0.0831002	0.681092	0.191672	0.0916434	1.23294	0.302103
2379			Flumequine	-12.7883013753005	78.6218	262.252			0.0356475	0.0293946	0.426678	0.356401	0.145459	1.21272	0.27825
2380					78.6247	280.263			2.93958	3.45656	0.832769	0.0722091	0.0436085	0.850436	-0.233726
2381					78.6333	281.266			0.440599	0.452564	0.0983474	0.830665	0.276143	0.973562	-0.0386558
2383			N7-Methylguanosine	-18.1817134745605	78.6618	299.277			0.303853	0.278433	0.363077	0.480345	0.183053	1.0913	0.126043
2384					78.6834	770.568			0.345882	0.671969	1.27068	0.00136216	0.0019844	0.514729	-0.958114
2385					78.6855	268.263			0.116844	0.112195	0.196358	0.871285	0.285788	1.04143	0.0585722
2386			Prolyl-Gamma-glutamate	-16.5701184290697	79.3962	244.263			0.278065	0.367751	1.1247	0.0103857	0.00966507	0.756124	-0.403305
2389					79.5485	348.31			0.0132935	0.0278125	0.546101	0.205395	0.0965813	0.477967	-1.06502
2390			(2-benzyl-3-oxopropoxy)sulfonic acid	-3.98266103331911	80.0811	245.266			0.0324833	0.04647	0.821482	0.0424155	0.02887	0.699016	-0.516602
2391					80.4321	762.591			4.24272	7.13862	1.37962	0.000292505	0.000590131	0.594334	-0.750655
2392					80.4419	150.055			0.182466	0.275673	1.09616	0.0175839	0.0146397	0.661892	-0.595332
2394					81.2326	134.081			0.000935423	0.00289819	0.51231	0.225464	0.103581	0.322761	-1.63146
2395			D-Erythritol 4-phosphate	-22.4560243534752	81.2613	203.102			0.000548248	0.000941246	0.130621	0.703661	0.244254	0.582471	-0.779742
2396					82.0414	173.092			0.00443138	0.00700768	0.0718269	0.445476	0.172695	0.63236	-0.661182
2399			Phosfolan	-10.1090437521687	82.4285	256.299			0.131261	0.190008	1.10089	0.0303745	0.0223284	0.690818	-0.533623
2400					82.7461	758.57			9.11509	13.6486	0.80658	0.136843	0.0714222	0.667842	-0.582422
2401					82.9517	144.065			0.0268722	0.0646388	1.49121	1.35035e-05	9.3305e-05	0.415729	-1.26628
2402					82.9588	74.0604			0.106008	0.487958	1.29631	0.0572608	0.0364798	0.217249	-2.20258
2406			L-3,4-Dihydroxybutan-2-one 4-phosphate	1.40438556450047	83.38	185.092			0.0198418	0.0311937	1.27326	0.00214437	0.00282383	0.636084	-0.65271
2407					83.8859	718.573			4.71149	4.56819	0.130957	0.899044	0.292232	1.03137	0.0445581
2410			2,4-DB	-18.3042383253312	84.6956	250.093			0.712871	1.32635	1.37774	0.00121074	0.00180975	0.537467	-0.895751
2412			Formothion	16.3490861030727	84.8312	258.279			0.0244968	0.029314	0.336399	0.361581	0.147105	0.83567	-0.258995
2414					85.2199	604.538			0.14181	0.143658	0.0194625	0.875679	0.286816	0.987136	-0.0186785
2415					85.5079	745.558			3.48528	2.66284	0.525825	0.261821	0.115647	1.30886	0.388305
2416					85.5351	137.065			0.049735	0.103226	1.32885	0.00171027	0.00236553	0.481806	-1.05347
2417					85.5379	300.092			0.254898	0.502551	1.41088	6.93937e-05	0.000185533	0.507208	-0.97935
2418					85.5468	299.1			0.717932	1.33138	1.4442	8.405e-05	0.000216689	0.539239	-0.891002
2420			Oxapyrazon	5.41390151994726	85.55	339.123			0.0369082	0.0725611	1.40918	6.89914e-05	0.000184655	0.50865	-0.975255
2421					85.5533	298.096			7.00621	13.1425	1.46134	4.1764e-05	0.000121092	0.533095	-0.907536
2422					85.5621	136.062			1.45481	2.7227	1.43286	0.000227453	0.000484153	0.534326	-0.904208
2426					85.61	735.573			1.25003	3.05914	1.20219	0.0152387	0.0130931	0.408623	-1.29116
2429			3,4,5-trihydroxy-6-[(3,4,5-trihydroxy-6-{[2-(2-hydroxypropan-2-yl)-7-oxo-2H,3H,7H-furo[3,2-g]chromen-9-yl]oxy}oxan-2-yl)methoxy]oxane-2-carboxylic acid	-20.904887177124	86.365	601.521			0.0983421	0.131686	0.940811	0.0528852	0.0342477	0.746791	-0.421224
2430					86.3679	720.587			1.21532	1.37874	0.127989	0.582276	0.211884	0.881471	-0.182016
2431					86.3725	810.601			0.153724	0.193994	0.63153	0.240834	0.108781	0.792416	-0.335671
2433					86.4042	191.102			0.0101177	0.00969263	0.452922	0.919464	0.296899	1.04386	0.0619226
2434			Lettowianthine	-8.51967870267183	86.4403	318.299			0.00764729	0.0118798	0.0296994	0.489645	0.185756	0.64372	-0.635495
2436					86.5864	815.637			0.419092	0.253647	1.13041	0.025046	0.0192581	1.65226	0.724441
2437					86.9163	203.183			0.0163162	0.0266741	1.15312	0.0125939	0.0112384	0.611685	-0.70914
2438					87.2232	740.523			0.198647	0.247869	0.545476	0.317984	0.133692	0.801419	-0.319371
2439					87.2973	734.566			4.2225	7.96555	1.00138	0.0328514	0.0236682	0.530094	-0.915679
2440					87.4154	816.646			0.244385	0.172975	0.925924	0.224484	0.103244	1.41283	0.498593
2441			2-Maleylacetate	-22.4586038538317	87.5708	159.113			0.275908	0.740773	1.41054	0.00604312	0.00636018	0.37246	-1.42484
2442					87.6358	520.333			0.0455247	0.0688046	0.283478	0.421516	0.165414	0.661653	-0.595853
2444			Calcium formate	-17.3365459920993	87.772	131.118			0.121461	0.282146	1.36384	0.00316534	0.00383401	0.43049	-1.21595
2446					88.1477	140.056			0.0938693	0.119118	0.605629	0.139071	0.0723017	0.788037	-0.343665
2449					89.0314	678.506			0.573581	1.04169	1.44286	8.34205e-05	0.000215388	0.550624	-0.86086
2450			[2,6-dihydroxy-4-({[3-hydroxy-6-(hydroxymethyl)-2,5-bis(3,4,5-trihydroxybenzoyloxy)oxan-4-yl]oxy}carbonyl)phenyl]oxidanesulfonic acid	-17.9683016508976	89.0598	717.524			0.637095	0.692331	0.035049	0.703369	0.244178	0.920216	-0.119955
2452					89.8439	334.295			0.0672083	0.112175	0.920121	0.036727	0.0258288	0.599139	-0.739037
2456			Oxolinic acid	0.285849505761196	90.8904	262.237			0.0692126	0.102908	0.849584	0.0674433	0.0414176	0.672566	-0.572252
2457			Protodeoxyviolaceinic acid	8.90819360154306	91.5457	342.373			0.0467119	0.0828128	0.756838	0.255697	0.113662	0.564066	-0.826063
2458					91.6215	201.123			0.000181973	7.27494e-05	0.0619404	0.451729	0.174578	2.50136	1.32271
2459					91.6859	246.152			0.383667	0.241376	1.15418	0.00305308	0.00372812	1.5895	0.668575
2461					92.1663	171.084			0.108399	0.325905	1.51422	0.00243137	0.00311399	0.332609	-1.5881
2462					92.3977	694.567			0.884311	0.82107	0.236178	0.777554	0.263133	1.07702	0.107049
2464					92.4433	110.071			0.589848	0.752801	0.58064	0.234592	0.106691	0.783539	-0.351924
2465			Glyphosate	3.77725958166599	92.4471	170.081			0.448656	4.63427	1.55254	0.00025404	0.000528561	0.0968127	-3.36866
2466					92.453	124.076			0.0228572	0.0375055	1.05641	0.0519691	0.0337831	0.609436	-0.714453
2467					92.4576	152.07			0.114379	0.701277	1.5429	0.000209583	0.000453234	0.163101	-2.61616
2469					92.5444	151.061			0.0250931	0.0334318	0.872862	0.06683	0.0411303	0.750576	-0.413929
2471					93.1842	290.269			1.96186	2.57634	0.861008	0.0826562	0.0483212	0.76149	-0.393103
2472					93.2743	232.129			0.0134288	0.00414353	0.932197	0.0462191	0.0308044	3.24091	1.6964
2474					93.3774	108.056			2.25504	3.75918	0.25424	0.414503	0.163339	0.599875	-0.737265
2475					93.3774	260.168			0.015224	0.0020377	1.18832	0.000104631	0.000257866	7.4712	2.90134
2478					93.7605	97.04			0.246548	0.284705	0.542583	0.248375	0.111269	0.865978	-0.207598
2480					94.1533	123.055			0.106998	0.148647	1.26991	0.00146631	0.00209993	0.719813	-0.474307
2483			Anthocyanin 3'-O-beta-D-glucoside	10.5375434782979	94.2367	386.399			0.0281421	0.0417433	0.139882	0.602598	0.21746	0.67417	-0.568815
2485			Levosimendan	11.0985976580381	94.5156	281.295			0.00106357	0.0183753	0.816966	0.0931094	0.0529407	0.0578803	-4.11078
2488					95.08	564.36			0.0377637	0.0511585	0.375112	0.544586	0.201306	0.73817	-0.437976
2491					96.0225	708.544			0.665499	1.82409	1.04241	0.102439	0.0570725	0.364838	-1.45467
2494					97.2872	121.051			0.0284171	0.025216	0.620704	0.174677	0.0855238	1.12695	0.172422
2495					97.6738	244.136			0.0260594	0.00623972	1.23641	0.000218988	0.000469629	4.17637	2.06225
2497					98.355	510.525			0.00969651	0.0147512	0.894783	0.0798946	0.047077	0.657335	-0.605299
2499					98.5605	387.267			0.00213019	0.00119397	0.699742	0.217647	0.100868	1.78413	0.835221
2503					99.8781	320.181			4.7497e-05	0.000197908	0.746513	0.289951	0.124741	0.239995	-2.05892
2504					100.282	388.271			0.00021416	0.000255732	0.316595	0.870674	0.285645	0.83744	-0.255942
2506					100.364	482.494			0.0320324	0.0356407	0.340229	0.426408	0.16689	0.898761	-0.153991
2508					100.755	256.263			0.0298785	0.0300383	0.237369	0.978673	0.31009	0.99468	-0.00769556
2509					101.13	372.233			0.0147069	0.0162728	0.0402717	0.726329	0.250134	0.903771	-0.145971
2511			Proanthocyanidin A2	10.7304295215475	102.022	577.518			0.0585711	0.0728621	1.05378	0.0312605	0.0228139	0.803862	-0.314981
2515			Glycerophosphoglycerol	-17.7803061316875	102.423	247.155			0.0816754	0.0396142	1.02767	0.00292887	0.00360893	2.06177	1.04388
2517					102.884	608.387			0.0221434	0.037291	0.48905	0.372946	0.150679	0.5938	-0.751951
2519					102.996	262.139			0.000148581	0.00419747	0.330039	0.371658	0.150277	0.0353978	-4.8202
2520					103.674	340.107			0.0197826	0.0515156	1.50567	2.65836e-05	0.000103778	0.384013	-1.38077
2524					103.836	284.258			0.0589054	0.0396566	0.881109	0.217695	0.100884	1.48539	0.570841
2525					103.845	246.152			0.903505	0.552963	0.930005	0.0217933	0.0172892	1.63393	0.708351
2526			Psilocybin	22.0280103964254	103.845	285.262			0.00818607	0.00308245	1.04464	0.0730955	0.044008	2.6557	1.40909
2527			Desacetyl-nitazoxanide	-16.7437839884062	103.868	266.248			0.00559399	0.0116096	0.621881	0.155464	0.0785805	0.481841	-1.05337
2528			Bluensidine 6-phosphate	-5.08155680586629	104.655	345.221			0.000286244	0.000204123	0.342172	0.644197	0.228703	1.40231	0.487806
2529					104.741	340.15			0.0130587	0.0334569	1.4378	0.000165866	0.000373354	0.390315	-1.35729
2530					104.778	373.252			4.7497e-05	7.27494e-05	1.45787	3.59429e-05	0.000107007	0.652885	-0.615099
2531					105.618	291.116			0.025005	0.0296289	0.170297	0.712415	0.246524	0.843937	-0.244792
2532					105.618	841.612			0.00115534	0.00118354	0.00656698	0.961772	0.306375	0.97618	-0.0347808
2533					105.971	340.259			0.0144552	0.0171993	0.319615	0.588826	0.213691	0.840455	-0.250758
2540					107.325	368.425			0.0135328	0.0135632	0.0548547	0.995874	0.313829	0.997758	-0.00323879
2541					107.359	177.087			0.00931097	0.00823868	0.364696	0.527669	0.196599	1.13015	0.176518
2542					107.375	244.19			0.510942	0.832872	0.826594	0.095355	0.0539361	0.613471	-0.704934
2543					107.404	159.076			0.00977587	0.0146461	1.31122	0.00323667	0.00390344	0.667474	-0.583216
2544			1,2-Bis(4-hydroxy-3-methoxyphenyl)ethylene	-19.9481221229903	107.429	273.298			0.00796832	0.0201406	1.10156	0.0998754	0.0559485	0.395636	-1.33776
2545			Monomethyl phenylphosphonate	17.1807053985005	107.465	173.129			0.018049	0.0781865	1.47979	0.00680784	0.00696275	0.230845	-2.115
2546			Lichenin	0.841970271371522	107.504	163.148			0.0206233	0.0353139	0.732148	0.139787	0.0725825	0.583998	-0.775965
2547					107.603	226.18			0.835189	1.3404	0.871489	0.0823936	0.0482037	0.62309	-0.682488
2548			Glycerone sulfate	3.34491862335193	107.697	171.149			0.199432	0.340309	1.12541	0.0191617	0.0156397	0.586034	-0.770943
2549					107.697	198.185			0.109599	0.177308	0.855496	0.0867932	0.0501489	0.618128	-0.694022
2551			Sanguirine	-6.32068503995956	107.718	333.335			0.0090012	0.021374	1.34052	0.00382552	0.00445888	0.421128	-1.24767
2552			Maculosine	9.63055450613182	107.735	332.33			0.0441139	0.0955731	1.32924	0.014278	0.0124313	0.461573	-1.11537
2553			D-Glucosamine	-21.2761823141193	107.738	180.175			0.0744199	0.118821	0.841739	0.105519	0.0584069	0.62632	-0.675028
2554					107.743	227.183			0.110371	0.179528	0.909122	0.071318	0.0432044	0.614788	-0.701838
2556					107.775	266.172			0.0307435	0.0558049	0.847556	0.109416	0.0600707	0.55091	-0.860112
2561					108.147	309.109			0.0382131	0.0301855	0.836138	0.143924	0.0741958	1.26594	0.340211
2563					108.159	221.169			0.0858305	0.162571	1.47336	0.00100775	0.00156479	0.527956	-0.92151
2565					108.187	217.118			0.00228846	0.00242947	0.186034	0.885274	0.28905	0.941959	-0.0862646
2567					108.203	310.139			0.0011853	7.27494e-05	0.961199	0.0864968	0.0500194	16.2929	4.02617
2571			3-Sulfopyruvate	4.72889443757634	109.079	169.133			0.113521	0.128585	0.204945	0.516623	0.193485	0.882849	-0.179761
2572					109.085	241.093			0.000564192	0.000574967	0.0878032	0.983899	0.31123	0.98126	-0.0272924
2573			Lettowianthine	-6.87732046121163	109.141	318.3			0.00749897	0.00674084	0.438164	0.671407	0.235887	1.11247	0.153765
[truncated: 8,085 more rows]
