# Supplementary material for: Multi-Omics Analysis of Mammary Metabolic Changes in Dairy Cows Exposed to Hypoxia
Source: Front Vet Sci. 2021 Oct 14;8:764135. doi: 10.3389/fvets.2021.764135 (PMC8553012; doi:10.3389/fvets.2021.764135)
Supplement: Supplementary file 4 [file Data_Sheet_2.ZIP › raw data for cells/raw data/POS-for metabolomics/Statistical Analysis/POS-ori1.xlsx]

## Sheet: Sheet 1
MS2.name	MS2.score	MS1.name	MS1.ppm	rt	mz	SuperClass	type	NX1	NX2	NX3	NX4	NX5	NX6	HX1	HX2	HX3	HX4	HX5	HX6
Adenine	1			300.532	136.062	Organoheterocyclic compounds	forward	4.4256e+07	2.70167e+07	3.54945e+07	2.55317e+07	4.88177e+07	5.17166e+07	2.03261e+07	2.20468e+07	1.74217e+07	1.52925e+07	1.75921e+07	1.73201e+07
L-Proline	1			403.63	116.071	Organic acids and derivatives	forward	3.5446e+07	6.508e+07	4.68499e+07	3.89249e+07	3.94972e+07	4.38776e+07	3.45723e+07	3.46112e+07	3.50416e+07	4.00866e+07	6.20869e+07	2.78197e+07
O-Phosphoethanolamine	1			478.116	142.026	Organic acids and derivatives	forward	0	298011	89216.2	0	0	0	209538	98970.5	230694	327492	687494	902740
Proline betaine	0.999979			542.216	144.102	Organic acids and derivatives	forward	3.34517e+07	5.17501e+07	3.2012e+07	2.92882e+07	3.80702e+07	3.86149e+07	3.81176e+07	3.83872e+07	3.80071e+07	4.69837e+07	3.77978e+07	4.01621e+07
Hypoxanthine	0.999941			205.546	137.046	Organoheterocyclic compounds	forward	1.50374e+08	1.49857e+08	5.61186e+07	6.56904e+07	1.19673e+08	1.3883e+08	1.43277e+08	2.04226e+08	2.14886e+08	2.13507e+08	1.5239e+08	8.15374e+07
Ornithine	0.999923			531.285	133.097	Organic acids and derivatives	forward	8.78375e+06	1.13182e+07	9.52591e+06	9.14392e+06	1.01728e+07	8.51233e+06	4.43324e+06	4.26943e+06	4.65842e+06	7.28011e+06	5.6316e+06	6.08887e+06
L-Isoleucine	0.999904			288.777	132.102	Organic acids and derivatives	forward	6.79458e+08	8.06187e+08	8.10016e+08	7.22325e+08	7.11806e+08	6.4789e+08	8.07379e+08	7.82924e+08	8.3725e+08	9.06874e+08	8.23215e+08	7.57495e+08
Choline	0.999899			281.757	104.107	Organic nitrogen compounds	forward	2.38592e+09	2.28969e+09	2.23275e+09	2.44217e+09	2.36385e+09	2.3142e+09	1.48347e+09	1.37313e+09	1.4857e+09	1.71447e+09	1.50873e+09	1.30513e+09
beta-Alanine	0.999879			357.322	90.0552	Organic acids and derivatives	forward	2.00832e+08	1.65057e+08	2.1865e+08	2.29689e+08	1.69935e+08	1.87459e+08	1.11084e+08	1.20088e+08	1.25256e+08	1.37152e+08	8.23343e+07	9.13578e+07
Guanine	0.999832			211.399	152.057	Organoheterocyclic compounds	forward	6.15631e+06	3.34357e+06	8.08473e+06	5.3179e+06	9.05731e+06	4.42285e+06	1.09713e+07	4.80373e+06	6.13774e+06	8.1392e+06	1.19346e+07	8.87299e+06
Cytosine	0.999808			251.178	112.051	Organoheterocyclic compounds	forward	5.59163e+08	5.71918e+08	6.16558e+08	5.93345e+08	6.68693e+08	6.36003e+08	5.43477e+08	6.06886e+08	6.10283e+08	5.98316e+08	5.24221e+08	5.33363e+08
Inosine	0.999801			227.234	269.088	Nucleosides, nucleotides, and analogues	forward	2.53268e+08	2.40252e+08	2.86199e+08	3.35985e+08	2.67784e+08	2.45619e+08	2.18585e+08	1.81503e+08	1.95341e+08	1.89964e+08	1.82242e+08	2.38237e+08
1-Pyrroline	0.999639			521.946	70.0654	Organoheterocyclic compounds	forward	458247	788310	641268	441080	416842	428494	954560	422895	432298	969133	1.10625e+06	1.47293e+06
Kanzonol K	0.999536			33.5907	437.193	Phenylpropanoids and polyketides	forward	1.27148e+07	1.0508e+07	2.14938e+07	1.80924e+07	1.49801e+07	1.48667e+07	2.18952e+07	2.38912e+07	2.73816e+07	1.9499e+07	2.6461e+07	2.38832e+07
3,3,5-triiodo-L-thyronine-beta-D-glucuronoside	0.999505			277.913	132.102	Organic acids and derivatives	forward	8.95163e+08	1.01898e+09	1.01975e+09	9.35172e+08	9.01903e+08	8.24337e+08	1.97e+09	9.84849e+08	1.08042e+09	1.16168e+09	1.04456e+09	1.02429e+09
Pyrrolidine	0.99946			588.442	72.0812	Organoheterocyclic compounds	forward	1.43856e+07	1.31939e+07	1.5892e+07	1.30114e+07	2.71408e+07	5.12668e+07	2.13134e+07	2.85457e+07	2.22307e+07	3.77295e+07	2.81831e+07	3.6526e+07
Putrescine	0.99945			610.328	89.1076	Organic nitrogen compounds	forward	1.30113e+07	1.14171e+07	9.64839e+06	6.39372e+06	7.14344e+06	7.20066e+06	1.687e+07	1.50414e+07	1.43473e+07	1.71854e+07	1.54357e+07	1.74608e+07
Uridine	0.999439			180.596	245.077	Nucleosides, nucleotides, and analogues	forward	1.31844e+06	1.83766e+06	1.59891e+06	2.00258e+06	1.55044e+06	1.68347e+06	2.08085e+06	2.3322e+06	2.3863e+06	2.19736e+06	1.55251e+06	2.99971e+06
Betaine	0.999438			285.246	118.086	Organic acids and derivatives	forward	4.06931e+08	5.2952e+08	5.47736e+08	4.30394e+08	6.44529e+08	6.81889e+08	7.16038e+08	5.39236e+08	6.40067e+08	6.83606e+08	6.41525e+08	7.14838e+08
Creatinine	0.999384			174.573	114.066	Organic acids and derivatives	forward	6.62142e+08	5.37244e+08	8.20148e+08	8.63293e+08	9.59127e+08	8.21032e+08	5.94357e+08	4.33566e+08	5.76631e+08	6.55866e+08	4.34089e+08	6.63494e+08
Deoxyinosine	0.999348			187.715	253.093	Nucleosides, nucleotides, and analogues	forward	2.13647e+07	2.2875e+07	1.62899e+07	2.47583e+07	1.42399e+07	1.89915e+07	5.62659e+07	4.35352e+07	6.50722e+07	5.13119e+07	4.99149e+07	6.68212e+07
Deoxycytidine	0.999309			218.211	228.097	Nucleosides, nucleotides, and analogues	forward	1.75815e+07	1.35205e+07	1.52871e+07	1.65409e+07	1.37942e+07	1.72169e+07	2.6933e+07	2.12634e+07	2.74876e+07	2.40986e+07	2.37275e+07	3.2553e+07
Cytidine	0.999279			251.308	244.093	Nucleosides, nucleotides, and analogues	forward	1.74882e+08	1.92755e+08	2.25321e+08	2.01358e+08	2.23052e+08	2.18036e+08	1.87971e+08	1.59846e+08	2.01121e+08	1.99295e+08	1.78707e+08	1.90564e+08
4-Hydroxy-2-butenoic acid gamma-lactone	0.999272			295.319	85.0288	Organoheterocyclic compounds	forward	0	842771	0	0	0	0	0	561469	0	641419	0	608316
Phosphoric acid	0.999259			470.019	98.9844	Homogeneous non-metal compounds	forward	381340	942571	256074	1.01063e+06	506717	0	2.57177e+06	987142	1.11909e+06	1.49502e+06	948806	2.93806e+06
Melleolide M	0.999215			33.5911	453.168	Lipids and lipid-like molecules	forward	4.85398e+06	4.84527e+06	7.6746e+06	7.3502e+06	5.27013e+06	6.04492e+06	7.40834e+06	8.87012e+06	1.09239e+07	6.79256e+06	9.31586e+06	8.20443e+06
6-Methyladenine	0.999152			269.307	150.076	Organoheterocyclic compounds	forward	1.18392e+06	1.72989e+06	965774	944695	495635	512977	731495	910771	1.58673e+06	2.04976e+06	870934	2.12694e+06
L-Glutamic acid	0.999044			448.998	148.06	Organic acids and derivatives	forward	3.26113e+07	3.22318e+07	2.30943e+07	2.64396e+07	1.96396e+07	3.16737e+07	1.78368e+07	1.70495e+07	1.98837e+07	2.02467e+07	1.58393e+07	1.89574e+07
Niacinamide	0.998817			57.8457	123.055	Organoheterocyclic compounds	forward	3.71195e+08	3.00667e+08	3.48392e+08	3.47443e+08	3.9641e+08	3.32517e+08	3.51616e+08	3.45342e+08	3.70996e+08	4.0431e+08	3.32079e+08	3.16613e+08
L-Lysine	0.998797			531.286	147.113	Organic acids and derivatives	forward	1.56101e+08	1.76337e+08	1.5925e+08	1.65439e+08	1.31417e+08	1.12444e+08	2.43674e+08	1.623e+08	2.04255e+08	2.417e+08	2.18133e+08	2.00721e+08
Cytidine monophosphate	0.998708			450.412	324.059	Nucleosides, nucleotides, and analogues	forward	1.93443e+06	2.14595e+06	2.58145e+06	2.35159e+06	1.97796e+06	5.69987e+06	1.54228e+07	1.20611e+07	1.828e+07	1.60667e+07	1.07797e+07	2.29455e+07
L-Carnitine	0.998315			367.391	162.112	Organic nitrogen compounds	forward	3.66753e+08	5.20088e+08	5.16428e+08	4.10045e+08	3.1205e+08	5.48431e+08	3.27853e+08	3.16636e+08	3.99032e+08	4.43456e+08	3.1585e+08	3.81126e+08
Piperidine	0.998166			277.913	86.0967	Organoheterocyclic compounds	forward	1.53049e+08	1.81415e+08	1.77272e+08	1.60724e+08	1.55381e+08	1.38423e+08	1.92313e+08	1.71658e+08	1.88319e+08	2.03266e+08	1.81825e+08	1.77638e+08
Trehalose	0.998129			437.759	365.112	Organic oxygen compounds	forward	426451	140194	182210	176558	167943	233469	126210	104675	105007	152933	5.74703e+06	111419
Deoxyguanosine	0.998077			176.288	268.104	Nucleosides, nucleotides, and analogues	forward	2.51252e+08	1.56905e+08	2.25131e+08	1.58388e+08	2.33734e+08	2.08966e+08	1.89105e+08	1.23651e+08	6.95201e+07	1.01807e+08	1.45918e+08	1.46283e+08
Mandelonitrile rutinoside	0.998074			355.523	442.171	Organic oxygen compounds	forward	0	0	0	0	0	0	36442.4	0	0	13127.8	0	0
Zymonic acid	0.998055			174.563	159.027	Organoheterocyclic compounds	forward	2.50785e+08	2.47237e+08	2.33599e+08	2.28743e+08	2.14429e+08	2.01676e+08	2.56334e+08	2.60129e+08	2.68691e+08	2.73433e+08	2.58669e+08	2.71233e+08
Uracil	0.998028			180.599	113.035	Organoheterocyclic compounds	forward	3.58408e+06	8.21307e+06	7.27291e+06	9.47657e+06	7.64249e+06	6.89253e+06	9.69768e+06	9.65765e+06	9.71091e+06	9.90892e+06	7.02545e+06	1.21644e+07
L-Pipecolic acid	0.997964			531.286	130.086	Organic acids and derivatives	forward	6.21802e+07	6.92643e+07	6.27133e+07	6.48747e+07	5.11604e+07	4.368e+07	9.72494e+07	6.32493e+07	7.86371e+07	9.3607e+07	8.60048e+07	7.75358e+07
L-Serine	0.997795			388.114	106.05	Organic acids and derivatives	forward	4.21086e+07	4.09564e+07	5.27458e+07	6.03947e+07	4.36474e+07	4.35629e+07	4.45168e+07	3.88045e+07	4.27153e+07	4.61968e+07	3.41968e+07	3.51306e+07
N-Hexadecanoylpyrrolidine	0.997657			218.236	310.31	Organoheterocyclic compounds	forward	666414	720623	585400	837458	530826	702653	779841	599849	829168	1.09555e+06	701009	794302
1-deoxy-1-(N6-lysino)-D-fructose	0.997646			416.359	134.045	Organic acids and derivatives	forward	5.89564e+07	4.08009e+07	7.33739e+07	8.30043e+07	5.08399e+07	5.92549e+07	3.85983e+07	4.40474e+07	4.48297e+07	4.42768e+07	2.64989e+07	2.95181e+07
L-Histidine	0.997394			436.266	156.077	Organic acids and derivatives	forward	2.15644e+08	2.87294e+08	2.25083e+08	2.32902e+08	7.59252e+07	2.21907e+08	2.72802e+08	2.63328e+08	2.66437e+08	2.82355e+08	8.37634e+07	2.57718e+08
gamma-Aminobutyric acid	0.997324			384.805	104.071	Organic acids and derivatives	forward	1.83949e+08	1.42946e+08	1.85527e+08	1.78341e+08	2.12837e+08	2.48945e+08	2.09041e+08	1.74962e+08	1.96066e+08	2.13254e+08	1.77983e+08	1.86468e+08
Riboflavin	0.996985			228.867	377.145	Organoheterocyclic compounds	forward	434545	396299	452462	555252	580124	454413	308393	411040	512584	415565	239843	398059
Thymine	0.996947			87.2995	127.05	Organoheterocyclic compounds	forward	2.01043e+06	3.09985e+06	1.8203e+06	2.52993e+06	1.29196e+06	4.28488e+06	1.43561e+07	6.69361e+06	9.78756e+06	5.10027e+06	7.66652e+06	1.2236e+07
Protein serine	0.996577			429.637	106.05	Organic acids and derivatives	forward	944435	1.0223e+06	1.01331e+06	1.12628e+06	932704	874850	1.00708e+06	971109	1.06482e+06	1.1411e+06	937007	1.02292e+06
Valdecoxib	0.996551			483.776	315.08	Benzenoids	forward	8.39705e+06	1.38213e+07	1.39323e+07	6.04363e+06	5.16496e+06	1.43785e+07	4.65322e+06	5.4496e+06	1.05755e+07	7.35511e+06	6.58816e+06	6.84406e+06
Pyro-L-glutaminyl-L-glutamine	0.996447			179.733	258.109	Organic acids and derivatives	forward	3.43374e+06	3.58549e+06	4.97846e+06	3.96239e+06	4.88794e+06	3.34401e+06	6.30168e+06	3.50379e+06	5.43398e+06	6.35677e+06	6.45661e+06	5.25174e+06
Sedoheptulose	0.996121			297.796	233.063	Organic oxygen compounds	forward	202962	279442	322427	362128	177458	76621.8	511423	772884	634327	1.24384e+06	389032	527376
2-Methylpyridine	0.996045			36.1849	94.0654	Organoheterocyclic compounds	forward	66932.4	270076	271910	141735	315876	66531.7	88256.1	293081	359755	192505	177953	345888
Diethanolamine	0.99568			312.043	106.086	Organic nitrogen compounds	forward	5.70708e+07	4.16099e+07	5.06534e+07	3.07623e+07	4.64583e+07	5.59734e+07	3.71403e+07	4.14061e+07	5.04701e+07	5.94738e+07	4.27162e+07	4.42774e+07
L-Phenylalanine	0.995621			273.04	166.086	Organic acids and derivatives	forward	8.70592e+08	1.13481e+09	1.09059e+09	9.89635e+08	8.97135e+08	8.3118e+08	1.37398e+09	1.34621e+09	1.52382e+09	1.56278e+09	1.29758e+09	1.32169e+09
5-(2-Hydroxyethyl)-4-methylthiazole	0.99499			359.748	144.048	Organoheterocyclic compounds	forward	8.79873e+06	1.56042e+07	9.3428e+06	4.78718e+06	5.2489e+06	9.81455e+06	7.42793e+06	9.69815e+06	1.46526e+07	1.18953e+07	4.95129e+06	9.79489e+06
Guanidoacetic acid	0.994755			368.146	118.061	Organic acids and derivatives	forward	1.15272e+07	6.90769e+06	1.12592e+07	1.49632e+07	2.59059e+06	9.14224e+06	7.73015e+06	2.62695e+06	3.63269e+06	8.52197e+06	7.51461e+06	7.3605e+06
2-Hydroxypyridine	0.99427			445.089	96.0447	Organoheterocyclic compounds	forward	5.92605e+06	6.13661e+06	8.59096e+06	5.57346e+06	6.55551e+06	4.86363e+06	6.71309e+06	6.63368e+06	9.29373e+06	7.596e+06	8.06907e+06	7.16753e+06
4-Hydroxyproline	0.994242			356.921	132.065	Organic acids and derivatives	forward	3.43317e+07	7.98127e+07	4.72704e+07	4.29072e+07	5.27741e+07	4.97962e+07	5.65931e+07	5.08154e+07	5.38494e+07	7.6809e+07	4.00272e+07	5.35463e+07
3-Dehydroxycarnitine	0.994023			390.586	146.117	Lipids and lipid-like molecules	forward	5.21121e+08	5.94512e+08	6.14106e+08	5.90928e+08	6.12705e+08	5.9301e+08	6.09374e+08	4.67293e+08	5.69372e+08	6.48801e+08	5.40455e+08	5.88569e+08
Ethenyl acetate	0.993774			384.666	87.0444	Organic acids and derivatives	forward	3.08977e+07	2.29813e+07	3.34711e+07	2.89126e+07	3.40918e+07	4.30474e+07	3.45291e+07	2.92169e+07	3.40876e+07	3.47107e+07	2.98512e+07	3.11164e+07
Creatine	0.992871			370.333	132.077	Organic acids and derivatives	forward	7.41694e+07	4.58097e+07	8.872e+07	1.5997e+08	5.92904e+07	9.25168e+07	3.77646e+07	6.31243e+07	4.20168e+07	4.67397e+07	6.78443e+07	3.49904e+07
4-Guanidinobutanoic acid	0.992858			372.2	146.092	Organic acids and derivatives	forward	3.94935e+07	3.71848e+07	4.94219e+07	3.33489e+07	1.92553e+07	2.62138e+07	4.33053e+07	2.39176e+07	3.69842e+07	5.27101e+07	5.06822e+07	4.57399e+07
Deoxyadenosine monophosphate	0.992627			454.897	332.075	Nucleosides, nucleotides, and analogues	forward	2.40388e+06	1.8275e+06	698818	2.48156e+06	1.63281e+06	2.71696e+06	4.2798e+06	3.69396e+06	5.29421e+06	4.68969e+06	5.66323e+06	4.9223e+06
Metenamine	0.992108			267.994	141.113	Organoheterocyclic compounds	forward	2.43308e+07	2.37876e+07	2.58566e+07	2.38667e+07	2.79922e+07	2.45927e+07	2.47564e+07	2.46974e+07	2.48541e+07	2.46132e+07	2.49713e+07	2.64343e+07
N2,N2-Dimethylguanosine	0.992076			203.624	312.13	Nucleosides, nucleotides, and analogues	forward	2.27067e+06	2.02208e+06	4.2865e+06	4.1118e+06	3.83004e+06	2.06359e+06	2.70203e+06	2.24867e+06	2.85882e+06	3.88428e+06	2.3921e+06	2.86692e+06
5-Methyldeoxycytidine	0.99199			208.787	242.114	Nucleosides, nucleotides, and analogues	forward	3.73474e+06	3.48466e+06	3.74039e+06	4.01645e+06	3.36585e+06	3.58761e+06	1.47638e+07	8.03125e+06	9.14096e+06	1.05491e+07	1.7306e+07	1.8456e+07
Deoxyadenosine	0.991647			139.928	252.109	Nucleosides, nucleotides, and analogues	forward	1.71556e+07	2.49989e+07	8.28714e+06	8.93064e+06	1.01601e+07	1.27815e+07	4.22832e+07	2.68769e+07	2.93665e+07	2.43016e+07	5.00327e+07	4.40592e+07
(E)-Antibiotic BE 23372M	0.991637			368.588	313.074	Benzenoids	forward	130178	126811	93991.4	225927	0	0	463548	362226	434994	544416	550181	503110
N1-Acetylspermidine	0.991266			531.589	188.175	Organic acids and derivatives	forward	4.93681e+07	3.19257e+07	2.09104e+07	2.69297e+07	5.07175e+07	6.64952e+07	5.57134e+07	5.20538e+07	4.09924e+07	1.14819e+08	3.91201e+07	7.1274e+07
1-Methylhypoxanthine	0.990838			187.628	151.061	Organoheterocyclic compounds	forward	1.3672e+06	1.09576e+06	1.26309e+06	1.51568e+06	1.02713e+06	808152	1.38023e+06	1.46372e+06	1.96781e+06	1.7118e+06	1.57802e+06	1.38547e+06
Nervonyl carnitine	0.990812			198.245	102.128	Organic nitrogen compounds	forward	2.33936e+07	2.22776e+07	2.83251e+07	2.98695e+07	2.32181e+07	2.27238e+07	3.23902e+07	3.13212e+07	4.26275e+07	2.44196e+07	6.32228e+07	3.23702e+07
5'-Methylthioadenosine	0.990804			176.274	298.096	Nucleosides, nucleotides, and analogues	forward	1.85063e+06	955820	2.10431e+06	1.86014e+06	2.30538e+06	1.41721e+06	2.00935e+06	1.73791e+06	1.96381e+06	2.06394e+06	2.04016e+06	1.80979e+06
Benzoic acid	0.990649			316.414	123.044	Benzenoids	forward	1.48402e+07	2.24102e+07	1.91766e+07	1.43644e+07	1.44852e+07	1.34898e+07	2.80914e+07	2.325e+07	2.77296e+07	3.18257e+07	2.63917e+07	2.65142e+07
3-Methylcytosine	0.990532			238.629	126.066	Organoheterocyclic compounds	forward	4.74488e+06	4.30765e+06	7.52685e+06	5.85468e+06	4.70708e+06	4.98147e+06	6.77468e+06	1.02777e+07	9.8708e+06	1.20311e+07	7.16357e+06	6.52874e+06
Silymonin	0.990365			392.505	467.137	Benzenoids	forward	534942	409653	537300	634837	400310	385700	593165	546039	612619	876918	519386	700228
1,2,3,4-Tetrahydro-b-carboline-1,3-dicarboxylic acid	0.988854			318.14	261.087	Alkaloids and derivatives	forward	8.60189e+07	1.00112e+08	1.0219e+08	8.04191e+07	8.24189e+07	7.94125e+07	9.13686e+07	9.28346e+07	9.23051e+07	9.66101e+07	8.48678e+07	8.76678e+07
L-Methionine	0.988665			297.891	150.058	Organic acids and derivatives	forward	2.84747e+08	3.68073e+08	3.57934e+08	3.07331e+08	3.02672e+08	2.90932e+08	3.01665e+08	2.89527e+08	3.38681e+08	3.378e+08	2.87632e+08	2.66355e+08
Citrulline	0.988103			403.959	176.103	Organic acids and derivatives	forward	3.58951e+08	3.03473e+08	3.55579e+08	4.28369e+08	3.27919e+08	3.66802e+08	3.21447e+08	3.6121e+08	4.57311e+08	2.75169e+08	2.44782e+08	2.50722e+08
L-Asparagine	0.988004			388.248	133.061	Organic acids and derivatives	forward	5.4063e+07	5.31566e+07	5.40429e+07	5.66764e+07	4.59012e+07	4.47332e+07	5.68319e+07	5.00036e+07	5.50553e+07	6.4887e+07	4.89342e+07	5.6564e+07
Flavidulol B	0.98636			30.9469	259.169	Benzenoids	forward	2.40419e+06	2.6973e+06	3.31231e+06	2.87642e+06	2.4384e+06	3.34043e+06	3.49366e+06	3.54244e+06	3.53968e+06	3.54567e+06	3.12224e+06	2.95804e+06
Palmitic amide	0.985097			40.4997	256.263	Lipids and lipid-like molecules	forward	2.03219e+07	1.89515e+07	1.47859e+07	2.22736e+07	2.28356e+07	1.67627e+07	1.80936e+07	2.2543e+07	2.35806e+07	2.3124e+07	2.49314e+07	2.02888e+07
Aminoadipic acid	0.984623			422.416	162.076	Organic acids and derivatives	forward	4.58947e+07	9.37524e+07	7.82646e+07	6.10714e+07	4.11605e+07	4.5275e+07	1.16668e+08	9.90303e+07	1.36401e+08	1.5071e+08	9.00027e+07	1.4639e+08
Norvaline	0.984406			312.976	118.086	Organic acids and derivatives	forward	4.20202e+08	5.55885e+08	4.97172e+08	3.79365e+08	4.84509e+08	4.34349e+08	6.0497e+08	5.16438e+08	5.66432e+08	6.41274e+08	5.47399e+08	5.28689e+08
Phosphorylcholine	0.984137			127.904	184.073	Organic nitrogen compounds	forward	1.31762e+07	8.34291e+06	1.09792e+07	1.03909e+07	1.19588e+07	1.75602e+06	7.95575e+06	1.01837e+07	1.29442e+07	1.42054e+07	1.04437e+07	1.09095e+07
Cysteinylglycine	0.984078			414.431	179.048	Organic acids and derivatives	forward	5.35962e+06	6.90256e+06	1.1479e+07	7.81904e+06	2.41758e+06	4.53187e+06	5.93768e+06	3.45565e+06	8.37055e+06	9.38529e+06	2.70929e+06	7.38382e+06
Pyrrolidonecarboxylic acid	0.983526			410.089	130.05	Organic acids and derivatives	forward	3.6974e+08	3.22591e+08	4.15868e+08	4.23246e+08	3.81722e+08	4.2861e+08	2.86047e+08	2.32815e+08	2.79681e+08	3.42815e+08	2.23774e+08	2.80072e+08
Guanosine	0.983202			277.315	284.098	Nucleosides, nucleotides, and analogues	forward	8.25908e+07	8.73169e+07	1.06604e+08	1.08741e+08	8.9656e+07	8.26553e+07	1.16711e+08	8.55609e+07	1.15428e+08	1.04977e+08	9.12754e+07	1.44991e+08
Isoleucyl-Leucine	0.983016			202.614	245.186	Organic acids and derivatives	forward	1.3756e+07	5.59401e+06	1.26618e+07	4.51108e+06	6.05828e+06	2.95851e+06	5.33116e+06	2.95153e+06	2.52576e+06	3.9016e+06	3.9502e+06	5.49281e+06
Leucyl-Aspartate	0.982793			391.517	247.129	Organic acids and derivatives	forward	5.11391e+06	2.96359e+06	3.7047e+06	4.82514e+06	2.88149e+06	3.70348e+06	3.05096e+06	2.2989e+06	2.33861e+06	3.7999e+06	2.53311e+06	3.54245e+06
Inosinic acid	0.982678			459.839	349.054	Nucleosides, nucleotides, and analogues	forward	6.80287e+06	5.1642e+06	8.95684e+06	7.28478e+06	9.157e+06	8.73404e+06	4.68765e+06	2.85554e+06	2.19401e+06	2.42253e+06	4.32035e+06	6.56926e+06
Inulobiose	0.982579			373.989	343.122	Organooxygen compounds	forward	0	0	0	0	0	0	27521	0	0	0	34895	0
Guanosine monophosphate	0.982477			476.178	364.065	Nucleosides, nucleotides, and analogues	forward	2.47466e+06	2.00856e+06	3.71246e+06	2.91367e+06	2.52748e+06	2.30299e+06	2.713e+06	1.4327e+06	1.67819e+06	2.26203e+06	2.17924e+06	2.57814e+06
Alanyl-Valine	0.981577			44.7926	189.123		forward	962672	2.74731e+06	1.13578e+06	1.47218e+06	1.5171e+06	961064	3.29865e+06	2.63897e+06	989478	2.19937e+06	2.26424e+06	2.27062e+06
Isoleucyl-Glycine	0.98091			271.442	189.123	Organic acids and derivatives	forward	1.91116e+07	3.53341e+06	7.70212e+06	1.02551e+07	8.22224e+06	3.01069e+06	4.49149e+06	8.74673e+06	9.0931e+06	6.96591e+06	5.56607e+06	4.11641e+06
Dimethylglycine	0.980407			319.875	104.071	Organic acids and derivatives	forward	6.66713e+06	7.97757e+06	9.12003e+06	1.36556e+07	6.17395e+06	5.93594e+06	2.47874e+06	2.36743e+06	2.88978e+06	3.55314e+06	2.64205e+06	2.13551e+06
Oleamide	0.978416			113.505	282.279	Lipids and lipid-like molecules	forward	3.61154e+06	5.90136e+06	3.89035e+06	2.95147e+06	3.08775e+06	2.37814e+06	6.00197e+06	5.27115e+06	8.16736e+06	6.52169e+06	5.18117e+06	7.325e+06
Uridine 5'-monophosphate	0.978085			453.544	325.042	Nucleosides, nucleotides, and analogues	forward	1.42881e+07	1.0094e+07	1.64229e+07	1.53457e+07	1.48032e+07	1.36663e+07	9.41057e+06	7.27465e+06	5.05246e+06	6.90458e+06	8.34691e+06	7.98452e+06
Beta-1,4-mannose-N-acetylglucosamine	0.977653			344.425	384.153	Organic oxygen compounds	forward	11111	0	9560.97	12161.1	9750.19	0	56715.5	24057	12980.8	23015	17014.3	15267.5
Phenylalanyl-Serine	0.977158			294.238	253.118	Organic acids and derivatives	forward	332180	301122	963059	420836	346913	305085	393342	426918	402957	406096	430666	483676
Ethyl isopropyl disulfide	0.976731			350.368	137.046	Organosulfur compounds	forward	1.68402e+06	4.07991e+06	8.81729e+06	4.50899e+06	5.37136e+06	1.51558e+06	5.51587e+06	4.17744e+06	3.22251e+06	2.36109e+06	6.19091e+06	2.53463e+06
2-Aminoacrylic acid	0.976577			416.328	88.0397	Organic acids and derivatives	forward	5.04432e+06	3.05351e+06	5.81214e+06	6.52884e+06	4.18863e+06	5.36296e+06	3.20058e+06	3.29429e+06	3.2018e+06	3.41086e+06	1.71883e+06	2.22502e+06
3-Aminocaproic acid	0.976394			398.721	132.102	Organic acids and derivatives	forward	3.58991e+06	6.2771e+06	5.59775e+06	2.7535e+06	3.37685e+06	5.65919e+06	4.74931e+06	1.42995e+06	1.95302e+06	1.90223e+06	4.37448e+06	1.69154e+06
Phlorisobutyrophenone 2-glucoside	0.975252			313.857	359.134	Organic oxygen compounds	forward	744767	757454	524827	727036	710317	562575	495619	645394	591604	1.0195e+06	674456	985052
L-alpha-Aminobutyric acid	0.97488			336.644	104.071	Organic acids and derivatives	forward	1.61181e+07	1.92631e+07	1.24045e+07	1.61841e+07	1.27076e+07	1.29321e+07	1.56964e+07	1.23283e+07	1.51233e+07	1.79513e+07	1.66299e+07	1.67849e+07
Phosphodimethylethanolamine	0.974618			482.64	170.058	Organic acids and derivatives	forward	4.15735e+06	6.22091e+06	4.71618e+06	5.09461e+06	5.73057e+06	7.59552e+06	5.67834e+06	4.30864e+06	5.03975e+06	6.74194e+06	5.32048e+06	5.98466e+06
Alanyl-Leucine	0.974418			247.545	203.139	Organic acids and derivatives	forward	4.53776e+06	2.83704e+06	4.84754e+06	2.29538e+06	3.22544e+06	1.49312e+06	2.88106e+06	1.82717e+06	1.59401e+06	2.25336e+06	3.31584e+06	2.64512e+06
O-Demethylforbexanthone	0.974295			370.389	327.09	Organoheterocyclic compounds	forward	314041	116862	88302.5	378585	254223	264706	134629	98527.8	153374	189790	220726	116846
N-Methyl-a-aminoisobutyric acid	0.974045			396.995	118.086	Organic acids and derivatives	forward	2.82984e+07	3.12875e+07	2.34312e+07	2.18479e+07	2.86521e+07	2.70987e+07	2.25302e+07	1.95195e+07	2.15239e+07	3.76336e+07	3.13568e+07	1.9082e+07
Mizolastine	0.973592			353.532	455.203	Organoheterocyclic compounds	forward	96413.3	30710.6	82490.9	109157	74108.4	65483	22628.6	34579.8	33400.5	59527	29396.3	0
Isorhamnetin 3-O-[b-D-glucopyranosyl-(1->2)-[a-L-rhamnopyranosyl-(1->6)]-b-D-glucopyranoside]	0.973562			481.769	787.239	Phenylpropanoids and polyketides	forward	106681	86208.1	184476	125349	52774.3	56572.5	134924	111970	180261	169596	122463	162148
Neotrehalose	0.973062			376.524	365.105	Organic oxygen compounds	forward	3.93776e+06	4.69282e+06	534182	1.23854e+06	762439	840649	608162	1.66248e+06	943030	1.43022e+06	296848	432364
gamma-Glutamylcysteine	0.971118			403.95	251.07	Organic acids and derivatives	forward	3.39429e+06	4.43454e+06	5.66635e+06	3.31693e+06	3.04445e+06	4.79796e+06	5.35247e+06	3.55069e+06	1.01806e+07	1.07607e+07	2.66297e+06	7.34914e+06
FAPy-adenine	0.970912			177.141	154.072	Organoheterocyclic compounds	forward	6.68826e+06	5.88171e+06	4.35937e+06	5.76802e+06	5.43369e+06	6.90402e+06	902615	5.57637e+06	6.84518e+06	1.15772e+07	5.44928e+06	3.86765e+06
1-nitronaphthalene	0.970608			198.571	174.055	Benzenoids	forward	8.47192e+06	2.03451e+07	7.67969e+06	257342	1.29643e+07	3.95372e+07	4.31824e+06	848903	463625	7.41905e+06	6.01973e+06	3.13097e+06
D-Alanyl-D-alanine	0.970597			82.9789	161.092	Organic acids and derivatives	forward	4.35448e+06	3.55654e+06	4.43704e+06	5.29257e+06	4.0752e+06	4.90193e+06	3.92387e+06	3.05094e+06	2.61844e+06	3.3838e+06	2.90659e+06	3.31037e+06
N,N-Dimethylsphingosine	0.970085			69.9053	328.32	Organic nitrogen compounds	forward	0	86762.2	425559	77010.8	79903.2	0	805435	563493	476424	416770	648248	603044
Pyridoxine	0.969698			126.698	170.081	Organoheterocyclic compounds	forward	2.79827e+07	3.03234e+07	4.11295e+07	5.42705e+07	4.21279e+07	4.20242e+07	1.09668e+06	948158	1.5159e+06	5.63422e+06	1.78624e+06	931722
Guanosine diphosphate	0.968716			473.158	444.031	Nucleosides, nucleotides, and analogues	forward	519499	77078.9	107505	283240	538845	479947	93589.6	70817.1	114775	117395	93898.4	163714
Benzaldehyde	0.968599			273.04	107.049	Benzenoids	forward	6.68489e+06	8.63599e+06	7.7288e+06	7.26589e+06	6.61832e+06	5.6579e+06	1.08089e+07	1.04722e+07	1.19352e+07	1.2189e+07	1.03289e+07	1.12661e+07
Glycyl-Valine	0.968225			299.142	175.108	Organic acids and derivatives	forward	4.61156e+06	3.97876e+06	4.32904e+06	2.0757e+06	3.37809e+06	1.7365e+06	3.51737e+06	2.39914e+06	2.66522e+06	2.45169e+06	2.82103e+06	3.35497e+06
Phytosphingosine	0.967077			57.8536	318.299	Organic nitrogen compounds	forward	2.15148e+08	2.30832e+08	1.94709e+08	1.51923e+08	2.01082e+08	1.82615e+08	2.05046e+08	2.14376e+08	2.83821e+08	1.90506e+08	2.29569e+08	2.13099e+08
(+)-2,3-Dihydro-3-methyl-1H-pyrrole	0.966965			199.164	84.0811	Organoheterocyclic compounds	forward	1.83178e+07	1.9996e+07	1.96803e+07	1.86526e+07	1.84424e+07	1.26784e+07	2.04822e+07	1.78598e+07	2.16488e+07	2.54838e+07	2.91768e+07	2.54664e+07
Xanthosine	0.966957			231.432	285.083	Nucleosides, nucleotides, and analogues	forward	451645	321240	336374	664393	418054	402477	534552	860456	1.01598e+06	1.1671e+06	861446	773822
3-Methylguanine	0.966651			207.123	166.072	Organoheterocyclic compounds	forward	1.21937e+07	1.31547e+07	1.47709e+07	1.55502e+07	8.61648e+06	7.82974e+06	1.26864e+07	1.08617e+07	1.09796e+07	1.65836e+07	1.08928e+07	1.57699e+07
1-Methyladenosine	0.965935			124.11	282.12	Nucleosides, nucleotides, and analogues	forward	3.60641e+06	2.33681e+06	3.96726e+06	3.90896e+06	3.72026e+06	4.39891e+06	1.13944e+07	7.02877e+06	8.18194e+06	6.36646e+06	7.26073e+06	1.47423e+07
L-Arginine	0.965502			592.798	175.119	Organic acids and derivatives	forward	4.06639e+07	2.503e+07	8.49828e+06	1.60356e+07	7.86787e+06	3.31933e+06	1.40139e+07	5.24654e+06	1.27617e+07	1.30457e+07	2.44596e+07	4.90114e+07
LysoPE(0:0/20:4(5Z,8Z,11Z,14Z))	0.96539			210.626	502.292	Lipids and lipid-like molecules	forward	1.45444e+07	2.14066e+07	1.20937e+07	1.62766e+07	1.90411e+07	4.29017e+07	2.05322e+07	2.17213e+07	3.78129e+07	1.89345e+07	1.51964e+07	2.42192e+07
Betaine aldehyde	0.964778			314.697	102.092	Organic nitrogen compounds	forward	7.74045e+06	9.24748e+06	7.49371e+06	4.69768e+06	7.39392e+06	7.91101e+06	1.20619e+07	9.03695e+06	1.20113e+07	1.25002e+07	7.81101e+06	1.3443e+07
Anserine	0.963675			427.029	241.13	Organic acids and derivatives	forward	386526	560280	609491	459335	161069	267760	1.13323e+06	1.15479e+06	1.58333e+06	1.39664e+06	658438	1.27275e+06
Lauroyl diethanolamide	0.963475			5.16834	288.253	Lipids and lipid-like molecules	forward	1.36951e+06	1.29845e+06	1.47112e+06	1.33879e+06	1.41564e+06	1.37615e+06	1.31643e+06	1.4195e+06	1.3393e+06	1.42775e+06	1.46138e+06	1.41583e+06
2,3-Dihydro-5-(3-hydroxypropanoyl)-1H-pyrrolizine	0.962407			35.3171	180.102	Organoheterocyclic compounds	forward	1.43276e+06	3.9297e+06	1.84595e+06	2.22673e+06	1.6613e+06	2.14759e+06	1.94027e+06	2.65774e+06	4.4305e+06	2.37095e+06	2.04502e+06	1.88143e+06
(Â±)-Tryptophan	0.962405			256.039	205.101	Organoheterocyclic compounds	forward	168006	82436.6	128959	85949.8	176542	210859	58405	257062	33970.5	60693	119361	69276.9
L-Targinine	0.96197			513.952	189.135	Organic acids and derivatives	forward	1.04213e+07	1.10872e+07	1.08444e+07	1.10498e+07	7.49359e+06	7.79068e+06	1.77299e+07	1.48414e+07	1.86257e+07	2.11276e+07	1.6277e+07	1.62517e+07
Adenosine 2'-phosphate	0.961932			442.563	348.07	Organic oxygen compounds	forward	1.98178e+08	1.25279e+08	2.68963e+08	2.03318e+08	2.58421e+08	2.49528e+08	9.89901e+07	7.17008e+07	4.39733e+07	7.19431e+07	9.1756e+07	7.76538e+07
2-(3,4-Dihydroxybenzoyloxy)-4,6-dihydroxybenzoate	0.960381			226.51	307.043	Phenylpropanoids and polyketides	forward	4.10806e+07	4.58632e+07	4.58178e+07	5.11202e+07	4.02887e+07	4.22621e+07	4.18459e+07	4.31934e+07	4.44384e+07	4.02424e+07	3.90328e+07	4.31632e+07
5,6-Dihydroxyindole	0.960235			117.058	150.055	Organoheterocyclic compounds	forward	3.24086e+06	9.80732e+06	1.14252e+07	3.35171e+06	4.20286e+06	1.88121e+06	3.97889e+06	4.84163e+06	1.96244e+06	2.10139e+06	2.47586e+06	1.1563e+07
1-Aminocyclopropanecarboxylic acid	0.960111			367.7	102.055	Organic acids and derivatives	forward	1.1577e+07	5.98515e+06	2.09921e+06	1.21355e+07	9.60517e+06	9.99534e+06	7.00391e+06	3.37786e+06	9.01274e+06	8.22521e+06	7.10419e+06	6.93963e+06
L-Glutamine	0.959208			385.555	147.076	Organic acids and derivatives	forward	9.14375e+08	1.07691e+09	1.28185e+09	1.2206e+09	1.25472e+09	1.26587e+09	3.21578e+08	3.20949e+08	3.50213e+08	3.75112e+08	2.90732e+08	2.2989e+08
Prolyl-Alanine	0.959129			66.5276	187.107	Organic acids and derivatives	forward	98056.3	224123	206746	0	81348.9	115274	350717	196268	164746	285915	79276.5	179269
N-Acetylputrescine	0.958784			318.2	131.118	Organic acids and derivatives	forward	8.29044e+06	9.29575e+06	9.78682e+06	8.94547e+06	8.56663e+06	7.66483e+06	1.27759e+07	1.15167e+07	1.16464e+07	9.76976e+06	9.19316e+06	9.38812e+06
6-Methylquinoline	0.95836			211.354	144.081	Organoheterocyclic compounds	forward	5.63264e+06	5.20497e+06	5.63858e+06	4.4979e+06	1.8003e+06	3.55912e+06	4.83677e+06	2.91074e+06	3.2548e+06	3.7487e+06	1.46211e+06	3.0453e+06
2,5-Dihydro-2,4-dimethyloxazole	0.958185			343.771	100.076	Organoheterocyclic compounds	forward	2.71297e+07	1.73517e+07	1.87948e+07	1.45911e+07	2.0234e+07	2.30269e+07	1.5545e+07	1.7253e+07	1.94987e+07	1.2647e+07	1.81963e+07	1.27778e+07
Methionine sulfoxide	0.957646			380.091	166.053	Organic acids and derivatives	forward	1.55255e+07	1.68719e+07	1.49914e+07	1.8369e+07	1.33918e+07	1.56283e+07	1.31603e+07	1.31676e+07	1.5443e+07	1.49267e+07	1.31535e+07	9.99096e+06
9-Hydroxyphenanthrene	0.956996			379.267	195.08	Benzenoids	forward	8.65229e+06	1.033e+07	1.02261e+07	1.1158e+07	1.01581e+07	8.41312e+06	1.3386e+07	1.39818e+07	1.37473e+07	1.5182e+07	1.21045e+07	1.35734e+07
LysoPE(16:0/0:0)	0.956204			221.127	454.294	Lipids and lipid-like molecules	forward	9.10948e+06	2.17435e+07	6.15768e+06	8.79242e+06	7.00044e+06	7.73714e+06	1.73807e+07	2.42092e+07	2.88118e+06	3.10488e+07	1.94769e+07	1.354e+07
Benzyl cinnamate	0.955621			355.094	239.106	Phenylpropanoids and polyketides	forward	5.58171e+06	5.11508e+06	2.4614e+06	5.28831e+06	9.30705e+06	3.79256e+06	4.04373e+06	7.55291e+06	9.44778e+06	8.53264e+06	5.31654e+06	7.75039e+06
Isoleucyl-Threonine	0.955557			249.214	233.15	Organic acids and derivatives	forward	3.88947e+06	2.52811e+06	3.94305e+06	2.06381e+06	2.56597e+06	1.34123e+06	2.24179e+06	1.58366e+06	1.65228e+06	1.84846e+06	2.15159e+06	2.60076e+06
Polyoxyethylene (600) monoricinoleate	0.955471			266.227	341.305	Lipids and lipid-like molecules	forward	2.20679e+06	2.66986e+06	294298	4.65801e+06	1.95903e+06	2.75504e+06	3.01666e+06	4.27426e+06	5.58295e+06	4.18377e+06	2.86535e+06	3.14943e+06
Linoleamide	0.955114			56.1731	280.263	Lipids and lipid-like molecules	forward	4.64053e+06	795274	6.71358e+06	8.05979e+06	5.87589e+06	1.38683e+06	9.64195e+06	3.69302e+06	4.31544e+06	9.77522e+06	7.36758e+06	1.01769e+07
5-Aminoimidazole ribonucleotide	0.955034			271.606	296.064	Organic oxygen compounds	forward	915696	52871.7	1.2008e+06	1.81818e+06	670537	482056	100946	33612.4	31460.6	51165.2	351890	42002.1
3-Amino-2-piperidone	0.954156			514.286	115.087	Organic acids and derivatives	forward	4.30958e+06	5.28331e+06	4.62005e+06	5.68255e+06	4.55801e+06	3.85211e+06	3.71248e+06	3.11697e+06	3.28246e+06	3.8445e+06	4.37667e+06	3.8999e+06
L-Tyrosine	0.95414			351.981	182.081	Organic acids and derivatives	forward	2.04095e+06	2.63397e+06	1.85747e+06	2.14452e+06	700568	1.6497e+06	2.68832e+06	4.26175e+06	6.22658e+06	4.85723e+06	2.15885e+06	4.93402e+06
dCMP	0.953486			452.957	308.064	Nucleosides, nucleotides, and analogues	forward	4.193e+06	3.14456e+06	7.72211e+06	4.30498e+06	3.23087e+06	4.23948e+06	1.60132e+07	1.19881e+07	1.79173e+07	1.26852e+07	1.6858e+07	2.22442e+07
LysoPE(16:1(9Z)/0:0)	0.951698			221.989	452.278	Lipids and lipid-like molecules	forward	4.27825e+06	3.2441e+06	2.28419e+06	4.7551e+06	2.65636e+06	4.13273e+06	3.91742e+06	6.40976e+06	8.44889e+06	4.55568e+06	2.69577e+06	6.10758e+06
Threoninyl-Alanine	0.950703			334.586	191.102	Organic acids and derivatives	forward	411742	331335	376881	191021	187852	116647	305972	338832	218982	252280	389742	343449
1H-Indole-3-carboxaldehyde	0.95069			276.886	146.06	Organoheterocyclic compounds	forward	6.88462e+06	1.00451e+07	9.3041e+06	7.13989e+06	6.79025e+06	6.29344e+06	9.58218e+06	9.09784e+06	1.09274e+07	1.11158e+07	8.53232e+06	8.81159e+06
Pyridoxal	0.95054			80.3872	168.065	Organoheterocyclic compounds	forward	9.84388e+06	1.25876e+07	8.7808e+06	1.16991e+07	7.618e+06	1.13088e+07	1.04201e+07	1.20547e+07	1.05474e+07	1.07973e+07	9.54115e+06	1.01035e+07
5-Aminopentanal	0.95043			206.217	102.092	Organic oxygen compounds	forward	7.2902e+06	7.59395e+06	8.28277e+06	8.4775e+06	7.56069e+06	7.51565e+06	9.1956e+06	6.74779e+06	6.68431e+06	7.66216e+06	8.46324e+06	8.76798e+06
Isovalerylglucuronide	0.950353			325.992	279.11	Organic oxygen compounds	forward	270089	567042	81809.5	0	361952	205689	279818	691305	714514	487968	342645	502923
Xanthine	0.95001			223.775	153.04	Organoheterocyclic compounds	forward	1.86676e+06	1.74048e+06	2.51055e+06	1.95246e+06	1.16859e+06	1.32803e+06	7.3435e+06	8.13146e+06	1.16451e+07	1.28992e+07	6.95519e+06	8.33422e+06
Pyroglutamic acid	0.949139			385.578	130.05	Organic acids and derivatives	forward	5.00071e+08	5.86994e+08	6.56281e+08	6.556e+08	6.89126e+08	6.8879e+08	1.76803e+08	1.80161e+08	1.95045e+08	2.04693e+08	1.60113e+08	1.28057e+08
L-Acetylcarnitine	0.948974			319.878	204.123	Lipids and lipid-like molecules	forward	6.16866e+08	7.12253e+08	5.71505e+08	4.24879e+08	8.27458e+08	9.61427e+08	7.15215e+08	5.56252e+08	6.95403e+08	7.56765e+08	7.45944e+08	6.48285e+08
3-Hydroxyisovalerylcarnitine	0.948698			320.725	262.164	Lipids and lipid-like molecules	forward	1.08207e+07	2.01302e+07	5.66367e+06	5.59724e+06	1.71692e+07	1.20916e+07	2.15707e+07	1.41283e+07	1.94739e+07	1.92067e+07	1.65366e+07	2.28082e+07
Nitrite	0.947918			381.117	118.086	Inorganic compounds	forward	7.81627e+06	1.01811e+07	7.60951e+06	7.4684e+06	8.02047e+06	8.02044e+06	1.10573e+07	1.19754e+07	1.04118e+07	1.1546e+07	9.93454e+06	1.01974e+07
9-Hydroxycalabaxanthone	0.946842			34.4582	409.162	Organoheterocyclic compounds	forward	4.78106e+06	4.9596e+06	5.08011e+06	2.14716e+06	5.62909e+06	2.34599e+06	2.92426e+06	5.41713e+06	3.95707e+06	4.19189e+06	5.39688e+06	6.49947e+06
Carnosine	0.946674			411.83	227.103	Organic acids and derivatives	forward	760199	592273	580164	632913	331805	436590	533484	348101	447712	751719	365876	604812
D-Alanine	0.944983			415.303	90.0553	Organic acids and derivatives	forward	5.16795e+06	4.80927e+06	6.04718e+06	6.61307e+06	4.7363e+06	5.44969e+06	4.9232e+06	3.89826e+06	4.82172e+06	4.58447e+06	4.54015e+06	4.34022e+06
L-Valine	0.944786			544.491	118.086	Organic acids and derivatives	forward	3.07202e+06	3.76353e+06	3.34832e+06	2.98319e+06	2.6935e+06	2.89852e+06	3.15464e+06	2.78335e+06	3.87931e+06	3.60416e+06	3.16824e+06	3.58356e+06
Testosterone sulfate	0.943962			321.624	369.169	Lipids and lipid-like molecules	forward	3.25952e+06	4.78882e+06	3.70598e+06	4.45646e+06	4.58818e+06	4.94321e+06	3.40261e+06	3.03064e+06	3.55855e+06	3.86046e+06	2.75903e+06	2.71098e+06
3-Dehydrosphinganine	0.943348			117.871	300.29	Organic oxygen compounds	forward	9.68613e+06	1.24503e+07	1.43308e+07	9.09337e+06	1.20408e+07	9.55473e+06	7.07808e+06	1.06757e+07	7.56265e+06	1.34664e+07	1.27324e+07	2.8122e+07
Valyl-Lysine	0.943309			544.973	246.181	Organic acids and derivatives	forward	2.18908e+07	4.5059e+07	2.5632e+07	1.84658e+07	1.43731e+07	1.925e+07	4.71872e+07	5.11559e+07	5.68729e+07	6.53334e+07	4.14002e+07	5.79743e+07
Styrene	0.941526			34.4682	105.07	Benzenoids	forward	1.12323e+08	8.34737e+07	8.48989e+07	8.79988e+07	1.24968e+08	6.38031e+07	8.61708e+07	8.80467e+07	6.83777e+07	9.66568e+07	1.08229e+08	8.61148e+07
N-a-Acetyl-L-arginine	0.941404			382.902	217.129	Organic acids and derivatives	forward	3.26313e+06	2.00687e+06	3.17261e+06	2.33105e+06	1.96715e+06	2.47152e+06	1.83222e+06	1.08622e+06	1.36399e+06	1.87025e+06	1.91795e+06	1.63419e+06
Butyrylcarnitine	0.94094			274.363	232.154	Lipids and lipid-like molecules	forward	4.52768e+08	7.07496e+08	7.0464e+08	6.15046e+08	9.04872e+08	8.66488e+08	2.80248e+08	1.41889e+08	1.64544e+08	1.9395e+08	2.18123e+08	3.10085e+08
L-trans-4-Methyl-2-pyrrolidinecarboxylic acid	0.940921			60.4266	130.086	Organic acids and derivatives	forward	9.0124e+06	9.96647e+06	7.88221e+06	1.26768e+07	1.16256e+07	1.09745e+07	9.1694e+06	1.22027e+07	9.16952e+06	1.08679e+07	8.75276e+06	1.4599e+07
Leucyl-Serine	0.9406			275.236	219.134	Organic acids and derivatives	forward	4.83802e+06	4.97941e+06	6.64864e+06	2.98478e+06	3.45105e+06	1.51817e+06	6.21575e+06	2.65875e+06	4.80154e+06	5.27141e+06	6.53798e+06	3.49221e+06
Sphingosine	0.940337			54.4174	300.289	Organic nitrogen compounds	forward	2.93025e+07	1.7896e+07	2.34955e+07	2.43258e+07	2.57923e+07	1.82621e+07	5.17381e+07	4.21455e+07	3.63055e+07	4.43889e+07	5.03737e+07	5.99443e+07
Asymmetric dimethylarginine	0.939944			531.731	203.15	Organic acids and derivatives	forward	1.5024e+07	3.65414e+06	3.57034e+06	3.88841e+06	1.32831e+07	1.34707e+07	6.76975e+06	2.64385e+07	3.00755e+07	8.04963e+06	6.35025e+06	6.34196e+06
Glycyl-Serine	0.939801			357.272	163.071	Organic acids and derivatives	forward	2.78249e+06	2.97576e+06	3.01878e+06	3.19122e+06	2.6084e+06	2.0404e+06	4.5992e+06	3.41109e+06	3.7244e+06	4.50314e+06	3.50433e+06	4.12295e+06
L-Aspartic acid	0.938708			359.041	134.019	Organic acids and derivatives	forward	6.50903e+07	4.26095e+07	7.49344e+07	8.51976e+07	1.04264e+08	6.75729e+07	7.81955e+07	4.27761e+07	4.50023e+07	5.82041e+07	9.40402e+07	5.84167e+07
Phenylalanyl-Alanine	0.937397			223.786	237.123	Organic acids and derivatives	forward	2.63588e+06	2.21364e+06	2.77872e+06	1.92811e+06	2.00439e+06	948165	1.689e+06	1.95441e+06	1.37643e+06	2.1679e+06	2.11034e+06	1.88641e+06
Melilotoside C	0.935029			403.907	899.532	Lipids and lipid-like molecules	forward	0	0	0	0	0	0	0	0	31301.7	0	0	28045.5
2-Pyrrolidinone	0.93462			384.721	86.0604	Organoheterocyclic compounds	forward	3.82809e+07	2.84557e+07	3.79972e+07	3.62379e+07	4.3222e+07	5.13701e+07	4.34885e+07	3.59232e+07	4.20537e+07	4.24911e+07	3.71331e+07	3.86058e+07
4-Acetylimidazo[4,5-c]pyridine	0.934355			139.1	162.066	Organoheterocyclic compounds	forward	2.57172e+07	3.46599e+07	2.43284e+07	2.64353e+07	3.30845e+07	3.21889e+07	3.59218e+07	3.76315e+07	3.33514e+07	3.02538e+07	5.37316e+07	3.17289e+07
Endoxifen	0.934148			460.117	374.215	Phenylpropanoids and polyketides	forward	960243	862358	1.20037e+06	802492	455816	591185	3.6422e+06	3.00542e+06	3.44574e+06	4.14143e+06	4.20776e+06	3.11024e+06
Mannose 6-phosphate	0.933343			478.857	283.019	Organic oxygen compounds	forward	1.86574e+06	3.0247e+06	2.08267e+06	3.58525e+06	1.942e+06	1.5586e+06	4.85377e+06	3.15564e+06	3.15503e+06	4.09053e+06	3.18651e+06	6.03954e+06
Tyrosyl-Glycine	0.932898			294.825	239.103	Organic acids and derivatives	forward	1.19059e+06	1.38953e+06	1.6394e+06	1.28764e+06	1.43076e+06	866834	2.4787e+06	1.65873e+06	1.72933e+06	1.88811e+06	1.99726e+06	2.2198e+06
Biliverdin	0.932667			257.355	583.255	Organoheterocyclic compounds	forward	31318.3	0	0	50166.1	56620.7	0	0	42620.6	30918.3	15889.8	0	40348.2
Glycerol 3-phosphate	0.931941			406.587	173.021	Lipids and lipid-like molecules	forward	172785	436080	405603	387714	405705	314149	746067	989993	872259	955735	550707	948045
1-Methylhistidine	0.9317			375.045	170.092	Organic acids and derivatives	forward	1.27195e+07	4.21393e+07	1.83609e+07	1.60897e+07	1.65151e+07	1.70114e+07	3.33895e+07	3.1621e+07	3.45215e+07	4.60807e+07	2.55873e+07	2.97025e+07
Dethiobiotin	0.931529			300.732	215.139	Lipids and lipid-like molecules	forward	3.58076e+06	4.30025e+06	4.28863e+06	3.4536e+06	5.51837e+06	3.40058e+06	4.00158e+06	2.53678e+06	3.02964e+06	3.93984e+06	3.35876e+06	2.8974e+06
4-Trimethylammoniobutanal	0.929654			268.121	130.123	Organic oxygen compounds	forward	1.09017e+07	8.49345e+06	1.36488e+07	7.81316e+06	3.0586e+06	1.73739e+06	9.26911e+06	7.83129e+06	3.22312e+06	7.02343e+06	7.44618e+06	1.21173e+07
Gamma-Glutamyl-Se-methylselenocysteine	0.929538			476.368	313.029	Organic acids and derivatives	forward	577170	749458	925083	1.83151e+06	683217	583516	2.10987e+06	1.01251e+06	1.29096e+06	1.53648e+06	1.50018e+06	2.39868e+06
Kukoamine C	0.928684			433.512	531.314	Benzenoids	forward	0	0	0	0	0	0	0	7838.97	0	0	23363.5	0
N-Alpha-acetyllysine	0.927795			382.012	189.123	Organic acids and derivatives	forward	145049	794545	396134	442143	503296	620425	691738	989852	290065	755399	634503	803613
LysoPE(0:0/22:5(4Z,7Z,10Z,13Z,16Z))	0.926558			209.672	528.309	Lipids and lipid-like molecules	forward	1.64908e+07	1.87054e+07	1.41762e+07	1.55779e+07	1.83367e+07	1.89207e+07	1.82325e+07	1.81181e+07	1.87385e+07	1.65489e+07	1.40076e+07	1.84741e+07
Polyoxyethylene dioleate	0.92491			214.373	591.536	Lipids and lipid-like molecules	forward	955739	1.2764e+06	866269	619731	680048	1.285e+06	665609	420410	450987	935456	581255	283652
Leucyl-Methionine	0.924869			204.413	263.142	Organic acids and derivatives	forward	2.66706e+06	1.04081e+06	2.50917e+06	745525	1.70827e+06	467328	935782	727165	306654	462595	1.23997e+06	951506
Arginyl-Serine	0.924692			435.035	262.151	Organic acids and derivatives	forward	2.07391e+06	1.05458e+06	2.29699e+06	1.45797e+06	1.65567e+06	851467	2.45337e+06	1.46523e+06	1.39267e+06	1.64992e+06	2.97219e+06	2.30196e+06
(Â±)-2-Methylthiazolidine	0.924184			297.913	104.053	Organoheterocyclic compounds	forward	8.3152e+07	8.77771e+07	6.34775e+07	6.21645e+07	8.80382e+07	6.70734e+07	2.83873e+07	2.96522e+07	3.58817e+07	4.77301e+07	2.58457e+07	2.30601e+07
6-Deoxyfagomine	0.923784			349.219	132.102	Organoheterocyclic compounds	forward	2.07395e+07	1.75241e+07	2.49297e+07	2.25766e+07	2.53651e+07	2.51936e+07	2.33369e+07	1.81013e+07	2.07124e+07	2.38848e+07	2.19508e+07	2.05885e+07
Cinnamaldehyde	0.922865			34.4544	133.064	Phenylpropanoids and polyketides	forward	1.6911e+07	2.59035e+07	5.00674e+07	3.82436e+07	3.95971e+07	2.3331e+07	4.40651e+07	6.92589e+07	6.3424e+07	7.26875e+07	5.85039e+07	7.72465e+07
Pyridoxamine	0.92262			265.789	169.097	Organoheterocyclic compounds	forward	6.18478e+06	3.28565e+06	7.58566e+06	8.95455e+06	8.92102e+06	8.889e+06	6.42949e+06	1.17016e+07	1.83618e+07	8.31578e+06	5.53001e+06	1.05864e+07
(13R,14R)-8-Labdene-13,14,15-triol	0.92244			213.952	325.274	Lipids and lipid-like molecules	forward	190403	418290	158834	325929	295862	289317	266595	637390	869997	504479	177882	657959
gamma-Glutamylleucine	0.921947			429.401	261.144	Organic acids and derivatives	forward	429322	418015	453848	504268	301249	314096	589057	597469	553485	616874	425993	737940
6-Epi-7-isocucurbic acid glucoside	0.921724			348.175	375.198	Lipids and lipid-like molecules	forward	0	0	0	0	0	0	0	0	0	0	0	0
Tyrosyl-Leucine	0.920055			223.93	295.165	Organic acids and derivatives	forward	843917	115045	1.36691e+06	434923	561140	0	498459	0	93558.1	491820	697743	864722
Alanyl-Tyrosine	0.918172			25.0888	253.118	Organic acids and derivatives	forward	322686	192350	177800	202409	189896	148197	180429	169533	166959	191688	199832	179151
N-Oleoylethanolamine	0.917395			50.0637	326.305	Organic nitrogen compounds	forward	75337.6	87312.2	0	0	96406	0	120409	68411.1	465496	357926	0	0
Glutathione	0.916058			448.058	308.091	Organic acids and derivatives	forward	7.91759e+06	4.77728e+06	5.7979e+06	4.87409e+06	2.47815e+06	3.76559e+06	7.37919e+06	5.54323e+06	9.8621e+06	9.71464e+06	6.28841e+06	1.05896e+07
Prolyl-Arginine	0.915951			421.606	272.172	Organic acids and derivatives	forward	4.43445e+06	5.13713e+06	4.55836e+06	5.03978e+06	5.06427e+06	6.28116e+06	7.38663e+06	4.10347e+06	6.19309e+06	4.40297e+06	5.64768e+06	5.13953e+06
Serylalanine	0.913034			72.6307	177.087	Organic acids and derivatives	forward	1.00666e+06	1.09886e+06	963611	500940	405107	286330	2.32943e+06	1.13806e+06	345193	1.52349e+06	1.61301e+06	1.3738e+06
Schizotenuin F	0.911007			478.137	553.138	Benzenoids	forward	752312	818201	777023	753252	789516	970549	780097	849418	981912	964963	700043	673252
Dihydroroseoside	0.910903			391.47	389.215	Lipids and lipid-like molecules	forward	806920	1.06811e+06	965546	706173	690923	796750	316673	442742	446262	614400	392053	465490
D-Pipecolic acid	0.910229			549.613	130.086	Organic acids and derivatives	forward	1.00909e+07	1.02527e+07	7.85101e+06	8.13437e+06	6.86863e+06	5.03851e+06	1.61154e+07	1.41687e+07	8.83888e+06	1.60656e+07	1.73522e+07	1.57677e+07
7-Hydroxy-2-methylisoflavone	0.909671			393.278	253.085	Phenylpropanoids and polyketides	forward	234761	336018	268140	311086	202308	204573	475391	550875	595643	580802	376622	557034
Leucyl-Valine	0.90788			213.176	231.17	Organic acids and derivatives	forward	1.25622e+07	4.56983e+06	1.26636e+07	4.63239e+06	8.57018e+06	2.17336e+06	5.19866e+06	2.68495e+06	1.73365e+06	3.77525e+06	6.80734e+06	4.68172e+06
Stearoylcarnitine	0.907231			193.765	428.374	Lipids and lipid-like molecules	forward	2.53012e+06	1.84996e+07	4.30165e+06	1.90132e+06	3.54926e+06	7.62275e+06	1.08732e+07	1.42748e+07	2.03831e+07	1.25052e+07	8.34044e+06	1.71819e+07
Tyrosyl-Serine	0.906601			299.616	269.113	Organic acids and derivatives	forward	316993	214893	140661	236858	310927	211255	302529	220308	315795	252345	175560	255386
Glycyl-glycine	0.906235			357.304	133.069	Organic acids and derivatives	forward	1.0901e+07	4.12693e+06	2.74612e+06	6.51067e+06	2.03174e+06	2.71121e+06	2.95094e+06	5.83551e+06	5.33303e+06	4.60456e+06	2.30062e+06	2.72101e+06
Tamoxifen N-oxide	0.905574			433.098	388.23	Phenylpropanoids and polyketides	forward	274397	221364	327787	277615	189319	186688	284590	322716	477404	270611	286815	422870
Phenylalanylproline	0.905195			254.169	263.139	Organic acids and derivatives	forward	1.80829e+06	2.18291e+06	1.97229e+06	1.82556e+06	1.70539e+06	1.98156e+06	2.13811e+06	1.36513e+06	1.96979e+06	2.01187e+06	2.26182e+06	1.50534e+06
Arginyl-Phenylalanine	0.904627			354.207	322.187	Organic acids and derivatives	forward	204042	203701	191411	149300	184012	185725	188044	196242	188247	175029	197911	203348
2-Acetylpyrrolidine	0.904171			339.33	114.092	Organoheterocyclic compounds	forward	1.53152e+07	2.18623e+07	1.67227e+07	1.15066e+07	1.40803e+07	1.60079e+07	2.56735e+07	2.04678e+07	2.36679e+07	2.39603e+07	2.16523e+07	2.2443e+07
Arginyl-Leucine	0.903833			348.359	288.203	Organic acids and derivatives	forward	1.60645e+06	1.0463e+06	1.73317e+06	844244	1.10895e+06	499024	1.52936e+06	964359	895890	1.31581e+06	2.08475e+06	1.74349e+06
Arginyl-Valine	0.902172			370.305	274.188	Organic acids and derivatives	forward	1.04533e+06	684212	1.17946e+06	521919	672553	229560	793748	816866	561741	728135	890896	640018
Squamolone	0.900847			403.872	129.066	Organoheterocyclic compounds	forward	9.16325e+06	1.03506e+07	3.46112e+07	9.45428e+06	3.1225e+07	1.41044e+07	8.66748e+06	3.20152e+07	1.79978e+07	1.2999e+07	2.57129e+07	1.06127e+07
Glycerophosphocholine	0.90042			444.744	258.11	Lipids and lipid-like molecules	forward	1.34621e+07	1.39686e+07	1.98305e+07	1.83708e+07	1.37111e+07	2.03047e+07	1.96512e+07	1.67544e+07	1.93694e+07	2.05713e+07	1.6067e+07	2.50462e+07
Menthone 1,2-glyceryl ketal	0.900261			431.386	298.1	Lipids and lipid-like molecules	forward	826660	811622	962912	907997	740911	827505	756257	544910	804681	832754	854392	991801
Phenylalanyl-Threonine	0.899838			222.323	267.134	Organic acids and derivatives	forward	640429	576382	931690	615577	434310	440694	859226	746874	692929	825627	606605	779753
LysoPE(20:4(8Z,11Z,14Z,17Z)/0:0)	0.899687			421.514	502.298	Lipids and lipid-like molecules	forward	0	0	0	0	0	0	0	0	0	0	0	0
3-Methylhistidine	0.899488			390.7	170.092	Organic acids and derivatives	forward	2.32263e+07	6.08662e+07	2.98287e+07	2.49195e+07	2.37989e+07	2.50755e+07	5.13305e+07	4.90025e+07	5.72754e+07	6.69718e+07	5.27897e+07	5.3289e+07
Arginyl-Methionine	0.89882			377.283	306.16	Organic acids and derivatives	forward	164127	88990.4	125423	96054.6	73242.9	22065.3	114932	89916.2	137497	112131	117017	91190.2
Alanyl-Arginine	0.89721			427.769	246.156	Organic acids and derivatives	forward	8.98234e+06	5.99086e+06	1.02317e+07	5.67569e+06	6.92472e+06	3.5907e+06	1.02956e+07	6.20542e+06	5.71645e+06	7.90925e+06	1.01533e+07	9.35541e+06
Shinflavanone	0.896235			429.728	391.193	Phenylpropanoids and polyketides	forward	1.34645e+06	1.4179e+06	1.76239e+06	1.39233e+06	1.23561e+06	1.62107e+06	1.00422e+06	534317	710718	739939	832133	872013
1,3-Diisopropylbenzene	0.896166			31.8831	163.148	Benzenoids	forward	4.87374e+06	4.40717e+06	3.42279e+06	4.83707e+06	4.32139e+06	5.26602e+06	4.15219e+06	3.46182e+06	4.58066e+06	6.45204e+06	2.90899e+06	3.62661e+06
1-Isobutanol	0.895794			347.074	454.17	Organic oxygen compounds	forward	0	0	116609	0	23238.3	0	17268.3	0	13729.4	0	0	0
Adenosine 3',5'-diphosphate	0.894876			472.61	428.036	Nucleosides, nucleotides, and analogues	forward	1.7787e+07	7.25592e+06	1.82824e+07	1.23374e+07	1.3188e+07	1.12479e+07	6.50716e+06	5.20483e+06	4.58243e+06	5.47181e+06	4.37345e+06	6.67482e+06
Chavicol	0.894875			34.4027	135.08	Benzenoids	forward	3.15978e+07	2.89381e+07	4.72328e+07	3.67809e+07	4.21134e+07	3.57243e+07	5.32246e+07	5.25115e+07	5.36952e+07	5.14024e+07	5.39226e+07	5.41057e+07
Arginyl-Gamma-glutamate	0.89431			454.763	303.177	Organic acids and derivatives	forward	416178	214698	340245	503723	401501	348913	606787	257503	328744	400774	693452	143580
3-Phenylpropyl 2-methylpropanoate	0.893865			486.276	433.204	Benzenoids	forward	50008.2	35415.3	38340.2	25703.3	26511.4	33868.3	75543.2	30706.6	95653.7	56525.5	125365	81365.3
3b,9b-Dihydroxy-6b-angeloyloxy-7(11)-eremophilen-12,8b-olide	0.893199			320.773	365.196	Lipids and lipid-like molecules	forward	68587.8	472027	0	0	536831	0	967135	0	0	212835	697155	481860
2-trans-6-cis-Dodecadienal	0.892918			31.8715	181.158	Organic oxygen compounds	forward	2.99432e+06	2.86505e+06	1.52431e+06	2.82316e+06	2.81318e+06	2.73642e+06	2.80722e+06	1.57632e+06	2.0327e+06	3.6499e+06	1.93489e+06	2.10272e+06
NAD	0.892478			449.38	664.115	Nucleosides, nucleotides, and analogues	forward	2.31493e+06	2.61007e+06	3.10861e+06	3.49897e+06	1.80179e+06	1.85064e+06	4.28659e+06	2.37102e+06	3.10915e+06	3.08836e+06	2.48734e+06	5.50942e+06
Erythronic acid	0.890609			329.418	137.044	Organic oxygen compounds	forward	1.20196e+06	1.24604e+06	2.1077e+06	2.02295e+06	1.98285e+06	1.52357e+06	1.22529e+06	1.22788e+06	247954	948250	6.24011e+06	1.1916e+06
Propionylcarnitine	0.890398			295.322	218.138	Lipids and lipid-like molecules	forward	1.17718e+08	1.52782e+08	1.46734e+08	1.12698e+08	1.25587e+08	1.10112e+08	1.37449e+08	1.12862e+08	7.63513e+07	1.42722e+08	1.28453e+08	1.39888e+08
S-Adenosylmethionine	0.8903			532.129	399.144	Nucleosides, nucleotides, and analogues	forward	1.8562e+06	2.28601e+06	1.72546e+06	2.38132e+06	1.92742e+06	1.82642e+06	2.10528e+06	1.88351e+06	2.10966e+06	2.29129e+06	2.09505e+06	1.79344e+06
Phenylalanyl-Tryptophan	0.890213			194.687	352.165	Organic acids and derivatives	forward	26714.7	28927.7	50449.9	41327.2	51618.7	0	48537.3	14864.4	0	22716.2	116548	83961.2
ADP	0.889946			428.659	428.037	Nucleosides, nucleotides, and analogues	forward	38930.1	46710.3	55647.7	100273	44448.1	27177.5	107860	82702.6	47288	60764.5	59753.1	115511
Triethanolamine	0.889619			140.826	150.112	Organonitrogen compounds	forward	6.71716e+06	1.18913e+07	4.63554e+06	9.23237e+06	5.83849e+06	7.74118e+06	5.16317e+06	8.57233e+06	7.83225e+06	1.3568e+07	7.18261e+06	5.18614e+06
Methionyl-Methionine	0.888553			170.28	281.095	Organic acids and derivatives	forward	1.3869e+06	98807	1.30052e+06	527694	572186	61590.2	143036	324655	167483	65882.8	294200	35325.4
7-Formyldehydrothalicsimidine	0.887979			369.459	412.18	Alkaloids and derivatives	forward	0	0	0	0	0	0	0	0	0	0	0	0
S-Cysteinosuccinic acid	0.887251			462.519	238.038	Organic acids and derivatives	forward	450385	753284	1.59783e+06	1.18053e+06	981797	837031	1.79426e+06	1.54692e+06	1.48315e+06	2.27061e+06	936213	2.0391e+06
Argininosuccinic acid	0.887246			482.629	291.13	Organic acids and derivatives	forward	612695	891790	990211	572659	664320	454414	956899	421050	312111	1.01017e+06	677198	754158
alpha-Methylstyrene	0.886768			33.6052	119.086	Benzenoids	forward	1.61713e+08	1.41763e+08	2.36255e+08	1.87216e+08	2.03217e+08	1.957e+08	2.58244e+08	2.65921e+08	2.8565e+08	2.64093e+08	2.71664e+08	2.69484e+08
S-Adenosylhomocysteine	0.885413			396.116	385.129	Nucleosides, nucleotides, and analogues	forward	1.3229e+07	6.26434e+06	1.55269e+07	1.04128e+07	8.74768e+06	9.69234e+06	5.38371e+06	6.6928e+06	7.54692e+06	7.53596e+06	5.28708e+06	5.85514e+06
Tomatidine	0.884443			46.5823	416.356	Lipids and lipid-like molecules	forward	1.16388e+06	2.26522e+06	1.33375e+06	1.19828e+06	969250	1.59842e+06	1.30272e+06	1.46557e+06	1.68081e+06	1.21071e+06	1.20406e+06	1.28497e+06
UDP-N-acetyl-alpha-D-galactosamine	0.884088			444.863	608.089	Nucleosides, nucleotides, and analogues	forward	9.3771e+06	8.9219e+06	1.16641e+07	1.03348e+07	7.41316e+06	7.53252e+06	1.28368e+07	1.1652e+07	1.59637e+07	1.61898e+07	1.17255e+07	1.54747e+07
m-Xylene	0.883824			33.5989	107.086	Benzenoids	forward	1.28327e+07	1.27185e+07	1.69792e+07	1.33553e+07	1.42141e+07	1.50434e+07	1.79432e+07	1.91639e+07	1.98351e+07	1.84917e+07	1.93141e+07	1.82981e+07
6-O-Acetylaustroinulin	0.88151			192.937	365.269	Lipids and lipid-like molecules	forward	54954.5	1.22569e+06	99572.5	72751.9	91798.4	213277	273790	413266	922158	431461	268099	309845
Digoxin	0.880574			413.526	803.416	Lipids and lipid-like molecules	forward	0	130949	0	0	0	0	104120	264687	143308	174060	95518.6	194674
5-Aminopentanamide	0.880001			343.187	117.102	Organic acids and derivatives	forward	1.09162e+08	6.77717e+07	7.33904e+07	5.83232e+07	7.84949e+07	9.14027e+07	5.8656e+07	6.69962e+07	6.14496e+07	4.27289e+07	7.0552e+07	4.57722e+07
1,2-Dihydro-1,1,6-trimethylnaphthalene	0.878054			31.8676	173.132	Benzenoids	forward	6.3286e+06	5.90463e+06	3.95475e+06	5.74584e+06	5.8815e+06	6.23107e+06	6.00158e+06	4.41707e+06	5.69459e+06	8.40742e+06	3.50715e+06	4.50292e+06
Diepomuricanin A	0.877789			168.542	547.472	Lipids and lipid-like molecules	forward	532451	289710	640680	888376	496982	374941	455604	529369	728776	401316	329994	683086
6'-Apiosyllotaustralin	0.877271			346.751	394.17	Organic oxygen compounds	forward	2.70358e+06	2.34826e+06	3.79769e+06	1.94001e+06	4.01997e+06	2.09394e+06	2.33149e+06	2.18028e+06	1.28652e+06	1.99012e+06	2.2386e+06	2.04114e+06
(R)-2-Hydroxysterculic acid	0.876968			47.3826	311.258	Lipids and lipid-like molecules	forward	6.78125e+06	3.04862e+06	5.05722e+06	6.06039e+06	5.58886e+06	2.70374e+06	6.91283e+06	8.9503e+06	8.84455e+06	9.79989e+06	9.10646e+06	9.27594e+06
Sphinganine	0.876598			54.4187	302.305	Organic nitrogen compounds	forward	6.37026e+07	9.44454e+07	5.88194e+07	4.33382e+07	9.38757e+07	7.07725e+07	5.22849e+07	6.03703e+07	1.03594e+08	1.03133e+08	8.22363e+07	6.22725e+07
O-Phosphotyrosine	0.876003			517.344	262.05	Organic acids and derivatives	forward	1.77727e+07	1.75171e+07	1.78458e+07	1.704e+07	1.42717e+07	8.32497e+06	3.38101e+07	1.72451e+07	3.04299e+07	4.66224e+07	3.62448e+07	4.49984e+07
Phenylalanyl-Glycine	0.875485			248.351	223.108	Organic acids and derivatives	forward	1.02261e+07	8.24074e+06	1.04114e+07	8.58134e+06	1.17801e+07	7.90643e+06	1.58161e+07	1.6587e+07	1.0252e+07	1.27867e+07	1.55857e+07	1.30876e+07
Serylvaline	0.875227			303.054	205.118	Organic acids and derivatives	forward	2.34357e+06	1.02616e+06	2.20016e+06	749978	1.58531e+06	921815	1.2634e+06	930746	819009	977659	1.26251e+06	1.27907e+06
Vinylacetylglycine	0.874792			444.948	144.065	Organic acids and derivatives	forward	9.81784e+06	9.98423e+06	1.30148e+07	1.02449e+07	9.27129e+06	8.74147e+06	1.33044e+07	1.2941e+07	1.47941e+07	1.58916e+07	1.18462e+07	1.54491e+07
Pisumionoside	0.874049			439.607	405.209	Lipids and lipid-like molecules	forward	104884	109206	52039.9	55231.3	41594.9	71330.3	85340.1	28852.1	125407	87671.5	49104.3	35993.3
Ephedrannin A	0.872277			375.731	557.109	Phenylpropanoids and polyketides	forward	428024	532167	595146	586844	434109	428335	512422	520220	465172	622175	480720	515361
Valyl-Tyrosine	0.872051			239.721	281.149	Organic acids and derivatives	forward	505345	272889	546699	404963	650242	342323	417688	360722	247772	220190	495628	421042
2-Methylbutyroylcarnitine	0.871437			260.132	246.17	Lipids and lipid-like molecules	forward	4.94785e+07	1.66176e+08	5.28034e+07	4.23371e+07	7.31436e+07	6.82728e+07	1.12738e+08	8.60331e+07	1.05712e+08	1.29505e+08	9.30277e+07	1.65867e+08
Dimethyl dialkyl ammonium chloride	0.871367			70.8913	304.284	Organonitrogen compounds	forward	1.85743e+06	795481	960139	1.00552e+06	1.85088e+06	1.71829e+06	917172	913995	1.55064e+06	1.64944e+06	1.74262e+06	1.87573e+06
(alpha-D-mannosyl)7-beta-D-mannosyl-diacetylchitobiosyl-L-asparagine, isoform A (protein)	0.870949			49.1782	90.0553	Organic acids and derivatives	forward	1.84563e+07	2.43025e+07	1.08405e+07	1.3653e+07	1.14715e+07	9.91085e+06	9.67316e+06	8.53346e+06	8.21725e+06	8.74027e+06	1.02847e+07	1.05836e+07
N2-gamma-Glutamylglutamine	0.870676			443.552	276.119	Organic acids and derivatives	forward	3.35444e+06	3.28815e+06	4.04931e+06	4.71541e+06	4.46665e+06	4.61138e+06	3.79906e+06	3.62787e+06	3.82937e+06	5.0824e+06	4.09276e+06	2.16361e+06
Isoleucyl-Phenylalanine	0.870174			192.983	279.17	Organic acids and derivatives	forward	3.07249e+06	1.64454e+06	2.54114e+06	983623	1.72875e+06	440636	1.01806e+06	867997	353579	861409	1.20426e+06	1.14762e+06
Digoxigenin bisdigitoxoside	0.869953			271.873	651.381	Lipids and lipid-like molecules	forward	0	0	0	9343.39	0	0	0	0	0	0	0	0
2'-Oxoaloesol 7-glucoside	0.868826			299.643	395.134	Organic oxygen compounds	forward	52288.3	62677.4	23643.1	14032.9	31717.1	0	0	27442.8	0	0	0	12952.3
Thiamine	0.868215			367.058	265.112	Organoheterocyclic compounds	forward	2.72639e+07	3.85385e+07	2.96314e+07	3.20704e+07	2.65421e+07	3.08226e+07	3.39975e+07	3.56986e+07	3.81478e+07	4.02789e+07	2.93885e+07	3.49775e+07
Mangiferdesmethylursanone	0.867977			30.9424	429.373	Organic oxygen compounds	forward	1.7917e+06	1.87654e+06	2.81523e+06	2.012e+06	2.12036e+06	1.7865e+06	2.03113e+06	1.40752e+06	1.90343e+06	2.29758e+06	1.70104e+06	2.4695e+06
Pregnanetriol	0.867846			46.5566	337.274	Lipids and lipid-like molecules	forward	5.10009e+06	4.51272e+06	4.37423e+06	4.3006e+06	6.47669e+06	3.7549e+06	6.16434e+06	5.96701e+06	7.19832e+06	9.33199e+06	8.00381e+06	7.33253e+06
Acetoacetic acid	0.866988			411.968	85.0288	Organic acids and derivatives	forward	9.59418e+06	5.99654e+06	8.89707e+06	9.05812e+06	1.37333e+07	5.74683e+06	7.8221e+06	4.90229e+06	3.09756e+06	4.45325e+06	6.66444e+06	6.05114e+06
Citicoline	0.865054			456.548	489.114	Nucleosides, nucleotides, and analogues	forward	2.83891e+07	1.95587e+07	3.68198e+07	2.7295e+07	1.89886e+07	2.23784e+07	2.31229e+07	3.26994e+07	2.89563e+07	3.61016e+07	2.01689e+07	2.43735e+07
L-trans-5-Hydroxy-2-piperidinecarboxylic acid	0.864998			343.855	146.081	Organic acids and derivatives	forward	1.74498e+06	2.39627e+06	2.42489e+06	2.96771e+06	1.40063e+06	1.8232e+06	2.75084e+06	1.41403e+06	2.55138e+06	2.57183e+06	1.9402e+06	2.28142e+06
PC(18:4(6Z,9Z,12Z,15Z)/15:0)	0.864724			165.094	740.521	Lipids and lipid-like molecules	forward	1.35249e+07	1.64372e+07	6.99744e+06	1.0849e+07	1.25493e+07	1.57016e+07	1.51381e+07	1.15607e+07	1.09444e+07	1.74056e+07	1.46719e+07	1.03875e+07
Phenylalanyl-Valine	0.863725			199.623	265.154	Organic acids and derivatives	forward	2.51767e+06	1.18866e+06	2.43608e+06	954510	1.21921e+06	1.03894e+06	968487	992959	881516	1.0133e+06	764505	725428
Valyl-Valine	0.863042			228.804	217.155	Organic acids and derivatives	forward	3.32235e+06	1.65904e+06	3.68654e+06	1.86128e+06	2.33872e+06	894494	2.14533e+06	524875	539434	1.50537e+06	1.93544e+06	1.87812e+06
Imidazole-4-acetaldehyde	0.862755			93.4017	111.055	Organoheterocyclic compounds	forward	1.94842e+08	3.86299e+08	2.45485e+08	2.45634e+08	2.20856e+08	2.01123e+08	3.94207e+08	3.96946e+08	2.46158e+08	3.05337e+08	2.8622e+08	2.47703e+08
N-Cyclopropyl-trans-2-cis-6-nonadienamide	0.862728			596.426	194.154	Lipids and lipid-like molecules	forward	1.04143e+07	1.05797e+07	1.07276e+07	9.25175e+06	9.14698e+06	1.07806e+07	9.02197e+06	9.30307e+06	2.4605e+07	9.48727e+06	8.98837e+06	9.26871e+06
LysoPC(P-18:1(9Z))	0.861567			204.352	506.36	Lipids and lipid-like molecules	forward	758096	1.10534e+06	874795	821436	591878	989777	1.24784e+06	1.22165e+06	1.93903e+06	1.63017e+06	1.18374e+06	1.7975e+06
2-O-(5,8,11,14,17-Eicosapentaenoyl)-1-O-hexadecylglycero-3-phosphocholine	0.861217			52.2668	766.575	Lipids and lipid-like molecules	forward	2.95388e+07	6.17542e+07	1.53436e+07	1.76826e+07	5.21203e+07	2.65632e+06	1.30139e+07	4.09748e+07	4.54916e+07	3.56219e+07	2.49384e+07	1.67865e+07
Acetyl tributyl citrate	0.860164			461.69	403.231	Organic acids and derivatives	forward	208386	214839	205016	195101	186106	214095	316117	656978	498010	512654	407004	277054
8-Hydroxy-7-methylguanine	0.859408			204.469	182.067	Organoheterocyclic compounds	forward	6.59071e+06	5.3062e+06	6.2918e+06	3.9358e+06	3.39147e+06	5.70609e+06	7.01224e+06	7.27036e+06	1.12732e+07	9.19703e+06	1.02422e+07	1.08075e+07
Digitoxigenin 3-[glucosyl-(1->6)-glucosyl-(1->4)-2,6-dideoxyribohexoside]	0.857403			503.114	829.416	Lipids and lipid-like molecules	forward	0	0	0	0	0	0	0	0	20136.4	0	0	0
Cincassiol B	0.856727			419.956	401.215	Lipids and lipid-like molecules	forward	2.84946e+06	4.44033e+06	4.50065e+06	3.20172e+06	1.85767e+06	3.9389e+06	3.89811e+06	3.47528e+06	3.82074e+06	5.58655e+06	2.2376e+06	3.6946e+06
Threoninyl-Glycine	0.856084			594.6	177.087	Organic acids and derivatives	forward	1.09764e+07	3.52244e+07	6.35533e+07	2.22624e+07	6.28747e+06	4.21765e+07	3.19854e+06	1.04953e+07	2.74209e+07	2.45601e+07	8.53849e+06	2.57768e+07
Aspartyl-Glutamate	0.853052			471.882	263.087	Organic acids and derivatives	forward	5.55109e+06	3.80473e+06	5.71511e+06	6.48349e+06	4.94978e+06	4.69893e+06	5.50982e+06	4.20468e+06	5.35017e+06	6.01377e+06	4.1041e+06	5.06279e+06
LysoPE(0:0/20:5(5Z,8Z,11Z,14Z,17Z))	0.852068			212.219	500.276	Lipids and lipid-like molecules	forward	6.25472e+06	8.78342e+06	5.0249e+06	6.37297e+06	8.09549e+06	9.35579e+06	8.24055e+06	8.93716e+06	8.91609e+06	7.66109e+06	6.38614e+06	8.61243e+06
Epidermin	0.8488			354.672	262.128	Organic oxygen compounds	forward	1.43309e+06	1.83563e+06	1.16542e+06	1.14071e+06	937704	778846	2.09671e+06	2.09291e+06	2.83284e+06	2.43617e+06	2.11109e+06	2.03487e+06
2-Arachidonyl Glycerol ether	0.847625			208.774	365.305	Lipids and lipid-like molecules	forward	346237	222178	176352	223850	181818	0	550584	800962	785194	297224	337137	848924
4-Methylbenzaldehyde	0.846928			34.475	121.065	Benzenoids	forward	3.96571e+07	2.82052e+07	2.67427e+07	2.85913e+07	4.21598e+07	1.89159e+07	2.67547e+07	2.57451e+07	2.01505e+07	2.8117e+07	3.37706e+07	2.44884e+07
Ampicillin	0.846132			208.804	350.163	Organoheterocyclic compounds	forward	963048	505928	1.43353e+06	773629	762373	420931	402123	345148	229304	373618	473333	338020
Nummularine B	0.845765			393.471	592.32	Organic acids and derivatives	forward	0	32099.6	0	0	14770.3	12771.7	132688	251587	242647	209465	169750	176252
3alpha,15alpha-Diacetoxy-(22R)-hydroxylanosta-7,9(11),24-trien-26-oic acid	0.843987			303.186	571.357	Lipids and lipid-like molecules	forward	0	0	0	7887.32	0	0	0	0	0	0	0	0
Montecristin	0.843344			30.0662	575.503	Lipids and lipid-like molecules	forward	3.45363e+06	1.73842e+06	3.49609e+06	3.34805e+06	2.68039e+06	2.533e+06	2.02115e+06	2.13037e+06	2.43899e+06	2.08426e+06	1.61621e+06	1.99108e+06
PC(20:3(8Z,11Z,14Z)/20:1(11Z))	0.842745			53.2287	838.632	Lipids and lipid-like molecules	forward	1.54159e+07	1.99693e+07	1.56882e+07	1.33387e+07	2.05705e+07	7.90286e+06	1.5539e+07	1.83032e+07	1.74056e+07	3.76266e+07	1.96109e+07	1.91269e+07
Isotheaflavin	0.841978			443.26	565.138	Phenylpropanoids and polyketides	forward	7.56786e+07	6.00508e+07	7.27229e+07	8.32514e+07	7.99744e+07	6.85355e+07	7.90885e+07	7.77912e+07	8.03879e+07	8.13547e+07	7.6556e+07	7.02642e+07
dTDP-4-acetamido-4,6-dideoxy-D-galactose	0.841646			457.748	590.12	Nucleosides, nucleotides, and analogues	forward	8.83521e+06	7.95436e+06	8.60325e+06	9.41682e+06	9.25477e+06	8.64792e+06	9.4438e+06	1.02472e+07	8.99874e+06	9.64722e+06	1.00297e+07	8.4268e+06
7-Ketocholesterol	0.840105			31.8679	401.341	Lipids and lipid-like molecules	forward	4.94388e+06	4.43304e+06	4.70142e+06	4.79373e+06	3.63018e+06	4.43946e+06	1.98683e+06	2.37626e+06	2.87024e+06	2.13248e+06	2.78995e+06	2.19742e+06
Indole	0.839988			273.074	118.065	Organoheterocyclic compounds	forward	2.81569e+07	3.47105e+07	3.21462e+07	2.80658e+07	2.77144e+07	2.27074e+07	4.43979e+07	4.40126e+07	4.73463e+07	5.05066e+07	4.07162e+07	3.95497e+07
Prolyl-Gamma-glutamate	0.838889			377.586	244.129	Organic acids and derivatives	forward	836459	1.0927e+06	854021	504437	674231	726279	1.00978e+06	699022	901154	861962	562618	668023
Hydroxyprolyl-Arginine	0.838021			380.15	288.167	Organic acids and derivatives	forward	945891	1.40502e+06	1.00199e+06	994129	643516	728094	1.9373e+06	1.61583e+06	1.60484e+06	1.73801e+06	1.00136e+06	1.51605e+06
Cohibin B	0.837832			215.811	577.518	Lipids and lipid-like molecules	forward	1.92173e+07	1.87013e+07	1.88256e+07	1.74173e+07	1.29267e+07	1.7919e+07	1.85347e+07	2.2552e+07	2.182e+07	2.06053e+07	1.72979e+07	1.72714e+07
Methoxypyrazine	0.836738			251.952	111.056	Organoheterocyclic compounds	forward	4.20156e+07	1.35102e+07	8.04086e+06	4.10203e+07	7.09174e+06	4.05176e+07	1.06015e+07	1.36689e+07	4.64423e+07	1.45683e+07	9.71462e+06	9.71639e+06
PI(18:2(9Z,12Z)/18:2(9Z,12Z))	0.836126			213.079	859.532	Lipids and lipid-like molecules	forward	882042	800645	894890	1.07306e+06	960851	762097	778130	353923	375321	1.26496e+06	934994	610619
Ipriflavone	0.836059			214.117	281.116	Phenylpropanoids and polyketides	forward	1.32368e+06	1.45429e+06	1.45247e+06	1.10518e+06	717109	726754	898004	859716	834515	784199	819230	889048
Morellin	0.836027			481.782	545.257	Organoheterocyclic compounds	forward	0	0	0	0	6468.38	0	81248.4	14587.7	91903.4	54968.6	56297.3	57673.6
Presqualene diphosphate	0.83383			376.812	587.331	Lipids and lipid-like molecules	forward	0	0	17405.6	14104.3	0	0	131599	12843.2	14807.5	26182.9	54925.1	12518.1
2-Methyl-1-hydroxybutyl-ThPP	0.830603			449.884	511.116	Organoheterocyclic compounds	forward	818852	718849	638661	894087	570109	870317	1.03055e+06	839585	1.2307e+06	1.27679e+06	908841	1.04706e+06
3-Methylglutarylcarnitine	0.829279			266.176	290.16	Lipids and lipid-like molecules	forward	506679	1.1771e+06	770900	727716	1.19977e+06	1.07092e+06	822977	773802	1.23228e+06	1.0707e+06	883906	928253
1-Methylguanosine	0.828489			207.859	298.114	Nucleosides, nucleotides, and analogues	forward	7.27945e+06	1.30537e+07	1.39341e+07	1.01279e+07	1.34268e+07	7.88062e+06	1.65965e+07	1.12089e+07	1.25008e+07	1.77791e+07	1.44452e+07	1.84827e+07
2,4-Diamino-6-nitrotoluene	0.827599			349.611	168.077	Benzenoids	forward	6.72544e+06	1.08632e+07	6.64029e+06	3.86249e+06	5.78984e+06	5.55965e+06	9.24927e+06	7.72933e+06	8.93551e+06	8.94223e+06	7.14922e+06	8.46655e+06
Hydroxyprolyl-Cysteine	0.827249			287.432	235.075	Organic acids and derivatives	forward	2.11593e+07	2.25624e+07	3.31227e+07	1.86437e+07	2.19747e+07	1.6859e+07	2.41286e+07	3.13291e+07	2.93397e+07	4.6108e+07	2.76163e+07	4.66516e+07
LysoPE(0:0/20:2(11Z,14Z))	0.826324			208.887	506.324	Lipids and lipid-like molecules	forward	944746	1.30115e+06	673892	838520	939254	932242	2.21634e+06	3.26447e+06	2.81166e+06	2.12865e+06	1.52748e+06	3.35152e+06
PC(P-18:1(11Z)/20:0)	0.826187			152.179	800.651	Lipids and lipid-like molecules	forward	2.05194e+07	1.61817e+07	2.25864e+07	2.448e+07	4.13513e+06	5.28198e+06	2.31771e+07	2.78724e+07	2.48561e+07	1.8271e+07	1.59856e+07	2.10437e+07
PE(16:0/20:4(5Z,8Z,11Z,14Z))	0.824766			203.649	740.522	Lipids and lipid-like molecules	forward	428615	285268	681903	506373	427861	416384	34731.2	107897	69241.9	108553	127222	186763
Ebastine	0.823127			350.465	470.309	Benzenoids	forward	0	0	0	0	0	0	0	0	0	0	0	17577.8
23-Acetoxysoladulcidine	0.822364			192.851	474.359	Lipids and lipid-like molecules	forward	50242.5	194497	24415.2	81348.6	242059	340393	116657	35063.4	135051	124670	32652.5	191152
1,4-Dimethoxyglucobrassicin	0.820458			222.886	509.089	Organic oxygen compounds	forward	516596	648881	1.04638e+06	577388	619450	842853	1.03874e+06	992557	1.30446e+06	1.13348e+06	864920	784350
PC(22:2(13Z,16Z)/16:1(9Z))	0.81879			121.966	812.619	Lipids and lipid-like molecules	forward	1.99973e+06	2.63679e+06	1.94005e+06	1.77723e+06	1.93961e+06	1.82824e+06	1.86099e+06	2.35367e+06	2.79228e+06	1.5784e+07	2.78738e+06	1.5262e+06
Glutamylthreonine	0.818221			429.489	249.108	Organic acids and derivatives	forward	2.79587e+07	2.86121e+06	2.18671e+07	2.94697e+07	1.74933e+07	2.49689e+07	2.23981e+06	2.08063e+06	2.79789e+06	2.56285e+06	2.02651e+06	1.43812e+06
Ethyl 7-epi-12-hydroxyjasmonate glucoside	0.81698			431.678	417.209	Lipids and lipid-like molecules	forward	1.51133e+06	1.03582e+06	1.3923e+06	1.30234e+06	916357	1.2403e+06	2.23067e+06	1.28059e+06	1.83425e+06	1.49773e+06	3.15042e+06	1.52842e+06
Serylserine	0.81591			366.904	193.082	Organic acids and derivatives	forward	390955	668532	503449	455565	481960	298725	106452	223996	375286	176672	297516	496767
4-Hydroxy-1H-indole-3-acetonitrile	0.815878			46.5915	173.071	Organoheterocyclic compounds	forward	2.99739e+06	3.00307e+06	2.20852e+06	2.38502e+06	2.94919e+06	2.30222e+06	2.07879e+06	3.90041e+06	3.40242e+06	3.08312e+06	3.77978e+06	2.60297e+06
PC(22:4(7Z,10Z,13Z,16Z)/16:0)	0.815761			153.947	810.6	Lipids and lipid-like molecules	forward	1.65539e+08	1.81532e+08	1.82042e+08	1.70851e+08	2.10743e+08	2.23871e+08	1.55813e+08	1.20776e+08	1.29053e+08	1.66255e+08	1.66688e+08	1.48597e+08
4-O-alpha-L-Rhamnopyranosylglucosinalbin	0.815132			486.841	572.109	Organic oxygen compounds	forward	211259	151398	284185	291753	188020	174060	305992	151913	202225	237510	280972	188424
Galactopinitol B	0.814657			374.844	357.138	Organic oxygen compounds	forward	0	0	0	0	0	0	0	0	0	0	0	0
LysoPC(18:4(6Z,9Z,12Z,15Z))	0.811328			432.231	516.315	Lipids and lipid-like molecules	forward	0	0	0	0	0	0	0	0	0	0	0	0
Cohibin A	0.808743			167.702	549.489	Lipids and lipid-like molecules	forward	2.52549e+06	1.31143e+06	2.2903e+06	2.04243e+06	1.66707e+06	1.79343e+06	2.68995e+06	2.47033e+06	2.83597e+06	2.59447e+06	2.26357e+06	2.37155e+06
L-2-Amino-3-methylenehexanoic acid	0.808661			371.626	144.102	Organic acids and derivatives	forward	2.21995e+07	2.96181e+07	2.81296e+07	2.57193e+07	3.7891e+07	3.71903e+07	2.60164e+07	1.87505e+07	2.22184e+07	2.91516e+07	2.43909e+07	2.29361e+07
3-Methyl-5-pentyl-2-furanundecanoic acid	0.807351			261.022	337.274	Lipids and lipid-like molecules	forward	2.16489e+06	2.73055e+06	1.49101e+06	3.02238e+06	3.11286e+06	4.60229e+06	2.16229e+06	2.32858e+06	2.69588e+06	2.36907e+06	1.68939e+06	2.94867e+06
Histamine	0.806896			370.349	112.087	Organic nitrogen compounds	forward	4.54661e+06	5.0409e+06	4.02056e+06	3.97458e+06	3.67458e+06	3.6554e+06	5.24253e+06	3.82937e+06	3.76522e+06	5.08213e+06	6.02686e+06	5.304e+06
5-Hydroxybuspirone	0.80544			415.339	402.246	Organoheterocyclic compounds	forward	80984.1	167576	34018.6	0	44712.5	70543.4	104867	92294.1	101556	111906	126017	163761
SM(d18:1/16:0)	0.804673			201.77	703.573	Lipids and lipid-like molecules	forward	1.565e+09	1.48116e+09	1.68159e+09	1.5324e+09	1.35529e+09	1.59882e+09	1.6169e+09	1.50752e+09	1.564e+09	1.53649e+09	1.12321e+09	1.53013e+09
1,2-Dihydroxy-3-keto-5-methylthiopentene	0.803932			121.519	163.042	Organic oxygen compounds	forward	1.20392e+07	8.6151e+06	1.27896e+07	1.25467e+07	1.26462e+07	1.60515e+07	9.63941e+06	9.98065e+06	1.18656e+07	1.16984e+07	9.11698e+06	8.91549e+06
PC(22:6(4Z,7Z,10Z,13Z,16Z,19Z)/16:0)	0.803388			58.6839	806.571		forward	4.93787e+07	3.22828e+07	8.92039e+07	3.59066e+07	6.81472e+07	4.62976e+07	3.12519e+07	3.56834e+07	3.1866e+07	5.28314e+07	8.59329e+07	7.62203e+07
Kenposide B	0.802709			465.614	449.236	Lipids and lipid-like molecules	forward	0	0	13558.4	0	0	0	61061.8	0	0	10638	150043	9124.33
Galactosylsphingosine	0.801628			132.405	462.344		forward	122902	74352.1	300745	304669	100907	153356	539856	730391	491447	498065	420526	552956
Citreoviridinol A1	0.801511			425.176	421.187	Organoheterocyclic compounds	forward	0	0	0	0	0	0	14939.9	10800.9	45824.5	37997.9	24850.9	13770.8
PC(P-18:1(11Z)/22:2(13Z,16Z))	0.801227			151.326	824.653	Lipids and lipid-like molecules	forward	1.26532e+07	2.2229e+07	1.33706e+07	1.29821e+07	1.16213e+07	1.28686e+07	1.90109e+07	1.61744e+07	1.71861e+07	1.80105e+07	1.76866e+07	1.85059e+07
Malonylcarnitine	0.801049			423.401	248.113	Lipids and lipid-like molecules	forward	480778	688176	625200	517791	565189	1.19005e+06	644658	387177	621906	768962	413845	1.00882e+06
Gentiatibetine	0.800835			342.147	166.086	Organoheterocyclic compounds	forward	1.6888e+06	2.17025e+06	1.93735e+06	1.93021e+06	1.88261e+06	1.80374e+06	2.598e+06	3.3159e+06	2.14026e+06	2.25082e+06	2.38767e+06	2.19334e+06
PI(20:3(5Z,8Z,11Z)/20:3(5Z,8Z,11Z))	0.799448			209.791	911.562	Lipids and lipid-like molecules	forward	984926	195790	780528	624290	631462	916246	466251	275018	64183.4	342305	628817	284678
Acetone cyanohydrin	0.798899			73.8795	86.0603	Organic oxygen compounds	forward	5.73708e+06	1.33457e+07	7.23996e+06	6.14186e+06	1.05908e+07	9.0757e+06	1.04441e+07	9.51066e+06	9.06479e+06	1.01376e+07	9.61416e+06	1.10241e+07
1-Arachidonoylglycerophosphoinositol	0.797163			258.673	621.303	Lipids and lipid-like molecules	forward	1.19743e+06	2.14803e+06	1.10428e+06	1.81405e+06	1.79283e+06	3.5702e+06	1.51945e+06	1.30302e+06	1.97623e+06	2.2526e+06	1.20801e+06	1.9838e+06
AICA-riboside	0.796917			208.728	259.103	Nucleosides, nucleotides, and analogues	forward	429386	774746	391436	899166	415262	263220	3.30629e+06	1.14746e+06	733671	2.51084e+06	2.74027e+06	2.26758e+06
1-Methyl 2-galloylgalactarate	0.794667			434.13	377.074	Organic oxygen compounds	forward	1.77471e+06	2.36379e+06	2.17407e+06	2.25547e+06	2.16295e+06	2.02132e+06	2.15735e+06	2.38122e+06	2.29849e+06	2.60443e+06	2.12664e+06	2.22283e+06
Lupulone	0.794424			190.213	415.284	Organic oxygen compounds	forward	497129	1.66396e+06	557836	760964	873168	1.0633e+06	1.06777e+06	1.23208e+06	1.234e+06	1.59213e+06	1.58005e+06	1.32168e+06
L-Threonine	0.794008			441.3	120.066	Organic acids and derivatives	forward	2.3845e+06	3.21074e+06	1.4964e+06	2.30385e+06	2.32869e+06	2.53717e+06	3.63991e+06	3.80621e+06	3.9805e+06	4.02432e+06	3.16139e+06	3.53445e+06
Homocitrulline	0.793715			433.201	190.119	Organic acids and derivatives	forward	2.13116e+06	1.57272e+06	1.56237e+06	1.25532e+06	1.16191e+06	1.94569e+06	1.25944e+06	924017	1.01731e+06	945863	1.29537e+06	1.19622e+06
PC(22:6(4Z,7Z,10Z,13Z,16Z,19Z)/18:0)	0.793247			38.7757	834.601	Lipids and lipid-like molecules	forward	4.55322e+07	3.66429e+07	5.80294e+07	5.2599e+07	5.0996e+07	6.48697e+07	4.72235e+07	2.87256e+07	2.94875e+07	3.65782e+07	4.32639e+07	4.36425e+07
1-Butylamine	0.793157			178.851	74.0968	Organic nitrogen compounds	forward	2.36078e+06	2.20737e+06	2.18989e+06	1.9167e+06	2.67337e+06	2.3782e+06	2.52931e+06	1.74633e+06	1.93942e+06	1.00575e+06	2.16575e+06	2.44895e+06
Acetylcholine	0.792883			189.349	146.117	Organic nitrogen compounds	forward	1.3215e+06	0	1.18625e+06	2.72827e+06	3.51666e+06	1.09386e+06	70993	134573	0	0	158928	0
Phenylalanyl-Lysine	0.792162			345.574	294.181	Organic acids and derivatives	forward	169597	172605	177840	158827	112740	69514.1	184259	123490	171085	226298	200436	282333
Saccharopine	0.791178			463.034	277.139	Organic acids and derivatives	forward	1.54565e+07	3.06772e+07	2.32704e+07	2.09446e+07	1.55141e+07	1.37969e+07	1.69621e+07	1.94764e+07	2.16373e+07	2.42693e+07	1.45865e+07	2.47183e+07
Phenylacetaldehyde	0.791052			508.575	595.15	Benzenoids	forward	115164	112656	126913	101832	30998	0	121681	60612	146848	108543	80442.3	247610
Dopamine quinone	0.79034			264.015	152.07	Organic oxygen compounds	forward	5.93573e+06	6.06507e+06	5.9987e+06	1.31937e+07	6.01581e+06	6.19086e+06	6.51647e+06	1.40999e+07	7.35717e+06	1.43451e+07	1.24884e+07	1.45245e+07
2-Benzofurancarboxaldehyde	0.790152			316.422	147.044	Organoheterocyclic compounds	forward	5.65882e+06	9.63851e+06	8.59114e+06	6.03088e+06	6.3226e+06	5.95311e+06	1.25634e+07	1.02907e+07	1.14983e+07	1.36278e+07	1.06464e+07	1.07304e+07
Glucosamine 6-phosphate	0.789778			272.217	260.053	Organic oxygen compounds	forward	2.09861e+06	1.897e+06	1.31339e+06	3.04224e+06	1.29177e+06	1.51833e+06	2.54344e+06	3.39969e+06	2.8331e+06	3.03746e+06	2.43295e+06	3.31922e+06
Desmosine	0.789496			209.743	526.293	Organic acids and derivatives	forward	3.54773e+06	2.57417e+06	2.08094e+06	3.34598e+06	4.27202e+06	62045.6	3.33765e+06	2.77481e+06	2.03501e+06	3.39401e+06	1.25911e+06	3.63851e+06
Succinyladenosine	0.789455			420.634	384.114	Nucleosides, nucleotides, and analogues	forward	1.30594e+06	790454	2.2839e+06	1.93262e+06	834880	1.23793e+06	1.07212e+06	898518	1.33539e+06	1.41571e+06	619569	1.14537e+06
N-[2-(4-Prenyloxyphenyl)ethyl]tiglamide	0.787533			75.1921	288.198	Benzenoids	forward	1.10313e+06	1.11575e+06	4.52526e+06	564413	1.66815e+06	3.3087e+06	9.72903e+06	7.23648e+06	1.04208e+07	1.32046e+07	3.32661e+06	7.87241e+06
Diethylcarbamazine N-oxide	0.787368			353.208	216.17	Organoheterocyclic compounds	forward	5.50024e+06	5.48699e+06	4.58895e+06	3.10469e+06	4.55072e+06	5.17722e+06	4.73557e+06	4.3776e+06	4.16164e+06	3.60744e+06	4.80888e+06	3.954e+06
4-Methoxybenzyl propanoate	0.787139			401.323	195.101	Benzenoids	forward	8.07867e+06	8.32332e+06	9.1019e+06	8.37685e+06	7.5248e+06	9.22941e+06	7.05962e+06	8.02794e+06	8.20689e+06	7.8803e+06	7.44085e+06	7.6885e+06
PC(22:2(13Z,16Z)/18:1(11Z))	0.786992			152.27	840.645	Lipids and lipid-like molecules	forward	2.59455e+07	3.27286e+07	2.76133e+07	2.71936e+07	2.73731e+07	2.68816e+07	3.34963e+07	3.48147e+07	3.41907e+07	3.64958e+07	3.50586e+07	3.60162e+07
NADP	0.784645			507.614	744.084	Nucleosides, nucleotides, and analogues	forward	701341	442669	678200	547483	338596	388856	416429	350115	541640	497505	369669	551561
LysoPE(18:1(9Z)/0:0)	0.78305			218.16	480.308	Lipids and lipid-like molecules	forward	7.17601e+07	7.47337e+07	4.48952e+07	1.17343e+08	4.97607e+07	7.1422e+07	9.42213e+07	1.27095e+08	1.53028e+08	1.64451e+08	1.13962e+08	1.26245e+08
Dodecanoylcarnitine	0.782942			206.221	344.279	Lipids and lipid-like molecules	forward	140116	89090.5	257094	0	0	0	165029	87200.5	67006.8	196261	159252	46657.7
N-Succinyl-2-amino-6-ketopimelate	0.782552			244.99	290.086	Organic acids and derivatives	forward	7.62308e+06	5.86313e+06	7.25036e+06	6.79137e+06	5.47264e+06	7.38796e+06	1.68479e+07	1.26521e+07	1.54495e+07	1.42555e+07	1.6445e+07	1.97473e+07
Prolyl-Threonine	0.782469			341.108	217.118	Organic acids and derivatives	forward	2.18094e+06	2.40386e+06	2.04053e+06	1.83542e+06	1.55608e+06	218133	2.41222e+06	1.50839e+06	1.90898e+06	1.87777e+06	2.32541e+06	2.1079e+06
Dieporeticenin	0.781922			215.891	573.489	Lipids and lipid-like molecules	forward	1.04691e+06	886604	765843	636103	1.57127e+06	1.36777e+06	723576	394540	402289	770389	1.13637e+06	448599
Tyrosine methylester	0.780461			45.2575	196.097	Organic acids and derivatives	forward	1.50924e+06	1.34272e+06	966453	814070	1.12521e+06	791689	776361	846321	976283	1.11817e+06	840083	999376
Lactosylceramide (d18:1/16:0)	0.778931			204.344	862.626	Lipids and lipid-like molecules	forward	1.30156e+06	1.51064e+06	1.07407e+06	973434	910037	1.33895e+06	2.87213e+06	3.53091e+06	2.73941e+06	2.5868e+06	2.41719e+06	2.41584e+06
Threoninyl-Tyrosine	0.778444			297.088	283.123	Organic acids and derivatives	forward	1.6595e+06	2.6073e+06	2.44976e+06	1.83842e+06	2.29597e+06	2.36538e+06	4.36441e+06	5.01376e+06	5.31282e+06	5.58155e+06	4.19197e+06	4.93053e+06
Arginyl-Threonine	0.777584			351.929	276.167	Organic acids and derivatives	forward	0	0	0	0	0	0	0	0	0	14183.8	0	0
trans-Hexadec-2-enoyl carnitine	0.777284			197.429	398.327	Lipids and lipid-like molecules	forward	2.97472e+06	2.64046e+06	6.40185e+06	1.94602e+06	745836	2.21872e+06	3.21618e+06	2.64517e+06	2.62317e+06	4.80687e+06	1.80648e+06	5.09056e+06
LysoPC(P-16:0)	0.776791			206.862	480.345	Lipids and lipid-like molecules	forward	1.02401e+07	1.91723e+07	1.42243e+07	1.49682e+07	1.10764e+07	1.39601e+07	1.70727e+07	1.56782e+07	1.70826e+07	2.13001e+07	1.63881e+07	1.89659e+07
Xylobiose	0.776048			379.968	283.101	Organic oxygen compounds	forward	247955	284565	263484	267745	292962	190549	425945	339330	316419	365524	300632	321818
Retrocalamin	0.773226			386.346	463.196	Organoheterocyclic compounds	forward	0	0	50071.3	50303.6	42244.5	0	81517.1	34664	24314.8	30124.1	78492.7	31524.9
Methomyl	0.772773			297.739	163.053	Organic acids and derivatives	forward	631790	741803	866727	629513	1.18921e+06	806596	1.38655e+06	1.87829e+06	2.52844e+06	2.33737e+06	839914	1.79171e+06
PC(22:4(7Z,10Z,13Z,16Z)/15:0)	0.771196			74.8084	796.579	Lipids and lipid-like molecules	forward	2.24898e+06	3.29509e+06	3.09352e+06	2.46364e+06	8.29672e+06	8.47975e+06	4.57797e+06	2.41068e+06	2.58924e+06	4.41949e+06	3.43532e+06	3.2817e+06
PE(18:3(6Z,9Z,12Z)/15:0)	0.770827			169.414	700.491	Lipids and lipid-like molecules	forward	2.3753e+06	1.61406e+06	1.96863e+06	1.49204e+06	1.96029e+06	1.25862e+06	1.02423e+06	886907	948625	1.50737e+06	901837	1.32786e+06
Phosphocreatine	0.770296			456.438	212.043	Organic acids and derivatives	forward	5.41388e+07	3.05073e+07	5.95629e+07	6.96089e+07	5.87827e+07	7.19238e+07	1.81928e+07	1.63883e+07	1.73411e+07	1.63468e+07	1.84647e+07	1.80819e+07
Phenylalanyl-Gamma-glutamate	0.770011			276.926	294.144	Organic acids and derivatives	forward	651703	592700	1.22157e+06	509380	655585	363872	781707	691910	662139	757711	939196	836913
Arachidyl carnitine	0.769686			190.375	456.405	Lipids and lipid-like molecules	forward	281663	2.44118e+06	449160	297039	557965	597086	3.35069e+06	2.66008e+06	2.23843e+06	3.41817e+06	2.46811e+06	4.24856e+06
Camelinin	0.769126			414.429	262.128	Organosulfur compounds	forward	2.21787e+07	1.68194e+07	2.49877e+07	2.46615e+07	2.70138e+07	2.8824e+07	3.52613e+07	6.07406e+07	6.39526e+07	6.87483e+07	4.50443e+07	2.45152e+07
PC(20:2(11Z,14Z)/15:0)	0.768752			62.1238	772.582	Lipids and lipid-like molecules	forward	1.15882e+08	5.81053e+07	1.05936e+08	1.06329e+08	1.37639e+08	1.06726e+08	7.75968e+07	4.36366e+07	4.20797e+07	6.46456e+07	5.80959e+07	6.02989e+07
Fasciculol C	0.765837			216.689	509.38	Lipids and lipid-like molecules	forward	6.05988e+06	1.16974e+07	7.07942e+06	9.79057e+06	4.3787e+06	5.77283e+06	1.56429e+07	1.65306e+07	1.6464e+07	1.90375e+07	1.33242e+07	1.79437e+07
FAD	0.765669			411.816	786.163	Nucleosides, nucleotides, and analogues	forward	685021	531811	813507	693185	391859	445687	645791	434993	557670	514318	603624	784807
Vaccenyl carnitine	0.765494			194.613	426.358	Lipids and lipid-like molecules	forward	3.73058e+06	6.83945e+06	8.78221e+06	1.31422e+06	3.18983e+06	5.2444e+06	5.03189e+06	6.59165e+06	6.88408e+06	7.04647e+06	4.46567e+06	6.62323e+06
Glutaminyllysine	0.764914			460.241	275.171	Organic acids and derivatives	forward	1.02803e+06	605875	1.10835e+06	699091	678301	501892	811525	688435	599959	676830	1.17435e+06	849550
PC(22:0/14:0)	0.764158			122.278	790.628	Lipids and lipid-like molecules	forward	812142	979784	592348	1.28401e+06	911436	517669	0	1.36535e+06	1.33875e+06	1.01118e+06	1.71829e+06	1.09594e+06
PC(22:1(13Z)/18:1(11Z))	0.763162			59.5945	842.663	Lipids and lipid-like molecules	forward	2.70868e+07	1.54517e+07	9.72593e+06	2.29687e+07	2.19162e+07	7.68935e+06	1.43717e+07	2.06481e+07	2.2738e+07	4.23387e+07	2.11116e+07	2.12141e+07
Ophthalmic acid	0.762995			411.825	290.135	Organic acids and derivatives	forward	7.01168e+07	3.45137e+07	5.95383e+07	7.2542e+07	3.70243e+07	5.28487e+07	5.05097e+07	2.56289e+07	3.33054e+07	6.01761e+07	3.36598e+07	5.84947e+07
Glycyl-Gamma-glutamate	0.762282			373.333	204.098	Organic acids and derivatives	forward	9.59287e+06	1.64122e+06	2.74914e+06	5.13757e+06	2.41485e+06	1.93379e+06	1.06296e+06	1.55178e+06	1.54208e+06	1.29044e+06	1.13021e+06	845580
Hydroxyprolyl-Tyrosine	0.760845			229.881	295.128	Organic acids and derivatives	forward	741751	486642	764754	555333	895581	847024	568999	950207	622080	698093	993164	324112
Janthitrem B	0.76062			417.084	586.356	Organoheterocyclic compounds	forward	0	0	0	0	0	0	0	27103.8	0	43898.2	21466.5	32109.4
6-Chloro-N-(1-methylethyl)-1,3,5-triazine-2,4-diamine	0.758326			276.775	188.07	Organoheterocyclic compounds	forward	8.624e+07	1.25989e+08	1.2374e+08	9.32689e+07	8.96217e+07	8.04731e+07	1.17713e+08	1.16096e+08	1.32979e+08	1.3978e+08	1.10296e+08	1.04899e+08
Isoleucyl-Alanine	0.757323			357.304	203.139	Organic acids and derivatives	forward	1.53939e+07	3.19927e+07	1.87342e+07	1.55739e+07	2.06691e+07	1.99391e+07	1.89463e+07	1.97911e+07	1.93448e+07	2.32628e+07	279771	2.10378e+07
Blumenol C glucoside	0.756558			439.024	373.22	Lipids and lipid-like molecules	forward	1.814e+06	863426	911788	1.9016e+06	2.9665e+06	2.28246e+06	686011	459746	1.10749e+06	380214	1.12405e+06	390461
Benzoyl ecgonine	0.754487			138.227	290.141	Benzenoids	forward	961719	794208	1.905e+06	954264	1.28046e+06	1.25732e+06	2.36717e+06	2.5694e+06	3.18193e+06	3.58355e+06	2.48767e+06	2.85444e+06
PC(16:0/15:0)	0.753898			99.1728	720.553	Lipids and lipid-like molecules	forward	1.02987e+07	8.47404e+06	1.10285e+07	9.03969e+06	1.89025e+07	3.14029e+07	6.93827e+06	1.05781e+07	1.56902e+07	1.7656e+07	1.30202e+07	1.0585e+07
Kanzonol V	0.753693			464.442	377.178	Phenylpropanoids and polyketides	forward	12111.8	28370.8	0	0	0	0	112758	56908.5	57195.1	58572.8	165295	36655.2
Pivalic acid	0.753059			45.7093	103.076	Organic acids and derivatives	forward	1.67517e+06	1.49465e+06	1.3247e+06	1.11938e+06	1.41962e+06	894022	1.32934e+06	1.77633e+06	1.42041e+06	1.57422e+06	1.62793e+06	1.69909e+06
Linoelaidyl carnitine	0.752168			195.549	424.342	Lipids and lipid-like molecules	forward	1.53934e+06	1.65843e+06	2.64688e+06	325006	767455	1.10789e+06	397448	201757	470979	1.01311e+06	538563	551438
2-Phenylacetamide	0.751557			316.421	136.076	Benzenoids	forward	3.78885e+07	5.5415e+07	4.86604e+07	3.73487e+07	3.47647e+07	3.2675e+07	7.08483e+07	6.02059e+07	7.06121e+07	8.00562e+07	6.41492e+07	6.74221e+07
2,2,4,4,6,6-Hexamethyl-1,3,5-trithiane	0.750984			23.7156	223.058	Organosulfur compounds	forward	505828	364484	307274	467661	415847	129427	574591	414870	229601	401165	447744	717322
Leucyl-Threonine	0.750718			49.1402	233.149	Organic acids and derivatives	forward	1.3466e+06	1.03031e+06	1.09783e+06	903304	728220	617373	2.12382e+06	1.77741e+06	1.19991e+06	2.44446e+06	1.95213e+06	1.98799e+06
N-Ornithyl-L-taurine	0.748669			398.725	240.099	Organic acids and derivatives	forward	1.0402e+06	1.25953e+06	1.18183e+06	1.0649e+06	1.03569e+06	1.25686e+06	1.49771e+06	1.54986e+06	1.40591e+06	1.41425e+06	1.17109e+06	1.36897e+06
Isoleucyl-Histidine	0.747425			310.313	269.161	Organic acids and derivatives	forward	1.52749e+06	1.3166e+06	2.05627e+06	1.03623e+06	1.51369e+06	925184	2.01806e+06	1.24895e+06	1.22967e+06	1.57152e+06	1.97441e+06	1.92182e+06
Persicaxanthin	0.747336			209.598	385.273	Lipids and lipid-like molecules	forward	879940	1.00814e+06	728122	715880	914190	1.15881e+06	725154	640785	693158	717241	660165	734379
Cholesta-4,6-dien-3-one	0.746419			31.8907	383.331	Lipids and lipid-like molecules	forward	1.39072e+07	5.3047e+06	8.94384e+06	8.95621e+06	8.86412e+06	9.46364e+06	4.32991e+06	4.04802e+06	4.88349e+06	2.54616e+06	4.57322e+06	3.13035e+06
PC(22:6(4Z,7Z,10Z,13Z,16Z,19Z)/22:2(13Z,16Z))	0.746095			146.897	886.63	Lipids and lipid-like molecules	forward	613673	212746	701870	351645	929107	703021	452135	54039.5	147002	241249	144146	153815
Valyl-Methionine	0.745979			216.797	249.127	Organic acids and derivatives	forward	2.15257e+06	757544	2.793e+06	678111	1.80406e+06	295142	884390	258639	132371	513002	895082	592016
1,2,3,4,Tetrahydro-1,5,7-trimethylnapthalene	0.744398			31.8697	175.148	Benzenoids	forward	3.9693e+06	4.44729e+06	2.74304e+06	3.95253e+06	4.27702e+06	4.39961e+06	3.26378e+06	2.43517e+06	3.96557e+06	4.34427e+06	2.79844e+06	3.46389e+06
Cinncassiol D2 glucoside	0.743737			467.701	531.278	Lipids and lipid-like molecules	forward	0	0	0	9779.18	0	0	40898.4	10931	10884.5	49718.1	58857.6	42020.3
DL-Glutamate	0.741481			526.798	148.06	Organic acids and derivatives	forward	6.15191e+06	6.52701e+06	8.49167e+06	7.59498e+06	4.91469e+06	8.611e+06	4.78876e+06	4.74027e+06	5.55318e+06	5.27181e+06	4.12607e+06	5.91583e+06
29-Norcycloartane-3,24-dione	0.741414			31.3966	427.357	Lipids and lipid-like molecules	forward	529617	348112	716420	403395	369937	357120	433408	308981	515070	632759	421556	383575
Oxidized glutathione	0.73767			532.155	613.16	Organic acids and derivatives	forward	3.62428e+06	3.72538e+06	3.75655e+06	3.6564e+06	2.69204e+06	2.87341e+06	3.56613e+06	2.74617e+06	3.8479e+06	4.257e+06	3.24351e+06	3.86977e+06
Octadecanamide	0.737006			118.424	284.294	Lipids and lipid-like molecules	forward	1.07982e+07	5.01022e+07	2.27635e+07	9.3215e+06	4.24116e+07	2.15541e+07	2.70985e+07	1.69155e+07	2.04782e+07	2.08374e+07	2.23537e+07	2.63652e+07
Theogallin	0.735055			432.286	345.084	Organic oxygen compounds	forward	4.60911e+06	5.40074e+06	5.72584e+06	5.22815e+06	4.38155e+06	4.75257e+06	4.91037e+06	4.99778e+06	5.46685e+06	5.60297e+06	5.04814e+06	5.54009e+06
PC(22:5(7Z,10Z,13Z,16Z,19Z)/16:1(9Z))	0.733636			154.728	806.571	Lipids and lipid-like molecules	forward	9.64325e+07	7.83009e+07	1.04363e+08	1.01155e+08	1.20057e+08	1.38223e+08	7.72837e+07	6.50907e+07	6.79939e+07	8.29282e+07	8.72667e+07	7.09889e+07
Fexofenadine	0.732722			464.442	502.298	Benzenoids	forward	0	12619.2	0	0	0	0	19912.8	0	10290.4	0	13821.4	0
PC(P-16:0/20:3(5Z,8Z,11Z))	0.731633			155.055	768.59		forward	5.22695e+07	6.53696e+07	5.36159e+07	5.10017e+07	3.90579e+07	7.62508e+07	5.93103e+07	5.3419e+07	5.48434e+07	6.21296e+07	5.39905e+07	6.36115e+07
PC(20:4(8Z,11Z,14Z,17Z)/15:0)	0.730045			120.135	768.551	Lipids and lipid-like molecules	forward	5.65583e+06	4.82903e+06	9.30105e+06	2.50371e+06	4.75183e+06	6.25428e+06	3.16458e+06	3.61319e+06	4.12312e+06	3.00845e+06	4.75495e+06	4.27961e+06
gamma-Glutamylmethionine	0.729757			381.066	279.101	Organic acids and derivatives	forward	345603	164544	216502	292613	252352	489699	406910	332188	390036	543071	360934	343148
PE(22:5(4Z,7Z,10Z,13Z,16Z)/14:0)	0.729115			82.9505	738.505	Lipids and lipid-like molecules	forward	761424	283013	694156	649956	0	351546	0	0	395251	1.00366e+06	345176	726727
L-prolyl-L-proline	0.728539			427.801	213.123	Organic acids and derivatives	forward	2.16253e+07	3.24264e+07	2.54717e+07	2.67286e+07	2.75458e+07	3.66458e+07	2.22327e+07	1.43554e+07	1.96381e+07	2.33005e+07	1.49745e+07	2.02674e+07
(5alpha,8beta,9beta)-5,9-Epoxy-3,6-megastigmadien-8-ol	0.728094			32.7116	209.154	Organoheterocyclic compounds	forward	1.41096e+07	1.34601e+07	1.00074e+07	1.33936e+07	1.42197e+07	1.36566e+07	1.23096e+07	1.1446e+07	1.26923e+07	1.90991e+07	9.90576e+06	1.1509e+07
Canesceol	0.72606			436.852	569.294	Lipids and lipid-like molecules	forward	74222.1	29346.3	34962.6	32263.1	28404.9	28963	104223	22793.2	12833.4	24303.3	134962	19614.2
2-[4-(3-Hydroxypropyl)-2-methoxyphenoxy]-1,3-propanediol 1-xyloside	0.725348			429.75	389.178	Organic oxygen compounds	forward	1.02865e+06	838744	1.04946e+06	996145	613950	1.06996e+06	632526	561773	793069	714620	471964	637604
Quebrachidine	0.724724			190.214	353.187	Alkaloids and derivatives	forward	35174.1	0	317321	525695	475873	424399	475757	23752.1	582002	1.01518e+06	472918	423321
Methyl 3b,24-dihydroxy-11,13(18)-oleanadien-30-oate	0.724183			143.671	485.359	Lipids and lipid-like molecules	forward	2.46431e+06	2.60702e+06	2.67026e+06	2.63684e+06	2.6128e+06	2.79546e+06	2.85723e+06	1.47422e+06	4.52746e+06	2.54441e+06	2.42123e+06	3.19631e+06
Heptadecanoyl carnitine	0.723077			195.524	414.358	Lipids and lipid-like molecules	forward	100855	726632	178630	0	80950.3	587929	338307	427563	625501	771585	263564	610760
PE(P-18:1(9Z)/16:1(9Z))	0.720815			69.1208	700.527	Lipids and lipid-like molecules	forward	734081	4.83566e+06	806711	934140	721232	496852	1.22329e+07	6.91625e+06	4.11842e+06	3.92793e+06	5.05753e+06	6.66905e+06
Sedoheptulose 1-phosphate	0.720128			187.79	291.049	Organic oxygen compounds	forward	1.33787e+06	1.98633e+06	1.2441e+06	1.83899e+06	823776	1.24592e+06	4.93646e+06	4.09671e+06	6.87595e+06	4.61627e+06	4.19665e+06	6.19262e+06
4-Methoxybrassinin	0.71857			278.19	267.064	Organoheterocyclic compounds	forward	1.21241e+06	761212	782140	686024	850351	1.57249e+06	1.10249e+06	1.04111e+06	941877	867555	1.12615e+06	1.01761e+06
N-Acetylornithine	0.718409			371.313	175.108	Organic acids and derivatives	forward	5.41883e+06	6.60156e+06	2.8625e+06	5.23738e+06	2.40756e+06	691381	4.04071e+06	5.06179e+06	4.53882e+06	1.63902e+06	3.89896e+06	4.72934e+06
PC(18:0/15:0)	0.718179			164.231	748.579	Lipids and lipid-like molecules	forward	7.93845e+06	6.35564e+06	1.18765e+07	8.14267e+06	1.68856e+07	2.1898e+07	1.38463e+07	1.60749e+07	1.12125e+07	1.72957e+07	1.21202e+07	9.99676e+06
N6-Carbamoyl-L-threonyladenosine	0.717063			347.877	413.142	Nucleosides, nucleotides, and analogues	forward	129371	178062	147309	115034	76665.6	88645.1	116868	127212	143118	178540	121796	141062
Muramic acid	0.713469			422.394	252.108	Organic oxygen compounds	forward	941823	1.67203e+06	1.99276e+06	2.26119e+06	804507	966158	2.26023e+06	1.2986e+06	1.91597e+06	2.24139e+06	1.02219e+06	2.8575e+06
LysoPC(14:1(9Z))	0.713032			214.892	466.293	Lipids and lipid-like molecules	forward	2.25946e+06	1.51576e+06	1.24408e+06	2.03958e+06	2.19434e+06	2.81135e+06	1.74275e+06	2.55081e+06	2.88363e+06	1.83616e+06	1.14914e+06	2.46831e+06
SM(d16:1/24:1(15Z))	0.708004			197.31	785.653	Organic nitrogen compounds	forward	1.25521e+08	1.4464e+08	1.28868e+08	9.39834e+07	3.65875e+07	1.6083e+08	5.07441e+07	1.35297e+08	1.24241e+08	1.26026e+08	3.60669e+07	7.45747e+07
5'-Deoxy-5'-(methylsulfinyl)adenosine	0.707555			234.983	314.091	Nucleosides, nucleotides, and analogues	forward	3.54988e+06	2.95344e+06	3.22186e+06	3.03544e+06	3.50575e+06	4.2237e+06	2.38938e+06	2.83114e+06	2.73937e+06	2.21188e+06	2.78295e+06	2.21471e+06
3-Aminobutanoic acid	0.704695			45.713	104.071	Organic acids and derivatives	forward	3.00604e+07	2.54919e+08	1.04503e+07	1.61156e+07	1.19766e+07	1.05798e+07	1.42225e+07	1.09451e+07	1.07846e+07	9.20319e+06	1.12322e+07	1.39053e+07
Glucohesperalin	0.703992			488.934	466.086	Organic oxygen compounds	forward	569796	1.10501e+06	667303	1.00434e+06	423032	558165	1.83731e+06	1.12689e+06	1.37173e+06	1.459e+06	1.23757e+06	1.96015e+06
4-Imidazolone-5-propionic acid	0.70247			417.213	157.061	Organoheterocyclic compounds	forward	2.14383e+07	2.8031e+07	2.53908e+07	2.47713e+07	2.00766e+07	1.95548e+07	2.63621e+07	2.60745e+07	2.77742e+07	3.12228e+07	2.231e+07	2.67459e+07
Tyrosyl-Phenylalanine	0.701723			208.709	329.149	Organic acids and derivatives	forward	1.17345e+06	597941	1.36893e+06	593115	752605	293189	680931	690290	137891	448476	913039	684855
PC(P-18:1(11Z)/20:2(11Z,14Z))	0.701119			57.8759	796.622	Lipids and lipid-like molecules	forward	4.55287e+07	2.77514e+07	3.35318e+07	1.82442e+07	5.00075e+07	1.66855e+07	2.09055e+07	1.79208e+07	2.84682e+07	3.34909e+07	5.31192e+07	2.48815e+07
Histidinyl-Proline	0.699568			354.152	253.126	Organic acids and derivatives	forward	3.1471e+06	1.34333e+06	2.59196e+06	2.97471e+06	2.86915e+06	2.36219e+06	1.12257e+06	1.76236e+06	1.46437e+06	1.56131e+06	1.38068e+06	1.09127e+06
1-Propenyl 1-(1-propenylsulfinyl)propyl disulfide	0.695462			365.933	237.046	Organosulfur compounds	forward	317101	133770	296017	152546	387823	239522	336922	168064	231892	44744.9	236114	296053
PC(P-18:0/18:3(6Z,9Z,12Z))	0.694937			58.7139	768.59	Lipids and lipid-like molecules	forward	2.97178e+07	3.57702e+07	2.7912e+07	2.46827e+07	2.98484e+07	9.10759e+06	5.36849e+07	6.24253e+07	7.12072e+07	4.92367e+07	6.87216e+07	8.0809e+07
Quinone	0.694404			488.001	109.029	Organic oxygen compounds	forward	681053	1.32431e+06	931493	2.07101e+06	744428	595758	2.47584e+06	1.42109e+06	1.5339e+06	4.00523e+06	1.70316e+06	6.19428e+06
4-Hydroxy-2H-pyran-3-carboxaldehyde	0.694378			488.154	127.039	Organoheterocyclic compounds	forward	4.46987e+06	7.57404e+06	5.68262e+06	1.08957e+07	4.45991e+06	4.3552e+06	1.49403e+07	9.87492e+06	9.27575e+06	1.22269e+07	9.47715e+06	1.82948e+07
Palmitoleoyl Ethanolamide	0.69294			78.6296	298.273	Organic nitrogen compounds	forward	8.90082e+07	7.27312e+07	8.88675e+07	8.96774e+07	7.81728e+07	7.32402e+07	1.30323e+08	9.32673e+07	1.00672e+08	1.04058e+08	1.01762e+08	1.2384e+08
PE(P-18:1(9Z)/18:1(9Z))	0.69245			155.698	728.559	Lipids and lipid-like molecules	forward	5.49804e+06	7.25093e+06	3.27041e+06	3.65126e+06	3.15808e+06	2.42026e+06	9.61588e+06	1.77356e+07	9.29279e+06	9.41833e+06	1.13358e+07	1.12754e+07
PC(20:3(8Z,11Z,14Z)/P-18:0)	0.684892			153.059	796.622	Lipids and lipid-like molecules	forward	5.80749e+07	7.63018e+07	5.99924e+07	5.66574e+07	5.70705e+07	5.81628e+07	6.65906e+07	5.83738e+07	5.87532e+07	6.85075e+07	6.98793e+07	6.5406e+07
LysoPC(22:6(4Z,7Z,10Z,13Z,16Z,19Z))	0.684854			209.658	568.34	Lipids and lipid-like molecules	forward	5.18407e+06	6.27295e+06	2.91617e+06	4.40812e+06	5.88492e+06	9.65317e+06	4.68662e+06	5.02792e+06	6.43769e+06	5.73147e+06	3.61365e+06	8.83155e+06
Glutamylalanine	0.68469			424.365	219.097	Organic acids and derivatives	forward	6.92461e+06	2.39889e+06	6.6745e+06	6.67267e+06	4.83122e+06	8.76942e+06	2.82128e+06	679683	2.82909e+06	3.25474e+06	2.19971e+06	2.47584e+06
N-Acetylcadaverine	0.683076			337.78	145.133	Organic acids and derivatives	forward	8.38743e+06	5.19524e+06	5.66716e+06	6.25082e+06	3.60857e+06	3.01873e+06	5.9918e+06	4.76784e+06	5.49515e+06	6.67587e+06	7.83485e+06	8.13692e+06
4-trans-Hydroxyglipizide	0.682583			479.867	462.183	Benzenoids	forward	0	0	0	0	0	0	0	0	0	0	0	0
3,5,6-Trihydroxy-5-(hydroxymethyl)-2-methoxy-2-cyclohexen-1-one	0.682527			467.176	205.072	Organic oxygen compounds	forward	1.4024e+07	5.48926e+06	1.37873e+07	1.29719e+07	1.54043e+07	8.34637e+06	1.05303e+07	1.08194e+07	9.81191e+06	1.69056e+07	7.02893e+06	9.87945e+06
PC(18:3(9Z,12Z,15Z)/14:0)	0.681778			90.3944	728.521		forward	6.14131e+06	9.95393e+06	3.93768e+06	4.64697e+06	7.95944e+06	5.13136e+06	4.2148e+06	1.48222e+06	2.61724e+06	2.64338e+06	6.8514e+06	3.14573e+06
Dimethyl 2-galloylgalactarate	0.681312			511.398	391.087	Organic oxygen compounds	forward	2.8909e+06	1.32265e+06	2.85443e+06	1.65565e+06	1.94665e+06	1.83341e+06	1.24199e+06	1.2079e+06	966970	1.20542e+06	1.25592e+06	1.17727e+06
Aspartyl-Arginine	0.680601			455.712	290.145	Organic acids and derivatives	forward	2.14373e+06	2.07569e+06	1.81973e+06	3.18508e+06	900495	795682	1.58269e+07	9.42198e+06	1.05283e+07	1.21205e+07	1.53833e+07	1.11723e+07
PS(14:1(9Z)/14:1(9Z))	0.678822			236.944	676.418	Lipids and lipid-like molecules	forward	114760	103346	219957	232882	243000	196997	120325	67505	115167	163477	137941	95529
PC(22:4(7Z,10Z,13Z,16Z)/22:1(13Z))	0.678493			147.862	892.677	Lipids and lipid-like molecules	forward	2.72719e+06	4.21458e+06	3.3286e+06	2.6244e+06	3.92335e+06	4.11639e+06	2.50513e+06	1.99568e+06	2.2677e+06	2.77999e+06	3.15268e+06	2.4784e+06
PC(20:3(8Z,11Z,14Z)/15:0)	0.677764			162.506	770.568	Lipids and lipid-like molecules	forward	6.92204e+06	1.19819e+07	8.10456e+06	8.44182e+06	1.618e+07	1.45817e+07	1.30752e+07	6.64287e+06	1.01252e+07	7.84651e+06	9.14703e+06	1.00598e+07
Demethylated antipyrine	0.67413			133.882	175.087	Organoheterocyclic compounds	forward	2.67032e+06	2.71798e+06	2.58233e+06	2.7531e+06	2.4819e+06	2.00207e+06	2.16583e+06	2.14567e+06	2.1484e+06	2.36709e+06	2.1274e+06	1.84151e+06
PC(20:1(11Z)/14:0)	0.672913			712.341	760.583	Lipids and lipid-like molecules	forward	520337	251287	144940	182455	137266	177373	191141	153513	120599	140872	132947	172066
PC(20:4(5Z,8Z,11Z,14Z)/14:0)	0.671348			62.2558	754.537		forward	1.44123e+07	1.02624e+07	1.25374e+07	1.18426e+07	1.77181e+07	1.67319e+07	4.80037e+06	3.33249e+06	3.18334e+06	5.42508e+06	5.05205e+06	9.44005e+06
PE(P-18:1(11Z)/18:2(9Z,12Z))	0.670557			62.922	726.541	Lipids and lipid-like molecules	forward	2.80713e+06	1.12796e+07	3.33179e+06	1.91788e+06	2.73846e+06	3.82508e+06	1.21451e+07	2.89339e+07	1.06511e+07	1.0728e+07	1.80897e+07	9.79901e+06
PS(20:5(5Z,8Z,11Z,14Z,17Z)/18:0)	0.669921			213.255	810.527	Lipids and lipid-like molecules	forward	1.8078e+06	2.18995e+06	2.66311e+06	1.9208e+06	1.98781e+06	2.52546e+06	1.93726e+06	1.4942e+06	950931	2.2174e+06	1.73362e+06	1.45764e+06
2-acetyl-1-alkyl-sn-glycero-3-phosphocholine	0.669344			208.041	524.363	Lipids and lipid-like molecules	forward	2.27065e+07	4.4979e+07	2.65096e+08	2.89869e+07	2.21849e+07	4.07639e+07	4.96263e+07	7.18053e+07	3.0663e+08	4.60625e+07	3.15345e+07	3.37268e+08
PC(P-16:0/18:4(6Z,9Z,12Z,15Z))	0.668772			60.4338	738.543		forward	1.89548e+06	1.69985e+06	2.36824e+06	2.13739e+06	2.70313e+06	1.60668e+06	3.0527e+06	3.76281e+06	3.06707e+06	5.6335e+06	2.44697e+06	3.26656e+06
LysoPE(18:2(9Z,12Z)/0:0)	0.668368			213.244	478.294	Lipids and lipid-like molecules	forward	5.05289e+06	1.25909e+07	3.98122e+06	7.00076e+06	9.65934e+06	1.51443e+07	1.16585e+07	1.38279e+07	1.75432e+07	1.23742e+07	8.08723e+06	1.64639e+07
PC(P-18:0/16:0)	0.667943			233.837	746.607	Lipids and lipid-like molecules	forward	39434.7	72250.3	89649.9	152190	68407.2	60532.8	38550	54460.2	117234	196715	190102	136119
PC(22:1(13Z)/14:1(9Z))	0.667394			158.216	786.599	Lipids and lipid-like molecules	forward	2.42786e+09	1.8702e+09	2.5901e+09	2.5992e+09	2.07634e+09	2.20064e+09	2.05396e+09	2.19249e+09	2.07125e+09	2.10629e+09	2.115e+09	2.15665e+09
Formiminoglutamic acid	0.667089			413.646	175.071	Organic acids and derivatives	forward	1.60074e+07	1.81154e+07	1.76964e+07	2.13087e+07	1.84891e+07	2.07543e+07	1.19865e+07	1.08598e+07	1.12544e+07	1.36427e+07	7.92922e+06	1.01767e+07
2-(4-Hydroxyphenyl)naphthalic anhydride	0.666741			414.527	291.064	Benzenoids	forward	580477	1.354e+06	2.96795e+06	478450	491667	584428	493854	652962	1.67766e+06	2.24614e+06	513926	341474
(2R,6x)-7-Methyl-3-methylene-1,2,6,7-octanetetrol 2-glucoside	0.665947			431.392	367.198	Lipids and lipid-like molecules	forward	1.32785e+06	1.66508e+06	1.6281e+06	1.24833e+06	451597	808747	2.19131e+06	1.93908e+06	2.24047e+06	2.39001e+06	1.09316e+06	2.24616e+06
L-cis-3-Amino-2-pyrrolidinecarboxylic acid	0.664974			357.365	131.082	Organic acids and derivatives	forward	1.27262e+07	9.72718e+06	1.5421e+07	1.5171e+07	1.06196e+07	1.2287e+07	6.63083e+06	7.58109e+06	7.67571e+06	8.33074e+06	4.34653e+06	5.26754e+06
PC(16:1(9Z)/14:1(9Z))	0.663465			92.453	702.507		forward	6.68543e+06	4.90373e+06	4.19359e+06	2.00981e+06	3.34618e+06	3.21488e+06	6.34001e+06	1.01274e+07	1.32618e+07	7.04006e+06	7.67983e+06	8.26133e+06
PS(18:0/20:4(5Z,8Z,11Z,14Z))	0.663225			213.069	812.544	Lipids and lipid-like molecules	forward	3.01679e+06	4.46034e+06	3.92173e+06	2.92958e+06	4.11484e+06	5.13964e+06	3.16286e+06	2.75387e+06	3.05136e+06	3.71424e+06	2.86682e+06	2.89778e+06
PE(P-18:1(11Z)/18:4(6Z,9Z,12Z,15Z))	0.662666			153.921	722.513	Lipids and lipid-like molecules	forward	4.62729e+07	7.67199e+07	5.05776e+07	4.73727e+07	4.82454e+07	5.18286e+07	7.38082e+07	7.44466e+07	7.32031e+07	7.48946e+07	6.9141e+07	8.07072e+07
PI(20:3(5Z,8Z,11Z)/16:0)	0.661167			213.971	861.547	Lipids and lipid-like molecules	forward	1.7501e+06	862284	1.98636e+06	1.23134e+06	1.41203e+06	1.9113e+06	1.15154e+06	1.08921e+06	659846	977930	947844	859689
Leucyl-Asparagine	0.659973			305.89	246.145	Organic acids and derivatives	forward	922377	1.23492e+06	991008	365287	707621	267723	1.13379e+06	905844	942465	877339	1.19781e+06	1.55935e+06
Monoethylhexyl phthalic acid	0.659105			6.15351	279.159	Benzenoids	forward	782628	706123	719266	727384	801860	744496	796590	436141	718363	859297	409398	774888
PC(18:3(6Z,9Z,12Z)/18:0)	0.659008			159.042	784.585		forward	3.73251e+08	4.13243e+08	4.1844e+08	3.69319e+08	4.94611e+08	5.1424e+08	3.85161e+08	3.16156e+08	3.34481e+08	4.0797e+08	3.99634e+08	3.92156e+08
PE(P-18:1(11Z)/18:3(6Z,9Z,12Z))	0.654316			60.4004	724.526	Lipids and lipid-like molecules	forward	2.4672e+07	1.04258e+08	2.43748e+07	1.94973e+07	2.06838e+07	2.08459e+07	4.32985e+07	3.81755e+07	5.96801e+07	5.77833e+07	9.11362e+07	6.12739e+07
Taurine	0.650072			307.77	126.022	Organic acids and derivatives	forward	3.08282e+08	2.79725e+08	3.65601e+08	2.61013e+08	4.53088e+08	4.95089e+08	3.34426e+08	2.17643e+08	2.79902e+08	3.47454e+08	2.93288e+08	2.63879e+08
1-O-Hexadecyl-2-O-dihomogammalinolenoylglycero-3-phosphocholine	0.647815			157.36	770.603	Lipids and lipid-like molecules	forward	4.94917e+07	5.99538e+07	5.11288e+07	4.90477e+07	4.48715e+07	4.51946e+07	6.28353e+07	5.90318e+07	5.36675e+07	6.22471e+07	5.84233e+07	6.13881e+07
PE(22:5(7Z,10Z,13Z,16Z,19Z)/P-16:0)	0.646051			153.034	750.542	Lipids and lipid-like molecules	forward	1.27373e+08	1.88775e+08	1.30051e+08	1.28254e+08	1.41253e+08	1.46222e+08	1.86584e+08	1.7538e+08	1.71768e+08	1.81889e+08	1.77279e+08	1.81927e+08
Glutamyllysine	0.644869			420.796	276.155	Organic acids and derivatives	forward	3.47324e+06	4.19068e+06	4.85697e+06	3.62131e+06	2.04427e+06	3.21839e+06	5.31539e+06	3.8978e+06	5.32149e+06	5.94379e+06	3.6132e+06	5.38143e+06
Cer(d18:0/14:0)	0.644644			30.8477	512.503	Lipids and lipid-like molecules	forward	7.04111e+06	4.95831e+06	8.34578e+06	6.45802e+06	8.25775e+06	5.38946e+06	6.76217e+06	6.70091e+06	6.22323e+06	5.67649e+06	6.70667e+06	6.43227e+06
Threoninyl-Tryptophan	0.644632			254.667	306.145	Organic acids and derivatives	forward	25902.6	0	0	0	0	0	71882.6	0	0	0	31619.8	0
trans-Aconitic acid	0.644507			223.109	175.023	Organic acids and derivatives	forward	1.14082e+06	897395	453947	1.00577e+06	899815	905374	2.28428e+06	2.34795e+06	2.23282e+06	3.01823e+06	2.20486e+06	2.52822e+06
lysoPC(26:1(5Z))	0.64412			203.597	634.481	Lipids and lipid-like molecules	forward	3.91468e+06	3.03948e+06	6.57107e+06	4.59038e+06	214926	5.32109e+06	1.70866e+06	1.48891e+06	1.99593e+06	2.0405e+06	2.00788e+06	1.9394e+06
Bilobalide A	0.641643			349.829	327.107	Lipids and lipid-like molecules	forward	0	0	10675.4	0	0	0	0	0	0	0	0	0
3-[(5-Methyl-2-furanyl)methyl]-1H-pyrrole	0.641323			35.2826	162.091	Organoheterocyclic compounds	forward	5.63335e+06	4.86302e+06	4.35061e+06	4.66111e+06	6.50115e+06	3.44857e+06	4.29112e+06	4.10354e+06	3.16505e+06	4.20601e+06	5.17533e+06	3.709e+06
Leucyl-Lysine	0.64018			368.964	260.197	Organic acids and derivatives	forward	319677	233889	291634	163858	67878.7	196604	295761	195955	156733	205725	263850	258866
PE(18:2(9Z,12Z)/14:0)	0.639747			108.189	688.493	Lipids and lipid-like molecules	forward	714226	0	409401	464069	223826	140182	72790.5	1.28735e+06	162651	662341	254046	394927
PC(P-16:0/14:1(9Z))	0.638176			87.7264	688.527	Lipids and lipid-like molecules	forward	666115	184856	207953	663310	419152	0	0	399083	724757	193546	244192	642740
Tyrosyl-Gamma-glutamate	0.636331			309.401	310.129	Organic acids and derivatives	forward	989631	607931	497585	1.13004e+06	1.14995e+06	898867	293964	412247	323871	668552	702932	167548
1-Deoxy-D-glucitol	0.635766			117.99	167.093	Organic oxygen compounds	forward	2.72843e+07	1.80584e+07	2.74207e+07	3.27937e+07	2.5116e+07	2.2459e+07	2.39067e+07	1.97711e+07	2.18352e+07	2.71237e+07	2.29509e+07	2.75548e+07
PC(P-18:1(9Z)/16:1(9Z))	0.635303			156.921	742.573		forward	1.1572e+07	1.5161e+07	1.44135e+07	1.17564e+07	9.5112e+06	8.86021e+06	7.71385e+06	9.08145e+06	5.96449e+06	9.90904e+06	7.03311e+06	1.15378e+07
S-Allylcysteine	0.634822			203.939	162.066	Organic acids and derivatives	forward	1.60861e+06	4.13763e+06	1.25673e+06	1.37993e+06	2.16536e+06	1.12304e+06	1.61284e+06	1.78657e+06	818985	1.69059e+06	2.50602e+06	1.53675e+06
PC(P-18:1(11Z)/20:1(11Z))	0.634607			55.2107	798.636	Lipids and lipid-like molecules	forward	1.56144e+07	1.30123e+07	8.34456e+06	1.03152e+07	1.04951e+07	9.35562e+06	1.05892e+07	1.18245e+07	2.37157e+07	2.72975e+07	1.18663e+07	1.58086e+07
PC(P-16:0/16:1(9Z))	0.634166			162.488	716.56	Lipids and lipid-like molecules	forward	1.56828e+07	2.83523e+07	1.80828e+07	1.71107e+07	2.05353e+07	1.73122e+07	1.21379e+07	9.08507e+06	8.18966e+06	1.64449e+07	1.59049e+07	2.28095e+07
Histidinyl-Asparagine	0.633516			349.372	270.121	Organic acids and derivatives	forward	23659.5	89127	19076.4	39646.3	33614.6	19017.6	13890.6	53951.2	32016.6	28105.7	0	23761.4
PC(P-18:0/22:4(7Z,10Z,13Z,16Z))	0.633401			152.237	822.637	Lipids and lipid-like molecules	forward	3.26121e+07	4.54406e+07	3.28647e+07	3.11773e+07	3.25255e+07	3.31444e+07	3.81944e+07	3.1581e+07	3.45931e+07	3.89505e+07	3.79869e+07	3.7779e+07
LysoPC(22:4(7Z,10Z,13Z,16Z))	0.632939			209.726	572.37	Lipids and lipid-like molecules	forward	4.64472e+06	5.10035e+06	2.11076e+06	3.46394e+06	5.3112e+06	8.26425e+06	4.01295e+06	4.90228e+06	5.40227e+06	5.75345e+06	4.40838e+06	4.45092e+06
LysoPC(16:1(9Z)/0:0)	0.632176			216.287	494.325	Lipids and lipid-like molecules	forward	8.69986e+07	6.96808e+07	5.40581e+07	9.67726e+07	4.97958e+07	9.33979e+07	7.01477e+07	1.27035e+08	1.52477e+08	8.62264e+07	5.7476e+07	9.88546e+07
Threoninyl-Methionine	0.631847			264.261	251.106	Organic acids and derivatives	forward	470383	0	0	0	688781	488059	149438	257261	240001	253441	0	0
Dihydrothymine	0.631098			440.888	129.066	Organoheterocyclic compounds	forward	6.65009e+06	6.77412e+06	8.27623e+06	6.36173e+06	5.29188e+06	6.93721e+06	6.24465e+06	5.41662e+06	7.35798e+06	7.53349e+06	6.00883e+06	7.21585e+06
Histidinyl-Methionine	0.629328			314.793	287.117	Organic acids and derivatives	forward	105750	119330	188120	46196.7	35110.8	39896.5	154172	49069	123945	100727	203447	152296
PC(22:5(4Z,7Z,10Z,13Z,16Z)/14:0)	0.628556			60.4272	780.553		forward	6.07082e+07	4.28407e+07	9.58904e+07	1.11177e+08	6.76979e+07	5.41551e+07	3.56171e+07	3.33459e+07	3.41475e+07	1.1e+08	5.32167e+07	3.89493e+07
Melanin	0.628543			459.415	319.072	Benzenoids	forward	347291	619083	431049	474758	365993	421011	727948	588224	538382	741617	555400	780839
PC(P-18:1(9Z)/15:0)	0.62804			154.846	730.574	Lipids and lipid-like molecules	forward	1.96099e+06	6.88163e+06	748078	1.22203e+06	3.34454e+06	1.89712e+06	4.68128e+06	8.46122e+06	6.46715e+06	3.21054e+06	4.477e+06	4.86185e+06
PC(P-16:0/20:5(5Z,8Z,11Z,14Z,17Z))	0.62657			38.7811	764.559	Lipids and lipid-like molecules	forward	1.74133e+06	2.64586e+06	1.93021e+06	880637	3.29244e+06	0	1.29142e+06	515162	1.51084e+06	1.90321e+06	2.17546e+06	1.87967e+06
PC(20:4(5Z,8Z,11Z,14Z)/20:1(11Z))	0.625732			58.705	836.614	Lipids and lipid-like molecules	forward	2.18335e+07	2.16107e+07	1.97172e+07	1.74428e+07	3.39856e+07	2.22533e+07	1.66452e+07	1.89221e+07	2.21564e+07	3.12037e+07	2.82353e+07	2.31002e+07
Arborinine	0.625431			296.834	286.107	Organoheterocyclic compounds	forward	886209	1.32585e+06	995486	751506	836632	814486	1.48538e+06	1.24845e+06	1.54109e+06	1.7149e+06	1.47434e+06	1.408e+06
PC(16:0/14:0)	0.625019			166.83	706.537	Lipids and lipid-like molecules	forward	8.49498e+08	5.76749e+08	8.87959e+08	9.17884e+08	8.43322e+08	8.38128e+08	7.05448e+08	5.2979e+08	6.20318e+08	7.40587e+08	6.93833e+08	6.82134e+08
Oxonantenine	0.624423			399.584	336.087	Alkaloids and derivatives	forward	3.19227e+06	3.77286e+06	3.18599e+06	3.41642e+06	2.58675e+06	3.61747e+06	2.88058e+06	3.65456e+06	3.71548e+06	3.29307e+06	3.18807e+06	3.32672e+06
Asparaginyl-Arginine	0.623385			439.938	289.162	Organic acids and derivatives	forward	774024	588922	719646	548146	577758	427746	813200	545356	533246	683799	1.06992e+06	909231
Aspartyl-Gamma-glutamate	0.623266			431.5	262.103	Organic acids and derivatives	forward	948604	1.23245e+06	1.02764e+06	1.38841e+06	675485	575013	2.0585e+06	1.37756e+06	1.76981e+06	2.01669e+06	1.55122e+06	1.69224e+06
Lysyl-Alanine	0.622879			446.724	218.15	Organic acids and derivatives	forward	1.39695e+06	881141	1.40977e+06	821148	1.07465e+06	674947	1.16908e+06	813916	642182	792720	1.2506e+06	1.13621e+06
2,8-Di-O-methylellagic acid	0.6224			460.781	331.044	Phenylpropanoids and polyketides	forward	1.07001e+07	9.91113e+06	1.34902e+07	7.82619e+06	8.75612e+06	1.19953e+07	8.97029e+06	6.11315e+06	1.11423e+07	7.99695e+06	7.70733e+06	8.30639e+06
Isoleucyl-Lysine	0.622021			286.036	260.197	Organic acids and derivatives	forward	0	32392	0	0	0	0	75114.4	81857.8	30228.1	166370	73689.2	103595
Tyrosyl-Threonine	0.621799			273.892	283.129	Organic acids and derivatives	forward	972544	972158	927575	1.01803e+06	967820	1.10465e+06	1.62945e+06	1.33456e+06	1.4879e+06	1.49052e+06	1.45931e+06	1.42885e+06
SM(d18:1/20:0)	0.620954			198.276	759.636	Lipids and lipid-like molecules	forward	6.75093e+06	1.07807e+07	7.1422e+06	5.83385e+06	2.39606e+06	1.05723e+07	6.11223e+06	7.69357e+06	7.71939e+06	7.58847e+06	2.23325e+06	6.75401e+06
Galactosylhydroxylysine	0.62095			540.273	325.16	Organic acids and derivatives	forward	631680	691389	669094	541604	620619	733115	583738	713319	704135	700121	574467	688506
PC(20:4(8Z,11Z,14Z,17Z)/20:3(5Z,8Z,11Z))	0.618473			151.372	832.586	Lipids and lipid-like molecules	forward	3.70861e+07	3.23651e+07	3.87759e+07	3.68219e+07	5.23158e+07	5.44516e+07	2.95991e+07	2.4599e+07	2.54609e+07	3.18487e+07	3.59277e+07	2.80883e+07
PC(P-18:1(9Z)/14:1(9Z))	0.617129			155.454	714.542	Lipids and lipid-like molecules	forward	258776	497132	0	231686	75423.7	417475	622994	1.34066e+06	395980	472761	1.29257e+06	902478
Aspartyl-Asparagine	0.616336			439.61	248.088	Organic acids and derivatives	forward	597926	899234	565960	774538	406022	1.01608e+06	1.91204e+06	1.71447e+06	1.97201e+06	2.12202e+06	1.30806e+06	2.03239e+06
Imidazolelactic acid	0.615525			350.187	157.061	Organoheterocyclic compounds	forward	9.26926e+06	5.30552e+06	1.22323e+07	6.05494e+06	3.3901e+06	3.56871e+07	1.14009e+07	6.91643e+06	7.77526e+06	1.01114e+07	1.06629e+07	1.26993e+07
Tyrosyl-Proline	0.61261			290.427	279.134	Organic acids and derivatives	forward	445048	586866	640184	563524	807486	512032	519484	415284	551269	531977	596047	538160
PC(20:5(5Z,8Z,11Z,14Z,17Z)/20:1(11Z))	0.612464			59.5518	834.599	Lipids and lipid-like molecules	forward	2.66581e+07	1.78224e+07	2.29511e+07	1.94837e+07	3.93424e+07	2.57349e+07	1.59435e+07	1.55081e+07	2.31204e+07	3.0683e+07	2.87994e+07	2.46009e+07
PC(20:1(11Z)/14:1(9Z))	0.612234			130.432	758.57	Lipids and lipid-like molecules	forward	2.54422e+07	7.7869e+07	1.20509e+08	2.10654e+07	3.19906e+07	2.51875e+07	2.13714e+07	8.94757e+07	9.04194e+07	2.80498e+07	7.53251e+07	9.23274e+07
PE(20:4(8Z,11Z,14Z,17Z)/P-16:0)	0.611753			153.074	724.526	Lipids and lipid-like molecules	forward	7.06549e+07	1.23357e+08	7.39437e+07	7.179e+07	6.99253e+07	7.33747e+07	1.22524e+08	1.2773e+08	1.21922e+08	1.18441e+08	1.12593e+08	1.29305e+08
Semilepidinoside B	0.609848			372.123	367.15	Organic oxygen compounds	forward	269637	127297	455643	510542	279915	91914	211454	146111	177860	222161	153621	173093
PC(22:6(4Z,7Z,10Z,13Z,16Z,19Z)/20:1(11Z))	0.608189			149.595	860.616	Lipids and lipid-like molecules	forward	5.80811e+06	5.84857e+06	6.60008e+06	6.11695e+06	7.7656e+06	7.98702e+06	5.99579e+06	5.43248e+06	5.11824e+06	7.33959e+06	7.86489e+06	6.47715e+06
LysoPC(22:1(13Z))	0.608164			207.729	578.417		forward	1.0453e+07	1.38361e+07	9.01059e+06	1.32623e+07	8.40988e+06	8.53388e+06	1.7358e+07	1.93502e+07	2.02506e+07	1.71284e+07	1.24803e+07	1.77058e+07
PC(22:5(4Z,7Z,10Z,13Z,16Z)/16:0)	0.607219			153.931	808.586	Lipids and lipid-like molecules	forward	2.45307e+08	2.2182e+08	2.67734e+08	2.59568e+08	3.0447e+08	3.18533e+08	2.20299e+08	1.75525e+08	1.88922e+08	2.2979e+08	2.3574e+08	1.98177e+08
PC(20:1(11Z)/15:0)	0.605895			161.656	774.597	Lipids and lipid-like molecules	forward	3.56503e+07	4.64617e+07	4.24533e+07	3.04656e+07	6.06348e+07	6.24496e+07	3.67939e+07	6.44657e+07	3.0761e+07	3.94203e+07	3.64478e+07	2.67126e+07
Glutaminylaspartic acid	0.605275			445.866	262.103	Organic acids and derivatives	forward	635739	813241	669439	778487	544961	513727	826707	698317	764953	937911	781042	896980
PC(16:0/P-16:0)	0.605223			163.39	718.573	Lipids and lipid-like molecules	forward	2.1777e+08	2.22807e+08	2.4273e+08	2.5977e+08	1.69059e+08	1.75403e+08	2.27368e+08	3.03249e+08	2.54511e+08	2.32182e+08	2.01646e+08	2.76071e+08
LysoPC(16:0)	0.604432			215.518	496.34	Lipids and lipid-like molecules	forward	5.18998e+08	5.40807e+08	3.74184e+08	6.14556e+08	3.64156e+08	5.38637e+08	7.08268e+08	8.26271e+08	6.42717e+08	6.96947e+08	5.44999e+08	8.26243e+08
1-Oleoylglycerophosphoinositol	0.603969			259.711	599.321	Lipids and lipid-like molecules	forward	1.84303e+06	1.75723e+06	1.20716e+06	2.56602e+06	1.80518e+06	2.70458e+06	1.9006e+06	2.23267e+06	1.32928e+06	2.13888e+06	1.49888e+06	2.8617e+06
Thiomorpholine 3-carboxylate	0.602967			339.763	148.042	Organic acids and derivatives	forward	5.56579e+07	7.46731e+07	5.96699e+07	5.74662e+07	6.13097e+07	5.39856e+07	6.41716e+07	6.0681e+07	6.23415e+07	6.61946e+07	6.71544e+07	5.6843e+07
PC(14:0/14:0)	0.602373			169.409	678.506	Lipids and lipid-like molecules	forward	1.53609e+08	8.63906e+07	1.42982e+08	1.57821e+08	1.19559e+08	1.13507e+08	9.49446e+07	7.80442e+07	8.20833e+07	1.09532e+08	8.19331e+07	1.03249e+08
Threoninyl-Leucine	0.602216			261.286	233.15	Organic acids and derivatives	forward	2.29907e+06	3.15434e+06	2.23674e+06	1.29019e+06	1.3813e+06	862925	1.24832e+06	869212	954210	1.0553e+06	1.18103e+06	1.30557e+06
PC(22:1(13Z)/P-18:0)	0.600431			152.996	828.686	Lipids and lipid-like molecules	forward	5.78532e+06	5.03455e+06	6.50269e+06	4.64869e+06	3.62109e+06	4.24606e+06	5.3019e+06	7.81491e+06	6.46026e+06	3.75542e+06	4.07905e+06	4.43252e+06
PC(20:4(8Z,11Z,14Z,17Z)/20:4(8Z,11Z,14Z,17Z))	0.600214			183.274	830.554	Lipids and lipid-like molecules	forward	308136	183879	252039	354208	268985	311349	97762	87140.2	24544.2	37926	153136	68733.1
PC(22:6(4Z,7Z,10Z,13Z,16Z,19Z)/15:0)	0.599317			65.147	792.55	Lipids and lipid-like molecules	forward	6.34473e+06	1.01667e+07	7.83214e+06	6.82325e+06	1.16544e+07	1.1934e+07	5.65347e+06	4.78369e+06	7.91878e+06	7.29288e+06	9.26428e+06	7.29989e+06
SM(d18:1/18:1(9Z))	0.598982			200.046	729.589	Lipids and lipid-like molecules	forward	2.49245e+07	2.19527e+07	3.21033e+07	2.45621e+07	2.21215e+07	4.33546e+07	1.4849e+07	1.30295e+07	1.57928e+07	1.81393e+07	6.29656e+06	1.51596e+07
PC(22:6(4Z,7Z,10Z,13Z,16Z,19Z)/22:4(7Z,10Z,13Z,16Z))	0.597652			148.292	882.6	Lipids and lipid-like molecules	forward	1.374e+06	531245	1.2681e+06	880546	3.15225e+06	3.6425e+06	465975	29854	275150	365500	731227	117525
Threoninyl-Threonine	0.596748			331.074	221.113	Organic acids and derivatives	forward	13915	0	0	0	0	0	110170	0	122705	0	186505	147887
PC(22:4(7Z,10Z,13Z,16Z)/14:0)	0.594157			60.4301	782.571		forward	1.29265e+08	3.7106e+08	1.51026e+08	2.44585e+08	2.02249e+08	1.93218e+08	1.30407e+08	9.79159e+07	1.1973e+08	1.75585e+08	1.67732e+08	1.30737e+08
Aspartyl-Aspartate	0.593562			475.413	249.072	Organic acids and derivatives	forward	1.78211e+06	1.7744e+06	1.84823e+06	1.48243e+06	1.13136e+06	1.4396e+06	1.55033e+06	1.15846e+06	2.13646e+06	1.86299e+06	1.20206e+06	1.61951e+06
PC(20:3(8Z,11Z,14Z)/20:0)	0.593186			38.7742	840.646	Lipids and lipid-like molecules	forward	1.08857e+07	1.42885e+07	1.4126e+07	1.28349e+07	9.3581e+06	1.10676e+07	1.35986e+07	1.38403e+07	1.29226e+07	1.22816e+07	1.33187e+07	1.72963e+07
PC(22:5(4Z,7Z,10Z,13Z,16Z)/15:0)	0.591843			159.5	794.567	Lipids and lipid-like molecules	forward	7.92504e+06	9.87182e+06	9.0027e+06	8.5043e+06	1.35513e+07	1.41128e+07	9.85059e+06	5.41279e+06	8.56506e+06	1.06572e+07	1.12161e+07	7.65418e+06
Serinyl-Gamma-glutamate	0.591684			373.909	234.108	Organic acids and derivatives	forward	1.10014e+06	995931	905863	1.17204e+06	753762	631170	1.37206e+06	1.52348e+06	1.55022e+06	1.34571e+06	1.2759e+06	2.0922e+06
PC(18:1(11Z)/20:2(11Z,14Z))	0.590584			87.7136	812.614		forward	4.75957e+06	6.34144e+06	4.5243e+06	4.29851e+06	7.49552e+06	4.19711e+06	6.24344e+06	7.82034e+06	1.05833e+07	1.08536e+07	9.59309e+06	1.17184e+07
Cer(d18:0/16:0)	0.589866			31.7797	540.536	Lipids and lipid-like molecules	forward	6.54842e+06	1.16317e+07	9.51846e+06	4.39788e+06	1.30314e+07	8.84226e+06	8.42461e+06	6.91031e+06	7.53748e+06	6.34186e+06	8.12024e+06	7.73492e+06
PC(P-16:0/14:0)	0.588301			88.7922	690.544		forward	1.77483e+08	1.34275e+08	5.57977e+07	4.70712e+07	3.26407e+07	3.10236e+07	8.95038e+07	5.37751e+07	4.70199e+07	1.02898e+08	4.11624e+07	1.16285e+08
8-Hydroxypinoresinol 4-glucoside	0.587201			399.523	537.195	Lignans, neolignans and related compounds	forward	1.14227e+08	1.2197e+08	1.17153e+08	1.29876e+08	1.41382e+08	1.30747e+08	1.4874e+08	1.54118e+08	1.36296e+08	1.48804e+08	1.46447e+08	1.5693e+08
PC(20:5(5Z,8Z,11Z,14Z,17Z)/20:3(5Z,8Z,11Z))	0.58628			153.014	830.567	Lipids and lipid-like molecules	forward	4.93401e+06	4.86847e+06	5.80247e+06	4.2487e+06	1.01332e+07	9.271e+06	3.47624e+06	2.08347e+06	3.09144e+06	3.89538e+06	3.70376e+06	2.30945e+06
CDP-Ethanolamine	0.586219			461.015	447.069	Nucleosides, nucleotides, and analogues	forward	160841	738540	312770	218203	285689	183329	409427	356280	401668	445678	322802	415253
Azacridone A	0.586032			310.238	309.126	Organoheterocyclic compounds	forward	539479	889838	213160	774650	1.65376e+06	978025	581238	371624	476970	657358	992195	563198
PC(18:0/P-18:0)	0.585393			58.7239	774.638	Lipids and lipid-like molecules	forward	9.93391e+07	1.19649e+08	9.66341e+07	1.1726e+08	3.58963e+07	8.27041e+07	1.03198e+08	9.74844e+07	1.41115e+08	1.12528e+08	6.44283e+07	1.00553e+08
PC(22:5(4Z,7Z,10Z,13Z,16Z)/22:1(13Z))	0.584117			148.728	890.662	Lipids and lipid-like molecules	forward	3.16152e+06	3.56687e+06	3.49376e+06	2.86563e+06	4.02202e+06	4.03031e+06	3.1878e+06	2.30245e+06	2.71774e+06	3.32322e+06	3.82908e+06	3.05683e+06
PC(18:0/P-18:1(11Z))	0.583827			39.632	772.622	Lipids and lipid-like molecules	forward	2.58091e+07	3.02325e+07	3.47173e+07	4.00092e+07	1.50789e+07	1.37839e+07	5.15508e+07	2.77601e+07	2.33228e+07	2.08805e+07	2.50394e+07	3.74195e+07
Cysteineglutathione disulfide	0.583222			488.97	427.094	Organic acids and derivatives	forward	1.45759e+06	3.8388e+06	1.64092e+06	1.34117e+06	250807	190658	1.26483e+06	935859	5.53559e+06	6.2738e+06	871186	5.27077e+06
PI(22:5(4Z,7Z,10Z,13Z,16Z)/16:0)	0.582672			210.612	885.548	Lipids and lipid-like molecules	forward	6.44754e+06	3.47482e+06	7.74584e+06	6.75194e+06	5.73422e+06	7.35712e+06	5.58757e+06	4.89561e+06	4.12264e+06	5.36817e+06	4.89131e+06	4.61123e+06
2-S-glutathionyl acetate	0.581733			464.327	366.097	Organic acids and derivatives	forward	388787	433357	232968	271838	123324	148912	750311	623707	674047	661616	417368	1.04002e+06
Glucose 6-phosphate	0.580687			478.165	261.036	Organic oxygen compounds	forward	2.20524e+06	3.7027e+06	2.56692e+06	4.85621e+06	2.08627e+06	1.89681e+06	6.90151e+06	4.17834e+06	4.02438e+06	5.53085e+06	4.11017e+06	8.09899e+06
Benzyl methyl sulfide	0.580543			32.7366	128.107	Benzenoids	forward	2.79744e+06	2.55966e+06	1.6194e+06	2.13577e+06	2.35309e+06	2.30065e+06	1.47997e+06	1.45094e+06	657483	1.77943e+06	1.4377e+06	1.40702e+06
SM(d18:1/12:0)	0.579677			205.418	647.511	Lipids and lipid-like molecules	forward	373032	455886	761933	702836	454294	444634	327151	362699	396966	488729	426817	496489
2-Hydroxycinnamic acid	0.579155			311.71	165.051	Phenylpropanoids and polyketides	forward	2.84301e+07	4.18835e+07	3.599e+07	1.1833e+07	2.26886e+07	2.19624e+07	2.71108e+07	3.28903e+07	2.27085e+07	1.45526e+07	2.27099e+07	3.32931e+07
Serylasparagine	0.578663			380.539	220.093	Organic acids and derivatives	forward	486436	933003	558243	282930	432375	414798	851118	852615	711938	740975	502023	1.01634e+06
PC(P-18:1(11Z)/22:4(7Z,10Z,13Z,16Z))	0.577693			51.0005	820.62	Lipids and lipid-like molecules	forward	9.53955e+06	7.60378e+06	8.32481e+06	4.59591e+06	1.02968e+07	4.6531e+06	6.96499e+06	6.07506e+06	7.67758e+06	1.48551e+07	1.02759e+07	7.27517e+06
PC(P-18:0/20:5(5Z,8Z,11Z,14Z,17Z))	0.577443			38.7695	792.592	Lipids and lipid-like molecules	forward	1.90888e+07	1.9752e+07	1.64379e+07	1.53714e+07	1.6823e+07	1.85516e+07	1.63214e+07	1.60209e+07	1.00689e+07	2.10021e+07	1.85336e+07	6.92444e+06
LysoPC(24:0)	0.576124			205.124	608.464	Lipids and lipid-like molecules	forward	5.06692e+06	1.97675e+07	7.43078e+06	5.67912e+06	6.28022e+06	7.49946e+06	6.40794e+06	6.45988e+06	7.15783e+06	7.13207e+06	6.06014e+06	7.51168e+06
Hydroxyprolyl-Proline	0.575057			415.266	229.118	Organic acids and derivatives	forward	1.81401e+07	2.39315e+07	2.74314e+07	2.29897e+07	1.51592e+07	1.13178e+07	2.05482e+07	1.93168e+07	1.3818e+07	2.65435e+07	1.70763e+07	2.31784e+07
L-Cyclo(alanylglycyl)	0.574963			373.883	129.066	Organoheterocyclic compounds	forward	1.27551e+08	8.48675e+07	1.49693e+08	1.4984e+08	1.00317e+08	1.1797e+08	8.0801e+07	8.13306e+07	1.01181e+08	1.0642e+08	8.05658e+07	7.6808e+07
Cinncassiol D4 2-glucoside	0.574918			436.965	515.295	Lipids and lipid-like molecules	forward	8131.19	8691.62	0	0	0	0	14310.8	0	0	0	18254.4	0
PC(20:0/P-18:1(11Z))	0.574744			38.3144	800.652	Lipids and lipid-like molecules	forward	6.54701e+06	6.7733e+06	9.43237e+06	7.60111e+06	3.0934e+06	1.25621e+06	7.01143e+06	6.13206e+06	1.253e+07	8.96496e+06	6.50054e+06	7.70091e+06
D-Dopachrome	0.573987			495.101	194.044	Organic acids and derivatives	forward	7.93154e+06	1.03353e+07	8.98434e+06	1.00645e+07	6.02473e+06	4.7486e+06	9.60656e+06	9.2836e+06	1.11057e+07	1.10788e+07	8.73893e+06	1.12763e+07
N2-Succinyl-L-ornithine	0.573488			388.155	233.113	Organic acids and derivatives	forward	1.00173e+06	590670	550070	992139	216647	1.31142e+06	1.63465e+06	1.25055e+06	1.62233e+06	1.87336e+06	1.39839e+06	1.55927e+06
LysoPC(O-18:0)	0.572839			215.715	510.391	Lipids and lipid-like molecules	forward	6.30854e+07	9.78239e+07	6.80469e+07	8.12524e+07	5.51693e+07	7.00474e+07	7.47134e+07	6.95816e+07	7.46152e+07	9.638e+07	8.16261e+07	8.44803e+07
PC(24:1(15Z)/14:1(9Z))	0.572821			155.72	814.632	Lipids and lipid-like molecules	forward	2.44399e+08	3.32422e+08	2.65651e+08	2.6802e+08	1.94202e+08	2.04152e+08	4.03061e+08	5.08402e+08	4.54679e+08	4.32834e+08	3.88238e+08	4.53726e+08
PC(P-18:1(11Z)/20:3(5Z,8Z,11Z))	0.572144			153.892	794.604		forward	8.42978e+07	1.01831e+08	8.71068e+07	8.581e+07	8.63064e+07	9.16316e+07	9.51947e+07	8.24822e+07	8.30167e+07	1.06522e+08	9.5753e+07	9.67617e+07
Threoninyl-Arginine	0.571647			417.225	276.167	Organic acids and derivatives	forward	3.7749e+06	1.67185e+06	3.37893e+06	2.90548e+06	864547	2.37504e+06	4.24266e+06	2.15184e+06	2.97466e+06	2.51135e+06	3.22912e+06	3.01197e+06
PC(22:2(13Z,16Z)/20:0)	0.571044			152.125	870.694		forward	8.07348e+06	9.79724e+06	8.98548e+06	7.46801e+06	9.25448e+06	9.00448e+06	7.17806e+06	7.53634e+06	7.39424e+06	5.813e+06	7.04862e+06	6.42107e+06
Methionyl-Glycine	0.570766			280.618	207.08	Organic acids and derivatives	forward	1.66771e+06	1.0786e+06	537514	978162	1.01501e+06	1.06207e+06	1.68275e+06	1.36262e+06	1.89319e+06	1.05071e+06	1.3827e+06	2.10211e+06
4-(2-Furanylmethylene)-3,4-dihydro-2H-pyrrole	0.570548			272.962	148.075	Organoheterocyclic compounds	forward	2.30912e+06	2.92205e+06	2.87244e+06	2.53304e+06	2.37259e+06	2.07136e+06	3.8001e+06	3.79481e+06	3.84251e+06	4.25189e+06	3.70427e+06	3.42062e+06
LysoPC(15:0)	0.569519			217.467	482.324	Lipids and lipid-like molecules	forward	6.17827e+07	5.6453e+07	3.72505e+06	8.95548e+07	5.6513e+07	9.21287e+07	7.85154e+07	7.76845e+07	8.03007e+06	1.12394e+08	9.00343e+07	8.66503e+07
Hydroxyprolyl-Lysine	0.569313			301.528	260.16	Organic acids and derivatives	forward	3.00718e+06	1.49146e+06	3.05368e+06	887346	1.91882e+06	789307	1.58155e+06	914930	905705	1.05053e+06	1.35498e+06	1.50471e+06
PC(22:6(4Z,7Z,10Z,13Z,16Z,19Z)/20:3(5Z,8Z,11Z))	0.569027			37.9137	856.583	Lipids and lipid-like molecules	forward	2.2576e+06	1.17311e+06	3.25798e+06	1.81734e+06	3.38053e+06	4.05785e+06	1.29312e+06	328883	557234	447450	812068	1.08118e+06
Valyl-Tryptophan	0.567839			212.286	304.165	Organic acids and derivatives	forward	37595.2	0	137122	0	0	0	0	0	0	900851	613320	0
3-Aminopropionaldehyde	0.567743			56.9785	74.0604	Organic oxygen compounds	forward	1.11851e+07	1.03834e+07	1.01686e+07	9.04855e+06	9.71995e+06	1.07201e+07	1.02491e+07	1.10142e+07	1.02143e+07	9.54528e+06	9.98162e+06	8.76059e+06
PC(20:3(5Z,8Z,11Z)/16:0)	0.567673			60.4054	784.585		forward	3.25039e+08	3.62816e+08	7.38925e+08	7.84334e+08	4.44665e+08	4.37675e+08	3.7774e+08	2.44051e+08	4.63798e+08	4.0808e+08	4.51363e+08	4.26262e+08
PC(22:2(13Z,16Z)/15:0)	0.567217			157.367	800.614	Lipids and lipid-like molecules	forward	2.39818e+07	3.71224e+07	2.22512e+07	2.01606e+07	3.64619e+07	3.64894e+07	3.05619e+07	3.16942e+07	2.85429e+07	3.77893e+07	3.56279e+07	3.46389e+07
PC(22:2(13Z,16Z)/14:0)	0.567157			51.7726	786.6	Lipids and lipid-like molecules	forward	1.12532e+09	9.03517e+08	1.3675e+09	5.33661e+09	8.33772e+08	1.09627e+09	1.07569e+09	9.02497e+08	7.88248e+08	7.56957e+08	7.53969e+08	1.0073e+09
lysoPC(28:0)	0.566765			168.552	664.529	Lipids and lipid-like molecules	forward	1.29923e+08	1.49264e+08	1.32289e+08	1.42841e+08	1.00271e+08	9.80042e+07	1.50719e+08	1.67314e+08	1.57993e+08	1.65677e+08	1.26441e+08	1.86817e+08
PC(P-18:1(11Z)/14:0)	0.566317			64.82	716.56	Lipids and lipid-like molecules	forward	1.60041e+07	2.19761e+07	1.96957e+07	1.49785e+07	2.45732e+07	1.34365e+07	1.38e+07	1.43503e+07	1.55477e+07	1.03099e+07	1.69756e+07	2.32407e+07
PC(18:0/P-18:1(9Z))	0.56629			156.491	772.622	Lipids and lipid-like molecules	forward	6.01052e+07	7.38885e+07	6.59465e+07	6.75762e+07	2.90672e+07	2.78541e+07	8.64676e+07	1.00514e+08	9.42827e+07	9.02415e+07	7.99646e+07	8.51445e+07
gamma-Glutamylglutamic acid	0.565985			473.855	277.103	Organic acids and derivatives	forward	3.26557e+06	3.23186e+06	3.90755e+06	4.26906e+06	2.72518e+06	2.71712e+06	1.02715e+07	8.11521e+06	9.48466e+06	1.25462e+07	7.77579e+06	8.79334e+06
PC(18:1(11Z)/15:0)	0.565597			89.8658	746.566	Lipids and lipid-like molecules	forward	6.34481e+07	5.01299e+07	5.54096e+07	5.43975e+07	1.02334e+08	9.49391e+07	5.44262e+07	8.73686e+07	1.17745e+08	1.12084e+08	7.93738e+07	8.00093e+07
LysoPE(0:0/20:1(11Z))	0.564796			209.212	508.339	Lipids and lipid-like molecules	forward	1.72648e+07	3.03726e+07	1.0866e+07	1.69784e+07	1.82574e+07	2.66454e+07	3.6962e+07	4.70518e+07	5.76405e+07	3.58838e+07	2.17178e+07	5.04345e+07
LysoPC(20:2(11Z,14Z))	0.563944			205.24	548.371	Lipids and lipid-like molecules	forward	8.42272e+06	1.03321e+07	5.78426e+06	7.84989e+06	5.47349e+06	8.70704e+06	2.06123e+07	1.99363e+07	2.8776e+07	1.47218e+07	8.57453e+06	2.31285e+07
PE(P-18:1(11Z)/22:5(4Z,7Z,10Z,13Z,16Z))	0.563643			150.012	776.557	Lipids and lipid-like molecules	forward	2.69314e+07	3.40438e+07	2.61765e+07	2.44159e+07	3.07145e+07	3.22749e+07	3.3491e+07	2.78232e+07	2.86623e+07	3.08277e+07	3.45094e+07	3.02347e+07
2-O-p-Coumaroylhydroxycitric acid	0.563122			29.9999	355.07	Phenylpropanoids and polyketides	forward	1.51646e+06	2.21844e+06	1.19561e+06	1.39847e+06	1.45294e+06	2.21959e+06	1.95239e+06	3.35697e+06	3.62249e+06	1.55592e+06	2.15913e+06	1.84606e+06
PE(22:6(4Z,7Z,10Z,13Z,16Z,19Z)/P-16:0)	0.562998			152.13	748.528	Lipids and lipid-like molecules	forward	3.69073e+07	4.86601e+07	3.79457e+07	3.62371e+07	3.84508e+07	4.05625e+07	4.67882e+07	4.16109e+07	4.38415e+07	4.56364e+07	4.66837e+07	4.56142e+07
LysoPC(22:0)	0.56281			206.992	580.435	Lipids and lipid-like molecules	forward	4.00929e+06	1.48315e+07	5.58801e+06	5.16188e+06	4.00714e+06	4.58545e+06	8.30002e+06	7.82415e+06	7.05325e+06	1.081e+07	7.91169e+06	1.06995e+07
N-Acetylneuraminic acid	0.562609			383.785	310.113	Organic oxygen compounds	forward	6.56445e+06	2.61955e+06	6.47027e+06	7.86018e+06	3.54869e+06	4.14725e+06	5.65523e+06	4.59782e+06	4.65731e+06	5.92172e+06	4.14603e+06	6.3158e+06
PE(22:2(13Z,16Z)/14:0)	0.562605			101.701	744.555	Lipids and lipid-like molecules	forward	5.81727e+07	4.02244e+07	4.83634e+07	4.80996e+07	5.15327e+07	3.79514e+07	5.34577e+07	3.88237e+07	1.04305e+08	9.2266e+07	6.97251e+07	6.69614e+07
Trigonelline	0.56214			444.864	138.055	Alkaloids and derivatives	forward	2.95874e+07	2.96671e+07	3.08808e+07	3.17642e+07	2.26329e+07	2.32007e+07	3.56957e+07	3.5106e+07	4.39265e+07	4.57293e+07	3.13682e+07	4.40476e+07
PC(22:6(4Z,7Z,10Z,13Z,16Z,19Z)/20:0)	0.560644			151.319	862.633	Lipids and lipid-like molecules	forward	1.40207e+07	1.70084e+07	1.72111e+07	1.48972e+07	1.80304e+07	1.78736e+07	1.89708e+07	1.57354e+07	1.57437e+07	2.2332e+07	2.03434e+07	1.93279e+07
Glycylalanylprolylmethionylphenylalanylvalinamide	0.560009			207	620.324	Organic acids and derivatives	forward	263103	1.35998e+06	45099.3	725283	438749	642198	1.96362e+06	1.45307e+06	1.31264e+06	1.54092e+06	1.15269e+06	3.1899e+06
PC(18:1(11Z)/14:0)	0.559225			76.9041	732.555		forward	7.90218e+08	4.49708e+08	9.56844e+08	9.1052e+08	5.3433e+08	7.2477e+08	5.36533e+08	4.22588e+08	4.37148e+08	5.33351e+08	4.26773e+08	5.5454e+08
N-Norgramine	0.558489			197.829	161.107	Organoheterocyclic compounds	forward	38624	1.12969e+06	39925.3	61061.9	80397.5	0	0	0	39551.8	0	479849	0
PC(P-16:0/18:3(6Z,9Z,12Z))	0.557558			60.3544	740.557	Lipids and lipid-like molecules	forward	4.40834e+06	4.01877e+06	3.23406e+06	5.04189e+06	4.15883e+06	3.45007e+06	4.3496e+06	4.40115e+06	8.58979e+06	8.64198e+06	4.64446e+06	5.64487e+06
Isolariciresinol 9'-O-alpha-L-arabinofuranoside	0.554548			445.271	493.208	Lignans, neolignans and related compounds	forward	208010	41960.5	62220.8	60265.7	97801.2	167430	170968	131307	106852	52857.3	122173	65606.7
PC(P-18:1(11Z)/22:5(4Z,7Z,10Z,13Z,16Z))	0.554062			168.544	818.591	Lipids and lipid-like molecules	forward	3.81446e+06	2.55709e+06	4.41009e+06	4.06521e+06	3.76088e+06	3.57243e+06	2.49315e+06	2.65624e+06	1.79393e+06	2.33998e+06	3.14415e+06	2.33735e+06
SM(d17:1/24:1(15Z))	0.554062			196.495	799.667	Organic nitrogen compounds	forward	1.25881e+07	1.52941e+07	1.27686e+07	7.60707e+06	4.52938e+06	1.89093e+07	5.01309e+06	1.19929e+07	1.20246e+07	1.27971e+07	4.10817e+06	5.84568e+06
PC(14:1(9Z)/14:0)	0.553706			169.411	676.492	Lipids and lipid-like molecules	forward	1.14077e+07	0	1.12258e+07	1.24027e+07	6.88537e+06	8.07544e+06	1.45682e+06	2.3489e+06	1.94856e+06	0	840981	1.52019e+06
PC(P-18:0/20:0)	0.553106			155.626	802.667	Lipids and lipid-like molecules	forward	1.77012e+07	2.22513e+07	1.12596e+07	1.82393e+07	1.20559e+07	1.31012e+07	1.66546e+07	2.35866e+07	1.96441e+07	1.17387e+07	1.6358e+07	1.55241e+07
PE(18:3(9Z,12Z,15Z)/16:0)	0.552346			167.68	714.505	Lipids and lipid-like molecules	forward	5.26944e+06	6.78632e+06	6.65692e+06	7.58867e+06	7.44055e+06	6.37282e+06	8.51608e+06	5.60324e+06	6.99486e+06	6.39435e+06	6.18216e+06	7.96464e+06
3,4-Dihydroxy-2-hydroxymethyl-1-pyrrolidinepropanamide	0.551104			53.9652	205.118	Organoheterocyclic compounds	forward	105607	0	0	0	0	0	0	0	0	0	0	0
PC(16:1(9Z)/14:0)	0.550448			67.4443	704.521	Lipids and lipid-like molecules	forward	7.26034e+07	2.82858e+07	1.003e+08	8.70691e+07	4.31689e+07	6.68387e+07	4.43559e+07	1.95968e+07	3.26392e+07	3.90249e+07	3.18619e+07	4.09623e+07
Aspartyl-Lysine	0.550364			463.515	262.139	Organic acids and derivatives	forward	1.30574e+06	1.36886e+06	1.2007e+06	1.70127e+06	575216	585389	3.76683e+06	3.1233e+06	3.93391e+06	4.27031e+06	3.25043e+06	3.18268e+06
1-Palmitoylglycerophosphoinositol	0.549623			262.63	573.305	Lipids and lipid-like molecules	forward	51184	69796.9	26159.5	49679.2	45795.1	316731	119535	373905	151647	152083	364257	172192
Phenylbutyrylglutamine	0.549196			222.828	293.15	Organic acids and derivatives	forward	632274	493096	617976	531209	310449	566514	632410	416913	416666	573040	526281	523734
L-Hexanoylcarnitine	0.54878			243.631	260.186	Lipids and lipid-like molecules	forward	1.34588e+07	3.74818e+07	2.66437e+07	2.75929e+07	5.82591e+07	4.79418e+07	8.11591e+06	4.06722e+06	4.16257e+06	5.35193e+06	7.79863e+06	7.00374e+06
PC(22:5(4Z,7Z,10Z,13Z,16Z)/20:5(5Z,8Z,11Z,14Z,17Z))	0.544452			148.724	854.568	Lipids and lipid-like molecules	forward	2.75177e+06	1.56555e+06	3.45211e+06	2.66023e+06	5.88826e+06	5.88343e+06	1.33148e+06	729044	634579	1.57185e+06	2.20321e+06	1.11959e+06
LysoPI(18:0/0:0)	0.543432			266.152	601.335	Lipids and lipid-like molecules	forward	1.76808e+06	1.8116e+06	1.68484e+06	3.40134e+06	1.45822e+06	1.84648e+06	2.3841e+06	3.09383e+06	3.91277e+06	3.15553e+06	2.0658e+06	2.2842e+06
SM(d18:1/14:0)	0.542008			203.521	675.545	Lipids and lipid-like molecules	forward	6.72007e+07	6.11567e+07	8.75343e+07	7.32994e+07	6.66026e+07	7.36396e+07	6.29164e+07	5.97174e+07	6.92119e+07	6.52979e+07	5.81839e+07	6.27723e+07
Valyl-Asparagine	0.541616			323.404	232.129	Organic acids and derivatives	forward	313290	336691	171758	78812	89739.4	46954.3	156884	375076	57129	296939	379754	479649
Patuletin	0.539981			410.055	333.06	Phenylpropanoids and polyketides	forward	1.74535e+06	2.03434e+06	857959	2.13922e+06	1.87724e+06	1.85267e+06	1.91918e+06	1.79404e+06	1.37291e+06	1.91672e+06	1.38101e+06	1.80381e+06
Threoninyl-Aspartate	0.53939			447.045	235.092	Organic acids and derivatives	forward	1.38754e+08	1.49744e+08	1.68437e+08	1.02759e+08	4.63494e+07	1.7392e+08	5.1579e+07	5.29955e+07	1.75716e+08	1.2492e+08	4.78967e+07	1.23473e+08
PC(24:1(15Z)/18:2(9Z,12Z))	0.538926			37.9162	868.677	Lipids and lipid-like molecules	forward	1.96104e+06	2.70449e+06	2.86185e+06	2.05783e+06	2.84126e+06	2.2099e+06	2.15007e+06	1.80165e+06	1.70219e+06	1.47884e+06	1.78113e+06	1.55303e+06
L-beta-aspartyl-L-threonine	0.538182			585.833	235.092	Organic acids and derivatives	forward	2.65988e+07	2.75238e+07	4.20372e+07	1.10433e+07	1.7365e+07	7.38717e+07	2.37904e+07	2.19189e+07	2.71461e+07	7.66834e+06	1.99755e+07	2.84915e+07
PC(16:0/14:1(9Z))	0.535962			166.784	704.521	Lipids and lipid-like molecules	forward	2.47051e+08	1.056e+08	2.47986e+08	2.74273e+08	1.85586e+08	1.83698e+08	1.2947e+08	1.20351e+08	1.16528e+08	1.36535e+08	1.12831e+08	1.38673e+08
Cysteinyl-Proline	0.535705			214.57	219.08	Organic acids and derivatives	forward	59285.6	489477	639319	0	0	89435.8	0	0	0	0	387689	0
PC(P-16:0/15:0)	0.535637			158.252	704.555	Lipids and lipid-like molecules	forward	419384	3.69884e+06	742021	242963	1.22959e+06	2.63131e+06	4.13298e+06	2.79477e+06	3.55266e+06	2.13762e+06	2.27114e+06	1.27936e+06
PC(20:4(8Z,11Z,14Z,17Z)/P-18:0)	0.535521			38.7751	794.606	Lipids and lipid-like molecules	forward	4.73441e+07	5.79204e+07	6.21103e+07	5.73402e+07	4.36163e+07	5.64882e+07	6.55882e+07	4.08118e+07	4.20125e+07	4.54098e+07	5.07091e+07	6.28549e+07
SM(d18:0/14:0)	0.534098			203.327	677.55	Lipids and lipid-like molecules	forward	5.23731e+06	8.18322e+06	6.70285e+06	3.65579e+06	1.31535e+06	3.65487e+06	4.83511e+06	4.74762e+06	5.75358e+06	5.57025e+06	4.45878e+06	4.89143e+06
LysoPC(20:3(5Z,8Z,11Z))	0.53221			206.126	546.357	Lipids and lipid-like molecules	forward	1.25532e+07	3.28553e+07	7.98269e+06	1.59553e+07	1.96978e+07	3.7875e+07	2.66331e+07	2.84928e+07	4.5273e+07	2.71256e+07	1.77743e+07	3.90679e+07
Melezitose	0.531913			188.039	543.135	Organic oxygen compounds	forward	0	0	0	0	0	0	190893	0	594880	145148	136028	318134
Aspartyl-Alanine	0.531438			434.358	205.082	Organic acids and derivatives	forward	3.82138e+06	2.5369e+06	4.36562e+06	4.84649e+06	2.6063e+06	2.90899e+06	4.14132e+06	4.02516e+06	4.64592e+06	5.20195e+06	3.37588e+06	3.47028e+06
3-Methyluridine	0.528371			469.195	259.092	Nucleosides, nucleotides, and analogues	forward	411103	395675	464394	401251	507053	244323	437918	313775	295123	346428	494552	359053
stearoyl sphingomyelin	0.525831			200.046	731.605	Lipids and lipid-like molecules	forward	3.18532e+07	3.72309e+07	3.84043e+07	2.95285e+07	2.77521e+07	5.81711e+07	2.70066e+07	2.14903e+07	2.5205e+07	2.77015e+07	1.17003e+07	2.48362e+07
LysoPC(18:3(6Z,9Z,12Z))	0.524832			210.557	518.324	Lipids and lipid-like molecules	forward	2.06474e+07	5.52851e+07	1.08733e+07	1.85955e+07	3.57217e+07	5.94611e+07	97547.3	4.78422e+07	6.59604e+07	4.25136e+07	2.48008e+07	5.86341e+07
PC(P-16:0/18:1(11Z))	0.524251			59.7113	744.591		forward	4.90454e+07	6.6115e+07	4.55111e+07	4.2603e+07	3.73221e+07	7.65157e+07	7.31197e+07	4.40396e+07	4.38242e+07	6.1073e+07	4.96807e+07	5.37951e+07
Asparaginyl-Proline	0.52422			381.972	230.114	Organic acids and derivatives	forward	2.70592e+06	2.16305e+06	2.54055e+06	2.54347e+06	2.40985e+06	2.44411e+06	2.25158e+06	836717	1.3962e+06	1.61818e+06	1.4782e+06	1.51565e+06
PC(18:2(9Z,12Z)/20:5(5Z,8Z,11Z,14Z,17Z))	0.523902			154.802	804.552	Lipids and lipid-like molecules	forward	6.55861e+06	3.53537e+06	3.76793e+06	7.14762e+06	9.22625e+06	8.17853e+06	3.61765e+06	1.43103e+06	0	5.26387e+06	3.82052e+06	1.77452e+06
(3beta,5alpha,6beta,22E,24R)-23-Methylergosta-7,22-diene-3,5,6-triol	0.523513			31.8667	445.368	Lipids and lipid-like molecules	forward	1.00542e+06	2.42006e+06	2.23242e+06	1.22943e+06	1.48603e+06	2.75574e+06	2.74039e+06	2.45148e+06	2.76693e+06	2.74639e+06	2.21056e+06	3.06112e+06
PE(P-16:0/16:1(9Z))	0.523396			86.8332	674.513	Lipids and lipid-like molecules	forward	848260	1.86206e+06	562349	1.60868e+06	211437	341941	3.19972e+06	6.20588e+06	6.51739e+06	1.75424e+06	3.8732e+06	5.22058e+06
PC(22:2(13Z,16Z)/P-18:0)	0.521646			50.0836	826.667	Lipids and lipid-like molecules	forward	986225	1.64186e+06	1.8094e+06	1.063e+06	511322	491603	1.32133e+06	1.99231e+06	1.7725e+06	1.95745e+06	1.505e+06	1.89728e+06
1-(1-Pyrrolidinyl)-2-butanone	0.520975			32.7308	142.122	Organoheterocyclic compounds	forward	4.04148e+06	4.21129e+06	3.6389e+06	2.92611e+06	2.93194e+06	2.11689e+06	2.48828e+06	3.02149e+06	3.44072e+06	2.14727e+06	3.45723e+06	2.63535e+06
PC(24:1(15Z)/18:4(6Z,9Z,12Z,15Z))	0.520446			148.734	864.648	Lipids and lipid-like molecules	forward	1.39546e+07	2.10081e+07	1.61661e+07	1.3395e+07	1.73135e+07	1.8431e+07	1.79986e+07	1.43806e+07	1.53355e+07	2.07084e+07	1.91713e+07	1.73013e+07
PS(20:1(11Z)/20:1(11Z))	0.517468			212.332	844.604	Lipids and lipid-like molecules	forward	449098	492477	516384	472239	119997	618724	336160	196326	471578	336711	282229	104556
LysoPC(18:2(9Z,12Z))	0.516696			209.15	520.339	Lipids and lipid-like molecules	forward	8.04792e+07	1.94269e+08	3.98005e+07	7.00988e+07	1.14534e+08	1.91317e+08	1.72956e+08	1.77604e+08	2.42153e+08	1.68879e+08	1.0094e+08	2.253e+08
LysoPC(22:5(4Z,7Z,10Z,13Z,16Z))	0.516597			205.356	570.357		forward	1.12667e+07	2.56954e+07	7.22026e+06	1.41819e+07	1.98681e+07	3.73849e+07	2.07421e+07	2.26717e+07	3.94731e+07	2.15165e+07	1.43097e+07	3.08306e+07
N-Acetyl-glucosamine 1-phosphate	0.513466			464.429	324.046	Organic oxygen compounds	forward	0	0	0	0	0	0	277839	278670	385065	484197	451580	463200
PC(22:5(4Z,7Z,10Z,13Z,16Z)/22:6(4Z,7Z,10Z,13Z,16Z,19Z))	0.509563			147.811	880.585	Lipids and lipid-like molecules	forward	710643	283800	874502	506386	1.58331e+06	1.52784e+06	135897	157230	151701	201903	534367	126035
PC(22:6(4Z,7Z,10Z,13Z,16Z,19Z)/20:4(5Z,8Z,11Z,14Z))	0.509113			37.9186	854.568	Lipids and lipid-like molecules	forward	663179	1.41586e+06	1.44639e+06	942567	1.73945e+06	2.59242e+06	430102	153749	117306	675302	662879	386644
2-Azetidinecarboxylic acid	0.508923			410.086	102.055	Organic acids and derivatives	forward	9.69462e+07	8.42586e+07	1.08716e+08	1.14445e+08	9.9742e+07	1.08775e+08	7.9968e+07	6.32446e+07	7.46257e+07	9.44269e+07	6.19259e+07	7.57137e+07
Serylmethionine	0.507441			318.142	237.09	Organic acids and derivatives	forward	1.5203e+06	1.11011e+06	1.35181e+06	1.81055e+06	1.56557e+06	966851	2.11402e+06	2.15578e+06	1.88404e+06	1.73819e+06	1.94513e+06	1.9095e+06
PC(16:1(9Z)/16:1(9Z))	0.506543			164.248	730.537	Lipids and lipid-like molecules	forward	1.77399e+08	9.93005e+07	1.73633e+08	1.86359e+08	1.56362e+08	1.58643e+08	1.13321e+08	1.04261e+08	1.0403e+08	1.16211e+08	1.04354e+08	1.13014e+08
Molybdopterin precursor Z	0.505295			402.19	364.064	Organoheterocyclic compounds	forward	773561	433501	489212	585919	732445	553783	527976	1.00478e+06	879930	1.57006e+06	412039	560509
Norophthalmic acid	0.504944			349.304	276.119	Organic acids and derivatives	forward	1.61442e+06	2.19855e+06	1.90254e+06	1.61387e+06	1.55479e+06	2.16716e+06	1.95159e+06	2.19025e+06	2.37543e+06	1.91419e+06	2.04747e+06	1.85145e+06
PE(P-16:0/18:4(6Z,9Z,12Z,15Z))	0.503844			68.2839	696.497	Lipids and lipid-like molecules	forward	305175	2.85886e+06	452218	946177	909532	0	1.97294e+06	4.44677e+06	1.77969e+06	2.64497e+06	1.08528e+06	2.61873e+06
PC(22:1(13Z)/15:0)	0.503734			159.078	802.626	Lipids and lipid-like molecules	forward	1.69827e+06	5.28434e+06	2.68995e+06	1.39171e+06	4.73708e+06	3.79643e+06	6.83038e+06	3.92476e+06	5.53269e+06	6.45458e+06	6.10423e+06	7.49728e+06
Alkaloid RC	0.503157			488.94	532.187	Alkaloids and derivatives	forward	727254	297378	725517	770309	473570	506746	590922	307999	475684	597009	344939	393187
PE(18:1(9Z)/18:2(9Z,12Z))	0.501811			164.241	742.536	Lipids and lipid-like molecules	forward	4.75577e+07	7.82502e+07	5.64331e+07	5.0825e+07	7.11271e+07	7.98582e+07	8.81204e+07	7.09088e+07	6.78226e+07	8.37355e+07	8.31595e+07	8.20242e+07
PC(22:0/P-16:0)	0.500759			60.3456	802.668	Lipids and lipid-like molecules	forward	4.65678e+06	4.27398e+06	3.1339e+06	5.97733e+06	5.21815e+06	2.4022e+06	3.32173e+06	1.70786e+07	1.8348e+07	2.75786e+06	4.04138e+06	3.67336e+06
Kynurenic acid	0.499543			30.9411	190.05	Organoheterocyclic compounds	reverse	1.0757e+06	1.43631e+06	1.19938e+06	1.15461e+06	1.27327e+06	1.28891e+06	1.50321e+06	1.02832e+06	1.21746e+06	1.691e+06	1.58199e+06	1.83329e+06
Glycerylphosphorylethanolamine	0.497993			406.59	216.063	Organic acids and derivatives	forward	3.45045e+07	5.58496e+07	4.35227e+07	4.32192e+07	4.08156e+07	4.11092e+07	9.11128e+07	8.90754e+07	8.41042e+07	9.32685e+07	7.0036e+07	1.03892e+08
N-Nitroso-pyrrolidine	0.497052			34.4119	101.06	Organoheterocyclic compounds	reverse	4.15261e+06	2.51543e+06	1.75902e+06	2.75132e+06	2.46589e+06	1.55526e+06	1.88069e+06	2.3313e+06	1.83584e+06	1.50605e+06	2.65235e+06	2.80374e+06
PC(22:5(7Z,10Z,13Z,16Z,19Z)/20:4(5Z,8Z,11Z,14Z))	0.495035			149.692	856.584	Lipids and lipid-like molecules	forward	4.75175e+06	3.30239e+06	5.93286e+06	4.18917e+06	1.03011e+07	1.0372e+07	2.3296e+06	851282	1.76302e+06	2.55682e+06	3.28994e+06	1.99205e+06
lysoPC(26:0)	0.494839			170.285	636.497	Lipids and lipid-like molecules	forward	1.17067e+06	747412	1.07711e+06	1.07631e+06	671315	726008	772131	512319	649448	800462	472984	456390
Gamma-Aminobutyryl-lysine	0.491757			350.116	232.165	Organic acids and derivatives	forward	0	0	695176	33830.8	168777	72087	28503.8	0	0	35341.4	21008.2	51625.5
N-Acetyl-a-neuraminic acid	0.488194			427.788	310.113	Organic oxygen compounds	forward	0	0	0	0	27134.6	0	0	0	0	0	0	0
PS(20:2(11Z,14Z)/18:0)	0.485937			214.059	816.576	Lipids and lipid-like molecules	forward	4.07252e+06	4.56747e+06	4.38717e+06	3.81616e+06	2.89695e+06	3.98043e+06	4.45929e+06	5.90816e+06	5.53402e+06	4.94722e+06	4.1542e+06	4.23728e+06
N-Acetylglutamine	0.481168			410.056	189.087	Organic acids and derivatives	forward	8.03115e+06	6.76073e+06	8.95627e+06	9.11665e+06	8.03698e+06	8.02425e+06	5.74755e+06	4.923e+06	5.74349e+06	6.97322e+06	5.14066e+06	6.51705e+06
(-)-Epiafzelechin 3-gallate	0.479817			491.575	427.107		forward	1.27378e+06	3.69676e+06	1.27648e+06	974875	1.00038e+06	1.72121e+06	3.63568e+06	4.49679e+06	4.28494e+06	4.50174e+06	3.08464e+06	4.48006e+06
Alanyl-Isoleucine	0.479425			411.835	203.139	Organic acids and derivatives	forward	1.7757e+07	1.71452e+07	2.01461e+07	1.79432e+07	1.68925e+07	1.5703e+07	1.42754e+07	1.26855e+07	1.34402e+07	1.59803e+07	1.23948e+07	1.4822e+07
Indole-3-propionic acid	0.478238			272.976	190.086	Organoheterocyclic compounds	forward	4.86725e+06	7.00539e+06	5.56269e+06	5.81366e+06	5.23892e+06	4.72173e+06	8.45332e+06	8.78665e+06	8.85874e+06	9.77263e+06	8.11053e+06	7.68592e+06
PC(20:5(5Z,8Z,11Z,14Z,17Z)/15:0)	0.477945			157.379	766.535	Lipids and lipid-like molecules	forward	5.22817e+07	4.8502e+07	5.57774e+07	4.94044e+07	6.66903e+07	6.68697e+07	3.4499e+07	3.11872e+07	3.42517e+07	4.2879e+07	4.954e+07	3.48572e+07
PC(18:2(9Z,12Z)/14:0)	0.477407			85.5823	730.537	Lipids and lipid-like molecules	forward	1.5249e+08	9.63461e+07	8.72639e+07	2.10122e+08	2.14319e+08	6.38378e+07	4.99456e+07	1.12637e+08	6.16903e+07	1.18872e+08	1.0531e+08	8.04884e+07
LysoPC(22:2(13Z,16Z))	0.477389			207.113	576.402	Lipids and lipid-like molecules	forward	3.06402e+06	2.56847e+06	1.79855e+06	2.42361e+06	896113	1.48574e+06	2.67982e+06	4.08433e+06	3.95292e+06	3.43175e+06	2.58186e+06	3.69187e+06
1-Hexanol arabinosylglucoside	0.472166			440.519	397.209	Lipids and lipid-like molecules	forward	565082	369924	496124	491648	260143	501106	840581	555611	782019	606922	538035	638606
Cer(d18:1/22:1(13Z))	0.468015			31.8618	620.597	Lipids and lipid-like molecules	forward	6.97578e+06	5.40897e+06	7.03036e+06	6.62781e+06	7.19718e+06	6.30632e+06	9.2668e+06	6.38523e+06	7.49215e+06	6.64409e+06	8.04853e+06	6.53235e+06
PE(22:5(4Z,7Z,10Z,13Z,16Z)/P-18:0)	0.465856			50.9285	778.573	Lipids and lipid-like molecules	forward	7.63081e+06	1.63947e+07	9.05928e+06	6.26062e+06	7.76156e+06	7.65106e+06	9.62721e+06	2.34967e+07	1.23783e+07	8.46445e+06	1.24829e+07	1.06005e+07
PS(18:0/22:6(4Z,7Z,10Z,13Z,16Z,19Z))	0.465459			212.228	836.542	Lipids and lipid-like molecules	forward	2.97613e+06	2.99409e+06	3.62723e+06	3.04698e+06	3.6179e+06	3.96941e+06	3.51216e+06	2.91544e+06	2.78208e+06	3.52027e+06	2.93074e+06	3.36253e+06
(2R,3R,4R)-2-Amino-4-hydroxy-3-methylpentanoic acid	0.464277			312.106	148.097	Organic acids and derivatives	forward	1.48529e+06	5.85558e+06	2.15173e+06	1.06158e+06	2.69126e+06	2.22236e+06	5.15721e+06	3.8219e+06	4.95099e+06	6.77177e+06	4.59936e+06	5.97728e+06
PE(P-18:1(11Z)/14:0)	0.464025			162.529	674.512	Lipids and lipid-like molecules	forward	1.24035e+06	1.82388e+06	932804	874382	1.14349e+06	789657	4.1868e+06	6.06275e+06	6.15663e+06	3.12518e+06	2.11073e+06	4.63496e+06
L-Theanine	0.462894			56.1253	175.107	Organic acids and derivatives	forward	1.93918e+06	2.16132e+06	2.0258e+06	1.51678e+06	2.17117e+06	1.66897e+06	1.6261e+06	2.01756e+06	1.9028e+06	2.67546e+06	1.9134e+06	1.34863e+06
N-trans-Feruloyl-4-O-methyldopamine	0.458627			430.443	344.147	Phenylpropanoids and polyketides	forward	277254	251204	276099	291974	140713	195503	537078	407268	517018	409811	449627	399027
5-Hydroxy-4-methoxy-6-canthinone 3-N-oxide	0.458525			246.644	283.069	Alkaloids and derivatives	forward	5.12111e+06	1.92812e+06	1.27695e+06	4.03934e+06	3.18669e+06	2.63693e+06	1.47346e+06	193895	1.2623e+06	674886	1.07697e+06	1.03054e+06
PC(20:3(8Z,11Z,14Z)/14:0)	0.458392			162.531	756.555	Lipids and lipid-like molecules	forward	6.76538e+07	1.23115e+08	1.15073e+08	1.04282e+08	1.23593e+08	1.57211e+08	1.05825e+08	6.86642e+07	6.77812e+07	1.05123e+08	1.05723e+08	8.94767e+07
Santene	0.455827			31.8719	123.117	Hydrocarbons	forward	3.32128e+06	3.39993e+06	2.02979e+06	2.13218e+06	1.54784e+06	3.98155e+06	1.91504e+06	1.6772e+06	1.48547e+06	1.82095e+06	1.41397e+06	1.40425e+06
PC(18:3(6Z,9Z,12Z)/15:0)	0.455427			201.779	742.537	Lipids and lipid-like molecules	forward	3.06795e+06	3.62557e+06	3.6288e+06	3.54932e+06	2.17285e+06	3.71271e+06	2.95483e+06	2.85584e+06	3.3342e+06	2.65324e+06	1.49677e+06	2.41798e+06
LysoPC(20:4(5Z,8Z,11Z,14Z))	0.453784			207.07	544.339		forward	3.22239e+07	7.31471e+07	1.91687e+07	4.31855e+07	4.9342e+07	7.39259e+07	6.97758e+07	8.2328e+07	1.09092e+08	7.25083e+07	5.20943e+07	1.04195e+08
PE(P-18:1(11Z)/22:4(7Z,10Z,13Z,16Z))	0.448175			151.309	778.573	Lipids and lipid-like molecules	forward	4.32868e+07	6.56368e+07	4.24658e+07	3.80083e+07	5.08889e+07	5.41601e+07	5.75305e+07	4.83999e+07	5.07578e+07	5.14603e+07	5.74824e+07	4.99449e+07
Pipericine	0.44643			32.7249	336.326	Lipids and lipid-like molecules	forward	1.59792e+07	1.09046e+07	1.2408e+07	1.63851e+07	2.56177e+07	1.9108e+07	1.60593e+07	9.22447e+06	1.53072e+07	2.04037e+07	1.16667e+07	2.53098e+07
PS(22:4(7Z,10Z,13Z,16Z)/18:1(9Z))	0.444851			212.325	838.559	Lipids and lipid-like molecules	forward	6.78517e+06	9.48835e+06	8.18569e+06	6.834e+06	8.27153e+06	1.12067e+07	8.65343e+06	8.16616e+06	8.26889e+06	9.91894e+06	7.65428e+06	7.98056e+06
Ethyl 3-mercaptopropanoic acid	0.439399			416.547	135.048	Organic acids and derivatives	forward	2.37929e+06	1.59556e+06	2.99969e+06	3.70285e+06	2.1475e+06	2.5842e+06	1.63344e+06	1.90859e+06	1.7658e+06	1.73545e+06	1.12099e+06	1.05784e+06
C.I. Acid Green 3	0.438499			235.751	669.205	Benzenoids	forward	0	85868.2	40018.3	38413.3	107194	41178.4	146278	83147.9	97684.8	148233	158267	191612
(Â±)-Glycerol 1,2-diacetate	0.431605			361.625	177.074	Lipids and lipid-like molecules	forward	4.03664e+06	2.24341e+06	4.66021e+06	3.9046e+06	2.85237e+06	5.969e+06	1.23255e+06	1.10293e+06	2.51864e+06	2.08818e+06	653091	1.27955e+06
4'-Methyl-(-)-epigallocatechin 3-(4-methyl-gallate)	0.429655			276.513	487.125	Phenylpropanoids and polyketides	forward	245562	195030	37180.7	127117	317636	135156	305388	372690	148696	237189	316074	394412
Alpha-Lactose	0.425361			456.525	360.199	Organic oxygen compounds	forward	50398.6	0	26505.2	26933.8	0	0	277230	0	46044	20110.9	163331	35087.3
5-Methylcytidine	0.424165			261.917	258.108	Nucleosides, nucleotides, and analogues	forward	1.34333e+06	6.43376e+06	6.85996e+06	6.78805e+06	5.74912e+06	5.67982e+06	6.70826e+06	5.77272e+06	7.1703e+06	7.41137e+06	6.42693e+06	6.75166e+06
Serylthreonine	0.417472			109.131	207.097	Organic acids and derivatives	forward	0	257942	149293	0	0	0	588108	325481	0	264036	269810	342836
Sulindac sulfide	0.41699			388.865	341.101	Benzenoids	forward	0	0	0	0	0	0	0	0	10598.8	0	11389.3	0
Fagomine	0.415892			288.243	148.097	Organoheterocyclic compounds	forward	1.00273e+06	2.95651e+06	1.58443e+06	908238	1.6635e+06	1.64537e+06	2.43113e+06	2.27541e+06	2.57626e+06	3.34e+06	2.29686e+06	2.49652e+06
1,2,3-Tris(1-ethoxyethoxy)propane	0.387381			35.3197	309.227	Lipids and lipid-like molecules	forward	2.04406e+06	4.59042e+06	3.52153e+06	3.14237e+06	2.45886e+06	1.97442e+06	3.27331e+06	3.84776e+06	2.52233e+06	2.125e+06	2.27443e+06	3.88601e+06
Cavipetin C	0.371366			191.071	389.269	Lipids and lipid-like molecules	forward	270904	2.11669e+06	464886	533397	614424	679414	1.0861e+06	1.12604e+06	1.40912e+06	1.21318e+06	1.34366e+06	1.20494e+06
Palmitic acid	0.345944			40.4992	274.273	Lipids and lipid-like molecules	reverse	6.73436e+09	5.76365e+09	5.21268e+09	5.64977e+09	6.98461e+09	5.39126e+09	5.7217e+09	6.84233e+09	6.56676e+09	7.29195e+09	7.58081e+09	6.53677e+09
26-Methyl nigranoate	0.322679			43.9657	485.358	Lipids and lipid-like molecules	reverse	1.284e+06	1.39797e+06	1.3738e+06	1.44475e+06	1.40407e+06	1.31897e+06	1.56112e+06	1.39858e+06	1.2821e+06	1.09843e+06	1.26379e+06	1.09763e+06
				153.046	510.299			2.59518e+06	4.06558e+06	2.51921e+06	2.37603e+06	3.07533e+06	3.63331e+06	3.92188e+06	3.55203e+06	3.77981e+06	3.92422e+06	3.53404e+06	3.34454e+06
				142.687	286.31			3.08522e+07	7.87709e+07	4.62618e+07	2.83262e+07	5.59022e+07	3.10511e+07	9.47801e+07	4.44618e+07	1.01869e+07	8.73604e+07	8.61939e+07	9.72393e+07
				381.576	263.074			1.27785e+06	1.28252e+06	1.02679e+06	1.01595e+06	1.35926e+06	1.71505e+06	1.48701e+06	1.69641e+06	1.66672e+06	1.5996e+06	1.06056e+06	1.87191e+06
				366.777	210.957			6.53754e+06	6.60998e+06	5.58758e+06	6.79214e+06	7.49702e+06	5.43998e+06	1.07474e+07	6.79608e+06	9.05139e+06	6.92848e+06	7.13771e+06	6.20484e+06
				416.276	365.144			3.04962e+07	1.16771e+07	2.78827e+07	1.99711e+07	5.97584e+07	1.17633e+07	6.90673e+06	1.01327e+07	5.24842e+06	1.07615e+07	1.01455e+07	1.2982e+07
				383.476	406.132			1.22968e+07	2.04859e+07	1.44225e+07	1.34499e+07	1.09589e+07	8.86039e+06	3.97692e+07	3.07776e+07	3.22737e+07	4.77653e+07	2.14213e+07	4.64906e+07
				432.081	609.212			1.52007e+06	1.4714e+06	1.26185e+06	1.64976e+06	1.09737e+06	1.0102e+06	2.39253e+06	2.25867e+06	2.51482e+06	2.77874e+06	2.20279e+06	2.97813e+06
				159.969	202.216			2.04755e+06	3.3478e+06	3.23927e+06	1.86947e+06	2.31864e+06	2.44185e+06	4.306e+06	2.17345e+06	3.01698e+06	4.27303e+06	2.37453e+06	3.40712e+06
				174.568	250.105			6.41265e+07	5.20804e+07	8.30844e+07	8.72601e+07	9.38358e+07	7.717e+07	5.64036e+07	4.31868e+07	5.50478e+07	6.75986e+07	4.27312e+07	6.52277e+07
				298.418	363.09			2.57519e+07	1.95064e+07	3.3281e+07	1.93825e+07	4.03023e+07	2.29353e+07	2.02913e+07	1.29986e+07	9.75099e+06	1.34819e+07	2.08903e+07	1.29244e+07
				174.551	273.084			5.18858e+08	5.17053e+08	5.20361e+08	5.30535e+08	4.06114e+08	5.00556e+08	4.92785e+08	5.65059e+08	6.13061e+08	6.36153e+08	5.14309e+08	5.625e+08
				170.286	230.248			1.24256e+07	1.70974e+07	1.19705e+07	6.41337e+06	5.35277e+06	1.0524e+07	9.91557e+06	2.74549e+07	3.15152e+07	1.58899e+07	7.1153e+06	8.06233e+06
				143.459	274.274			2.2415e+07	3.00857e+07	3.50874e+07	2.56559e+07	2.24151e+07	2.97335e+07	3.61228e+07	2.67327e+07	4.5398e+07	2.65844e+07	3.17551e+07	3.29605e+07
				297.128	359.038			157251	589378	0	225058	0	0	278130	191939	0	213059	0	0
				325.069	323.039			715846	884260	779260	1.07249e+06	928534	646085	1.99773e+06	979395	1.67427e+06	1.7069e+06	1.31678e+06	1.72788e+06
				298.109	512.207			19663.8	0	0	0	0	0	17449.9	0	33662.8	13513	0	0
				285.358	156.042			4.81178e+06	7.87606e+06	6.0978e+06	6.40811e+06	8.32165e+06	7.88283e+06	8.96671e+06	7.94325e+06	8.26217e+06	8.53255e+06	7.94473e+06	7.92799e+06
				317.284	356.185			1.77231e+06	2.41403e+06	2.24425e+06	3.10514e+06	2.69738e+06	2.0503e+06	2.5265e+06	2.80783e+06	2.47381e+06	3.57616e+06	2.52805e+06	2.73987e+06
				218.511	462.298			1.57707e+06	1.88726e+06	1.1592e+06	1.83343e+06	1.1871e+06	1.81885e+06	2.21101e+06	3.17151e+06	3.68214e+06	2.28814e+06	1.6305e+06	2.67127e+06
				150.012	230.248			8.49337e+08	8.48952e+08	7.89022e+08	8.28664e+08	7.96726e+08	8.95658e+08	9.69398e+08	9.2838e+08	7.8788e+08	1.25636e+09	8.97248e+08	8.43982e+08
				49.1666	89.06			2.09028e+06	1.61517e+06	1.73976e+06	1.67494e+06	1.18614e+06	1.30228e+06	1.08992e+06	2.25777e+06	2.76254e+06	1.83489e+06	1.56605e+06	1.95159e+06
				482.549	771.263			2.40371e+06	2.16689e+06	2.78148e+06	2.68854e+06	1.73611e+06	1.92778e+06	3.0768e+06	2.89057e+06	3.17991e+06	3.83194e+06	2.60795e+06	3.9911e+06
				82.9234	272.258			1.81643e+06	3.61172e+06	2.23608e+06	1.60616e+06	2.71346e+06	2.47895e+06	4.50127e+06	3.03551e+06	2.77006e+06	3.3673e+06	3.25477e+06	4.31163e+06
				410.923	356.08			207821	95627.2	0	214322	0	176015	272259	229630	309637	245313	108210	350767
				97.6981	314.341			2.07033e+06	1.60061e+06	2.32693e+06	2.51227e+06	5.07202e+06	2.73148e+06	2.87922e+06	1.76879e+06	2.14133e+06	1.94836e+06	3.20422e+06	2.36496e+06
				531.286	129.102			3.59745e+06	3.93805e+06	3.6046e+06	4.13476e+06	3.40199e+06	2.76312e+06	5.52265e+06	4.28975e+06	4.44339e+06	4.56846e+06	5.67511e+06	4.8608e+06
				227.221	327.141			2.64634e+06	2.33538e+06	2.78e+06	3.29949e+06	2.62153e+06	2.63902e+06	2.16704e+06	1.77277e+06	2.17167e+06	1.87378e+06	1.83236e+06	2.66922e+06
				201.189	434.339			279844	378629	816766	477350	656848	508761	830912	546660	621412	549718	457375	918916
				596.591	208.17			1.48205e+07	1.44523e+07	1.5737e+07	1.47935e+07	1.43014e+07	3.08163e+07	1.53218e+07	1.47617e+07	1.58569e+07	1.41362e+07	3.06102e+07	1.37046e+07
				200.549	436.356			863487	1.16347e+06	874115	829537	715391	922054	784439	1.07827e+06	972325	1.16412e+06	588277	1.13971e+06
				297.991	528.182			0	0	40648.4	0	0	0	20378.7	23332	50593.4	0	0	0
				604.251	256.3			9.83508e+06	7.17482e+06	8.30962e+06	7.37186e+06	8.19582e+06	7.06475e+06	7.70326e+06	7.61965e+06	6.96996e+06	7.01148e+06	7.39219e+06	6.92234e+06
				50.9633	356.352			6.03187e+06	9.24101e+06	4.84326e+06	3.24194e+06	9.78537e+06	7.6615e+06	4.9636e+06	5.01869e+06	7.69714e+06	1.69564e+07	5.80083e+06	5.08159e+06
				406.585	371.24			26236.8	200716	40558.7	75882	45437.5	156178	227368	183691	239398	264987	334172	409123
				302.35	495.17			42056	54858.6	68965.9	0	46662.1	51481.2	71919.2	89738.2	104948	84783.7	54902.1	96145.3
				52.6854	330.336			3.0422e+07	5.81941e+07	3.67261e+07	2.11454e+07	7.68092e+07	4.33215e+07	2.03561e+07	2.87438e+07	4.37505e+07	5.07678e+07	4.41397e+07	3.2091e+07
				189.387	343.295			1.14798e+06	1.64952e+06	1.13228e+06	991392	1.4037e+06	1.93767e+06	1.21019e+06	1.36897e+06	907347	2.24128e+06	974305	1.05238e+06
				174.564	200.054			5.12232e+07	5.05688e+07	5.02896e+07	5.03607e+07	4.42846e+07	4.27052e+07	5.14487e+07	5.2091e+07	5.53847e+07	5.23945e+07	5.38547e+07	5.38566e+07
				227.418	314.146			502831	320115	541389	494165	624327	664997	366606	635264	495978	453901	497096	404882
				251.137	282.049			1.11066e+07	1.32833e+07	1.61204e+07	1.53091e+07	1.37761e+07	1.37498e+07	1.20793e+07	1.05912e+07	1.30354e+07	1.19225e+07	1.10891e+07	1.17609e+07
				440.216	359.204			470562	443290	548653	302875	534704	480522	691476	391974	455592	530510	964484	440677
				347.078	143.081			4.17491e+06	6.13139e+06	4.40896e+06	4.16735e+06	5.15148e+06	4.67386e+06	4.40236e+06	4.74689e+06	4.04055e+06	4.49346e+06	4.30653e+06	3.99299e+06
				289.084	312.123			822582	609076	903312	508639	330787	1.05035e+06	573814	430390	1.15817e+06	544749	606111	797525
				344.546	368.179			0	0	0	0	8449.31	0	52245.4	29211.3	29686.5	13871.7	32424.8	58306.8
				414.551	473.284			33008.8	0	0	0	0	29771.9	0	0	0	63084.4	8886.62	0
				219.433	414.322			528697	292322	1.07063e+06	317690	263524	182472	848344	1.97153e+06	2.42004e+06	2.52772e+06	1.42446e+06	830314
				26.5687	215.978			850023	1.21094e+06	415918	520961	3.9441e+06	558936	1.38181e+06	1.46209e+06	1.12808e+06	2.206e+06	304508	725860
				438.835	447.221			369195	411608	439658	414785	235069	315516	512778	260045	366991	663504	331053	598858
				243.032	134.027			2.58646e+06	2.16926e+06	5.79208e+06	3.2148e+06	4.36206e+06	3.8498e+06	8.46119e+06	1.00362e+07	9.26431e+06	8.60686e+06	1.08636e+07	6.26016e+06
				152.204	484.283			2.12642e+06	3.90098e+06	2.69175e+06	2.28979e+06	2.74879e+06	2.58368e+06	4.12777e+06	4.1316e+06	4.30482e+06	3.93017e+06	3.68592e+06	4.44581e+06
				405.015	446.273			0	173511	0	0	0	0	305593	410256	349179	376718	198352	306397
				206.963	560.31			1.97004e+06	3.95791e+06	1.08572e+06	3.3258e+06	2.9272e+06	2.70188e+06	5.16407e+06	6.83232e+06	7.53974e+06	4.34524e+06	3.84336e+06	7.37285e+06
				78.6547	286.273			0	901162	356966	928208	723710	1.3033e+06	2.23198e+06	1.1593e+06	1.37401e+06	1.80017e+06	1.22517e+06	1.8483e+06
				389.851	401.159			1.35554e+06	1.89768e+06	1.32778e+06	1.38864e+06	938290	1.08907e+06	2.19566e+06	1.63871e+06	1.81168e+06	2.26567e+06	1.63689e+06	3.31507e+06
				225.261	129.102			5.32567e+06	4.29309e+06	5.42309e+06	4.52867e+06	4.01701e+06	4.2264e+06	4.22433e+06	3.53571e+06	3.20943e+06	4.41858e+06	3.47829e+06	4.46739e+06
				427.065	191.066			1.53719e+06	1.23807e+06	1.49653e+06	1.79222e+06	765575	808424	1.79714e+06	1.43006e+06	1.75444e+06	1.91072e+06	1.21813e+06	1.5777e+06
				389.93	445.123			143718	78296	69745.9	144007	127197	38245.9	162095	118906	136320	94686	179427	265492
				375.997	99.0556			2.84492e+07	2.78739e+07	3.01454e+07	2.94845e+07	3.13567e+07	3.54812e+07	2.33925e+07	2.30218e+07	2.4226e+07	2.48951e+07	2.25013e+07	2.16175e+07
				72.5929	314.305			1.44436e+06	1.26438e+06	1.47514e+06	1.24135e+06	1.73202e+06	2.28472e+06	2.54337e+06	1.65068e+06	1.7737e+06	779526	1.74478e+06	2.07002e+06
				114.364	351.166			0	15338.1	17936.8	0	0	42514.5	113463	50804.7	0	94237.1	52233.9	61598.1
				389.846	423.141			292520	354167	218516	192326	255640	309050	564052	490473	534576	528914	415979	619889
				462	390.21			0	92044.9	15617.1	19420.8	10572.5	9732.73	199766	129579	146681	129636	156702	171018
				426.197	430.266			0	11985.7	14618.4	0	0	0	77010.2	22146.6	56112.6	28826.8	48993.6	46184.1
				276.735	159.091			3.22622e+06	4.59916e+06	4.43569e+06	3.63005e+06	3.71107e+06	3.01222e+06	4.78073e+06	4.50703e+06	5.32238e+06	5.44507e+06	4.33827e+06	4.07296e+06
				227.02	575.126			1.93673e+06	2.2547e+06	2.68738e+06	2.57027e+06	2.03383e+06	2.2382e+06	2.00315e+06	2.16747e+06	2.26875e+06	1.95599e+06	2.10192e+06	2.04293e+06
				423.546	475.289			14031	0	0	0	0	12527.6	0	28784.8	34954.6	0	20104.7	24646.5
				480.91	475.252			0	0	0	0	0	0	10299.3	9434.26	0	0	0	0
				420.716	371.24			853975	1.17263e+06	1.1512e+06	729976	361856	420153	966506	1.07152e+06	866704	1.07858e+06	905691	1.16137e+06
				451.182	486.267			36063.4	0	48695.9	8978.4	10486.4	22650.2	163279	45313.6	61470.8	91468.8	168853	83510.7
				258.33	502.335			0	0	0	0	0	0	0	0	0	0	0	0
				430.054	504.278			0	0	13288.2	0	23029.6	0	0	0	12327.7	0	11302.7	0
				324.218	308.041			105024	70059.6	0	43545.5	101792	51876.3	96000.1	84603.2	0	81203.4	97944.6	45265.6
				440.384	418.205			560980	360090	525215	311670	333898	311698	1.58796e+06	415539	373960	573510	1.53004e+06	833051
				409.199	466.267			0	0	0	0	0	0	0	0	0	0	0	0
				591.308	357.249			54880.5	131044	65390	78494.9	52245.8	39793.5	131108	112440	122799	151949	86186.7	169656
				321.647	347.192			0	0	0	0	0	0	0	0	0	0	0	0
				82.1461	254.247			3.05081e+06	5.31349e+06	4.5323e+06	2.62743e+06	3.65585e+06	4.60504e+06	6.26186e+06	4.88852e+06	4.55334e+06	5.36192e+06	4.1731e+06	6.86149e+06
				299.852	461.254			62753.9	82194.4	94088.2	12736.2	22167.2	37507	132529	110033	98086.2	81473.6	75558.9	63462.7
				224.339	386.29			224617	179461	352929	147090	84410.3	126854	520280	1.50664e+06	1.42914e+06	1.57443e+06	957955	413095
				414.459	346.047			5.21243e+06	5.17324e+06	1.02507e+07	7.97658e+06	1.81196e+06	5.57362e+06	3.25084e+06	2.29146e+06	5.11809e+06	5.74389e+06	1.19677e+06	3.78973e+06
				376.595	497.247			0	0	14876.4	0	16760.2	29315.4	0	0	0	0	0	0
				168.553	313.155			151863	0	95462.7	0	0	34959.5	100923	45285.7	0	42718	125547	48973.5
				297.69	475.153			1.22199e+06	1.50328e+06	1.17523e+06	934492	1.39948e+06	1.51868e+06	1.62937e+06	2.62896e+06	2.09687e+06	1.76347e+06	1.6879e+06	1.40426e+06
				378.349	481.202			295025	134878	177071	390737	324429	676820	286968	242445	561799	366693	201724	249204
				34.4597	272.258			2.253e+08	1.24378e+08	1.73985e+08	1.92628e+08	1.67676e+08	1.26173e+08	1.62962e+08	1.33801e+08	1.35532e+08	1.55401e+08	1.75636e+08	1.69289e+08
				381.967	448.233			0	49708	0	0	0	0	33117	29405.4	9995.38	0	0	27979.5
				462.882	518.282			20251.3	0	12696.7	11755.2	10099.8	0	15635.1	8895.21	29291.1	15233.1	21606.7	30467.2
				342.846	419.225			106183	129899	83469.7	65362.5	78771.6	72794.8	136521	141056	186876	106098	96591.3	160091
				468.234	404.189			0	12145.8	11103	21021.1	14102.9	7823.31	73431.7	39501	21867.5	25694.9	23620.5	31404.2
				449.812	461.235			77875.8	62532.2	78979	62914.8	82296.9	77436.4	102398	51943.2	56270	49579.1	128680	75532.2
				453.645	448.216			25401	43740.1	15046	13499	0	12856.2	61737.9	68993	113624	149951	50196.6	96445.5
				271.33	340.147			62412.7	71723.6	113412	79310.8	108696	61714.1	186699	80661.9	166164	117426	201462	188606
				461.183	546.289			0	0	0	0	0	0	0	0	0	0	0	0
				449.926	460.24			194593	176986	200722	239244	167545	220463	67669.9	123372	131763	156898	109063	148386
				169.414	288.289			735841	618566	565600	659615	1.40779e+06	1.7032e+06	1.07018e+06	1.0028e+06	2.39138e+06	1.00856e+06	924422	726465
				462.919	519.28			0	17026.4	24535.2	0	0	0	0	0	8195.18	0	0	0
				208.786	488.311			370792	375720	449034	167257	196629	176015	292713	402345	273073	521188	916712	149401
				468.37	661.326			0	0	0	8385.12	0	0	0	0	0	0	0	17969.2
				314.296	479.262			49521.9	203803	66130.7	54445.6	15446.8	0	198977	249915	201648	276301	204813	234290
				301.387	159.149			1.34314e+07	2.0068e+06	9.55267e+06	5.99738e+06	5.03985e+06	5.11017e+06	1.39242e+07	9.92107e+06	1.11695e+07	1.66791e+07	1.1958e+07	1.89377e+07
				420.673	562.278			0	97447.7	0	0	0	0	98409.4	171006	82750.5	117359	40619.7	120205
				187.704	369.14			0	46161.2	0	31688.1	0	0	601113	237398	774055	490280	440089	795564
				467.284	432.22			38555.9	131890	97806.6	98155.3	87820.4	55330.2	237765	163195	203212	51559.4	239093	61581.1
				407.457	369.213			372874	784612	412625	624825	349617	553599	1.28775e+06	1.46802e+06	1.17472e+06	1.07471e+06	1.00522e+06	1.11524e+06
				423.311	517.274			10909.9	0	0	14923.1	0	7926.75	0	0	0	0	0	0
				448.472	319.173			29767.8	53309.2	0	12590.3	0	0	101241	91658.3	63378.6	77943.2	126040	145680
				448.976	532.271			299376	182495	409016	450739	338964	361489	130933	149588	345842	401746	181403	227625
				403.02	587.378			0	0	0	0	0	0	0	0	0	0	0	0
				354.631	375.098			1.3063e+06	1.31871e+06	1.40799e+06	1.55128e+06	1.08335e+06	1.60575e+06	804989	859103	870987	1.03215e+06	584714	718638
				163.383	130.159			4.9642e+06	5.32458e+06	6.09444e+06	6.71811e+06	8.09908e+06	7.64743e+06	7.79191e+06	7.79911e+06	7.02494e+06	1.22295e+07	6.67715e+06	7.28003e+06
				420.63	489.303			0	0	11425.7	0	20698.2	0	14569.3	10240.7	0	28011.2	0	0
				371.286	432.22			317871	117486	121204	240735	313294	336602	208418	358257	298079	139647	188916	114237
				259.293	130.097			1.5536e+07	1.24966e+07	1.90427e+07	1.04563e+07	3.25795e+06	4.24125e+06	9.14423e+06	2.69493e+06	1.04831e+07	4.14815e+06	1.00124e+07	1.6663e+07
				484.979	504.239			0	0	0	0	0	0	7065.41	0	0	0	19535.5	0
				409.197	437.214			0	0	0	0	0	0	245511	0	51191.1	67342.5	32843.1	98722.5
				419.907	361.183			2.21657e+07	1.76953e+07	2.3704e+07	1.57239e+07	1.34257e+07	292945	6.03235e+07	282227	1.52953e+07	2.33386e+07	5.14883e+07	3.39803e+07
				386.404	416.262			0	0	0	0	0	0	81878.1	0	0	0	0	0
				312.114	264.101			141712	140664	114015	88111.8	45620.3	0	78927.9	19664.5	86842.5	51671.4	68445.7	166763
				47.4241	313.274			7.56732e+06	7.33082e+06	6.11056e+06	5.89579e+06	6.75849e+06	4.08745e+06	1.12916e+07	1.47501e+07	1.52765e+07	1.69271e+07	1.40639e+07	1.43798e+07
				456.889	504.267			0	0	0	0	0	0	0	0	0	0	15683.7	0
				434.416	503.282			0	0	0	0	0	0	0	0	0	0	0	6834.72
				263.12	313.274			586323	607181	435046	679231	613978	885363	1.18945e+06	1.11952e+06	1.03726e+06	1.18767e+06	839444	1.60695e+06
				427.998	377.203			500650	692163	764412	633040	317138	493482	467689	424006	485581	523120	176062	423129
				435.823	418.241			79329	261465	96294	74687.7	85543.6	37915.9	291710	340503	263573	336110	268812	242167
				256.904	652.454			1.28449e+06	1.20837e+06	1.31243e+06	1.03796e+06	367131	1.25284e+06	1.11589e+06	1.75399e+06	1.55852e+06	1.41156e+06	1.17192e+06	985271
				441.374	430.242			566062	868802	1.20299e+06	844194	558003	353576	1.30024e+06	864564	1.74099e+06	854644	1.30895e+06	1.05797e+06
				108.403	99.0556			1.15821e+07	7.53431e+06	1.26919e+07	1.41272e+07	1.06044e+07	1.31344e+07	1.03445e+07	8.90041e+06	1.41418e+07	8.64985e+06	7.81296e+06	9.04982e+06
				443.972	488.235			1.83521e+06	792332	1.84032e+06	1.50422e+06	1.16567e+06	1.35473e+06	1.57594e+06	1.25048e+06	2.00299e+06	1.8596e+06	1.21381e+06	1.71752e+06
				346.601	291.076			947365	640054	469749	559031	513115	546579	528062	700423	599585	683301	558608	580771
				404.808	578.305			109092	574337	119034	85126.3	36521.8	17840.5	1.59111e+06	1.37136e+06	1.32191e+06	1.68366e+06	1.29097e+06	1.615e+06
				34.4532	415.211			6.64006e+08	5.68709e+08	9.69465e+08	513089	8.2871e+08	7.53147e+08	748248	1.0711e+09	1.11868e+09	1.0712e+09	1.12936e+09	1.1359e+09
				376.348	566.17			902084	945746	580068	526059	320097	606767	1.62082e+06	2.40352e+06	1.23352e+06	2.24721e+06	667279	1.90086e+06
				403.023	513.315			0	0	0	0	0	16921.1	104667	0	19594.4	41822.2	39144.4	107430
				433.635	328.111			3.41667e+06	469409	3.18027e+06	4.57605e+06	1.55787e+06	2.30211e+06	556058	284438	639999	633374	472096	603814
				206.954	504.345			1.6223e+06	7.31581e+06	1.08537e+06	1.79869e+06	1.56922e+06	3.09707e+06	3.04442e+06	4.66686e+06	5.46335e+06	3.22807e+06	1.96667e+06	5.21172e+06
				531.062	432.247			114402	125914	122577	174035	126902	93930.1	151209	79439.9	27679.7	66702.7	163456	102330
				475.348	515.258			25248.7	12837.6	13749.5	9778.95	0	6131.09	14496.8	0	16241.3	14898.4	0	0
				473.654	376.193			27479.8	49287.2	0	37817.5	28741.4	15002	297962	139598	205549	201085	326493	244246
				410.958	446.236			147436	101424	112594	215296	141105	0	226818	177213	118033	292136	624368	357023
				422.816	417.245			56691.3	79259.2	103937	58774.2	0	18433.6	150928	103982	190726	159131	160254	170590
				401.3	331.198			204310	174826	120990	130725	127132	68497.2	461342	137340	204213	231231	350280	122011
				462.886	416.214			263038	341103	264948	294232	112143	78336.5	622121	467337	569290	670405	572674	379451
				205.24	235.111			717943	281203	945525	383663	542210	153067	352913	145406	193982	268201	502393	425573
				473.654	447.231			9100	8483.85	0	0	0	0	0	0	10881.1	0	0	0
				431.537	605.325			29261.8	0	0	0	0	0	0	0	0	0	0	19167.3
				455.56	446.235			62996.3	87660.2	28145	18523.1	52321.7	27500.3	182502	54792.6	181534	101208	146995	161378
				410.958	328.091			1.2975e+06	653610	1.11676e+06	1.66252e+06	393713	1.14174e+06	760067	536669	634049	1.01453e+06	309980	788227
				436.287	110.072			4.66943e+07	5.72497e+07	5.01334e+07	2.52148e+07	1.58345e+07	4.83569e+07	5.77701e+07	5.56255e+07	5.70703e+07	3.7783e+07	1.74216e+07	5.41273e+07
				518.379	375.223			1.40289e+06	2.06886e+06	1.42319e+06	1.26348e+06	805904	1.1689e+06	1.13371e+06	1.25154e+06	1.92469e+06	1.97276e+06	1.12088e+06	1.66383e+06
				499.468	533.256			21562.9	0	0	0	0	0	34877.9	0	35585.6	0	0	0
				480.092	448.167			8808.22	93249.2	8973.07	8930.79	0	0	51410.2	37118.2	50109.8	42940.4	28596.6	70347.2
				381.182	429.246			101931	48256.1	60839.2	51316.5	55865.3	72162.9	71513.9	69423.1	79457.8	125944	98633.9	91983.1
				416.328	563.314			18124	0	0	0	0	0	0	0	0	0	0	0
				430.681	636.31			0	0	0	12375.4	0	0	175139	45961.3	22844.2	86303.3	198121	82083.5
				392.464	689.372			0	21339.9	34691	0	0	0	0	22080.4	0	0	0	35779.3
				405.669	432.256			0	0	0	0	0	0	0	0	0	0	0	41969.8
				137.268	235.119			4.56876e+06	4.25127e+06	4.43348e+06	4.6997e+06	5.71947e+06	3.87623e+06	4.33181e+06	2.81454e+06	3.18291e+06	4.14304e+06	4.69778e+06	3.41869e+06
				383.076	342.203			67245.2	63819.7	75765.6	123137	76469.4	62618	67486.3	558738	195178	223054	154478	131196
				460.781	353.027			540288	383643	438088	360619	404575	578003	231607	344635	614242	377691	433974	336172
				439.588	431.233			115452	106842	136708	66142.4	74782.3	73209.2	132857	92315.1	132699	81390.9	119182	118065
				426.218	485.283			0	0	0	0	0	0	0	0	0	0	0	0
				353.746	417.245			1.45387e+07	7.14626e+06	1.03176e+07	1.27586e+07	8.62081e+06	8.87388e+06	1.04088e+07	8.34687e+06	1.16536e+07	1.33723e+07	9.74092e+06	9.38376e+06
				388.996	524.281			0	0	0	40490.4	0	0	24104.7	0	0	0	0	0
				450.284	400.231			252357	165020	181997	261598	157007	109212	316036	260290	213010	183664	430328	284242
				371.897	513.229			0	0	0	0	0	0	0	0	0	0	0	0
				547.639	546.301			50033.4	29505.7	36375.8	5968.85	15769.2	0	98648.3	36585.6	21432.9	33711.1	123690	23669.3
				374.853	332.192			488128	1.0751e+06	625918	494072	393277	388241	1.59992e+06	1.6177e+06	1.41038e+06	2.00382e+06	1.49895e+06	1.50761e+06
				297.947	490.226			20825.7	0	61530.5	0	64801.1	21128.9	0	0	0	0	0	0
				421.703	590.359			33795.1	38691.4	65124.8	0	0	0	264296	288194	186585	323076	449520	202815
				63.9922	316.23			0	134837	265916	247010	895014	369998	1.60423e+06	1.47005e+06	1.51513e+06	1.99355e+06	1.10091e+06	1.52478e+06
				470.958	462.231			0	0	0	0	0	0	0	28574.2	8768.12	24013.3	8501.39	16052.2
				452.019	232.14			599195	427651	629321	402173	452815	217710	1.09487e+06	722850	556171	776374	1.65059e+06	956011
				533.6	189.16			4.31398e+07	8.16061e+07	5.24114e+07	4.44539e+07	3.95053e+07	3.92588e+07	7.69244e+07	5.53253e+07	6.79096e+07	8.00798e+07	6.88439e+07	7.15593e+07
				387.262	110.072			1.42595e+08	2.15713e+08	1.94879e+08	1.75088e+08	1.32183e+08	1.37399e+08	1.84318e+08	1.78128e+08	2.16453e+08	2.24161e+08	1.46056e+08	1.69302e+08
				454.596	261.155			156020	145343	121629	114598	165590	134443	157806	136626	153279	195991	294277	198284
				390.637	345.224			64854.3	40095.1	0	51497.8	40116.4	0	121581	0	0	0	88079	99534.4
				431.913	317.193			1.95378e+06	2.04863e+06	2.1059e+06	1.68069e+06	1.6951e+06	1.76408e+06	4.37602e+06	812874	1.3206e+06	1.49682e+06	5.00466e+06	2.97346e+06
				438.643	492.225			15136.2	0	11026.3	0	0	0	20726	0	0	8770.16	12484.5	0
				209.677	387.289			3.93827e+06	4.67519e+06	3.7545e+06	4.06106e+06	4.39556e+06	4.84281e+06	4.088e+06	4.43545e+06	4.28101e+06	4.10854e+06	3.44991e+06	3.96153e+06
				413.641	375.223			228801	234528	224145	166892	159089	112785	710573	288438	456387	479644	542806	494767
				30.9513	149.023			1.325e+06	1.81376e+06	1.29186e+06	1.31947e+06	1.04416e+06	1.12081e+06	2.50517e+06	2.07851e+06	2.75904e+06	2.7031e+06	2.14068e+06	2.71072e+06
				403.917	490.264			137856	159079	166826	183922	93642.9	192746	281764	194928	320246	176275	218620	262206
				373.964	487.307			0	0	0	0	0	0	0	0	0	0	0	0
				43.9522	385.291			349777	242980	442406	314558	452864	430101	726217	767399	1.3698e+06	1.2762e+06	1.21765e+06	1.14393e+06
				395.106	543.325			0	0	0	0	0	0	0	0	0	0	0	0
				402.182	511.212			0	32339.3	0	0	17336	28771	82794.7	162395	387144	254120	66690	97905.2
				339.27	343.198			49006.3	56667.1	51344.2	42351.4	56027.5	22719.4	141768	73021.6	147637	93375.4	91607.7	103567
				427.171	376.172			402628	353246	274499	590831	165379	135233	516106	464148	680181	579268	550462	612851
				407.459	537.279			39294.9	158958	48287.6	55558.9	0	0	161889	235832	190125	170180	111829	271932
				444.651	531.289			0	0	0	0	0	0	0	0	28869	13357	10902.4	32081.3
				405.654	487.258			0	0	22833.7	0	39930	0	160469	25324	25726	0	185548	0
				460.288	487.264			43599.8	0	39748.6	28509.2	43830.6	37003.5	0	11881.8	0	14462.4	56655.9	0
				468.111	560.278			26589.5	53892.2	64271.6	164059	25249	15140.5	275797	23978.1	278525	307641	132462	66295.2
				379.229	464.263			80396.8	64820.2	79834.9	36977.4	0	11155.8	235638	97607.5	121759	176876	158057	139556
				409.692	456.293			26823.3	436945	123106	75440.2	0	0	387474	801129	318174	367829	128114	518296
				447.772	517.299			0	0	0	0	0	0	0	0	0	0	0	0
				417.108	374.24			60107.7	15609.5	11515.7	13750.2	12539.1	8839.45	149148	74793.6	52249.4	84990.3	225090	193286
				469.886	477.267			0	0	0	0	0	0	0	0	0	0	0	0
				478.149	390.198			367120	223430	440290	449396	608386	328287	578266	213659	190495	292559	466281	251685
				163.389	603.534			1.24604e+07	1.42566e+07	1.24077e+07	1.20669e+07	1.23223e+07	1.25144e+07	2.04319e+07	2.20819e+07	1.99055e+07	1.67838e+07	1.84638e+07	1.88861e+07
				455.639	472.252			0	0	0	0	0	0	81128.2	58969.2	63895.3	45144.3	122143	43138.4
				456.702	488.247			16479.4	0	0	0	0	0	57046.2	0	38453	0	32033.9	0
				404.776	655.39			0	0	0	0	0	0	0	0	0	0	0	0
				418.851	444.282			13036.4	40788.6	26965.9	33342.4	0	0	118024	30882.7	60606.6	37771.3	126425	141941
				406.611	529.311			0	0	24826.4	0	0	0	0	0	0	0	0	0
				220.284	346.234			14473.7	0	0	10815.1	25853.6	0	25759	0	0	0	66537.3	0
				437.127	460.253			0	18469.3	12475.5	8292.48	0	0	96849.1	18167.5	78633.2	51790.2	116930	59791.8
				413.568	503.294			0	0	0	0	0	0	0	0	0	0	0	0
				383.798	558.343			0	0	0	0	0	0	0	212438	0	0	0	0
				461.608	517.274			11100.8	17126.3	0	37642.9	0	0	63078.1	49420	30874.5	50939.3	27711.4	27436.3
				404.752	549.282			0	0	0	0	0	15075.7	0	0	0	0	0	0
				446.761	387.199			498312	314680	425774	460531	401113	410412	634921	291975	409192	461123	621951	399925
				63.9409	406.352			1.61975e+06	1.85826e+06	934664	515466	2.40933e+06	820639	784833	1.07756e+06	4.91565e+06	658453	1.90038e+06	1.41609e+06
				376.586	436.216			0	0	0	0	0	0	57276.8	0	0	0	44982.5	12490.5
				380.155	521.283			0	62222	0	16833.2	0	0	155220	149205	55131	199085	114393	177756
				396.088	419.226			94979.4	154148	33734.5	75540.3	49608.4	78282.5	147635	152823	255190	132701	96183.7	165121
				411.817	388.256			0	0	0	0	0	0	0	13790.5	0	0	0	0
				356.118	387.235			283493	199215	287948	215212	69671	144641	844520	480436	307661	468997	900642	454447
				441.84	363.187			1.89538e+06	2.53169e+06	2.8543e+06	2.00839e+06	2.1974e+06	2.05204e+06	3.37038e+06	1.6827e+06	1.34762e+06	2.02056e+06	3.10621e+06	1.91994e+06
				449.893	404.225			201986	129145	145433	118233	74887	139358	437987	469443	679447	722978	428236	570040
				418.009	430.205			172072	148317	90563	158022	172626	156716	229457	219983	173983	186644	226536	288643
				356.577	352.018			791884	975801	857786	961897	919166	913324	1.06081e+06	1.0822e+06	1.05722e+06	1.00228e+06	1.19014e+06	1.12424e+06
				370.911	522.304			0	45388.9	13813.9	0	0	0	59380.7	30114.6	0	28284.4	14375.6	11502.6
				433.809	347.204			847910	833845	993369	1.21332e+06	922985	891569	1.26794e+06	596410	752969	898330	1.13246e+06	1.01529e+06
				569.438	443.298			11207.9	0	11739.8	0	0	5353.73	47397.9	0	9697.27	0	54445.8	19002
				302.812	637.342			0	0	0	14602	0	0	0	0	0	0	11601.9	0
				404.828	480.257			0	18175.7	0	0	0	0	0	0	0	0	0	0
				410.056	428.262			32695.4	0	0	0	0	0	82013	20697.7	45535.1	82426.3	126686	69509.5
				417.608	518.295			0	0	0	0	0	10052.7	0	0	0	0	0	0
				323.332	333.177			0	0	0	0	0	0	0	0	0	0	0	0
				417.969	488.283			0	0	13074.9	0	0	16726.4	19034	0	0	59245.4	35458.3	0
				312.089	475.19			357380	244369	375896	372895	297552	278082	566147	550285	625732	666946	539390	832337
				224.48	120.081			2.13554e+06	2.1119e+06	2.28337e+06	1.83067e+06	1.85432e+06	1.74567e+06	2.17908e+06	1.92942e+06	2.34425e+06	1.76089e+06	2.30787e+06	2.18223e+06
				433.999	333.187			2.61427e+06	3.00959e+06	3.56076e+06	3.05073e+06	2.12855e+06	3.23138e+06	1.0839e+06	1.22159e+06	984455	1.45577e+06	22970.7	1.11605e+06
				419.944	360.225			75055.2	59258	83242.7	70365.2	27033.5	58416.6	334857	133929	175678	157998	353395	292050
				417.144	416.226			1.34323e+06	621215	1.30227e+06	1.42196e+06	998472	1.1366e+06	366840	296527	207366	273372	302621	291201
				59.6139	344.262			283806	121487	0	627155	816604	686265	2.23483e+06	2.24597e+06	3.15394e+06	2.93597e+06	1.43766e+06	2.12028e+06
				454.837	343.209			3.0347e+06	2.22442e+06	2.58579e+06	3.07612e+06	1.56339e+06	1.86956e+06	5.99032e+06	4.82351e+06	4.98302e+06	3.79103e+06	1.06038e+07	2.41688e+06
				371.307	283.126			554781	289624	703764	713901	712393	802768	369658	285412	375223	359510	281680	422691
				382.45	527.331			0	0	0	0	0	8122	0	0	38520.4	0	55166.4	8813.53
				273.212	359.228			0	51340.9	0	0	0	0	0	0	0	0	0	0
				37.0429	288.289			2.03698e+08	1.32513e+08	2.0993e+08	1.74107e+08	1.99071e+08	6.54937e+08	1.66776e+08	2.5583e+08	1.53413e+08	1.76039e+08	2.79152e+08	2.30057e+08
				380.219	424.18			0	0	0	0	0	0	0	24868.4	0	64716.9	0	0
				238.732	426.196			0	0	0	0	0	0	0	0	0	0	0	0
				390.738	523.263			0	0	0	0	0	0	0	0	0	0	0	0
				395.17	787.447			0	0	0	0	0	0	0	0	0	0	0	0
				426.89	448.251			11833.1	0	14748.5	0	0	0	0	0	0	0	17666.9	0
				413.615	270.145			3.33937e+06	3.67125e+06	3.45913e+06	4.48812e+06	1.84691e+06	2.55168e+06	6.94843e+06	5.76318e+06	4.33747e+06	5.05574e+06	2.12127e+06	6.65587e+06
				434.97	594.299			0	0	0	0	0	0	8808.87	0	0	0	0	0
				394.329	347.229			24316.2	0	27818	15744.7	15054.1	0	17359.8	0	39811.6	23223	45114.8	11841.2
				460.511	304.162			2.0621e+06	1.84438e+06	2.26843e+06	1.81401e+06	1.75505e+06	911135	2.56433e+06	1.78823e+06	1.8437e+06	1.85603e+06	4.34274e+06	2.0958e+06
				331.144	398.168			0	1.69068e+06	0	0	0	0	1.50009e+06	40619.4	12622	19348.7	47355.7	19800
				404.847	482.309			328154	401540	489942	437060	222709	275550	616545	525409	374964	358563	600238	448450
				237.796	288.192			152525	90490.6	134652	118277	0	0	141748	179379	175417	200058	147582	277544
				525.85	404.251			24651.6	0	10876.6	0	0	0	14421.4	14205.8	15801.7	11831.4	0	16437.6
				255.028	682.461			0	0	0	0	0	21265.4	0	0	0	0	82684.6	0
				61.3411	330.245			2.41907e+06	3.62073e+06	4.88016e+06	3.51921e+06	5.38742e+06	3.45281e+06	1.19959e+07	1.48872e+07	1.26043e+07	1.47534e+07	1.32294e+07	1.11337e+07
				147.09	339.289			6.16244e+06	3.36653e+06	4.98336e+06	5.61651e+06	4.03213e+06	4.60953e+06	3.65909e+06	4.11178e+06	4.62709e+06	4.25475e+06	3.68485e+06	3.76875e+06
				433.221	361.208			327912	315919	279546	341534	208604	361099	577991	533855	556193	703800	580261	508815
				307.708	171.076			2.91706e+06	2.79866e+06	2.40182e+06	1.44457e+06	2.85869e+06	2.55818e+06	2.93572e+06	2.76968e+06	3.40486e+06	2.85744e+06	2.49715e+06	2.93076e+06
				407.503	302.207			415416	522195	326923	339142	141199	143512	835636	986279	816510	865555	613302	863867
				435.201	446.26			0	13952.8	0	12634.1	0	0	67734.8	25755.3	29818.7	0	23766.4	28142.2
				388.929	608.315			0	0	0	0	0	0	68960.8	27496.3	90245.5	64026.2	29436.2	110423
				388.945	446.273			0	0	0	0	0	0	0	0	0	0	0	0
				475.788	404.214			9693.06	34644.9	24474.9	76128.9	46757.7	25921.6	86552.9	60731.9	61070.4	54588.8	87396.6	42006.9
				417.244	418.267			50498.9	0	0	14958.8	0	0	30053.2	15385.7	90748.3	52326.7	30676.2	73886.8
				374.863	507.267			0	0	0	0	0	0	0	14098.3	0	11175.1	0	18041.9
				468.549	319.161			298391	184605	230646	262644	156287	150479	449317	229994	284722	354938	345955	363057
				414.538	389.24			60680.7	95904.3	92149.2	0	19711.8	0	56513.5	34133.9	80944.5	0	70016.8	101917
				434.965	513.314			0	0	0	0	0	0	0	0	0	0	0	0
				458.807	618.345			0	0	0	0	0	0	0	0	0	10495.1	0	0
				56.1198	134.081			7.7138e+07	6.17014e+07	6.37963e+07	7.62176e+07	8.74355e+07	7.03727e+07	6.52752e+07	6.71223e+07	6.11055e+07	6.69798e+07	6.73868e+07	5.12838e+07
				256.009	526.306			204958	160592	52350.5	304443	262143	374006	173720	2.54713e+06	546193	112879	1.89839e+06	208158
				495.924	344.059			2.57394e+07	2.21702e+07	2.8732e+07	2.72961e+07	2.70659e+07	2.63705e+07	2.074e+07	2.10904e+07	2.75572e+07	2.43865e+07	2.11655e+07	2.37973e+07
				495.178	561.263			0	0	0	0	0	0	0	0	0	0	0	0
				276.077	430.265			0	0	0	33506.4	0	0	0	0	0	0	0	0
				347.404	539.099			442426	561792	473841	411204	419128	449390	693116	770134	785992	772910	726470	780010
				403.93	476.211			0	0	0	0	0	0	21049.1	0	24061.1	0	27286.9	25847
				193.767	448.343			96550.7	890707	168916	63273.3	204703	437781	132032	141454	415169	170506	69014	168074
				373.953	500.282			0	23445.8	0	29579.5	0	13185.8	97968.6	123285	140133	133404	98248.9	102834
				487.167	426.246			169565	375152	198727	67060.7	94259	124449	798749	363266	727572	517903	504295	516794
				345.578	444.318			0	0	0	0	0	0	0	0	0	0	0	0
				148.691	511.303			946541	1.59884e+06	1.15378e+06	1.11187e+06	1.27344e+06	1.23964e+06	981413	955206	974113	1.05917e+06	1.07882e+06	1.40996e+06
				449.382	357.055			651517	298305	711116	699199	588278	631276	262038	211084	236657	323505	253481	324630
				441.553	428.262			483093	328211	497540	409361	305305	408061	858291	550723	629752	702101	928775	589624
				451.619	343.233			3.56368e+06	2.99298e+06	4.08358e+06	3.58873e+06	3.30509e+06	3.26515e+06	2.98322e+06	2.31483e+06	360719	2.41049e+06	5.12605e+06	1.97214e+06
				135.721	345.221			0	0	0	0	0	0	95552.1	0	0	22078.1	99453.5	29574.8
				412.664	314.171			3.16786e+06	1.08182e+06	2.94909e+06	3.03812e+06	865833	2.26393e+06	3.08824e+06	2.62833e+06	3.97825e+06	3.65804e+06	2.52929e+06	2.92343e+06
				419.774	616.367			0	0	0	0	0	0	0	0	0	0	0	0
				349.253	581.258			0	0	11799.8	0	0	0	8506.36	55132.7	37693.2	70716.1	16227	0
				231.73	342.238			1.36369e+06	1.31912e+06	2.35757e+06	1.30159e+06	1.19583e+06	1.83672e+06	1.52272e+06	884096	995914	887469	2.08191e+06	1.15844e+06
				417.114	341.182			1.71166e+06	1.79295e+06	2.18689e+06	1.43811e+06	815066	670341	1.11265e+06	1.06031e+06	2.35264e+06	909494	186381	1.16729e+06
				86.5419	202.18			7.3815e+06	8.96569e+06	8.90089e+06	8.49273e+06	1.06569e+07	8.689e+06	9.08767e+06	7.53967e+06	8.2928e+06	7.34743e+06	7.80157e+06	8.87916e+06
				386.371	472.288			0	49815	128521	220742	663248	0	146051	64968.8	53250.2	92839.9	392484	101595
				431.466	545.305			0	0	0	0	0	0	0	0	0	0	0	0
				224.512	440.314			1.2303e+06	4.04247e+06	1.41763e+06	1.74507e+06	1.18595e+06	1.43272e+06	4.51998e+06	5.01133e+06	5.71966e+06	5.49024e+06	3.59176e+06	6.10204e+06
				397.047	402.271			0	0	0	0	0	0	0	0	0	0	0	0
				32.7001	193.159			2.37668e+06	2.32266e+06	1.94408e+06	3.30868e+06	3.07473e+06	2.76666e+06	2.58368e+06	1.85141e+06	2.50666e+06	3.15075e+06	1.81048e+06	2.21892e+06
				383.784	332.095			4.74564e+06	2.43597e+06	4.9159e+06	5.40132e+06	2.97305e+06	3.18202e+06	3.49569e+06	2.73375e+06	3.14926e+06	3.63822e+06	2.96431e+06	4.01549e+06
				200.999	372.31			1.10541e+06	1.34712e+06	2.05884e+06	817605	760737	654117	3.88647e+06	2.53621e+06	1.82679e+06	3.95497e+06	2.72979e+06	5.02808e+06
				225.388	426.261			153595	381981	251374	460260	322565	452753	477250	482523	598033	599278	448212	622036
				65.6579	302.215			155718	95659	629064	109014	0	262216	1.65679e+06	1.72985e+06	1.38377e+06	1.52427e+06	831930	497765
				299.582	290.171			0	0	0	0	0	0	0	25254.2	21985.4	0	0	0
				305.11	376.201			65264.6	98170.5	71897.3	0	20992.4	60918.8	121384	103312	161156	141839	46161.1	134563
				384.577	344.181			25760.7	12126.1	16116.3	11592.7	24088.4	0	13391.7	0	64123.7	14653.8	14533.1	33721.8
				376.522	425.213			175550	187688	124834	83137.5	150001	149048	206034	171831	122791	135594	222433	233512
				290.959	276.18			5.93421e+06	6.19832e+06	7.85228e+06	6.31923e+06	1.20537e+07	1.29059e+07	5.34023e+06	4.13963e+06	5.91769e+06	6.89085e+06	5.53341e+06	4.97288e+06
				222.942	507.316			0	0	0	0	0	0	35262.6	46036.6	0	0	0	0
				542.094	161.128			9.13864e+07	1.41532e+08	8.70791e+07	8.12253e+07	1.00251e+08	1.05296e+08	1.08857e+08	1.02179e+08	1.01045e+08	1.30409e+08	1.06617e+08	1.10382e+08
				193.904	290.116			4.12197e+06	6.70725e+06	3.5044e+06	3.86725e+06	4.52078e+06	7.01352e+06	3.06552e+06	3.12529e+06	2.83e+06	1.58663e+06	3.88795e+06	3.05535e+06
				189.334	395.316			125502	915652	278734	283908	209707	295566	819784	1.44053e+06	1.35291e+06	956351	1.03648e+06	967574
				441.857	561.095			1.94737e+06	2.92838e+06	1.74925e+06	2.73216e+06	2.45644e+06	2.80266e+06	2.80936e+06	3.3679e+06	2.60089e+06	2.97643e+06	722514	1.96615e+06
				258.14	361.273			3.43888e+06	5.31667e+06	2.59884e+06	5.1584e+06	6.27531e+06	9.30624e+06	4.277e+06	3.84225e+06	5.0966e+06	5.4373e+06	3.95319e+06	5.88713e+06
				398.659	261.117			1.30121e+06	1.13426e+06	1.44743e+06	1.828e+06	1.9866e+06	756265	2.01139e+06	2.01096e+06	1.69237e+06	2.07301e+06	2.08051e+06	2.53982e+06
				436.836	571.32			0	0	0	0	0	7999.02	15632.5	17992.1	10145	10318.7	33973	8684.71
				191.992	367.285			249099	2.80695e+06	447037	456723	338987	556394	1.24396e+06	1.86754e+06	1.93855e+06	1.39122e+06	1.50689e+06	1.44979e+06
				392.393	442.278			114636	11821	27527.6	14691.1	12932.9	0	426233	157469	239428	205052	174276	156397
				462.127	732.39			0	0	0	0	0	0	0	0	0	0	0	0
				425.171	381.213			530959	575690	595330	527320	335050	420727	1.21495e+06	427353	781963	836071	738240	594345
				404.76	357.213			674330	832447	859385	803991	488621	718696	809453	747997	943263	1.07394e+06	567850	857622
				404.833	400.255			59345.7	20599.3	120157	97326.7	25472.2	57491.8	377783	131193	423946	258715	212103	383818
				546.885	428.286			97495.7	80900	104090	64944.2	35122.5	15384.9	91796.9	37781.9	54378.2	49881.9	143173	121710
				200.004	536.408			572964	1.03805e+06	832579	720603	291455	854540	647968	775206	808168	934951	261199	863002
				456.548	445.252			20269.2	15327.9	41696.1	40060.4	17727.1	13680	347977	269189	279354	299730	304057	180244
				457.145	402.235			190900	132279	110051	44603.2	66265.6	18254.8	302975	179317	144416	261598	462110	164437
				471.87	422.224			17285.5	0	0	0	10308.2	0	0	0	0	0	0	0
				303.161	162.076			6.78144e+06	4.40395e+06	5.80541e+06	3.52151e+06	4.93094e+06	5.0991e+06	6.18066e+06	5.96858e+06	6.64008e+06	6.85957e+06	5.6087e+06	7.56399e+06
				46.5434	429.191			583777	550305	1.97895e+06	1.48219e+06	2.18947e+06	425652	3.6761e+06	3.90349e+06	3.39645e+06	4.76171e+06	3.64891e+06	4.26273e+06
				462.367	333.176			185651	307225	222533	236481	106532	117659	807331	373186	546895	530110	723894	669563
				242.387	146.027			4.65805e+06	7.80158e+06	8.079e+06	5.86075e+06	6.96973e+06	4.82086e+06	1.06815e+07	1.11238e+07	1.07399e+07	1.43061e+07	8.97826e+06	9.721e+06
				409.195	449.206			0	43735.1	66808.4	0	0	0	172789	0	35968.1	26149.6	150207	136888
				367.711	537.338			0	0	0	0	0	0	0	0	0	0	0	0
				403.928	460.234			857303	998342	977019	874433	479668	580827	788319	579128	579974	701518	569966	899941
				461.965	458.237			106381	182559	118976	211123	29375.3	41549	137287	211870	108919	296013	300035	148000
				482.122	293.097			9.95052e+06	4.82917e+07	1.34699e+07	5.25011e+07	2.18643e+07	1.12657e+07	2.34126e+07	5.66333e+07	4.80885e+07	5.71746e+07	3.61455e+07	6.37024e+07
				440.783	414.272			111954	254968	159671	113216	96266.5	55534.7	111149	124550	118769	276684	376654	146730
				318.148	221.095			4.88019e+06	6.0879e+06	5.96336e+06	6.10709e+06	5.77477e+06	4.42522e+06	6.49336e+06	6.2992e+06	6.34548e+06	6.42878e+06	6.11372e+06	5.93003e+06
				383.651	435.208			261716	110134	234941	232323	224236	86320.4	166787	187195	166922	287673	160518	229430
				70.8242	388.254			1.9748e+06	2.13061e+06	1.13261e+06	5.55904e+06	2.65799e+06	2.09236e+06	3.10489e+06	2.53248e+06	5.66529e+06	4.44715e+06	1.50128e+06	1.31018e+06
				256.472	524.299			5.46287e+06	6.7629e+06	2.81727e+06	6.54177e+06	6.12321e+06	1.00153e+07	9.46624e+06	9.28174e+06	1.38542e+07	6.57781e+06	4.56255e+06	1.00244e+07
				378.373	462.213			32027	34452	15636.9	23812.7	23852.5	15526.9	39766.3	0	0	24369.2	35085.6	10499.3
				353.421	477.184			10531.7	0	0	0	9983.85	0	7702.89	7396.93	11934.9	0	0	0
				269.015	610.37			437141	292688	412358	350837	400774	480052	308448	362208	310447	399194	437220	301784
				300.608	350.218			247562	1.17028e+06	347731	191334	113606	98128.3	1.53669e+06	1.58356e+06	786537	1.65671e+06	1.07576e+06	1.38978e+06
				450.647	285.121			335932	287847	413760	389784	360426	301051	456274	372101	417539	594964	480420	590365
				207.896	374.228			48402.1	0	65601.5	0	44597.8	0	83444.2	0	0	0	112668	0
				165.11	676.527			1.15725e+06	1.32639e+06	1.17999e+06	1.29041e+06	1.82318e+06	1.01596e+06	1.70966e+06	2.7672e+06	3.0715e+06	1.11317e+06	1.50207e+06	2.35287e+06
				451.223	405.197			3.27902e+06	2.69988e+06	3.27042e+06	3.37517e+06	2.96096e+06	3.03503e+06	2.34925e+06	3.05449e+06	3.46794e+06	3.57721e+06	2.20184e+06	3.58636e+06
				449.419	292.114			3.44693e+06	3.3152e+06	3.59827e+06	4.11336e+06	3.03332e+06	3.42178e+06	3.90076e+06	3.82617e+06	3.8868e+06	4.30096e+06	3.33761e+06	3.99282e+06
				428.002	285.119			1.38821e+06	1.08831e+06	1.63252e+06	1.52961e+06	1.07397e+06	915557	1.23856e+06	715233	1.17217e+06	1.24933e+06	1.05547e+06	1.00834e+06
				148.707	508.283			465151	651468	305086	251125	397968	672315	285927	349127	320196	684635	644829	142313
				253.128	714.433			351254	228824	880685	489691	452293	619831	437847	406131	304489	502640	435871	395292
				286.584	229.154			3.29634e+06	4.19818e+06	4.75985e+06	3.77549e+06	4.00221e+06	3.61826e+06	4.92269e+06	3.54071e+06	3.50942e+06	3.76041e+06	3.70024e+06	3.81264e+06
				294.1	330.202			185835	1.24139e+06	1.01452e+06	798346	847379	1.25968e+06	1.78443e+06	1.1026e+06	631774	788495	747892	1.47979e+06
				416.347	122.081			2.17185e+07	2.38756e+07	2.26622e+07	2.05833e+07	2.10332e+07	2.36374e+07	2.03354e+07	2.16118e+07	2.33931e+07	2.28653e+07	1.98978e+07	2.28373e+07
				239.18	397.306			3.67063e+06	3.34141e+06	3.66968e+06	3.47397e+06	3.35341e+06	3.77346e+06	4.79058e+06	6.88205e+06	3.1712e+06	6.70437e+06	6.86783e+06	2.96305e+06
				472.313	459.257			0	0	0	0	0	0	0	0	0	0	0	0
				352.865	360.213			45271	46736.3	47634	61087	20547.2	39915	66755.3	43815.6	42602.9	66332.8	97035.2	87626.3
				108.206	120.066			714783	1.35069e+06	635760	717194	924605	1.12175e+06	1.41696e+06	818606	1.20912e+06	847961	1.27254e+06	1.22853e+06
				391.614	269.111			289508	282645	207033	271755	223686	236972	201255	129787	150678	200444	88010.1	201961
				342.941	359.265			55242.2	73177.3	135739	47458.7	48715.6	0	100403	46300.6	0	93577.7	94417.6	68771.7
				418.865	534.143			3.54727e+06	3.51645e+06	3.21968e+06	3.47308e+06	3.31311e+06	3.54982e+06	2.83985e+06	3.02442e+06	3.30034e+06	3.58929e+06	2.7495e+06	3.20982e+06
				344.115	423.235			0	22511.6	23248.4	9981.58	0	0	83749.9	38483	79886.5	69822.4	68429.1	83892.1
				297.622	321.078			270452	469650	498129	341490	219887	322301	331052	238236	419441	448713	339200	262171
				401.311	520.288			77311	112382	27985.3	174778	0	0	432137	175581	465870	408460	326503	268769
				417.983	593.304			0	12607.4	0	0	0	0	0	0	0	0	0	0
				30.0698	299.062			0	59115.3	132834	62330.9	5847.18	39232.1	14620.6	127414	149197	83550.9	63400.1	72928.3
				479	389.215			16300.6	0	0	0	0	0	100581	39713	70263.6	56365.1	136577	60565.5
				272.625	535.195			324156	660855	42134.9	557782	493594	354029	904403	973861	834600	1.30827e+06	881153	977511
				276.927	382.161			151209	260987	195108	241184	144101	90680.6	378788	205060	135080	198766	322821	193710
				194.681	594.377			1.19202e+06	1.47278e+06	957933	1.00694e+06	445708	1.58562e+06	304949	477929	671887	366747	265451	219570
				314.693	383.229			69017.7	0	58731	0	27165.5	20033.7	47195.9	40568.6	34353.9	50589	48201	45133.9
				191.067	391.285			0	461305	31445.2	73724.5	0	37016.1	148487	261031	65732.4	303511	206340	287010
				374.873	476.261			0	0	0	0	0	0	13330.1	72400.4	17044.2	24397.6	16665.4	16785.8
				428.031	418.229			0	0	0	0	0	0	20575	0	0	0	0	0
				500.342	523.299			0	0	22072.3	0	19994.2	9617.39	116341	29746.1	62239.7	49698.7	104849	18686
				382.009	275.135			502733	273256	365128	532295	258189	182661	323927	337632	344400	289681	195042	335452
				256.498	845.525			0	0	0	0	0	0	0	0	0	0	0	0
				208.718	466.33			2.98583e+07	4.61808e+07	2.74623e+07	3.29338e+07	2.46206e+07	2.39792e+07	986996	3.3915e+07	3.7913e+07	3.99186e+07	3.78426e+07	3.75444e+07
				151.331	607.51			610938	1.00893e+06	820928	743888	827452	960140	1.14618e+06	1.14222e+06	881244	190813	632149	875095
				299.682	398.203			180400	84691.9	69867.3	112830	158833	185906	141778	149911	168681	143091	160988	106891
				437.193	555.313			0	0	0	8825.45	0	0	24459.7	0	0	0	49850.7	0
				371.306	491.247			0	0	0	0	0	0	0	0	0	0	0	0
				347.45	207.097			1.46968e+06	1.26874e+06	1.32116e+06	1.2172e+06	1.52634e+06	786049	1.42499e+06	1.17058e+06	1.33214e+06	1.05257e+06	1.47021e+06	1.35234e+06
				421.502	499.299			35049.2	13932.7	0	29136.6	0	16555	39839.3	19455	34521.8	15255.3	26373.2	51052.6
				30.0714	431.178			9.86868e+06	8.10186e+06	7.8353e+06	9.58525e+06	7.8389e+06	6.51222e+06	1.00032e+07	7.15787e+06	7.45563e+06	8.02417e+06	8.31961e+06	8.52836e+06
				388.054	318.177			127686	227245	183538	66685.2	51022.4	31621.2	227558	265009	347515	215893	198685	234623
				385.508	317.218			0	0	0	0	0	0	29743	0	28188.5	58993	80682.1	28598.9
				448.48	492.242			2.08775e+06	918051	1.0967e+06	1.72017e+06	2.3072e+06	2.29005e+06	826079	1.16051e+06	2.51595e+06	963109	1.13806e+06	826028
				355.535	248.124			591249	446118	428611	326905	485187	256210	534856	345432	358449	442780	497549	461892
				481.721	488.259			0	17233.3	0	7662.98	0	0	142638	175608	167116	211457	127176	177027
				441.342	284.08			438853	489733	757189	922670	346823	259561	519091	590521	582299	985196	485904	799205
				258.454	643.285			105392	307522	459982	337689	430244	594747	310645	351441	417825	355626	275705	420071
				477.216	386.214			8240.79	14892.5	0	9623.18	6648.59	0	7029.18	0	0	0	28864.4	0
				293.344	547.31			0	0	0	0	0	0	0	0	0	0	0	0
				415.294	486.292			0	0	0	0	0	0	22831.6	0	72706.6	43957.1	32152.6	20458.6
				502.19	424.103			7.54138e+06	5.76991e+06	1.10207e+07	1.15964e+07	5.40603e+06	5.66994e+06	5.66095e+06	3.70684e+06	4.04592e+06	5.20473e+06	2.61996e+06	5.83297e+06
				452.957	488.284			0	0	0	0	0	0	0	0	0	0	0	0
				320.771	188.128			1.38394e+06	3.27098e+06	1.48568e+06	780877	753276	448108	2.61439e+06	3.33981e+06	860604	789182	2.68021e+06	1.40996e+06
				357.317	359.124			1.13914e+06	1.29551e+06	1.06701e+06	1.06223e+06	947768	1.15452e+06	1.13674e+06	1.48907e+06	1.22614e+06	1.24129e+06	932147	1.29608e+06
				321.58	394.198			0	0	94667.6	0	0	0	0	0	0	0	0	62471.5
				473.295	555.117			194992	164640	215158	256134	222805	114777	222517	258162	235942	283143	180529	213906
				117.952	317.182			0	0	15934.7	0	0	0	70883.6	0	0	121848	25927.5	43651.1
				401.25	568.234			79331.4	114759	62361.7	138036	98616.2	268513	35169.5	104571	163237	108929	93128.8	46327.7
				150.415	637.556			447132	1.16218e+06	769776	690295	1.19219e+06	879568	1.1303e+06	510222	916266	711861	1.2586e+06	1.07695e+06
				186.749	562.35			143411	413896	246412	297841	327752	319556	613001	808493	765928	558823	531376	667433
				217.943	455.188			3.47169e+07	2.86874e+07	2.97757e+07	3.708e+07	1.90074e+07	3.86233e+07	9.46535e+07	5.62237e+07	1.00516e+08	7.98394e+07	6.98665e+07	1.36569e+08
				86.3813	260.16			0	0	373575	0	0	0	1.0129e+06	557608	604770	607546	646853	457409
				213.212	857.517			88443.1	0	456922	240857	426928	196679	159421	0	0	80742.9	215706	174351
				383.781	561.336			11885.1	12145.8	51618.4	39577.5	26094.1	29730.2	0	0	0	0	0	13333.6
				431.321	649.305			0	0	0	0	0	0	0	0	0	0	0	0
				65.6508	798.598			4.93202e+06	7.03914e+06	4.35907e+06	4.63015e+06	8.40169e+06	1.01205e+07	4.68283e+06	3.32964e+06	6.42908e+06	9.09533e+06	8.19373e+06	3.86786e+06
				79.4754	246.144			2.17131e+06	2.03331e+06	2.49107e+06	1.0728e+06	366547	296381	3.22686e+06	1.7773e+06	313747	3.20476e+06	1.55337e+06	2.6886e+06
				306.79	278.116			113620	49605.6	56193.3	0	43735.2	27757.7	30408.4	0	15203.4	16844.6	14103.4	16057
				405.677	284.16			4.35527e+06	2.00133e+06	2.60979e+06	1.86636e+06	1.55182e+06	1.95182e+06	3.37021e+06	1.58045e+06	2.22362e+06	2.25134e+06	2.52452e+06	3.39324e+06
				259.654	359.257			1.4756e+06	1.73802e+06	1.083e+06	2.35969e+06	2.27475e+06	3.72859e+06	1.68891e+06	1.30268e+06	1.75445e+06	2.16765e+06	1.42564e+06	2.07824e+06
				224.594	538.35			282594	290813	177289	327995	223796	417327	430501	900522	1.52391e+06	541571	352988	1.01861e+06
				204.344	303.173			1.73023e+06	988037	1.29513e+06	2.82302e+06	2.79311e+06	2.90924e+06	4.00097e+06	1.99219e+06	2.69255e+06	6.81831e+06	3.95828e+06	2.46981e+06
				393.409	476.236			0	0	0	0	0	0	0	0	0	0	0	0
				546.977	186.124			3.85125e+06	3.81623e+06	3.76286e+06	3.69015e+06	3.1235e+06	3.24888e+06	4.59936e+06	4.08345e+06	4.19719e+06	5.11187e+06	3.90618e+06	4.38621e+06
				312.955	316.186			505653	445603	574070	309257	318225	281259	625387	363602	391260	489322	476131	406835
				434.682	389.234			16739.1	13779.7	30455.5	8953.15	0	0	49137.8	12254.4	51500	37050.5	26072.8	39574.7
				219.343	376.223			276753	182730	410521	74921.3	161017	135667	522342	270113	179893	286240	416682	235189
				307.7	253.033			839540	782235	1.39453e+06	854543	1.85284e+06	2.04722e+06	1.08696e+06	628599	896471	1.16301e+06	840270	789677
				411.889	539.284			130381	79492	82220.8	0	29170.5	0	266620	49070.9	37456.1	88399.6	279176	120487
				371.29	402.271			0	11901.9	0	0	0	0	12184.6	15974.8	0	0	0	0
				23.6839	179.129			705664	605722	853317	614330	792117	663424	692672	784497	655647	723735	690416	728940
				35.3556	146.117			4.89567e+06	4.30836e+06	2.52529e+06	5.50377e+06	3.63016e+06	1.94433e+06	5.40023e+06	5.15177e+06	4.33739e+06	4.89001e+06	5.05336e+06	3.92945e+06
				410.136	334.099			184132	220774	222463	148678	180993	110211	523797	458042	504310	600282	531805	696352
				410.578	364.121			3.42215e+06	1.77386e+06	2.19111e+06	2.02823e+06	3.02252e+06	1.86406e+06	2.05125e+06	2.34178e+06	1.33506e+06	1.78733e+06	2.23759e+06	2.05474e+06
				196.532	317.189			2.79499e+06	3.70175e+06	1.65836e+06	1.56916e+06	847610	2.48294e+06	1.26393e+06	2.35724e+06	3.49468e+06	3.08336e+06	962734	1.36707e+06
				448.929	303.203			34844.7	168784	73583.3	45161.2	45655.5	19925.5	253415	160003	230554	310873	223977	278751
				52.6494	246.152			5.77785e+06	4.1949e+06	3.04803e+06	3.37109e+06	6.75445e+06	2.81697e+06	4.21279e+06	4.42358e+06	4.38191e+06	6.46777e+06	7.18241e+06	2.37202e+06
				212.073	460.279			85912.1	424155	182611	171637	105200	0	638677	628568	768147	537855	437709	393755
				169.419	826.595			1.00963e+06	1.0673e+06	884261	1.38497e+06	1.82506e+06	1.51674e+06	208818	443628	367160	492606	475014	350895
				490.825	476.235			0	0	0	0	0	0	0	0	0	0	0	0
				345.349	329.181			85247.7	120609	102816	58337.1	33965	64857.5	183074	190513	54902.9	187548	145182	153233
				271.545	439.292			28885.6	13179.9	64714.8	35513.2	93733.6	11656.1	61210.5	48075.9	110796	75447.2	98719.1	10906
				227.289	379.147			4.32614e+06	4.6442e+06	4.68992e+06	4.83015e+06	4.29321e+06	4.50945e+06	3.76233e+06	3.90912e+06	3.93477e+06	3.63665e+06	3.38532e+06	4.20184e+06
				388.067	345.076			708648	733208	762774	970112	823612	906119	460758	447318	511906	451220	330961	437607
				441.786	310.175			3.28514e+07	2.80097e+07	3.47324e+07	3.29916e+07	2.96398e+07	2.93038e+07	2.3509e+07	2.08294e+07	2.55475e+07	2.73779e+07	2.06061e+07	3.38785e+07
				277.203	385.244			0	0	92322.9	0	13518.1	0	146413	76984	64996.6	0	0	10221.6
				485.384	400.147			696842	497455	978077	998059	770693	877622	658877	504558	594042	626566	604463	660128
				270.699	318.166			81532.9	54342.2	165058	78170.4	62551.5	45703.8	110506	139641	167900	150360	172479	131959
				350.065	320.164			651095	926565	702593	583663	455479	492817	979381	856544	1.00277e+06	1.02133e+06	844226	1.01696e+06
				472.599	491.199			35360.4	33456.9	18842	51567.4	31622.5	23267.1	72175.2	61836.5	110517	66040.6	69544.3	102445
				335.754	590.316			0	0	0	0	0	0	0	0	0	0	0	0
				140.819	303.173			0	0	95702.6	114150	59107.6	17100.5	131079	16977.8	64355.8	155146	90501.7	170078
				346.134	373.256			0	0	0	0	0	0	143353	0	157533	197037	126332	14034.1
				473.738	299.085			61262.7	23894.6	74081.8	80139.7	33516.7	50919.1	259565	185297	264461	308526	216027	194375
				471.842	454.278			187140	296496	235538	91382.6	0	47652.1	736400	227672	267249	593714	418107	370184
				385.625	148.08			5.10308e+07	6.45988e+07	7.4582e+07	7.05961e+07	7.43175e+07	7.89941e+07	1.72915e+07	1.8774e+07	2.07768e+07	2.08862e+07	1.6197e+07	1.32851e+07
				352.931	555.325			157503	85991.6	110830	145957	61606	101268	50032.5	90934.3	107408	68457.5	42785.7	74060
				466.161	400.04			485504	435381	579885	456339	533003	546654	456249	493108	496754	478982	576848	437694
				450.284	408.107			559365	551825	910804	637507	292015	535391	416778	261210	505766	647316	192381	639292
				457.188	305.098			87124.6	302856	200050	202655	86077	209297	402161	365519	386089	456128	294276	407117
				255.724	546.281			465714	907928	353740	548232	695583	1.00636e+06	595785	701528	1.22932e+06	745989	346573	942777
				249.542	328.223			1.31855e+06	568925	1.23792e+06	596490	376271	604890	608575	250206	475880	488032	1.01511e+06	258632
				407.558	414.271			112740	145956	196538	77852.7	107256	83079.5	624521	426632	233989	209958	452887	371489
				201.65	370.295			1.66576e+06	896357	2.93881e+06	1.15671e+06	905461	560229	1.61374e+06	839196	276791	1.79127e+06	1.51622e+06	1.76559e+06
				153.138	364.261			3.07267e+06	5.37015e+06	3.44999e+06	3.22752e+06	2.86585e+06	3.5232e+06	5.27449e+06	5.52944e+06	5.83888e+06	5.38865e+06	4.89999e+06	5.37496e+06
				101.262	371.228			4.72167e+06	5.20992e+06	2.32237e+06	3.76904e+06	1.76298e+06	3.16943e+06	4.3582e+06	3.18895e+06	2.15097e+06	4.43117e+06	3.32362e+06	3.4508e+06
				246.02	173.14			1.19549e+06	3.30576e+06	2.39452e+06	2.12441e+06	1.2444e+06	1.00764e+06	5.23376e+06	5.25807e+06	3.00368e+06	5.16869e+06	3.09459e+06	4.36663e+06
				261.296	597.305			253776	341413	167025	388814	336477	560573	225451	187576	261788	242425	232346	265468
				335.699	407.228			0	0	0	0	0	0	16832.7	18212.2	0	18000.4	27777	14295.9
				213.961	603.534			7.61223e+07	5.09813e+07	7.824e+07	7.55106e+07	5.0318e+07	6.70308e+07	4.61448e+07	6.23674e+07	5.41927e+07	4.96222e+07	4.02063e+07	3.99685e+07
				289.518	303.145			233601	285651	533021	248154	317901	100065	383570	283953	346784	358867	465159	307820
				208.869	483.221			331859	350377	144890	434925	257904	343121	1.18647e+07	4.47763e+06	6.61928e+06	6.4533e+06	1.24469e+07	1.94133e+07
				302.558	361.244			0	0	0	0	0	0	36594.8	0	0	0	0	0
				336.585	485.235			47090.7	45424.3	60764.9	26849.2	16466.4	37139	61172.1	40293.1	87033.1	104214	69947.3	87073.2
				265.025	165.051			4.07643e+07	4.83704e+07	2.99451e+07	3.46338e+07	5.51167e+07	4.07878e+07	4.39023e+07	3.9057e+07	3.96511e+07	3.97763e+07	3.62533e+07	4.77671e+07
				430.566	342.165			728114	476982	919440	765304	433506	568494	1.01514e+06	391668	802392	773772	681926	512064
				383.745	292.103			3.33658e+06	1.8399e+06	3.48672e+06	3.81995e+06	1.16396e+06	2.25271e+06	2.22115e+06	2.00862e+06	2.57922e+06	3.05792e+06	2.16279e+06	2.98576e+06
				468.434	334.125			156897	181553	160656	105166	81333.1	88447.6	201932	144738	205949	201470	131429	288964
				376.462	450.186			220860	388976	124485	305454	189212	244848	346697	686093	703356	391422	133356	378746
				120.519	442.266			550456	409915	614339	462235	361916	444588	781175	639703	442480	786335	694171	698225
				197.49	727.572			1.32647e+06	6.89837e+06	3.38712e+06	2.58736e+06	416185	1.86592e+06	1.87962e+06	5.70299e+06	6.74073e+06	6.13102e+06	916191	4.08988e+06
				264.74	623.318			780804	562254	701030	783048	827178	712733	553464	994672	716885	988767	430923	1.03176e+06
				257.37	552.33			294203	706531	251876	379010	175872	284700	420057	571133	604935	476861	333324	613892
				464.838	538.085			304056	408399	450638	417097	258448	270582	629110	455145	729481	708508	442832	797502
				410.531	713.419			0	0	0	0	0	0	0	0	0	0	0	0
				261.424	443.286			0	0	0	0	0	10394.9	12153.5	0	0	0	0	0
				301.676	331.234			0	0	0	0	0	0	78326.9	51349.3	0	0	11668.8	0
				401.298	349.117			1.82958e+07	9.17646e+06	2.23066e+07	1.47021e+07	8.21003e+06	9.36449e+06	7.61644e+06	6.05216e+06	8.18991e+06	9.02287e+06	4.93826e+06	7.22368e+06
				399.583	546.253			23474.7	0	0	0	291131	203023	0	184214	376263	58539.9	56817.7	178403
				378.372	503.185			23249.2	0	18226.3	34351.5	28484.7	93346	22178	19916.5	113382	29034	0	24227.4
				257.094	645.301			90612.7	125845	137407	189530	242348	293440	139113	110403	194460	127343	136682	140568
				310.307	395.193			0	0	0	0	19890	0	0	9672.11	10122.2	0	0	0
				216.675	508.376			2.20565e+07	4.26971e+07	2.59548e+07	3.8684e+07	1.63199e+07	2.78939e+07	5.74388e+07	5.12734e+07	5.9975e+07	7.0676e+07	4.92924e+07	6.47584e+07
				219.187	520.316			697535	1.52785e+06	828116	1.50799e+06	595277	1.17323e+06	1.27938e+06	1.20997e+06	1.4357e+06	1.28404e+06	822747	1.35669e+06
				159.64	702.542			6.52182e+06	1.21164e+07	5.90107e+06	6.21831e+06	5.21101e+06	5.8745e+06	1.5174e+07	2.08131e+07	1.74156e+07	1.15319e+07	1.35491e+07	1.48152e+07
				272.256	292.129			27397.7	145099	46599	145501	82109	37549.8	94121	0	51143.3	0	109373	39086.8
				219.982	490.29			1.40458e+06	1.57075e+06	1.35334e+06	2.55501e+06	1.03003e+06	1.79444e+06	1.39418e+06	2.21278e+06	3.04254e+06	2.06205e+06	1.34273e+06	2.1377e+06
				205.351	494.36			3.38431e+06	7.15315e+06	4.47374e+06	4.00529e+06	3.5354e+06	4.17038e+06	6.62626e+06	6.65739e+06	7.63469e+06	7.57355e+06	6.58575e+06	6.46655e+06
				351.305	258.145			250761	406474	316202	267568	247699	327657	315924	234216	536319	449870	330536	267980
				431.325	729.425			0	0	0	0	0	0	0	0	0	0	0	0
				347.115	407.193			8949.86	28614	0	112028	8176.59	0	72818.8	32728.4	41048.7	70053.1	98089.6	41407.3
				476.188	527.283			0	0	0	0	0	0	0	0	0	0	0	0
				30.955	263.128			3.92816e+06	3.34021e+06	5.24636e+06	4.59171e+06	4.45962e+06	3.40305e+06	6.70235e+06	4.56291e+06	5.30944e+06	5.84964e+06	5.75658e+06	5.32298e+06
				211.315	883.533			1.20908e+06	258835	1.13288e+06	770933	1.10837e+06	172311	113624	0	0	201690	515267	160697
				355.715	257.124			1.30309e+06	1.50201e+06	1.46664e+06	2.01916e+06	1.34249e+06	1.16518e+06	1.86352e+06	1.4438e+06	1.60797e+06	1.48806e+06	1.44299e+06	1.53382e+06
				466.509	398.069			249551	230230	207294	68142	106409	196846	272238	322471	288210	409001	206930	284611
				146.057	184.064			5.2188e+06	4.70631e+06	2.59763e+06	5.19821e+06	3.90907e+06	3.76377e+06	4.57649e+06	3.10548e+06	3.19067e+06	4.05892e+06	3.60459e+06	4.78124e+06
				454.771	386.239			1.50029e+06	861774	1.1564e+06	1.23311e+06	889896	815998	3.35238e+06	1.58174e+06	2.53156e+06	2.06097e+06	4.00504e+06	2.12023e+06
				212.567	394.197			551832	99998.7	500771	433043	146358	337144	0	160840	0	293051	177651	0
				275.219	486.292			0	0	0	0	0	0	0	0	0	0	0	0
				412.707	475.241			0	0	0	0	0	0	0	0	0	0	0	0
				462.916	570.324			17015.8	0	0	0	0	0	0	0	0	0	0	0
				310.297	306.165			185387	199436	286914	112579	203354	116383	307251	154793	210774	143277	375967	389659
				426.066	532.114			306145	298760	417387	423895	283539	299932	414472	195060	382476	465785	315435	455897
				405.721	614.279			65214	51492.1	88878.3	80369.1	0	12746.5	222178	27324.4	149270	159998	144797	250814
				375.683	353.143			0	14303.7	76394.9	35947.4	0	17426.7	34710	43142.1	20572.1	26467.4	13272.7	12603.4
				548.389	471.33			9469.87	9286.89	52019.4	6377.38	21726.4	62074.6	92484.1	39301	84565.8	31387.3	72520.2	16249.8
				80.1589	129.102			1.87152e+06	2.49888e+06	1.78466e+06	1.86046e+06	1.95552e+06	2.00266e+06	2.37135e+06	2.92358e+06	1.84219e+06	1.98099e+06	2.20646e+06	1.97719e+06
				423.507	266.123			377293	1.55187e+06	524650	1.81362e+06	208754	209953	1.34417e+06	1.07617e+06	2.31634e+06	1.93722e+06	857332	2.71866e+06
				44.834	171.149			3.89474e+06	2.66626e+06	3.4847e+06	3.78017e+06	2.95889e+06	2.87349e+06	3.72845e+06	3.73064e+06	5.00255e+06	4.49969e+06	4.29193e+06	4.96883e+06
				398.959	226.083			3.24613e+07	3.34882e+07	2.89702e+07	2.87135e+07	3.24447e+07	3.84072e+07	4.39017e+07	4.68144e+07	4.43468e+07	4.56672e+07	4.127e+07	5.18127e+07
				388.098	367.066			171722	148699	227539	172378	162406	142531	187157	640963	595550	407854	364900	583331
				353.945	451.193			0	0	0	0	0	0	0	0	0	0	0	0
				272.133	406.165			78260	58277.3	0	0	0	0	0	0	0	0	0	0
				432.235	586.321			90279.7	244502	62218.3	16459.1	25799.4	0	547251	357901	334666	524472	541557	390355
				461.687	587.267			56560.1	0	30872.3	26026.4	0	0	103450	42017.6	107176	90706.2	53760.8	83319.1
				381.715	241.094			2.22536e+06	2.52312e+06	2.08303e+06	1.74397e+06	2.4691e+06	3.38083e+06	3.51606e+06	3.9838e+06	3.87679e+06	4.03031e+06	2.74525e+06	4.62903e+06
				207.654	542.323			1.25411e+07	2.88028e+07	8.59157e+06	1.6186e+07	1.90456e+07	3.75811e+07	2.29525e+07	2.18029e+07	2.92107e+07	3.40974e+07	1.72041e+07	2.9676e+07
				433.103	159.076			3.50302e+07	2.74772e+07	2.96826e+07	5.15624e+06	3.44654e+06	3.82237e+07	2.61324e+07	3.35411e+06	5.0388e+06	2.7005e+07	2.64049e+06	2.37684e+06
				218.45	316.222			59178.1	0	0	0	0	25292.2	33381.5	0	21851.7	85897.2	0	14592.8
				452.582	465.202			45606.8	25548	29086.4	24517.1	16675.4	13025.3	75747	52967.8	29447.6	45445.8	89046	40531.8
				369.973	390.198			0	0	0	0	0	0	0	0	0	0	0	0
				235.132	484.303			0	0	0	0	0	0	30817.1	43040	0	29486.4	20846.8	50873.1
				302.35	286.176			437087	307407	610829	446204	588048	269148	390942	370812	320732	391707	417508	456859
				51.8909	750.541			3.13398e+07	4.94818e+07	3.27971e+07	6.01042e+07	1.03932e+08	1.01291e+08	4.88419e+07	3.99113e+07	4.29712e+07	4.19245e+07	4.3293e+07	4.7592e+07
				318.153	515.152			7.93688e+06	8.17014e+06	3.29831e+06	8.80573e+06	9.36756e+06	7.70881e+06	9.15889e+06	8.35973e+06	4.35398e+06	9.20048e+06	7.74515e+06	8.32846e+06
				88.2985	167.081			3.97776e+06	6.75004e+06	5.3322e+06	4.8315e+06	2.43087e+06	4.24326e+06	3.63551e+06	2.60622e+06	2.07209e+06	2.50499e+06	2.61047e+06	2.51344e+06
				376.34	117.066			2.34989e+08	2.27954e+08	2.32523e+08	2.36911e+08	2.35961e+08	2.70823e+08	1.90465e+08	1.94588e+08	2.00927e+08	2.05149e+08	1.83597e+08	1.77168e+08
				213.901	424.282			621346	1.40057e+06	471032	780272	628073	619831	1.25601e+06	1.42912e+06	1.38237e+06	1.45467e+06	1.13193e+06	1.18699e+06
				478.745	583.149			5.8997e+06	5.50496e+06	7.17438e+06	7.06326e+06	5.61154e+06	5.08029e+06	7.79683e+06	6.04981e+06	6.98933e+06	9.22032e+06	6.11388e+06	7.37005e+06
				486.297	562.199			0	14137.9	15464.7	12596.8	0	12671.9	0	27986.9	20827.2	41605.7	16104.3	25547.6
				434.954	401.06			41225.5	73355.6	43459.9	52575.1	37166.4	26590.7	58541.8	81614.9	55941.5	95104	54626	70470.5
				442.228	370.052			5.21319e+06	4.03016e+06	6.68273e+06	4.7304e+06	7.53379e+06	5.74016e+06	2.82949e+06	1.83161e+06	1.35346e+06	1.60658e+06	3.19535e+06	1.93635e+06
				318.142	499.188			2.96325e+07	2.86078e+07	3.42425e+07	2.97151e+07	2.95992e+07	2.76094e+07	3.06495e+07	2.77394e+07	2.63264e+07	2.59966e+07	2.73872e+07	2.91939e+07
				347.08	416.214			14721.8	13607.7	62965.3	23216.1	44877.3	0	24260.9	0	28651.7	11951.7	62745.9	10120
				86.4771	371.228			898914	868356	1.17797e+06	797191	626925	639541	1.79093e+06	973359	574818	1.29305e+06	1.5351e+06	1.73587e+06
				141.862	798.564			1.22354e+06	1.84968e+06	1.56921e+06	1.55945e+06	1.29824e+06	1.50031e+06	2.03214e+06	1.85449e+06	1.47912e+06	1.51347e+06	1.75886e+06	2.19043e+06
				165.989	716.521			5.57101e+07	3.53597e+07	5.36905e+07	6.10115e+07	3.92925e+07	4.12725e+07	7.27806e+07	8.89212e+07	8.40744e+07	6.5904e+07	6.10558e+07	6.79447e+07
				125.461	125.038			3.29609e+06	428657	3.5419e+06	3.74801e+06	2.83196e+06	3.73991e+06	998624	368260	495279	959435	962360	448160
				297.891	133.032			6.07935e+07	7.77671e+07	7.63277e+07	6.5275e+07	6.49174e+07	6.31266e+07	6.39334e+07	6.1202e+07	7.35433e+07	6.86374e+07	5.77294e+07	5.35407e+07
				423.377	275.135			4.12181e+06	675343	2.57632e+06	4.09878e+06	1.57337e+06	2.71827e+06	713298	458893	626527	688099	698467	611932
				272.432	378.134			1.35717e+06	629798	462015	884664	1.36088e+06	708145	1.02932e+06	525906	446851	864518	1.07398e+06	712332
				413.656	333.214			395036	204036	61408.3	28638.6	338805	466370	393477	105149	163589	118469	197631	447119
				398.724	515.214			2.40502e+07	3.00885e+07	2.89536e+07	2.63579e+07	2.6428e+07	3.80221e+07	4.89346e+07	5.10975e+07	5.04832e+07	6.18615e+07	3.30904e+07	5.91049e+07
				387.268	203.114			1.08513e+07	1.3089e+07	1.02675e+07	3.73331e+06	3.31103e+06	3.71365e+06	1.51185e+07	833873	669441	1.04376e+07	2.02276e+07	1.3985e+07
				238.748	144.138			6.00145e+06	1.09219e+07	7.53872e+06	7.19276e+06	8.22601e+06	6.20633e+06	1.55371e+07	9.40479e+06	1.10798e+07	1.21874e+07	1.62774e+07	1.25216e+07
				403.047	531.186			169900	217081	433244	336334	24367.2	64580.3	448799	203963	561064	726431	171823	533331
				413.605	615.175			493123	828768	1.84669e+06	1.01089e+06	120640	369693	466070	269992	1.05775e+06	1.50199e+06	173596	996276
				483.536	483.293			37009.6	0	18982.2	0	0	16623.2	228180	50814.9	27002.6	57008.6	233661	57478
				212.055	438.298			2.8002e+07	5.84459e+07	2.51466e+07	3.64193e+07	2.06718e+07	2.46399e+07	5.59157e+07	6.2725e+07	6.86632e+07	6.46121e+07	5.18888e+07	6.65664e+07
				382.209	334.161			0	0	0	14126.4	0	0	63867.4	70464.4	79949.5	78213.3	36499.9	67708
				436.487	319.124			88356.8	94936.5	108940	180508	128545	56650.7	120775	54171.7	58601.3	58723.5	112027	91242.6
				389.832	146.001			228488	470357	588371	211906	0	371672	548618	400034	700806	672214	0	289371
				255.635	649.333			40897.8	137992	32775.5	57600.4	67301.4	169883	106403	160140	161630	114487	78231.5	158646
				444.151	292.103			491370	999548	717580	1.08881e+06	462332	382193	1.07409e+06	849354	680418	843655	695987	1.1013e+06
				539.583	177.087			1.79407e+07	1.47573e+07	2.50965e+07	1.12447e+07	8.92176e+06	2.1579e+07	8.37442e+06	8.71595e+06	2.22803e+07	1.06372e+07	6.79864e+06	1.13498e+07
				169.373	824.579			2.59157e+06	1.11251e+06	2.51123e+06	1.53444e+06	3.70284e+06	3.24222e+06	872746	595912	909324	1.22111e+06	1.15694e+06	1.32996e+06
				426.015	270.101			503573	315365	624896	402673	660054	320217	217208	219827	324809	439185	145937	299010
				402.163	582.29			0	22303	0	0	0	0	227052	191768	205365	111049	103132	231406
				251.338	487.178			1.02413e+08	1.17164e+08	1.66796e+08	1.32625e+08	1.43042e+08	1.41033e+08	1.25433e+08	8.72674e+07	1.24832e+08	1.35305e+08	1.12314e+08	1.29119e+08
				420.776	485.271			25656.2	14956.9	0	0	0	0	112346	54481.5	98831.7	66489.8	17091.3	61671.6
				32.6795	153.091			537667	1.88365e+06	1.59819e+06	1.66753e+06	1.61729e+06	2.49284e+06	1.72234e+06	2.47111e+06	1.93538e+06	286734	1.47514e+06	1.49599e+06
				430.708	472.241			1.45342e+06	813348	1.43973e+06	1.14514e+06	555132	881003	994165	849261	1.34369e+06	1.47499e+06	800186	1.24562e+06
				31.8967	198.185			8.72122e+06	8.0983e+06	5.54431e+06	8.29968e+06	7.54792e+06	7.39536e+06	6.64817e+06	4.97374e+06	5.84893e+06	8.96651e+06	4.33758e+06	83641.3
				460.858	346.208			0	0	0	0	0	0	132193	0	9480.68	68107.2	237052	78668.3
				452.075	333.14			193479	283868	201859	271902	151995	152120	259229	269357	274809	329796	147803	309306
				398.739	553.17			8.46719e+06	7.89623e+06	1.05267e+07	1.14738e+07	9.08783e+06	1.07071e+07	7.69993e+06	7.4812e+06	7.45935e+06	8.51539e+06	5.58575e+06	6.79017e+06
				384.579	354.077			1.77106e+06	1.20265e+06	1.84095e+06	2.03023e+06	1.24441e+06	1.24e+06	1.68945e+06	1.5272e+06	1.75499e+06	1.89558e+06	1.31965e+06	1.99874e+06
				205.124	592.339			569699	1.07092e+06	263147	501717	785339	1.44033e+06	829166	798847	1.36134e+06	706592	546855	1.07809e+06
				478.604	454.107			0	31998.5	30767.2	35542.4	17256.1	33348	64613.9	48227.1	75761.5	75723.9	38324.3	58509.2
				403.904	488.308			0	0	0	0	0	0	0	0	0	0	0	0
				470.458	451.167			62456	88747.2	71427.8	87762.6	27068.1	52039.5	207282	195582	167839	233470	165927	211944
				491.579	389.121			2.1365e+06	2.63029e+06	1.97809e+06	1.60084e+06	1.49752e+06	834443	3.17885e+06	3.03749e+06	3.58257e+06	3.67079e+06	3.20473e+06	3.25648e+06
				32.7235	109.101			9.15403e+06	1.01487e+07	5.03172e+06	6.72731e+06	6.28709e+06	1.05461e+07	5.59759e+06	5.97905e+06	7.11581e+06	6.83826e+06	5.19681e+06	5.47288e+06
				419.819	383.164			0	17444.5	0	0	0	13314.8	164240	20583.9	0	30679.2	193481	63859.1
				179.718	770.533			27306.5	166264	199574	74161	119820	55237.7	427341	203888	269990	70310.9	159118	125262
				321.652	392.116			7.78442e+06	1.06813e+07	2.28656e+06	9.53156e+06	9.40126e+06	8.07689e+06	7.97998e+06	8.36199e+06	6.95618e+06	9.71967e+06	6.13843e+06	6.97656e+06
				255.811	272.185			132394	315564	147857	120417	359188	303283	432295	203720	323085	498601	1.16096e+06	347426
				312.966	343.198			0	28619.2	88797.7	15872.7	8259.94	0	182823	261054	234448	228509	205863	182629
				272.916	369.112			4.27311e+06	6.21571e+06	1.38995e+06	5.14378e+06	4.9651e+06	3.37471e+06	8.01247e+06	7.72868e+06	5.17793e+06	9.17679e+06	7.80026e+06	6.76265e+06
				391.656	190.082			1.29553e+06	406092	1.10271e+06	819253	612452	910822	405193	1.90456e+06	1.81707e+06	2.15862e+06	1.55618e+06	2.38302e+06
				246.667	650.404			855174	662129	885246	884406	584554	656551	935137	1.42188e+06	1.14382e+06	1.09721e+06	954251	892771
				410.914	554.293			0	0	0	0	0	0	0	0	0	0	0	22961.5
				390.772	389.203			103501	58317.6	327042	54209.4	133076	258810	32610.3	31891	56017.5	80574.6	38921	46142.3
				168.549	550.351			148438	698765	112050	185572	461550	374302	354156	619914	483563	561177	539690	558681
				414.435	427.192			121384	0	33396.4	46210.7	165682	35504.2	80576.7	129677	125962	0	212722	61263.5
				421.538	242.078			1.0332e+07	1.21193e+07	1.16357e+07	9.17444e+06	250941	1.44416e+07	2.04994e+07	2.17097e+07	2.78827e+07	2.50713e+07	1.42529e+07	3.17151e+07
				112.634	460.327			0	16178.7	0	0	0	0	45575.6	83768.3	0	26394.4	29488.5	186964
				342.015	383.229			97754.8	230627	330848	104221	137953	204591	461172	389890	370956	435949	422251	352634
				203.575	318.18			389203	166091	345222	53163.4	61286.9	91279.6	153969	142132	162322	137617	20966.9	160861
				394.346	361.172			0	0	0	0	0	0	35320.5	20086.1	69710	56743.4	58911.4	53840.1
				211.377	536.371			8.29449e+06	5.27044e+06	7.68293e+06	7.64937e+06	9.29296e+06	4.53953e+06	1.75722e+07	2.0411e+07	1.02796e+07	1.95519e+07	1.46254e+07	2.09209e+07
				30.9448	471.237			1.3473e+06	1.13264e+06	1.29281e+06	1.31148e+06	920326	1.35148e+06	2.02123e+06	1.559e+06	1.59183e+06	1.96001e+06	1.31505e+06	1.52074e+06
				272.463	128.118			3.56197e+07	9.55402e+06	2.02744e+07	9.85583e+06	1.91923e+07	2.81565e+07	4.70865e+06	3.28149e+06	2.68753e+06	3.64647e+06	8.85046e+06	5.0782e+06
				210.371	363.289			1.21298e+06	1.59908e+06	850079	1.28749e+06	1.52094e+06	1.88642e+06	1.67363e+06	2.01741e+06	2.21557e+06	1.1782e+06	1.17865e+06	1.89477e+06
				257.97	554.345			52323	185613	78747.5	84697.1	46867.7	108134	195729	261656	194717	225062	162606	269616
				260.159	139.098			4.27063e+06	958176	5.72353e+06	4.73481e+06	2.36222e+06	2.90287e+06	2.55555e+06	2.07893e+06	3.07862e+06	3.0947e+06	2.28768e+06	2.39305e+06
				249.306	318.202			36192.8	40903.8	99572.6	42693	97338.1	36285.2	108345	62648.7	140068	88790.5	82393.6	132612
				22.7859	491.294			430678	314320	541245	553272	439909	372306	752774	439062	478363	493102	375542	464434
				426.057	432.245			50343.3	30015.1	67324.5	52256.4	12817	37053.6	196227	60260.5	118301	104732	132240	120353
				159.936	186.221			3.87287e+07	4.77135e+07	3.16361e+07	3.36883e+07	3.00632e+07	5.53079e+07	4.04501e+07	4.80336e+07	3.16902e+07	5.92959e+07	2.88966e+07	3.71373e+07
				344.416	592.274			11610	0	0	0	0	0	46600.1	36140.2	38738	54426.2	23965.6	46688.1
				273.055	149.06			5.81457e+06	8.17193e+06	7.06784e+06	6.4491e+06	5.8468e+06	5.09896e+06	9.03704e+06	9.18289e+06	1.09536e+07	1.04388e+07	9.02638e+06	9.33269e+06
				190.297	578.286			72869.7	408807	154561	107644	146622	160283	199747	215565	195336	331129	273493	166901
				182.389	650.44			8.45056e+06	4.91474e+06	5.99747e+06	6.6418e+06	5.99949e+06	6.51094e+06	3.5292e+06	3.06329e+06	2.47234e+06	2.33716e+06	3.42816e+06	3.0777e+06
				444.962	126.055			2.86979e+06	2.87582e+06	3.69003e+06	3.11291e+06	2.30481e+06	2.45189e+06	3.72316e+06	3.99993e+06	4.25394e+06	4.45288e+06	3.29346e+06	4.4676e+06
				75.3732	432.281			1.60175e+06	1.90852e+06	762098	4.74763e+06	1.34415e+06	1.9618e+06	3.12692e+06	2.00679e+06	5.2362e+06	3.87404e+06	1.31865e+06	807644
				487.15	541.3			63514.8	9171.34	45342	0	0	0	170269	7398.71	53735.3	0	258359	50228.7
				225.453	302.196			1.02219e+06	810249	767612	859406	1.33208e+06	729403	1.30957e+06	830866	917501	905519	1.48267e+06	1.14552e+06
				400.381	505.169			1.69453e+06	1.41394e+06	1.25211e+06	1.41669e+06	2.31229e+06	1.65638e+06	1.85659e+06	2.05791e+06	1.98627e+06	1.34093e+06	2.53099e+06	1.88177e+06
				297.739	337.056			1.23491e+06	2.36854e+06	703060	1.53775e+06	1.47499e+06	1.24898e+06	1.58983e+06	1.40902e+06	1.40934e+06	1.85462e+06	1.57209e+06	1.10588e+06
				385.466	359.091			4.51871e+06	4.1192e+06	4.64693e+06	5.02002e+06	7.27472e+06	5.24211e+06	1.51282e+06	1.5187e+06	1.72686e+06	2.0272e+06	2.0702e+06	1.34263e+06
				403.06	477.17			212458	178272	293208	253224	514241	232955	500668	400303	345779	365323	545099	536621
				501.329	392.13			283925	243817	267757	271645	246354	288934	301017	286684	234511	137512	257856	231517
				33.6055	281.138			3.06774e+07	2.83584e+07	4.838e+07	3.61728e+07	4.26037e+07	3.8402e+07	5.27545e+07	5.5357e+07	5.74277e+07	5.20463e+07	5.7347e+07	5.57831e+07
				382.761	544.325			26790.9	28912.9	37840.4	27339.1	11286.6	15066.2	129834	91848.3	62476.1	145631	77462.3	103959
				479.723	391.145			166970	537146	97508.4	143983	122018	79981.9	504484	510351	627414	692746	438152	739919
				190.423	530.288			1.64423e+06	9.91558e+06	2.38566e+06	2.8045e+06	2.96376e+06	3.51065e+06	5.71412e+06	5.8994e+06	7.35302e+06	6.54962e+06	5.75126e+06	6.49585e+06
				411.035	360.15			1.93687e+07	1.19847e+07	1.81689e+07	1.81098e+07	2.65552e+07	1.29734e+07	1.51679e+07	9.58624e+06	6.3336e+06	9.67049e+06	1.69404e+07	1.18063e+07
				333.894	349.174			0	23996.5	0	12318.3	28075.8	0	91095.8	48891.3	10137.8	36830.3	43576.8	54686.5
				165.97	776.579			1.99803e+06	1.82967e+06	3.08181e+06	2.82756e+06	2.03958e+06	2.11017e+06	1.76052e+06	1.85591e+06	1.91074e+06	1.64164e+06	1.4896e+06	1.76681e+06
				331.2	436.125			0	0	0	0	0	0	0	0	0	0	0	0
				356.539	330.036			1.44968e+06	1.55309e+06	1.39646e+06	1.53742e+06	1.47975e+06	1.38721e+06	1.5075e+06	1.67665e+06	1.57486e+06	1.51634e+06	1.64776e+06	1.72417e+06
				481.216	405.173			32392.7	16830.2	42299.5	97684.2	20287.6	26425.7	55155.7	32728.6	44189.2	88897	57168.5	41311.4
				181.539	636.46			999880	967514	728694	943587	569689	608113	551733	497049	454060	262821	527792	442365
				170.281	313.274			576564	0	396381	525777	322109	240655	444762	321665	114774	405245	490386	287830
				206.273	596.279			396037	378143	18091.8	757710	1.11011e+06	355496	1.4919e+06	840025	589910	588523	1.6167e+06	1.43772e+06
				306.84	322.106			84392	97580.2	188481	35160.3	28900.1	60753.7	177646	43468.9	122792	206069	81167.6	216694
				504.013	601.335			4.77144e+06	2.42624e+06	3.55432e+06	5.72363e+06	3.38892e+06	3.63224e+06	1.99084e+06	1.92952e+06	2.26361e+06	2.0184e+06	2.12658e+06	2.08679e+06
				344.712	318.166			75217.8	35886.6	53629.9	65121	57885.7	59617.5	98657.3	57500.8	120718	68530	114718	68443.7
				351.966	378.165			28183.8	35982.4	33401.5	29740.9	14553	20903.7	71433.3	25674.7	21795.9	19276.1	64192.4	55227.6
				216.157	761.517			1.19349e+06	483389	1.26419e+06	1.4997e+06	671021	890993	460182	650914	565398	841226	461833	364343
				385.558	522.128			786416	279817	670889	929481	609035	628439	406236	331163	364186	435444	240389	325072
				260.318	619.287			264659	591117	328547	597610	648236	907638	518313	318120	488609	560088	444068	724297
				163.4	744.555			1.62338e+08	1.58181e+08	1.67143e+08	1.6812e+08	1.67666e+08	1.91945e+08	2.62726e+08	2.93772e+08	2.75314e+08	2.00238e+08	2.46047e+08	2.33118e+08
				350.487	515.22			30938	37754.9	30550.1	39148.1	30960.6	84418.1	129008	247852	306070	136990	74418.2	195880
				251.175	510.164			3.83085e+06	3.63504e+06	4.28707e+06	3.81654e+06	4.70495e+06	4.41166e+06	3.64137e+06	2.87832e+06	3.45805e+06	3.81744e+06	3.55039e+06	3.45709e+06
				176.282	796.548			659183	411455	714818	682929	1.18945e+06	1.3997e+06	0	237080	0	0	0	0
				298.918	362.106			350738	289616	302550	22891.4	343484	86796.7	124790	64282.1	111286	121277	153039	105362
				210.506	452.314			3.66275e+06	6.35861e+06	4.01247e+06	4.43256e+06	3.59086e+06	3.50757e+06	6.33479e+06	5.86933e+06	6.41291e+06	7.60981e+06	5.21002e+06	7.10736e+06
				182.427	788.579			901081	1.5255e+06	1.2298e+06	1.066e+06	1.03708e+06	947168	1.4478e+06	1.05982e+06	1.3188e+06	1.91997e+06	1.45876e+06	1.05465e+06
				412.74	332.147			4.13584e+06	4.28179e+06	5.01862e+06	4.40578e+06	4.39502e+06	5.1089e+06	3.78455e+06	2.65456e+06	3.96591e+06	5.33742e+06	2.97097e+06	4.32437e+06
				245.69	528.367			1.407e+06	2.08657e+06	1.25118e+06	1.54303e+06	1.01006e+06	1.07573e+06	3.62895e+06	4.51554e+06	4.36476e+06	4.33601e+06	3.16951e+06	4.95398e+06
				90.678	284.258			0	190068	0	0	203294	75097.8	1.53488e+06	77120.6	64678.6	0	378310	764669
				139.024	262.139			70102.5	31176.2	0	38015.4	0	0	36036.9	31244.5	0	19622.3	19066.6	23872.9
				59.5697	239.149			1.66352e+06	2.77592e+06	3.00105e+06	4.16982e+06	1.31184e+06	1.47387e+06	4.18568e+06	6.37457e+06	2.26851e+06	2.15837e+06	1.92901e+06	2.19086e+06
				246.67	470.324			107464	104213	116449	152916	31567.6	73053	71649.9	131238	141329	67382.3	73464.1	110884
				148.747	848.653			2.32363e+06	3.53052e+06	2.19372e+06	2.33754e+06	1.99303e+06	1.69294e+06	2.86616e+06	2.69267e+06	3.16769e+06	2.83391e+06	3.57106e+06	2.64231e+06
				152.202	482.267			1.66111e+06	2.59084e+06	1.45767e+06	1.65123e+06	1.64871e+06	1.42337e+06	2.53667e+06	2.51255e+06	2.36978e+06	2.154e+06	1.77385e+06	2.39812e+06
				37.9158	850.668			2.43729e+06	5.81523e+06	2.38576e+06	2.1799e+06	1.86681e+06	2.04202e+06	3.65304e+06	2.77525e+06	3.118e+06	3.5084e+06	3.60876e+06	3.68047e+06
				238.92	176.139			4.24483e+06	3.75047e+06	2.2713e+06	2.27052e+06	2.31619e+06	6.4376e+06	4.85098e+06	5.37905e+06	4.69486e+06	7.78034e+06	6.21241e+06	6.47878e+06
				226.496	275.142			1.24883e+07	8.35854e+06	1.79005e+07	7.83157e+06	8.44839e+06	6.00133e+06	3.12104e+07	3.98558e+07	4.67813e+07	3.65168e+07	2.36025e+07	1.76879e+07
				209.757	550.386			4.72964e+07	8.86779e+07	5.33071e+07	6.66176e+07	3.77698e+07	4.56169e+07	1.15304e+08	2.27965e+08	1.41825e+08	1.41877e+08	1.02089e+08	1.95384e+08
				86.2289	744.555			9.3101e+07	1.5802e+08	1.52309e+08	1.49756e+08	1.46713e+08	1.17258e+08	2.05416e+08	4.16291e+08	2.2128e+08	2.14396e+08	2.16234e+08	1.89366e+08
				213.089	538.424			8.81884e+06	1.7733e+07	1.20984e+07	9.60117e+06	6.9414e+06	6.11415e+06	1.55631e+07	1.53001e+07	1.49107e+07	2.16648e+07	1.67635e+07	1.67895e+07
				424.412	413.203			203703	44752.2	138487	26699.4	35430	14570.2	571828	153138	202745	316006	432783	569205
				429.705	429.156			1.1094e+06	1.21316e+06	1.8026e+06	1.07344e+06	655845	818140	1.20114e+06	873424	1.55324e+06	1.8679e+06	532873	1.89339e+06
				449.419	335.073			5.8588e+06	2.80074e+06	6.23514e+06	7.01683e+06	4.78387e+06	5.77841e+06	2.58442e+06	2.13901e+06	2.86309e+06	3.35346e+06	2.12065e+06	3.24899e+06
				194.683	816.695			3.88591e+06	3.86075e+06	1.33012e+06	1.35131e+06	1.10286e+06	0	853841	932301	3.20616e+06	931198	846887	813453
				167.688	662.511			7.41627e+06	3.96405e+06	7.64146e+06	7.33598e+06	5.17475e+06	4.74044e+06	1.82521e+06	3.73249e+06	2.31429e+06	2.88993e+06	2.56217e+06	4.08276e+06
				437.177	244.165			1.80093e+06	2.73632e+06	2.25651e+06	2.03344e+06	1.74039e+06	1.724e+06	3.11407e+06	1.58979e+06	1.89044e+06	2.26373e+06	2.40625e+06	2.34986e+06
				36.175	295.211			4.44144e+06	8.63567e+06	8.85749e+06	5.34236e+06	4.55906e+06	5.50102e+06	6.19547e+06	1.05138e+07	4.92234e+06	4.61384e+06	4.94935e+06	8.13563e+06
				371.115	433.223			0	0	0	0	0	0	0	0	0	0	0	0
				215.799	594.309			374475	840690	0	910824	384543	570957	780494	1.0713e+06	337312	1.31065e+06	764562	1.21574e+06
				182.391	798.563			1.56221e+06	740970	1.82581e+06	1.76339e+06	2.92244e+06	3.07598e+06	855194	970179	689763	1.02772e+06	818046	962542
				475.556	235.092			6.72881e+07	4.3348e+07	3.35942e+07	8.73391e+07	1.20449e+08	8.81565e+07	1.76269e+07	6.34449e+07	2.35195e+08	1.74791e+08	6.21891e+07	3.82584e+07
				272.217	387.084			123852	137897	87861.7	43677.4	0	57347.7	310637	364054	613206	389769	78756.2	94546.8
				274.493	314.208			0	0	0	650854	95734.1	0	135397	111171	0	0	88204.6	94095.5
				457.176	421.085			1.97369e+06	1.70399e+06	2.07432e+06	2.17719e+06	1.79418e+06	1.85904e+06	2.28856e+06	2.40895e+06	1.94749e+06	2.36532e+06	1.89496e+06	1.80598e+06
				318.146	237.223			2.30714e+06	3.71324e+06	2.95583e+06	3.41793e+06	3.29699e+06	3.93041e+06	3.21855e+06	3.12938e+06	3.827e+06	4.29032e+06	2.78411e+06	2.69765e+06
				207.195	664.492			777465	159819	928399	674621	616189	473953	0	0	0	0	55212.2	0
				59.5681	814.632			1.4369e+08	3.59399e+08	1.50359e+08	2.58696e+08	1.20804e+08	1.658e+08	4.06115e+08	2.93787e+08	3.00696e+08	3.19049e+08	2.90918e+08	3.38847e+08
				442.228	497.212			0	0	0	0	0	0	13490.2	0	0	0	0	0
				476.37	219.005			2.29328e+06	2.5662e+06	4.01339e+06	9.23868e+06	2.43247e+06	2.07541e+06	9.73929e+06	4.7087e+06	5.81211e+06	7.31562e+06	6.86754e+06	1.19234e+07
				187.626	572.335			444514	666202	449651	522374	593785	674707	262691	531166	289614	402908	519835	373882
				89.213	716.524			7.27885e+07	6.04057e+07	6.86249e+07	4.10447e+07	5.13324e+07	1.88757e+07	4.29386e+07	1.02939e+08	4.09828e+07	1.10267e+08	7.0277e+07	5.39598e+07
				67.3914	664.529			1.09182e+07	2.56202e+07	3.92904e+07	2.21275e+07	5.63763e+06	1.9188e+07	2.49729e+07	1.14023e+07	6.74295e+06	6.44908e+06	8.26359e+06	2.54097e+07
				272.534	229.154			7.37771e+06	8.60479e+06	1.02956e+07	6.24608e+06	5.91726e+06	5.1694e+06	9.82906e+06	6.29362e+06	7.63704e+06	9.29217e+06	7.63217e+06	8.18835e+06
				268.693	271.075			2.56324e+06	2.96078e+06	9.88556e+06	3.43711e+06	3.01246e+06	2.53683e+06	4.25966e+06	1.39409e+07	4.20896e+06	5.79762e+06	1.20204e+07	1.5489e+07
				212.965	522.355			5.61847e+08	5.908e+08	4.10861e+08	6.09981e+08	4.61645e+08	6.67267e+08	6.13606e+08	8.94935e+08	9.90174e+08	6.69144e+08	5.06696e+08	8.0125e+08
				222.94	368.16			0	0	14018.7	22305.6	22432	0	13217.2	15349	16689.3	0	33733	12781.6
				235.165	467.367			157858	176144	101374	157613	262120	416399	172681	389893	141820	354852	151266	170394
				131.159	218.121			5.06524e+06	2.92046e+07	4.12015e+06	2.10915e+06	2.79557e+06	2.14712e+06	5.21199e+06	6.55538e+06	5.53938e+06	5.61239e+06	5.87804e+06	4.47749e+06
				277.37	513.255			0	0	0	0	0	0	0	0	0	0	0	0
				395.15	278.153			0	0	0	0	0	0	0	0	0	0	16909	0
				95.0577	692.56			4.08951e+08	1.27064e+08	1.17564e+08	1.36505e+08	4.7336e+08	8.7478e+07	1.09624e+08	1.77492e+08	1.36962e+08	6.23126e+08	2.1046e+08	1.47391e+08
				160.802	772.582			6.59101e+07	6.15994e+07	6.40306e+07	6.20055e+07	1.00422e+08	1.00311e+08	6.01876e+07	5.1781e+07	5.25354e+07	5.69458e+07	5.95359e+07	6.26194e+07
				345.294	657.236			183918	111017	163584	118328	80535.3	113193	144592	175125	218789	225996	154869	262864
				277.32	410.19			106955	319685	55079.2	0	0	0	396496	63610.3	0	556111	721885	513785
				461.565	246.181			1.46129e+06	3.93508e+06	2.53637e+06	1.83515e+06	1.33958e+06	1.25732e+06	2.32745e+06	2.36412e+06	2.62435e+06	3.20638e+06	2.35942e+06	2.8823e+06
				457.543	380.076			302615	339114	450542	494397	275499	266301	331729	294460	407602	442237	236820	330146
				208.602	552.403			1.82249e+07	5.0435e+07	2.05395e+07	2.37724e+07	1.82997e+07	2.37446e+07	4.38892e+07	4.5562e+07	4.35517e+07	5.43727e+07	3.92422e+07	5.15259e+07
				222.941	302.207			678600	733288	729966	626285	948978	734527	857545	802378	806936	781383	1.02125e+06	695566
				172.861	802.594			3.29736e+06	2.6565e+06	4.13842e+06	4.24679e+06	3.29425e+06	1.49551e+06	1.93926e+06	2.31539e+06	2.8902e+06	2.47075e+06	3.07594e+06	1.52267e+06
				474.431	527.131			108065	114439	132817	115520	123243	113559	154239	111013	190463	194979	146728	162414
				484.505	356.076			1.60362e+06	1.96634e+06	1.8649e+06	2.20935e+06	1.50993e+06	2.23599e+06	1.75937e+06	2.15677e+06	2.27458e+06	2.06442e+06	1.75111e+06	1.96762e+06
				337.696	145.108			3.17542e+06	7.24325e+06	2.85336e+06	840723	2.44587e+06	3.52426e+06	5.47575e+06	6.09408e+06	1.01636e+07	6.05775e+06	1.19445e+07	7.19818e+06
				223.465	454.329			1.04327e+07	2.5949e+07	1.31394e+07	2.65154e+07	8.95341e+06	1.6918e+07	3.59427e+07	4.54419e+07	5.5462e+07	5.15451e+07	2.6744e+07	5.23611e+07
				420.652	347.192			921627	872218	1.46687e+06	1.06685e+06	684413	772352	1.16652e+06	592573	805059	1.03842e+06	812329	969443
				169.413	822.565			549240	456311	750015	597908	1.51754e+06	1.16295e+06	425402	0	351221	310596	212506	243888
				180.58	804.611			110297	129741	87940.4	169070	0	599033	208162	276616	177505	216815	90221.2	134076
				256.374	647.318			213187	261553	124930	253596	253935	438810	263497	231598	307568	268999	226445	326960
				43.9828	431.206			4.9866e+06	521601	1.11012e+06	810264	1.38275e+06	436166	1.17102e+06	2.1185e+06	2.65567e+06	2.71134e+06	1.91702e+06	2.72296e+06
				265.523	247.111			2.47628e+06	1.23493e+06	2.77855e+06	1.94843e+06	3.53026e+06	3.33116e+06	837356	1.01099e+06	496466	520901	863751	402398
				428.69	245.113			5.26608e+06	5.34759e+06	6.71204e+06	5.94406e+06	4.19737e+06	1.59818e+06	3.80208e+06	2.16389e+06	3.50518e+06	3.24278e+06	2.85829e+06	3.36554e+06
				268.9	460.277			0	0	0	0	0	0	0	0	0	0	0	0
				268.003	302.15			151862	157076	209268	76897	168295	0	18457.1	89891.7	0	0	62791.9	48213.1
				81.2442	221.113			0	0	0	0	0	0	141154	0	0	0	0	0
				370.944	133.08			2.8014e+06	1.48446e+06	3.18011e+06	2.91932e+06	2.64481e+06	3.69786e+06	1.53824e+06	1.13388e+06	1.65763e+06	2.00501e+06	1.27549e+06	1.62148e+06
				421.749	392.034			198672	168108	111907	238180	134345	96502.1	686765	605419	573380	562443	579492	906444
				447.153	546.205			5.61031e+06	6.69352e+06	4.75693e+06	4.77278e+06	3.28624e+06	3.1618e+06	8.16236e+06	7.92862e+06	1.21282e+07	1.35523e+07	7.22631e+06	1.30138e+07
				371.293	305.108			267818	447911	1.81227e+06	776817	578983	1.27256e+06	271397	273691	243763	260901	160271	110741
				22.7065	302.196			285364	301324	254296	340245	320129	294815	290781	226244	130114	270747	236328	280138
				352.65	293.17			40438.4	177412	29782.6	124483	19025.4	32470.6	382114	265262	289885	523627	233142	916920
				30.0842	532.279			3.81697e+06	3.16351e+06	7.41884e+06	6.21185e+06	5.9899e+06	4.31457e+06	8.27266e+06	6.51417e+06	6.40622e+06	8.27504e+06	6.54997e+06	7.84684e+06
				30.0814	248.059			539128	755579	346003	606469	426368	665631	568556	1.03029e+06	1.2338e+06	494435	676298	470518
				29.2598	144.982			3.05343e+07	2.59292e+07	3.81844e+07	3.61723e+07	2.87863e+07	3.08745e+07	2.84324e+07	5.15356e+07	3.91061e+07	3.67295e+07	4.665e+07	3.57374e+07
				186.92	622.408			1.44367e+06	1.34074e+06	1.44582e+06	1.54949e+06	1.4592e+06	1.57494e+06	655875	457786	440106	613948	726819	482447
				344.239	346.197			102336	115650	121884	171876	21698.1	20856.8	659193	345302	402570	469462	459965	441400
				340.949	161.092			2.53482e+06	1.96053e+06	2.40714e+06	2.2991e+06	1.76679e+06	2.12565e+06	1.14234e+06	1.07006e+06	1.18341e+06	1.01238e+06	1.20359e+06	1.05118e+06
				259.185	664.419			1.84024e+06	717513	1.90517e+06	1.92733e+06	1.53029e+06	1.64337e+06	1.11911e+06	1.38158e+06	1.2276e+06	1.43929e+06	1.25222e+06	1.05162e+06
				187.798	527.161			545159	558797	336680	755242	187950	375395	4.38564e+06	2.66e+06	6.63287e+06	3.76198e+06	3.63068e+06	6.82066e+06
				226.203	170.117			5.78155e+06	4.83263e+06	2.46202e+06	2.93444e+06	2.77122e+06	2.6772e+06	3.77897e+06	2.97858e+06	3.05814e+06	4.79862e+06	2.4272e+06	2.19313e+06
				30.0613	356.07			324368	621700	341355	420847	352578	480113	471655	884548	994443	387496	564952	477436
				208.947	850.558			481108	1.95303e+06	936044	262916	1.74463e+06	1.28172e+06	627578	0	357254	1.1993e+06	748137	585607
				433.999	355.091			1.41331e+07	1.74209e+07	1.68682e+07	1.95373e+07	1.61758e+07	1.51664e+07	1.59615e+07	1.69737e+07	1.86165e+07	1.95729e+07	1.56065e+07	1.65161e+07
				182.429	778.595			305815	467657	309059	554545	319763	241156	677129	916190	765889	855245	633523	1.01252e+06
				177.992	248.124			0	0	0	0	0	0	36404.3	0	0	0	0	0
				276.507	447.135			187612	488875	0	190859	220986	139234	200173	454769	106843	381866	356454	222965
				54.3869	219.134			245025	684872	345848	105660	455279	366370	642495	647530	649705	807869	597704	548809
				421.534	359.157			0	115304	110725	100285	0	0	0	148393	189938	318993	0	175885
				248.035	530.319			0	0	0	0	0	0	0	0	0	0	0	0
				461.565	361.079			5.05612e+06	5.31501e+06	5.75415e+06	6.13919e+06	5.54854e+06	5.63351e+06	5.61626e+06	5.74619e+06	6.11862e+06	6.17708e+06	6.37495e+06	5.85809e+06
				25.5758	476.3			604306	550095	836130	825578	838801	756946	959409	795921	752940	1.32895e+06	844953	1.13677e+06
				353.73	461.209			29678.6	11036.7	16309.9	16632	21567.3	19560.9	22210.6	11067.2	33137.4	19035.8	8816.42	11300.3
				194.906	580.397			395678	1.01382e+06	596299	345204	151164	558911	100695	338845	369389	111601	30351.1	90290.2
				406.599	497.065			190587	283021	398237	260344	261431	333177	488718	443380	405991	335796	443166	466839
				282.697	253.085			1.1738e+06	1.52473e+06	1.08216e+06	1.6927e+06	1.75186e+06	1.14325e+06	2.90271e+06	2.12674e+06	2.12299e+06	2.17084e+06	2.06472e+06	2.08773e+06
				210.493	566.453			4.80034e+06	9.10857e+06	6.01356e+06	5.51376e+06	4.37876e+06	3.74519e+06	6.01255e+06	5.78307e+06	5.19764e+06	6.91155e+06	5.83336e+06	6.08187e+06
				462.661	347.192			85040.5	123824	67586.2	120304	62818.1	0	217856	123340	139718	150132	401871	161256
				192.921	506.289			131394	3.31135e+06	375466	345926	325260	599927	803361	1.28398e+06	2.62206e+06	1.10007e+06	987371	918585
				189.344	534.319			0	359091	103575	208502	48459	86318.7	431948	724560	410345	456805	599110	263275
				30.0985	265.252			1.05417e+06	423967	1.01396e+06	674044	577031	835233	431343	354457	221979	303757	232042	573254
				190.208	556.304			2.17025e+06	8.23927e+06	3.03419e+06	3.67329e+06	4.19425e+06	4.89816e+06	6.39851e+06	5.60063e+06	6.45575e+06	7.38243e+06	6.92369e+06	6.75948e+06
				29.2598	429.089			462185	731217	391995	418064	468437	687748	564236	1.00998e+06	940314	487741	678751	413862
				276.491	446.204			122324	210268	134674	0	51349.3	88878.6	341684	259700	566637	488206	333572	289057
				300.93	582.304			190890	89520.4	181316	49806.9	175261	180540	80774	95576.8	36935	50449	30525.9	55361.7
				505.829	474.054			200672	160231	213308	259316	149837	104350	264030	207407	244201	302182	181661	334513
				433.66	306.129			2.48908e+07	1.53913e+07	1.62347e+07	3.06394e+07	1.20743e+07	1.6476e+07	1.11917e+07	1.06134e+07	1.3549e+07	1.76788e+07	1.12346e+07	1.63574e+07
				380.999	301.082			28609.2	0	0	0	28716.4	12375.4	48624	20319.6	0	0	20607.6	25474.9
				352.385	528.193			68671.8	80907	64479.8	73847.7	52414.9	48894.6	168731	128706	158342	123315	122930	166665
				433.526	373.078			907203	336559	628374	788071	497483	510246	372781	380114	500151	330735	465516	369949
				33.1215	352.321			2.08015e+07	8.42316e+06	1.2852e+07	1.8894e+07	2.6726e+07	2.08205e+07	1.96622e+07	8.34258e+06	1.6293e+07	2.00246e+07	1.28647e+07	2.1508e+07
				257.683	522.284			266963	995512	141215	267744	582889	1.34055e+06	432070	602856	1.13849e+06	732741	295469	866369
				492.462	338.076			147237	180151	192220	296675	252824	376338	163551	124465	422552	319808	178279	717361
				394.254	184.037			136991	789625	454456	339627	590548	576290	1.22323e+06	1.34956e+06	1.15219e+06	1.34296e+06	1.19731e+06	1.59988e+06
				208.725	594.486			892142	1.97882e+06	1.20433e+06	971640	682080	624914	1.11557e+06	912147	685527	1.22954e+06	884697	1.07197e+06
				172.005	650.476			3.61253e+06	1.01033e+06	3.62345e+06	3.45573e+06	2.04299e+06	2.41842e+06	1.58302e+06	1.21556e+06	987803	1.38658e+06	1.35509e+06	1.42509e+06
				5.64921	260.186			298169	270443	247606	270506	157759	349921	332328	269598	162592	293820	282428	301487
				146.988	804.591			798851	1.66161e+06	931048	797062	896046	709900	1.07335e+06	1.63447e+06	1.48664e+06	1.20937e+06	871509	1.21867e+06
				488.027	503.057			35892.3	103197	52093.1	328547	45831.5	16342.1	352072	178898	137869	293457	169837	422770
				192.028	528.273			963471	9.15159e+06	1.30778e+06	1.59486e+06	1.79602e+06	2.08298e+06	2.65484e+06	2.77514e+06	4.04575e+06	2.91231e+06	3.10443e+06	2.90288e+06
				25.5566	492.324			700458	614309	933511	904859	950886	846448	1.04645e+06	951448	914249	1.45489e+06	948675	1.30304e+06
				297.851	430.161			424752	484073	570465	285271	397831	488425	323688	429334	441348	373114	382657	350874
				441.454	338.065			922227	763698	1.03583e+06	921806	774654	894501	721558	238560	905367	811484	718371	707419
				216.675	762.528			7.62288e+06	4.78673e+06	8.06812e+06	8.20442e+06	5.12626e+06	7.22618e+06	5.10877e+06	5.89193e+06	6.33893e+06	6.04539e+06	4.99442e+06	5.16719e+06
				35.2996	404.207			1.83748e+08	1.35032e+08	1.27581e+08	1.40499e+08	1.98524e+08	1.01603e+08	1.53342e+08	1.29034e+08	8.98487e+07	1.37552e+08	1.58229e+08	1.2676e+08
				314.752	179.049			665068	365622	1.04421e+06	574947	722168	1.02332e+06	1.32019e+06	1.62059e+06	1.23628e+06	1.20628e+06	1.68281e+06	1.03143e+06
				433.487	351.097			4.77751e+06	1.58248e+06	2.95302e+06	3.63025e+06	1.93171e+06	2.46839e+06	1.6913e+06	2.04872e+06	2.2219e+06	1.83391e+06	2.06108e+06	1.67084e+06
				186.838	608.43			421346	399956	246784	500874	426207	473553	116963	237928	39671	75963.1	228015	109620
				478.246	243.026			4.21387e+06	7.47883e+06	5.17407e+06	1.01856e+07	4.34921e+06	4.15564e+06	1.42864e+07	8.98906e+06	9.11603e+06	1.14983e+07	8.71329e+06	1.62556e+07
				62.1928	791.626			4.13096e+06	8.70063e+06	5.67833e+06	3.44905e+06	4.99743e+06	5.63514e+06	5.58067e+06	4.03928e+06	1.22971e+07	7.71216e+06	6.08907e+06	1.49797e+07
				273.349	245.059			2.21821e+06	2.67252e+06	1.88937e+06	2.33213e+06	2.19495e+06	2.27823e+06	2.3856e+06	2.72717e+06	1.84627e+06	2.38402e+06	3.51155e+06	2.53786e+06
				320.8	298.154			5.43837e+06	4.32358e+06	4.04177e+06	3.36529e+06	2.34856e+06	4.20874e+06	5.02064e+06	3.53417e+06	3.48855e+06	5.29346e+06	5.51825e+06	7.07277e+06
				466.849	373.047			0	0	0	0	0	0	46931.9	14514	18959.4	39291.8	37072.8	67363.9
				32.7204	397.2			1.00882e+07	9.21993e+06	1.49077e+07	1.24096e+07	1.22968e+07	9.96888e+06	1.61892e+07	1.45435e+07	1.52871e+07	1.57158e+07	1.58591e+07	1.74452e+07
				159.009	764.523			4.21813e+06	5.94414e+06	6.90025e+06	3.62814e+06	6.40512e+06	4.47115e+06	4.0783e+06	1.42549e+06	2.22538e+06	1.40904e+06	0	6.14304e+06
				522.078	158.092			505527	3.01316e+06	1.11307e+06	0	0	0	4.47619e+06	0	0	5.07487e+06	5.00122e+06	3.82456e+06
				12.1179	265.115			202329	161951	207390	211065	116827	174454	214424	189902	202752	234793	260142	33369.9
				30.0613	341.305			4.05215e+06	4.14036e+06	4.58806e+06	4.61466e+06	5.86747e+06	4.96282e+06	2.42517e+06	1.96766e+06	2.42934e+06	3.07459e+06	2.88019e+06	2.65477e+06
				187.801	275.075			5.16642e+06	7.41246e+06	4.16606e+06	5.70132e+06	3.28832e+06	4.1536e+06	1.45879e+07	1.08947e+07	1.74109e+07	1.40366e+07	1.35801e+07	1.76824e+07
				369.486	154.084			1.07428e+07	1.0847e+07	1.03459e+07	8.31005e+06	6.67223e+06	1.01227e+07	1.36141e+07	1.54172e+07	2.21628e+07	1.71515e+07	1.31023e+07	2.06196e+07
				265.978	227.102			2.04803e+07	1.12701e+07	8.25505e+06	2.60631e+07	8.44063e+06	1.06107e+07	2.10541e+07	1.27399e+07	1.19912e+07	1.27529e+07	2.2504e+07	2.24619e+07
				461.431	322.07			6.79161e+07	7.39915e+07	8.81853e+07	8.27381e+07	6.71541e+07	6.9015e+07	7.90384e+07	7.26516e+07	8.52685e+07	8.56301e+07	7.15322e+07	7.95123e+07
				355.238	103.05			1.23347e+07	9.03558e+06	1.15734e+07	1.22811e+07	1.11255e+07	1.29544e+07	8.09252e+06	1.01352e+07	9.47242e+06	9.42935e+06	7.14579e+06	7.40133e+06
				482.594	528.193			2.40222e+06	1.9061e+06	2.68293e+06	1.97602e+06	1.2478e+06	1.39615e+06	2.38437e+06	2.60145e+06	2.64832e+06	3.89768e+06	2.11531e+06	3.80032e+06
				191.08	314.178			317305	242755	701726	1.06368e+06	981675	1.00211e+06	959798	826569	924186	2.37611e+06	898944	1.06748e+06
				228.294	412.283			42574.2	222282	53378.1	78002	69465.8	48986.3	495466	598793	584914	594030	411251	662079
				205.354	307.111			1.1219e+06	1.04472e+06	1.57054e+06	2.25243e+06	4.67966e+06	1.59672e+06	1.25517e+06	106533	165430	703187	2.52933e+06	337312
				418.146	476.248			152754	62451.8	235707	215235	116603	70493.8	51492.6	71842.1	66486.6	99110.1	124614	91768.9
				169.337	83.0607			5.74639e+06	5.96804e+06	5.1248e+06	6.05703e+06	5.93408e+06	4.78346e+06	5.54385e+06	6.45553e+06	6.25671e+06	6.2153e+06	5.54848e+06	6.32313e+06
				395.127	333.086			2.02101e+06	2.01034e+06	2.29326e+06	1.36152e+06	1.5481e+06	2.11509e+06	1.04756e+06	1.41538e+06	1.12271e+06	1.20567e+06	1.74201e+06	1.17978e+06
				357.158	447.158			3.26559e+06	3.42667e+06	2.67338e+06	4.12661e+06	2.74598e+06	3.11086e+06	5.8959e+06	8.40471e+06	6.73172e+06	8.04587e+06	3.83551e+06	5.15076e+06
				111.062	478.322			0	0	0	0	0	0	0	0	3.71206e+07	0	0	0
				432.44	375.188			0	35005.6	0	0	0	0	234082	315098	232549	155802	202350	308158
				375.731	385.256			1.24805e+06	1.40383e+06	1.55923e+06	1.98682e+06	1.46008e+06	1.052e+06	1.57471e+06	1.51959e+06	1.18205e+06	1.42179e+06	1.46011e+06	997640
				483.986	419.189			10672.5	30506.3	0	46693.1	16238.2	10186.7	90574.3	30960.2	39520.1	54783.2	108223	50173.4
				322.534	299.044			1.73684e+06	1.68692e+06	2.94539e+06	2.08332e+06	1.93117e+06	2.05411e+06	1.49004e+06	1.65046e+06	2.0258e+06	1.92691e+06	1.95478e+06	1.7731e+06
				561.374	514.336			32516.1	75753.1	308918	159580	0	0	44842.6	0	90105.9	0	91003.2	233179
				192.022	387.253			136298	1.70877e+06	226336	300965	256266	323652	481164	468023	775346	628550	616202	517809
				391.678	430.278			0	0	0	0	0	0	75232.9	0	22971	33616.4	71261.1	36827.4
				591.304	310.201			6.29051e+06	3.7819e+06	3.80554e+06	3.56532e+06	6.6077e+06	3.85509e+06	3.48343e+06	3.49288e+06	3.92797e+06	3.67224e+06	3.44345e+06	3.43337e+06
				318.17	358.201			380810	468148	168351	242275	0	527883	1.16425e+06	648538	499137	659114	423614	521553
				81.3195	476.306			1.84665e+06	1.89477e+06	676887	5.51462e+06	2.07197e+06	1.42662e+06	2.67268e+06	1.58452e+06	4.89132e+06	4.12035e+06	1.08466e+06	1.03064e+06
				321.66	283.07			4.50639e+06	5.68005e+06	6.32328e+06	4.09995e+06	3.8571e+06	4.27141e+06	4.07914e+06	3.65718e+06	4.46209e+06	4.00687e+06	3.26963e+06	3.36017e+06
				313.833	332.122			783303	673373	295550	393519	902649	536806	1.00056e+06	571656	411238	525122	865287	783352
				382.099	214.107			2.82138e+07	6.64145e+07	3.42734e+07	3.31824e+07	2.46883e+07	2.85806e+07	2.86298e+07	7.43287e+07	4.43594e+07	3.61911e+07	4.61174e+07	4.22659e+07
				551.295	87.092			1.59547e+06	2.23217e+06	1.40616e+06	1.7965e+06	2.00734e+06	1.65004e+06	2.45005e+06	3.22711e+06	2.83386e+06	3.07975e+06	2.68066e+06	2.89893e+06
				386.385	241.155			2.20972e+06	1.90241e+06	2.1688e+06	2.58072e+06	1.3423e+06	1.54765e+06	5.22692e+06	5.23879e+06	4.92662e+06	5.20875e+06	4.02833e+06	5.77954e+06
				397.034	160.133			9.77541e+07	1.27967e+08	1.28705e+08	1.08844e+08	1.62847e+08	1.61305e+08	1.29382e+08	8.64725e+07	1.09681e+08	1.36495e+08	1.23732e+08	1.1513e+08
				353.727	439.228			225582	85444.3	161292	179038	140607	116500	159374	148005	185729	163639	160999	134156
				299.584	295.108			123412	125836	73171.2	75500.7	230557	223292	51011.8	161347	179972	91798.4	38199.2	39883.3
				276.513	408.123			333402	670880	41337.3	246011	322783	290361	488873	668880	339634	575538	669039	469326
				372.137	197.09			1.04691e+06	3.32655e+06	1.24921e+06	1.53487e+06	1.58748e+06	1.95587e+06	2.4175e+06	2.5032e+06	2.83114e+06	3.19645e+06	2.09122e+06	2.25362e+06
				402.188	489.23			44123.7	0	0	0	0	30644.3	153912	328276	638255	456388	183918	210836
				427.77	474.267			70790.8	62346.7	70661.2	38596.8	54324.3	38639.6	140523	131713	153387	97657.7	196991	156273
				356.416	576.214			0	0	0	0	0	0	12933.7	9916.81	0	33188.1	10799	23043.7
				50.0742	510.299			166048	233376	52823.9	144826	205667	287874	521587	447838	458422	382740	306308	384312
				249.297	439.292			109938	231843	104060	195753	253367	170557	56214.2	69964.4	28499.6	92697	47688.3	24335.8
				299.627	340.15			0	0	8015.84	0	0	0	0	0	0	0	0	19115.7
				342.112	353.145			0	25609.9	0	0	0	0	67649.6	16293.2	0	21849.6	53366.5	70078.8
				375.765	359.124			1.97903e+06	2.31227e+06	2.00139e+06	2.12332e+06	1.88288e+06	1.97274e+06	2.1722e+06	2.24345e+06	2.30372e+06	2.4607e+06	1.27447e+06	2.06592e+06
				418.143	487.264			175404	146706	173491	153731	136318	89357.6	191637	133924	171918	146844	243216	209513
				421.514	486.275			0	0	0	0	0	0	31124.9	0	26885.8	0	0	0
				432.382	459.255			0	0	18810.4	0	0	0	0	0	0	16791.6	8587.06	0
				470.991	460.24			0	0	0	0	0	0	0	0	0	0	0	0
				471.841	357.052			136588	197355	199442	166723	124628	141716	155305	147791	205992	221453	158377	172621
				4.16649	107.967			737341	960219	962750	907994	811777	1.7074e+06	926617	979698	904381	637805	1.01141e+06	726486
				4.19725	200.968			215264	102762	180407	164047	199329	173361	181194	179494	156226	171785	196216	152418
				4.20607	253.118			230668	199394	262512	207411	276626	199002	233120	198259	214828	219040	235174	168911
				4.21049	216.979			148496	132286	165478	157571	181206	153136	162981	233881	186041	141161	192183	174744
		sn-Glycerol 3-phosphate	0.299400326676944	4.2149	173.081			205049	211118	221101	215741	194964	206123	214261	200988	214579	204352	215077	209026
				4.223	294.206			173422	179796	198593	205989	170853	189593	192210	202510	193101	185723	109890	206833
				4.60962	339.038			142742	143719	115935	102909	93084.5	192795	103733	110377	161867	127340	109769	135789
		Aplysil	-13.387431522261	4.66885	310.201			1.1778e+06	776967	1.17213e+06	1.14165e+06	1.1783e+06	1.20619e+06	1.22854e+06	1.20863e+06	1.18832e+06	1.21501e+06	1.20511e+06	1.19317e+06
				5.14475	188.957			385551	288223	272927	427124	247466	378145	387430	375482	382314	246490	382747	392246
		3-Carboxy-cis,cis-mucote	1.00716683257573	5.16739	187.126			1.3305e+06	1.64286e+06	1.91901e+06	1.81675e+06	1.53405e+06	1.66768e+06	1.75242e+06	1.58504e+06	1.59019e+06	1.50941e+06	1.67645e+06	1.80603e+06
		7-Carboxy-7-carbaguanine	11.9260023640507	5.16775	195.157			413361	335513	430600	407997	422689	503023	443703	459718	452408	455700	459869	440970
				5.16809	250.178			151730	152020	155631	163975	131531	129198	122520	136049	98348.1	151738	198853	143062
				5.16817	346.131			181225	296862	279507	257300	256422	244857	261123	265424	307085	246985	274295	174880
		Irisxanthone	-0.510603440451188	5.16845	437.373			740099	644076	725356	706884	701256	683556	749148	698254	692466	763904	744089	705694
				5.16857	237.196			582660	632226	581670	642603	665762	586249	715122	443528	610813	711100	626822	644065
				5.17046	194.997			748285	644115	620213	564131	600385	781349	635710	529606	636179	518153	548765	518009
				5.17046	209.013			1.06211e+06	1.07813e+06	1.28307e+06	1.01086e+06	1.15398e+06	1.27853e+06	972905	681983	1.08536e+06	1.07705e+06	895903	1.03063e+06
				5.17062	190.957			334038	427522	281575	311514	318826	309211	302571	220894	334787	378951	242135	257038
				5.17594	172.152			713989	723002	663328	613436	714744	364658	661901	754257	672329	605763	680119	601629
				5.17872	364.142			228631	183077	200940	209022	196710	182626	226035	195248	106720	210018	255114	227769
				5.17895	221.672			897403	950161	964503	823660	844519	862023	989247	1.00982e+06	837933	837218	960151	954214
				5.18002	311.204			195310	220973	95332.9	206455	123446	217073	244602	223148	209457	292466	220743	261973
				5.18085	168.077			432573	471746	411471	442971	349193	398615	406381	354235	464560	397499	415787	410884
		Dihydrokaempferol	-10.1067604098365	5.18109	289.257			227904	204054	124594	205699	273615	220823	235022	199094	234552	209011	220265	236740
				5.18194	225.196			307290	340511	185230	326243	293481	300967	308883	308552	329730	312207	310265	315608
				5.18313	207.017			1.78926e+06	3.07401e+06	2.07813e+06	3.26374e+06	3.56653e+06	3.38984e+06	3.4093e+06	1.76228e+06	3.13919e+06	3.33918e+06	2.61498e+06	2.62328e+06
		3-(2-Carboxyethenyl)-cis,cis-mucote	19.0259506814993	5.18516	213.168			651071	604990	628624	586343	602047	583752	382554	568703	501446	526672	479806	331529
				5.18516	312.156			472718	497511	432789	420672	263671	494222	431505	409061	450157	523573	452828	408222
				5.18792	230.71			631121	545948	615855	605494	558919	575478	617260	502819	609010	536377	633110	599668
		1,7-diphospho-1-epi-valienol	23.8419298330699	5.19471	337.142			337844	231147	369334	328879	327384	361982	362814	283342	381050	368229	340391	345746
				5.19627	174.128			498745	548556	534411	477042	449890	541486	509382	496358	624475	512069	542877	452461
				5.20052	395.4			200155	210794	199553	190670	178576	222279	202656	199386	194320	177380	190496	187045
				5.20302	193.002			1.19465e+06	1.79956e+06	1.52243e+06	1.73753e+06	1.90798e+06	808510	1.80361e+06	1.96822e+06	1.7609e+06	1.85367e+06	1.42519e+06	1.73227e+06
				5.20607	179.129			626230	749366	490028	672033	615858	580645	648243	616423	702227	582635	607937	643396
				5.20737	109.076			300970	364020	487814	365970	324425	331967	376358	329669	392340	343015	359204	358458
		Pretetramid	12.3383341616614	5.21089	352.321			1.22462e+06	1.05587e+06	502830	1.07381e+06	1.11902e+06	1.05365e+06	1.14023e+06	1.10277e+06	1.13761e+06	1.14894e+06	1.09626e+06	1.26193e+06
				5.64019	196.072			285406	546046	462885	480936	399068	437391	244887	390844	428617	351558	475191	390104
				5.64628	270.145			312690	232377	349149	210969	343238	305829	310983	311214	305170	308708	303654	381101
				5.65261	228.195			3.97664e+06	3.77311e+06	4.03745e+06	4.09378e+06	4.11421e+06	3.98518e+06	4.31546e+06	4.04748e+06	2.80128e+06	4.02932e+06	4.1694e+06	2.60277e+06
				5.65534	215.158			252884	178427	235912	164068	181363	198169	191627	213407	137178	193877	132560	152185
		N-Acetyl-D-glucosamine 6-phosphate	3.5413655204549	5.65613	302.196			252541	271446	262657	215330	243707	276865	314005	264702	269604	279306	315060	252861
				5.66701	210.185			622596	632894	614042	594293	698928	626827	661172	630168	614952	616599	690433	610413
				5.66722	244.185			287233	266816	305428	274239	268640	265754	217013	303479	256573	278428	276371	222829
		Xenognosin A	-2.37120156596484	6.03644	257.303			239969	238876	283304	207189	227185	254972	287330	236009	239874	233460	297687	235591
		Acetyl-maltose	3.67606342621879	6.05597	385.342			166905	200217	185412	190268	207788	201474	218642	187862	224341	152979	190099	194878
				6.10212	214.984			496621	873380	441989	432021	505657	415320	452308	976457	430275	502029	466083	949095
				6.10372	452.322			227810	194738	234568	131072	189259	245863	247067	199849	211691	194790	219827	218317
				6.10669	210.028			475537	571647	678241	516957	545398	607346	682990	628646	583926	566529	542300	605398
				6.10966	203.183			388576	432415	472926	482914	440258	421695	495401	441550	446352	383496	519412	284635
		Allantoate	2.40754649813889	6.11186	177.138			379148	322084	355974	353319	365910	245679	368055	329899	222543	387925	322852	221806
		Lamotrigine	4.19771467941882	6.11981	257.099			400159	346348	297841	387086	342166	356657	335276	358534	261760	374449	365590	415500
				6.12648	75.0557			693386	622146	733037	639358	606344	564686	637471	533468	711486	601961	787198	769903
				6.1296	217.107			373477	293953	393690	412028	353806	280436	426324	452654	445181	460900	400558	436792
				6.13159	318.059			175095	152905	325402	125541	110554	194598	117264	115153	184198	150396	112205	160086
				6.13333	227.212			554511	591128	655562	563477	540447	540612	559119	563423	558866	579236	582947	577032
				6.13599	317.056			1.85857e+06	2.55108e+06	2.86875e+06	1.53395e+06	1.67971e+06	2.56166e+06	921568	1.80306e+06	2.05685e+06	1.82225e+06	1.44498e+06	1.86233e+06
				6.13845	123.941			437835	431872	466456	440600	261186	235895	434313	496870	418513	389889	436669	457690
				6.13958	258.054			337739	408532	356109	389820	254846	264860	331143	215165	351827	314116	335018	376222
				6.1405	181.949			152962	71309.5	277297	74639.8	145999	179569	134917	118100	281366	56854.4	162653	51277.3
				6.1405	251.733			212190	291074	253492	305884	273438	313077	229288	315870	304156	346099	335884	75377.1
				6.1509	162.066			297430	278226	294750	297075	175044	229123	301396	279483	285328	144139	298228	385927
				6.15475	180.063			1.02557e+06	1.12588e+06	1.26197e+06	1.07075e+06	1.01163e+06	839138	1.10638e+06	495269	1.4271e+06	925119	594528	1.2068e+06
				6.1711	134.096			230064	152371	222453	296361	214162	224191	243873	153719	149681	241085	117534	229301
				6.17178	164.107			202353	187585	227964	211889	117124	226750	225418	237442	209034	187945	210711	204428
				6.21198	153.077			457167	457345	461199	467611	432340	428305	443451	405856	486370	421570	473487	479092
				6.22176	190.05			318577	295521	296571	354537	308039	287967	292178	758472	696570	275005	332240	282569
				6.22176	238.18			244486	236204	261447	237413	220650	245135	163928	230545	251837	144013	253004	250020
				6.26429	224.044			316752	122115	240372	290551	151710	230343	228751	192936	222412	258208	264469	254946
				6.73649	156.051			3.25565e+06	3.16006e+06	3.59952e+06	3.15617e+06	2.54625e+06	416678	3.46406e+06	3.54077e+06	3.43516e+06	3.19365e+06	3.36931e+06	3.56623e+06
				6.75544	157.134			1.7077e+06	3.67639e+06	2.90145e+06	749632	704930	7.45349e+06	706405	701062	4.71027e+06	840882	781561	1.06991e+06
		2-Maleylacetate	-20.7160130049905	7.23832	159.113			327035	301814	324336	348371	358667	177915	373188	308464	306190	311731	355953	328172
				7.25116	144.982			3.55488e+07	2.71802e+07	7.72335e+07	1.98097e+07	3.44652e+07	3.98042e+07	3.76374e+07	3.30245e+07	3.57149e+07	3.5673e+07	2.96354e+07	4.13209e+07
				7.72061	91.0546			1.03691e+06	716574	682956	623925	577458	161417	626432	617560	615440	667299	599017	872571
		4,8-dihydroxy-2H-furo[2,3-h]chromen-2-one	12.3912569443691	8.66499	219.174			623022	567827	608569	858699	599346	570777	659362	581524	603225	619226	637455	605830
				8.69659	119.086			869769	654523	1.66028e+06	1.06892e+06	1.27145e+06	1.32754e+06	998411	617723	187140	636122	662283	1.44985e+06
		Dichloran	-4.83920187595519	13.0585	208.02			38352.7	43667.4	29074.2	63886.6	63198.1	37927.4	40146.8	45484.7	34402.5	37732.5	35895.7	61962.8
				14.0477	386.124			92307.7	98980.2	104584	113605	97033.6	89886.1	101447	107335	114940	56860.1	105877	98406.4
				14.9004	139.049			381351	264321	326154	398126	427829	176131	547935	354270	47811.9	269591	422886	228898
				15.984	339.038			115244	169858	271393	102365	97817.5	133877	106155	99824.9	169923	125635	125260	144067
				16.0236	107.967			1.74453e+06	976062	977904	1.01585e+06	995768	846829	1.06549e+06	919418	944405	1.07964e+06	928203	1.12789e+06
				16.5385	122.547			86534.2	79600.7	0	151454	157776	24885	133496	85037.3	27674.4	88883.1	119023	79002.7
				17.029	200.968			163481	164727	168980	215865	170129	182566	182733	231415	213699	171443	178514	147371
				17.0551	216.979			183383	125809	155659	130367	127978	177240	151885	126868	171329	141721	160814	178136
				17.0607	123.941			439740	493854	459533	488298	320778	409680	399869	423173	458961	458136	410556	407531
				17.0954	214.984			415237	516824	435827	417096	377824	501020	520501	421754	374904	451786	449344	511639
				17.5359	220.169			71135.2	44371.2	81591.2	65784.8	83798.3	92238.2	67710.5	94053.9	48973.4	69128.3	41891.1	101491
				17.8744	184.003			131324	84916.9	9398.76	262121	244519	61737.1	257740	273507	0	266471	236803	274782
		Lamotrigine	4.09314832209565	17.9602	257.099			493127	475012	464465	453692	448256	462122	497620	478717	489173	440433	494876	349598
				17.9911	250.178			210738	190283	178290	186677	203762	112020	221447	189872	153408	189932	186695	182005
				18.0631	190.957			372237	307005	350902	366053	408397	367356	379781	306133	360256	327006	309938	443722
				18.8427	188.957			402673	381535	343025	330815	375547	439051	357520	362521	401629	420582	415919	314347
				20.0218	182.032			97510.8	122718	0	182744	200350	94133.1	196485	127369	0	203675	64608.8	245856
				20.9118	109.076			517422	506328	256340	439109	434451	383414	446809	416750	417733	361741	413126	402477
				20.9281	709.101			841363	419727	332663	790286	648499	653720	489871	1.18817e+06	177807	460414	92350.2	311770
		2-Octaprenyl-6-methoxyphenol	-3.9997603655434	20.9361	670.078			907546	632269	531042	879459	795392	899926	675109	1.31747e+06	346471	614407	144058	454686
				20.9472	364.142			193040	178050	211810	179003	190648	178109	196895	187464	199336	205155	193014	197328
				20.9503	710.105			363496	203307	140920	348740	309627	328626	200124	559551	93198.5	223357	39312.3	149713
				20.9568	669.078			3.41159e+06	2.15947e+06	1.95412e+06	3.21256e+06	2.87197e+06	3.28441e+06	2.40629e+06	4.80239e+06	1.18592e+06	2.256e+06	564445	1.57145e+06
		TG(10:0/10:0/18:0)	-1.73783812452589	21.1079	668.075			7.21716e+06	4.72971e+06	4.18724e+06	6.80227e+06	6.16848e+06	7.18436e+06	5.18742e+06	1.03601e+07	2.55679e+06	4.90786e+06	1.1847e+06	3.52067e+06
		3-(3,4-Dihydroxyphenyl)lactate	1.57640164359603	21.3812	199.18			4.73983e+06	4.52468e+06	4.49631e+06	4.38977e+06	4.2434e+06	4.19672e+06	4.48125e+06	5.18848e+06	4.36765e+06	4.41411e+06	4.75803e+06	4.31169e+06
		Clomeprop	9.65327891449313	21.8196	325.212			200882	157923	145831	221937	174645	91844.6	158464	173095	165522	180939	135514	193392
				21.8578	521.337			114005	89401.2	96864.6	161723	72960.6	87888.3	120894	119813	45796.8	96203.3	103548	107439
				21.8628	71.0608			85168.1	99443.4	120752	119108	91523.9	105061	93705.2	96278.5	48990.3	99817.7	94442.6	110389
				21.8691	107.061			313073	151799	297610	307376	253426	272446	344088	313800	311771	336872	337447	315467
				22.0443	452.322			216578	246688	197106	129347	205640	187068	203957	198765	206405	203991	196421	217324
				22.2359	199.039			110455	89499.2	158798	146772	117590	178702	89750.5	132394	163274	139984	88257.1	154886
				22.7503	215.158			238737	260861	222800	242841	260050	231982	215649	239065	249227	215256	219562	299180
				22.7709	162.066			269400	274516	41239.2	239506	251727	146832	255016	99905.5	258030	270780	236701	171632
				22.7737	244.185			248294	1.23696e+07	244300	212087	236761	215714	349457	187965	204163	210585	246318	233165
				22.7756	237.196			670363	629166	624709	628806	627819	1.42057e+06	616516	726525	637875	603191	643562	661075
				22.7879	251.733			203003	369292	356183	298075	344606	293856	318579	345805	286670	339477	331227	241059
				22.7899	134.096			282510	265435	258447	200628	230186	281830	142423	168247	221521	265145	158483	273536
		CE(7D7)	-0.647654801159736	22.7903	692.145			382791	279590	141776	202512	381527	360920	238635	564761	87326.1	286712	10254.1	201537
		Allantoate	2.31173287787171	22.7935	177.138			376297	330301	407857	381963	392306	435662	218626	361002	368536	319383	391335	187739
				22.7968	139.123			658465	296770	362925	214273	126813	401500	149202	232943	571624	311266	165928	361810
		TG(10:0/10:0/20:0)	16.5433430630978	22.7968	696.142			1.12304e+06	800970	683295	1.17121e+06	1.19855e+06	1.14505e+06	818466	1.65825e+06	387521	766227	237492	644353
				22.7975	695.142			3.78204e+06	2.68783e+06	2.20557e+06	3.93616e+06	3.92734e+06	3.86399e+06	2.64408e+06	5.56782e+06	1.32541e+06	2.56835e+06	797868	2.10021e+06
		3-(2-Carboxyethenyl)-cis,cis-mucote	18.9364089382437	22.7982	213.167			547668	556266	461045	605573	614267	557822	665474	643719	609704	625191	580792	558832
				22.7989	694.139			7.63287e+06	5.58873e+06	4.60804e+06	7.89998e+06	8.27987e+06	7.93742e+06	5.40209e+06	1.1583e+07	2.70153e+06	5.31087e+06	1.57713e+06	4.40287e+06
				22.8018	238.18			287106	185496	269282	257395	327952	245810	235298	315188	242503	248886	263729	282428
				22.8023	221.672			1.08398e+06	1.0559e+06	1.11889e+06	979426	911972	1.01616e+06	995707	997058	990903	876485	967620	1.07062e+06
		7-Carboxy-7-carbaguanine	11.7752509457177	22.8037	195.157			525998	579254	500543	500179	507114	348658	528550	534939	533192	503978	511141	512681
		1,7-diphospho-1-epi-valienol	23.4336815340666	22.8157	337.142			226347	237699	312627	301952	327203	273119	321776	401244	319895	342376	316384	413598
				22.8163	75.0557			828623	782418	807599	892315	268484	679016	734496	663720	703907	758518	821013	848010
				22.8207	217.107			488191	520625	460484	503133	457056	491733	478436	495607	428143	452690	459207	469151
		3-Carboxy-cis,cis-mucote	0.941100667355872	22.8213	187.126			1.84732e+06	1.60656e+06	1.57514e+06	1.59505e+06	1.67889e+06	1.64156e+06	1.67018e+06	1.77538e+06	1.61232e+06	1.80372e+06	1.73182e+06	1.64483e+06
				22.822	395.4			66219.8	214000	254323	229281	244532	213838	244975	218274	195861	234146	222279	250638
		sn-Glycerol 3-phosphate	-0.0025703871501495	22.9499	173.081			263421	268177	264367	269688	255249	234849	271157	271295	232787	249263	243941	249938
		Xenognosin A	-2.53945553678546	22.9551	257.303			242350	224755	306686	184899	278340	223942	311075	297530	235217	278922	270044	265476
		Dihydrokaempferol	-9.98451004715677	23.5976	289.257			216253	202192	210370	186122	201891	243319	214670	268100	200251	242038	221731	239484
				23.6686	260.186			304120	282082	282174	334287	307811	252423	285036	335201	270269	206576	289430	305431
		Cyanidin	6.00748261594682	23.6857	288.253			1.4908e+06	1.37279e+06	1.46066e+06	1.50981e+06	1.54627e+06	1.30356e+06	1.55558e+06	1.44599e+06	1.5284e+06	1.39027e+06	1.46955e+06	1.55683e+06
				23.6867	230.71			691528	455706	627581	617022	626200	614627	688791	621951	649280	670835	623402	652219
				23.6893	317.056			725556	907703	1.77015e+06	1.14137e+06	578789	1.47566e+06	1.38124e+06	569778	2.07309e+06	759294	757544	1.54027e+06
				23.6973	172.152			672184	680050	635864	744762	620145	636864	705400	660664	744362	602160	722906	747274
		Tetracenomycin F2	-2.31501303559957	23.698	385.343			252806	264635	284076	256284	208505	202584	247057	217546	254598	230638	221711	137735
				23.6985	154.072			533114	518474	543922	513362	506531	467577	518013	514248	557462	542806	499484	531558
				23.7002	174.128			479436	444772	521294	468992	454136	462866	487930	364190	352596	457687	481817	503295
				23.7034	294.206			137276	160865	143686	192827	152261	148575	135485	238164	156813	128666	166538	162904
				23.7113	210.185			629168	584900	622975	337406	668339	616522	903291	579254	597396	550871	648739	573603
				23.7224	164.107			218025	192972	205542	216929	240192	191525	126814	105301	217321	209125	223719	231431
				23.7437	227.212			486201	485600	494129	493854	465187	559624	544577	588343	463140	672908	468841	471871
		Irisxanthone	0.386921512268337	23.7475	437.374			729573	686214	668894	669778	780754	655143	775084	679249	682867	784729	700731	708412
				23.7593	311.204			195433	198703	210362	278581	208828	188004	225931	147361	188084	239895	237471	244892
				23.7653	203.184			511360	458675	388608	492256	604458	518818	482209	518531	453384	459318	443885	471460
				24.2083	225.196			341616	183377	348737	379332	319716	292584	331996	405268	328493	342939	318534	417978
				24.6057	346.131			265203	230142	215754	203977	214441	209131	248938	224672	263887	215815	242521	203658
				24.6605	194.997			350321	268661	258254	234958	269173	234508	265229	339580	275927	288695	303992	285996
				24.6692	258.054			199366	299746	245181	253279	193496	134001	194256	134856	287993	189101	242441	179361
				24.7407	212.024			169590	115160	133480	135083	159299	120589	131357	127566	139437	220475	136846	140386
				25.0709	180.063			631533	649310	1.3137e+06	757053	657330	1.04737e+06	1.10764e+06	1.91799e+06	1.15666e+06	1.05403e+06	1.83936e+06	1.08844e+06
				25.0881	157.134			1.58474e+06	1.54841e+06	2.97761e+06	719369	653506	2.42037e+06	618743	711599	4.07899e+06	758759	675114	1.00279e+06
				25.4906	193.002			1.07862e+06	728998	724202	667332	702587	744992	687614	653089	812335	669902	752754	716659
		Aplysil	-13.2493675968732	25.5095	310.201			1.14574e+06	1.38958e+06	1.15527e+06	1.15246e+06	1.18523e+06	1.08353e+06	1.12729e+06	1.11623e+06	1.11528e+06	1.04667e+06	1.12689e+06	1.16323e+06
				25.5197	270.145			241715	275639	180221	192242	236435	212478	185289	235203	213673	205880	213008	270151
				25.5304	209.013			571204	429699	482914	222942	461830	426046	405589	505583	423496	473823	561915	557683
				25.5467	224.044			207570	169094	151085	161919	162583	147530	172372	156042	150813	138291	190578	164960
				25.549	312.156			305498	352534	462969	277068	365059	426864	407004	284317	331974	294149	357113	321397
		Dihydroxyaluminium	-5.49768162140741	25.5543	138.077			2.65571e+06	1.92398e+06	1.98185e+06	5.72189e+06	1.84261e+06	1.48717e+06	1.59607e+06	1.53988e+06	1.89558e+06	1.87539e+06	3.19582e+06	2.04863e+06
				25.5543	196.072			352878	267271	367482	466995	214238	221010	274161	215801	327340	236419	402993	465311
				25.5592	210.028			343800	382071	404064	387300	390132	326497	450687	363045	467934	560506	389542	364289
				25.5624	207.017			1.33687e+06	1.45347e+06	1.34044e+06	1.28019e+06	1.4268e+06	1.55639e+06	1.14462e+06	1.31583e+06	1.43286e+06	1.30862e+06	1.43713e+06	1.36931e+06
		Phaseolic acid	10.0590016223321	25.5644	297.24			178873	151445	135568	129208	113178	337050	143233	207792	115731	160965	136698	138837
				25.5648	265.003			59892.2	71444.2	61899.1	53558.8	53941.9	69388.6	65952.6	57720.4	75426.4	56054.2	68874.7	74177.8
				25.5697	377.196			121371	122273	98554.6	65906.8	85575.9	214450	85154.2	136690	79239.1	118346	77987.1	94383.2
		meta-O-Dealkylated flecainide lactam	18.0411234280012	25.5776	347.315			241928	371530	165798	181755	200987	491111	191831	283357	199982	380956	264706	195368
				25.5814	156.051			3.36414e+06	3.29661e+06	2.81215e+06	3.67466e+06	3.43275e+06	3.36886e+06	3.08224e+06	2.3872e+06	3.68188e+06	3.39955e+06	3.53982e+06	3.41052e+06
				25.5814	444.3			242640	384653	190133	151753	194803	468361	176113	280348	205176	370057	249114	190358
		Octafluorocyclobutane	-21.6849183972374	25.5894	201.033			65974.8	66137.1	68243	57317.6	61341.8	101068	71599.1	60701	78636.5	70000	78762.3	70478.7
				25.5941	475.297			1.99135e+06	1.70895e+06	2.86323e+06	2.87552e+06	2.83525e+06	2.52562e+06	3.13738e+06	2.75575e+06	2.51264e+06	4.43957e+06	2.83893e+06	3.97404e+06
		2-Maleylacetate	-19.8975697115927	25.5945	159.113			929848	924293	753518	724062	339250	1.92498e+06	685581	334682	527178	284881	330264	496478
		Diphosphate	21.8953708804571	25.5961	178.986			130705	99469.5	156927	131698	119875	82645	92936.6	75094.9	151334	117741	143089	111476
				25.6006	110.06			546670	324087	484425	524135	526793	399957	212586	173424	326276	318381	273739	296107
				25.6014	168.077			293255	297197	242359	243660	258684	227280	231866	213528	260837	241929	272767	281237
		Fraxetin	-9.73334222682988	25.6054	209.173			280394	232843	283045	191297	226985	140353	278816	235457	231113	219182	601772	276861
				25.6054	278.044			72429.8	91741.8	62141.7	70560.4	88631.3	58060	67137.5	42243	65590.4	67852.5	74768.2	64755.7
				26.0751	416.267			675539	592825	412963	308264	409124	1.48229e+06	404870	607537	412859	745664	424208	418997
		Lecanoric acid	-2.97719203840859	26.1108	319.285			682411	638637	388010	321775	415154	1.59939e+06	473441	657256	428022	757293	414970	451796
				26.5011	105.043			6.94895e+06	6.49433e+06	7.30353e+06	6.5452e+06	7.40208e+06	5.99881e+06	7.63952e+06	6.82099e+06	6.618e+06	4.11576e+06	6.51601e+06	6.71851e+06
				26.5027	432.097			183417	222851	148370	201551	104184	71439.5	133425	176534	189351	187263	148288	160724
		IAA-94	14.9602827938448	26.5135	358.241			576736	633109	543708	773444	1.68735e+06	765804	373616	781343	525165	2.2769e+06	561100	619789
				26.5461	505.326			132554	104479	116109	74895.4	100478	208276	150725	124270	112936	132192	108011	110367
				26.5503	460.295			680490	616500	359037	258692	356558	1.30657e+06	415537	530659	383748	613114	381062	409420
		Tetraphyllin B sulfate	7.9578948325708	26.5657	368.339			314735	162914	122760	83442.2	148649	108151	65460.8	77159.6	98266.1	116186	56568.4	205928
		Triazolam	23.7345170771156	27.4165	344.225			622497	665101	656461	860373	1.79656e+06	808744	445272	993537	607448	2.55422e+06	619902	752207
		3',5'-Cyclic AMP	-10.8481332016562	27.4388	330.21			413393	488247	476967	597191	1.21757e+06	590937	276699	704920	441554	1.82615e+06	409319	531683
				29.0896	197.08			745160	1.47059e+06	695943	718116	214411	942494	1.07516e+06	207499	923309	1.07562e+06	220292	1.07063e+06
				29.178	607.393			5.83862e+06	4.36554e+06	6.62972e+06	6.47684e+06	6.1666e+06	4.97701e+06	5.49306e+06	5.26043e+06	5.04134e+06	4.83457e+06	5.26668e+06	5.54859e+06
				29.1964	665.459			1.65624e+07	1.32363e+07	1.97229e+07	1.89577e+07	1.68764e+07	1.41649e+07	1.53401e+07	1.5659e+07	1.38861e+07	1.33245e+07	1.50204e+07	1.61696e+07
				29.1988	778.233			156167	551030	195781	258129	313772	450135	328091	473820	629335	269042	365029	430059
				29.1996	725.61			54236.3	235980	76590.1	117413	49672.3	0	436932	347939	281559	371094	341336	581255
				29.2015	680.479			3.20473e+07	2.55104e+07	3.50052e+07	3.50475e+07	3.27743e+07	2.71135e+07	3.03689e+07	2.88965e+07	2.82698e+07	2.62883e+07	2.59124e+07	3.08977e+07
				29.2015	688.586			1.61514e+06	1.43331e+06	1.96215e+06	1.52687e+06	2.41676e+06	2.12734e+06	655738	360639	364612	834885	687117	432548
				29.2041	681.482			1.42252e+07	1.15349e+07	1.5754e+07	1.63975e+07	1.46313e+07	1.207e+07	1.29289e+07	1.28079e+07	1.24754e+07	1.1919e+07	1.17371e+07	1.41852e+07
				29.2041	682.485			3.55289e+06	2.81278e+06	3.9284e+06	3.6609e+06	3.59055e+06	3.21205e+06	3.10226e+06	3.23122e+06	2.96833e+06	2.81467e+06	2.89027e+06	3.55833e+06
		Alnusiin	4.65017097148847	29.2056	935.641			1.98045e+06	1.86656e+06	1.80011e+06	2.05138e+06	1.57681e+06	2.05148e+06	1.87894e+06	2.18653e+06	2.1222e+06	2.28916e+06	1.64544e+06	2.28238e+06
				29.2064	726.624			0	211766	223113	0	112517	37555.6	211595	288010	223940	304645	231928	216666
				29.2081	648.463			2.62539e+06	1.98865e+06	2.77714e+06	2.90815e+06	2.12671e+06	1.88653e+06	3.39261e+06	4.31216e+06	4.37055e+06	4.26744e+06	2.96318e+06	4.18155e+06
				29.2089	724.609			211335	430480	205295	192931	50592.9	67353	900511	635579	509480	628892	521390	977911
		Camelliaside B	-19.5879612022675	29.2089	727.626			0	107878	40436.6	57666.2	17595.8	12179	54956	144196	138279	108018	110362	166729
				29.209	647.458			5.33467e+06	5.07204e+06	5.96054e+06	5.81902e+06	4.68326e+06	4.73339e+06	7.7181e+06	9.50739e+06	8.68648e+06	9.27716e+06	7.13855e+06	1.00042e+07
				29.209	664.455			7.21261e+07	5.85272e+07	8.63647e+07	7.974e+07	7.57632e+07	6.30196e+07	6.88659e+07	6.89225e+07	6.41052e+07	6.23932e+07	6.58874e+07	7.27196e+07
		TG(16:0/24:0/o-18:0)	9.50001166322583	29.2099	934.642			2.85839e+06	2.99093e+06	2.88273e+06	3.23842e+06	2.53377e+06	3.14456e+06	3.6714e+06	4.08489e+06	3.64082e+06	3.70095e+06	3.04406e+06	3.64389e+06
				29.211	686.572			1.98562e+06	1.03756e+06	2.13685e+06	1.79286e+06	2.42514e+06	2.17487e+06	637652	344436	452537	808196	627478	610953
				29.2121	634.649			8.24915e+06	2.01785e+07	9.52872e+06	7.41831e+06	1.08962e+07	9.08535e+06	1.61009e+07	1.40168e+07	1.52424e+07	1.53798e+07	1.94464e+07	1.45133e+07
				29.2136	503.109			126478	270392	25696.9	91730.7	160026	288945	169632	383681	348475	125284	174911	160556
				29.2137	698.594			243386	542231	340976	313502	459641	282452	96652.6	140709	211932	94535.7	82354.3	41823.3
				29.2153	635.654			3.3046e+06	8.71245e+06	3.91332e+06	3.10504e+06	4.68875e+06	3.70862e+06	6.7138e+06	5.66592e+06	6.95489e+06	6.56251e+06	7.88756e+06	6.27327e+06
				29.2153	687.576			881241	445421	971526	840260	1.13105e+06	815910	157208	74625	114085	411042	222959	236824
				29.2155	663.454			1.5816e+08	1.27356e+08	1.84491e+08	1.74147e+08	1.62389e+08	1.39305e+08	1.488e+08	1.51954e+08	1.41801e+08	1.32801e+08	1.38713e+08	1.57251e+08
				29.2158	233.915			43609	84792.5	56792.6	38728.1	92898	85320	226832	140430	47405.4	139325	193499	128250
				29.2241	696.575			7677.03	84894.6	209928	120786	167662	174038	431250	302370	127294	278511	290272	405153
				29.226	699.596			239946	347623	342278	154265	298337	141003	67139.7	44138.4	45140.3	21847.9	9648.6	29185
				29.2283	504.108			16089.2	53433.6	0	7025.08	14839.3	141054	110616	137442	172086	65601.8	11646.2	12379.1
		3-Adenylylspectinomycin	12.3967569613642	29.2283	662.571			1.75303e+06	1.66504e+06	2.15846e+06	2.4076e+06	3.31665e+06	2.70815e+06	1.0647e+06	121818	657939	651290	466954	817277
				29.2283	777.232			438891	584964	268606	351300	352591	664764	453030	835371	793916	311476	520383	513600
				29.2296	586.439			3.26433e+06	3.03982e+06	3.43612e+06	3.35093e+06	3.26792e+06	2.75652e+06	3.24145e+06	3.00722e+06	2.49114e+06	2.67385e+06	3.22364e+06	3.35103e+06
				29.2296	633.636			1.39578e+07	1.32569e+07	1.8643e+07	1.29553e+07	1.37848e+07	1.02675e+07	1.95086e+07	1.47231e+07	1.71595e+07	1.85058e+07	1.82254e+07	2.08205e+07
				29.2305	235.913			35543.7	65417.2	59828.5	22067.2	56018.5	50281.2	185550	87851.9	38262.9	69017.6	57804.7	45741.9
				29.233	632.635			3.05595e+07	2.86747e+07	3.87848e+07	2.94069e+07	2.85602e+07	2.3953e+07	3.96436e+07	3.18117e+07	3.62236e+07	3.97097e+07	3.79155e+07	4.44435e+07
		2-(3,4-dihydroxyphenyl)-8-[1-(2,4-dihydroxyphenyl)-2-hydroxy-3-(4-hydroxy-3-methoxyphenyl)propyl]-3,4-dihydro-2H-1-benzopyran-3,5,7-triol	23.8335888431823	29.2404	579.591			1.1201e+06	6.36789e+06	1.69884e+06	1.39093e+06	1.28412e+06	1.19671e+06	1.06833e+07	9.19467e+06	1.07133e+07	1.1536e+07	1.07309e+07	1.18567e+07
		Bruceantinol	0.271837772300718	29.2424	607.622			4.6803e+06	2.11819e+07	6.93557e+06	5.07374e+06	5.26803e+06	4.25788e+06	2.38194e+07	2.28054e+07	2.48968e+07	2.6082e+07	2.77055e+07	2.47008e+07
				29.2488	606.618			1.10329e+07	4.84403e+07	1.55741e+07	1.20467e+07	1.18568e+07	9.60807e+06	5.44361e+07	5.24501e+07	5.91384e+07	6.02846e+07	6.43247e+07	5.86881e+07
				29.2598	660.556			3.26543e+06	2.13378e+06	3.38663e+06	3.18952e+06	3.76023e+06	3.32807e+06	1.19072e+06	693466	818272	1.64345e+06	1.16543e+06	960335
				29.2726	382.045			144835	348828	146958	122489	188948	310958	272958	365635	524680	164673	214322	215990
				29.2726	430.088			85191.3	231466	116178	123317	167610	237083	88996.8	313304	341998	124979	250079	115477
				29.286	445.121			519786	793683	467552	466190	551492	806757	644335	1.10974e+06	908226	438995	679951	650605
		TG(14:1(9Z)/18:0/14:1(9Z))	-13.6553896539914	29.317	776.232			566219	980762	457257	607777	674404	925753	416936	1.13164e+06	1.14775e+06	494417	845246	803605
				29.684	146.98			1.30991e+07	1.17898e+07	1.04219e+07	1.37261e+07	1.51005e+07	1.31172e+07	1.22782e+07	1.56807e+07	1.45937e+07	1.58964e+07	1.31882e+07	1.46853e+07
				29.6934	519.139			80407.5	191000	16567.2	12077.3	94505.4	148518	110488	150434	184127	43657.8	169553	86005
				29.7035	266.284			1.19242e+06	3.27505e+06	1.41187e+06	1.18799e+06	1.17871e+06	1.05717e+06	3.68626e+06	2.76843e+06	3.58947e+06	3.85612e+06	3.63107e+06	3.70478e+06
		Limocitrin 3-rutinoside	-18.3414435994165	29.9792	655.565			1.03478e+06	578544	1.15393e+06	1.02713e+06	1.1301e+06	978154	390850	85354.8	38563.9	142140	204041	136029
				30.0054	388.293			773477	532859	749557	714851	873222	738534	342862	15960.3	369138	464463	340176	334034
		Myricetin 3,3'-digalactoside	10.7190019801839	30.0224	643.53			1.52915e+06	901171	1.70361e+06	1.48221e+06	1.81054e+06	1.55142e+06	365290	286519	128043	505478	380200	259338
		2'-(6-Acetylglucosyl)astragalin	-16.2991340642652	30.0395	653.551			794369	595532	899127	657450	867832	749245	0	0	60687.6	131399	222901	78154.3
				30.0434	617.512			1.35164e+06	858722	1.59239e+06	1.31941e+06	1.59492e+06	1.33795e+06	110096	24124.3	15629.4	458908	266866	213150
				30.0434	619.528			940183	181348	1.09448e+06	1.04104e+06	1.20825e+06	1.03769e+06	0	0	127084	19621.1	0	0
		Malvidin 3-(6-coumaroylglucoside)	-5.11195218073727	30.0434	640.584			1.67549e+06	1.17682e+06	1.46339e+06	1.61532e+06	1.55491e+06	1.31239e+06	530834	839694	687150	971760	710522	935774
		2-(2,5-dihydroxy-4-methoxyphenyl)-5,7-dihydroxy-6-[3,4,5-trihydroxy-6-(hydroxymethyl)oxan-2-yl]-8-(3,4,5-trihydroxyoxan-2-yl)-4H-chromen-4-one	23.5117749580135	30.0453	611.543			1.71376e+06	828890	1.69046e+06	1.58836e+06	1.82091e+06	1.2905e+06	171001	435859	345309	530117	438937	451793
				30.0462	570.44			395991	495253	417902	355416	241181	439471	413062	293024	394265	431447	384188	502433
				30.047	279.159			452536	609283	332336	247093	764892	982763	591495	868572	822584	630160	696613	188088
		Quercetin 3-O-[beta-D-xylosyl-(1->2)-beta-D-glucoside]	-15.5630838491649	30.0473	597.489			478040	178324	478383	480279	544262	512524	117610	172109	172575	221634	136180	161694
				30.0473	669.547			759073	350384	822688	668776	836797	783459	140303	0	0	152987	53592.5	58874
		Fusaroskyrin	-22.4339965202731	30.0511	599.504			1.39917e+06	986541	1.29566e+06	1.24585e+06	1.26433e+06	1.11084e+06	15933.4	244701	422701	445122	289230	294593
				30.0534	297.082			314765	411947	400008	336595	388266	364246	772079	657679	589200	585152	505379	422106
				30.0538	613.56			2.10913e+06	1.31028e+06	2.09716e+06	2.24919e+06	1.84399e+06	1.53785e+06	545793	707727	688137	1.08781e+06	668856	841078
		{2-[(3-methylbut-2-enoyl)oxy]-2-{9-[(3-methylbut-2-enoyl)oxy]-2-oxo-2H,8H,9H-furo[2,3-h]chromen-8-yl}propoxy}sulfonic acid	1.52867835314854	30.0666	523.528			3.3803e+06	5.51973e+06	4.18185e+06	3.89057e+06	3.55402e+06	3.05641e+06	6.65654e+06	4.71609e+06	5.9401e+06	6.79624e+06	5.58523e+06	7.66838e+06
				30.0698	309.025			7655.94	20093.7	14034.6	0	0	48288.7	9242.21	14964.2	73398.8	0	0	0
				30.0698	322.077			680368	725098	575150	579670	651101	870128	970489	1.2763e+06	1.16714e+06	579627	981419	637737
				30.0698	446.121			216730	279513	210976	209442	212400	272968	191881	409028	442745	204467	307430	263178
				30.0698	520.141			11763.4	26432.7	0	0	53188.7	100540	69570.1	23233.2	21919.4	0	7450.73	12267.8
				30.0706	372.101			515940	811105	393346	372540	484226	651136	617850	969922	1.09561e+06	470611	844264	635668
		Rhamnazin 3-rutinoside	-4.93736902422937	30.071	639.575			4.46527e+06	2.48785e+06	3.70233e+06	4.58426e+06	3.56928e+06	3.10855e+06	1.09244e+06	1.09683e+06	1.05198e+06	1.68706e+06	1.01553e+06	1.40074e+06
				30.0719	569.435			331065	381194	431001	278820	369346	375363	378779	241053	334815	404464	306233	421596
				30.0719	638.573			1.02789e+07	5.47694e+06	8.93855e+06	1.09152e+07	8.72046e+06	7.2759e+06	3.08761e+06	2.9795e+06	2.83077e+06	3.99565e+06	2.77349e+06	3.53149e+06
				30.0719	658.543			1.30599e+06	692522	1.32849e+06	1.13096e+06	1.54169e+06	1.36305e+06	448463	397683	295398	636340	424549	331024
		Gambiriin C	20.5870335853697	30.0757	563.54			855563	552509	689359	671990	435283	355215	547055	443484	615994	550513	316775	395700
				30.0757	612.557			5.06583e+06	2.64733e+06	5.34237e+06	5.31185e+06	4.2066e+06	3.89201e+06	2.09466e+06	1.75862e+06	1.77496e+06	2.47634e+06	2.05172e+06	2.14914e+06
				30.0759	636.556			3.2954e+06	1.94622e+06	3.09501e+06	3.10456e+06	3.95691e+06	3.55316e+06	308537	229830	317983	450051	361311	341144
				30.08	308.025			214191	333132	97606.4	306544	265811	320583	308424	476496	516875	34205.3	361196	194385
				30.08	323.077			108478	76789.7	10422.5	122691	49270.8	166220	109735	98025.8	232912	61760.4	130950	97328.4
				30.08	324.073			56905.2	133309	33820.4	0	56651.5	61664.6	7082.01	185907	65082.6	0	140528	10983.6
		Pipobroman	11.5785561945651	30.08	357.066			219695	429033	72103.4	265388	317502	326619	324015	518686	480176	211350	224558	148725
		Puerarin xyloside	-19.8978407661894	30.0832	549.489			2.64961e+06	811278	2.43178e+06	2.2641e+06	1.66192e+06	1.88556e+06	818909	620563	531636	1.10178e+06	728780	622610
				30.087	615.498			821095	635278	964888	914899	879624	983384	396766	209010	331674	327097	329543	146831
				30.0901	281.05			810843	0	3.75261e+06	1.34984e+06	87846.9	1.59028e+06	2.54486e+06	4.4641e+06	213958	3.30537e+06	169292	2.76725e+06
		3,4,5-trihydroxy-6-[(3,4,5-trihydroxy-6-{[2-(2-hydroxypropan-2-yl)-7-oxo-2H,3H,7H-furo[3,2-g]chromen-9-yl]oxy}oxan-2-yl)methoxy]oxane-2-carboxylic acid	-22.9666209755142	30.0928	601.519			2.4581e+06	1.95383e+06	2.61145e+06	2.39818e+06	2.39075e+06	2.49822e+06	1.23932e+06	1.00779e+06	982138	1.5993e+06	1.38058e+06	1.08777e+06
		Ketamine hydrochloride	24.2630322896585	30.0985	275.2			286641	251619	258570	268089	211583	537025	170791	142964	138758	109341	156376	0
				30.894	425.378			1.19336e+06	658306	927873	907585	775149	590355	692469	596059	742815	751625	663482	656711
		Carmine	-9.85054678192526	30.8947	493.389			1.05589e+06	377931	832507	1.18415e+06	1.01308e+06	837077	182257	164072	122781	130860	183195	126662
		3'-Methoxyfukiic acid	-20.0095606160092	30.8995	287.236			390192	259486	247361	301794	382811	315733	186759	210329	179290	253393	127583	15745.2
				30.9166	189.164			392206	780977	612726	291887	413640	905241	292891	589547	745999	427854	342479	480729
		Arbutin	-3.43061809100886	30.9166	273.258			420855	577396	517399	305530	351625	423069	535619	458244	623110	531666	418937	432719
				30.9424	201.164			633045	643899	806374	649331	428637	937293	364556	388981	768087	413935	439322	407756
				30.9437	149.132			1.63811e+06	1.87856e+06	1.16434e+06	595907	830320	2.62244e+06	508983	2.81776e+06	1.35534e+06	1.98261e+06	538546	837993
		Kaempferol 3-O-beta-D-xyloside	-15.3992523501691	30.9442	419.352			132721	391639	358902	453608	416818	425726	522510	259363	532541	470347	366672	528403
		2-Hydroxy-6-oxono-2,4-diene-1,9-dioate	0.267134850852318	30.9453	215.179			511467	937638	507215	370063	538389	589636	327041	591373	907498	438516	357742	380801
				30.9534	430.378			854064	1.01765e+06	1.08793e+06	768765	903677	760065	890840	1.02967e+06	907925	1.10467e+06	753475	991394
		4,8-dihydroxy-2H-furo[2,3-h]chromen-2-one	12.3582286536698	30.955	219.174			1.82729e+06	2.3125e+06	2.4402e+06	2.46689e+06	2.56449e+06	2.43414e+06	3.53848e+06	2.22019e+06	2.45983e+06	2.07606e+06	2.56251e+06	2.49081e+06
				30.9561	260.172			200196	345588	255231	334580	238687	477359	401138	716590	580701	406617	225929	220524
				30.9561	630.618			6.97305e+06	5.40029e+06	6.92465e+06	5.8525e+06	6.72677e+06	5.89216e+06	7.29658e+06	5.69183e+06	6.25058e+06	6.50489e+06	6.96654e+06	6.21106e+06
		4,4',6,6'-Tetranitro-2,2'-azoxytoluene	18.4147072617654	30.9562	407.279			825942	611232	963949	980045	620501	1.29688e+06	2.2174e+06	5.35705e+06	1.21484e+06	2.55837e+06	1.08053e+06	2.11056e+06
				30.9622	631.621			2.82475e+06	2.23012e+06	2.69941e+06	2.06999e+06	2.39131e+06	2.49403e+06	2.70389e+06	2.14687e+06	2.62348e+06	2.56607e+06	1.45742e+06	2.12721e+06
		[2,6-dihydroxy-4-({[2,3,5-trihydroxy-6-(hydroxymethyl)oxan-4-yl]oxy}carbonyl)phenyl]oxidanesulfonic acid	-4.76989233847834	30.9637	413.325			6.2147e+06	1.05491e+06	2.97404e+06	3.1939e+06	970190	2.52755e+06	2.11551e+06	2.23609e+06	1.45548e+06	1.83729e+06	1.20828e+06	1.96139e+06
				30.9668	177.164			1.1213e+06	581176	377198	620114	866729	743883	555956	235530	559048	221081	182427	457491
		2-Oxoadipate	1.06340656370568	30.9673	161.132			2.14816e+06	4.07122e+06	2.71554e+06	1.53461e+06	2.311e+06	3.39894e+06	1.6416e+06	3.17228e+06	73700.8	2.33974e+06	1.90493e+06	2.17143e+06
				30.9701	167.034			47172.8	32736.9	0	31124.5	0	0	117970	163727	107199	128550	81379.8	131414
		2-Sulfotrehalose	-11.2443488334354	30.9702	423.362			440148	286772	357143	536050	288723	244697	411021	226278	261904	140477	146115	160812
				30.9772	548.539			724760	752550	1.08157e+06	881717	1.33195e+06	1.33709e+06	1.02952e+06	646804	594790	548007	710129	569118
		Glutaminylhistidine	-3.27845917942046	30.9782	284.294			5.38843e+06	7.18364e+06	603845	590177	732446	463147	603824	610209	910165	701493	624293	590197
				30.9782	323.185			3.88169e+06	3.41356e+06	3.41058e+06	3.66266e+06	2.93597e+06	3.62774e+06	111359	3.69689e+06	4.13705e+06	5.34135e+06	3.0491e+06	4.52914e+06
		6-({13,14-dihydroxy-9-oxo-8,17-dioxatetracyclo[8.7.0.0,.0,]heptadeca-1(10),2(7),3,5,11(16),12,14-heptaen-5-yl}oxy)-3,4,5-trihydroxyoxane-2-carboxylic acid	19.5132533415165	31.8143	461.363			245911	563613	277929	270577	316533	493797	230789	213549	299261	411419	425666	172555
				31.8218	649.631			2.36091e+06	1.05767e+06	2.26243e+06	1.78868e+06	2.02276e+06	1.99695e+06	2.29279e+06	1.68299e+06	1.82811e+06	1.57289e+06	1.82087e+06	1.32673e+06
		Diosbulbinoside D	-19.0581366206032	31.8478	507.497			1.76406e+06	2.41748e+06	2.24138e+06	1.92665e+06	2.26454e+06	1.70882e+06	3.24946e+06	2.55796e+06	2.29461e+06	3.23663e+06	3.01113e+06	3.53518e+06
				31.8482	506.494			5.68018e+06	6.32949e+06	5.67772e+06	5.50925e+06	6.57632e+06	5.47407e+06	9.13003e+06	6.61362e+06	7.50541e+06	9.76635e+06	8.38163e+06	9.25485e+06
		(3-{8-[1-(2,4-dihydroxyphenyl)-3-(3,4-dihydroxyphenyl)-2-hydroxypropyl]-3,5,7-trihydroxy-3,4-dihydro-2H-1-benzopyran-2-yl}phenyl)oxidanesulfonic acid	-3.86278081283766	31.849	629.605			1.00859e+07	4.4063e+06	9.98831e+06	9.3138e+06	8.16907e+06	7.00069e+06	8.19764e+06	6.20721e+06	6.12625e+06	5.87763e+06	7.13547e+06	4.68242e+06
		Acarbose	3.27648717775345	31.8523	646.614			2.46932e+07	9.01468e+06	2.16378e+07	1.94931e+07	1.772e+07	1.61076e+07	1.79478e+07	1.27107e+07	1.33371e+07	1.26285e+07	1.62719e+07	1.07857e+07
		Tri-N-acetylchitotriose	2.36226518852774	31.8528	628.602			2.21508e+07	8.9547e+06	2.0541e+07	1.88841e+07	1.66743e+07	1.58379e+07	1.75278e+07	1.30171e+07	1.42369e+07	1.33278e+07	1.51431e+07	1.10028e+07
				31.8542	647.617			1.11674e+07	4.71747e+06	9.80737e+06	9.78976e+06	8.28709e+06	7.90934e+06	7.53905e+06	5.70154e+06	6.44786e+06	5.68967e+06	7.3337e+06	5.55985e+06
				31.8547	602.587			7.62522e+06	6.71236e+06	8.42149e+06	6.74639e+06	8.28125e+06	7.30977e+06	1.11979e+07	9.0076e+06	8.29704e+06	8.82432e+06	8.87257e+06	7.2536e+06
		1D-1-Guanidino-3-amino-1,3-dideoxy-scyllo-inositol 4-phosphate	6.84912275615329	31.8586	301.216			5.93517e+06	2.02839e+06	2.16002e+06	2.78728e+06	2.59177e+06	2.40686e+06	1.59459e+06	1.38284e+06	1.64583e+06	1.54653e+06	1.93243e+06	1.2255e+06
				31.8625	411.179			652703	552005	1.90675e+06	1.46786e+06	1.44073e+06	420303	2.5667e+06	1.85548e+06	1.85258e+06	2.15601e+06	1.65466e+06	2.1698e+06
		BGC 945	-17.7003421896679	31.8625	648.628			6.1743e+06	3.69433e+06	5.68183e+06	5.23206e+06	5.45146e+06	5.83672e+06	5.31085e+06	4.18197e+06	4.58796e+06	3.77775e+06	5.16772e+06	3.5436e+06
				31.8627	303.231			1.65386e+07	3.95526e+06	9.39042e+06	1.01895e+07	1.16423e+07	1.0993e+07	3.08152e+06	2.96445e+06	3.55679e+06	2.61123e+06	4.1895e+06	754683
				31.8655	405.263			343604	0	73748.7	338394	37001.8	814915	309668	228053	356015	470361	84772.7	260356
		Quercetin 3,3'-bissulfate	18.6837080785533	31.8655	463.378			1.78688e+06	1.541e+06	2.12844e+06	1.65685e+06	1.6577e+06	1.54979e+06	1.82735e+06	1.81618e+06	1.8857e+06	2.01893e+06	1.72596e+06	2.2176e+06
		Sulfite	-1.55590934387911	31.8742	81.0702			2.31047e+06	2.58989e+06	1.1268e+06	2.09094e+06	1.63857e+06	2.10641e+06	1.54869e+06	1.22928e+06	1.80474e+06	2.03814e+06	820185	1.26777e+06
				31.8751	165.091			2.39013e+06	3.22171e+06	2.35214e+06	1.73697e+06	2.21642e+06	2.47748e+06	1.64373e+06	2.57317e+06	2.58905e+06	2.40268e+06	1.71571e+06	2.66299e+06
				31.8813	226.18			3.79835e+07	3.1114e+07	2.5665e+07	3.33381e+07	3.6567e+07	3.46396e+07	3.22569e+07	2.55019e+07	3.28248e+07	4.80488e+07	2.19405e+07	2.44661e+07
		5-FU	6.85021017512241	31.8873	131.085			2.10276e+06	3.05062e+06	1.32247e+06	2.10028e+06	2.49356e+06	2.13301e+06	1.84228e+06	1.82927e+06	1.83304e+06	2.18537e+06	1.23735e+06	1.62417e+06
				31.892	574.556			3.584e+06	3.26886e+06	4.22733e+06	3.11884e+06	3.61697e+06	3.6516e+06	5.9311e+06	5.05814e+06	4.50912e+06	4.73884e+06	4.8094e+06	4.97669e+06
		dIDP	5.10148298879844	32.3016	413.196			4.17822e+06	4.48891e+06	1.59943e+07	9.58998e+06	9.14008e+06	6.67462e+06	1.82611e+07	1.50736e+07	1.49193e+07	1.71776e+07	1.42177e+07	1.70476e+07
		6-({2-[(acetyloxy)methyl]-3,5,6-trihydroxyoxan-4-yl}oxy)-3,4,5-trihydroxyoxane-2-carboxylic acid	3.36820350876049	32.6247	399.326			9.35061e+06	3.24453e+06	3.7302e+06	4.02061e+06	4.2101e+06	5.45226e+06	1.9982e+06	2.08322e+06	1.87244e+06	1.75766e+06	2.59111e+06	1.75289e+06
				32.6913	310.31			4.00622e+07	4.58757e+07	1.74355e+06	2.77508e+06	2.57562e+06	2.47829e+06	1.8022e+06	1.9319e+06	3.3771e+06	3.35579e+06	2.39561e+06	3.13069e+06
				32.6913	413.305			8.01105e+06	2.25787e+06	2.50176e+06	3.53749e+06	2.83663e+06	3.09256e+06	6.16515e+06	1.91869e+06	2.15683e+06	1.73445e+06	2.39809e+06	1.74621e+06
		S-Nitrosoglutathione	-1.5654363735908	32.6966	337.329			1.29782e+07	4.05134e+06	1.48477e+07	1.63831e+07	6.32153e+06	2.04041e+07	1.68582e+07	2.81217e+06	4.83974e+06	4.94856e+06	3.8855e+06	2.30786e+07
		2-(2,3-dihydroxy-4-methoxyphenyl)-3,5,7-trihydroxy-6-methoxy-3,4-dihydro-2H-1-benzopyran-4-one	18.3563060229652	32.7047	365.32			2.01548e+07	4.58629e+06	1.06386e+07	8.1055e+06	1.05249e+07	1.24397e+07	2.93533e+06	3.15139e+06	5.24312e+06	2.52069e+06	4.14485e+06	2.21003e+06
				32.7047	510.488			4.43339e+06	3.87565e+06	6.7112e+06	6.1784e+06	5.56082e+06	4.94888e+06	5.29251e+06	4.61855e+06	4.53705e+06	5.70958e+06	5.73525e+06	5.1229e+06
		c-DNP-Cys	21.0308559126087	32.7156	330.3			483563	736513	621291	437064	810712	834640	511461	588580	695630	619895	867531	583556
		4-Pyridoxate	3.42580938455041	32.7167	184.169			2.98061e+06	3.23934e+06	988475	1.22129e+06	1.88245e+06	1.16323e+06	1.16474e+06	578232	749650	1.03742e+06	629990	1.22625e+06
				32.7204	125.096			1.32982e+06	1.21239e+06	576842	1.09754e+06	1.10455e+06	2.16812e+06	894054	1.24586e+06	873100	1.02833e+06	885092	695753
		3,4,5-trihydroxy-6-{[2-(4-methoxy-1-benzofuran-5-yl)-2-oxoacetyl]oxy}oxane-2-carboxylic acid	-4.03986825261249	32.7206	397.31			9.32421e+06	1.68311e+06	2.92301e+06	2.95087e+06	2.62081e+06	3.10339e+06	1.44298e+06	1.14343e+06	1.22808e+06	1.20332e+06	2.25233e+06	864475
		Dianthalexin	-6.53328690590566	32.7216	240.232			2.6331e+06	1.91976e+06	865034	1.39949e+06	1.99435e+06	1.28796e+06	1.54405e+06	1.20376e+06	1.50319e+06	1.62779e+06	997390	1.84639e+06
				32.7234	580.292			280470	144781	1.94893e+06	1.10033e+06	1.34408e+06	261263	2.31713e+06	2.1711e+06	1.89079e+06	2.57055e+06	1.43474e+06	2.56908e+06
		Chitotriose	15.1247950318581	32.7235	502.498			3.30312e+06	2.87334e+06	4.04286e+06	3.52701e+06	2.66621e+06	3.06851e+06	3.36891e+06	3.0098e+06	3.20486e+06	3.65571e+06	3.1502e+06	2.67197e+06
				32.7271	236.184			3.48575e+06	2.48968e+06	2.19511e+06	2.73962e+06	2.89012e+06	2.36793e+06	2.57098e+06	2.8761e+06	2.65181e+06	2.53153e+06	2.42333e+06	2.04007e+06
				32.7279	228.195			3.91329e+07	3.72071e+07	3.12566e+07	5.99806e+07	5.50442e+07	5.06741e+07	3.95785e+07	2.87537e+07	3.65643e+07	5.41753e+07	3.45666e+07	3.76709e+07
		Flumequine	-13.7987407618071	32.7308	262.252			8.88788e+06	3.75838e+06	8.05801e+06	8.68117e+06	7.63941e+06	7.80033e+06	5.25641e+06	4.71464e+06	4.20485e+06	4.87796e+06	5.27187e+06	4.24064e+06
				32.7449	145.101			2.89388e+06	2.17058e+06	2.21464e+06	2.50869e+06	130539	3.33173e+06	2.23431e+06	2.30045e+06	2.52999e+06	2.27698e+06	2.2618e+06	1.70422e+06
				32.754	294.227			1.17646e+07	9.03984e+06	4.99062e+06	5.96161e+06	4.51366e+06	4.85063e+06	7.16839e+06	5.2065e+06	5.56243e+06	4.80259e+06	3.73024e+06	7.97941e+06
				33.517	106.065			2.38053e+06	5.91503e+06	4.15343e+06	6.93427e+06	9.35988e+06	1.9882e+06	2.7673e+06	5.99867e+06	2.27228e+06	2.37681e+06	7.89168e+06	6.79551e+06
				33.5254	93.0701			2.94178e+06	2.70399e+06	1.79132e+06	2.15458e+06	2.50106e+06	2.25925e+06	2.0516e+06	1.72762e+06	1.62099e+06	2.28056e+06	1.58978e+06	1.41923e+06
				33.5656	779.655			549896	917883	800593	253268	635989	993112	663068	115219	373523	0	133681	421224
				33.5744	146.096			5.39025e+06	3.2477e+06	4.17345e+06	1.81954e+06	1.57599e+06	2.92484e+06	2.8463e+06	2.87254e+06	3.00024e+06	5.61574e+06	2.68966e+06	6.36164e+06
				33.5834	438.196			2.63003e+06	1.99175e+06	5.43797e+06	4.65241e+06	3.61234e+06	3.59929e+06	5.89488e+06	6.18121e+06	5.51996e+06	4.98067e+06	5.52642e+06	4.81049e+06
				33.5841	115.054			3.0163e+06	2.16402e+06	2.95214e+06	3.01883e+06	3.41639e+06	2.94328e+06	3.4925e+06	3.39212e+06	3.21806e+06	3.37144e+06	3.38298e+06	3.83015e+06
				33.5848	100.076			1.6052e+06	1.43459e+06	905540	1.15636e+06	609550	1.96142e+06	710089	1.07839e+06	915970	534394	1.19159e+06	1.08668e+06
				33.5911	132.081			6.73156e+06	6.33729e+06	7.26497e+06	6.94672e+06	7.80296e+06	6.54462e+06	8.30599e+06	8.63962e+06	8.48699e+06	8.12541e+06	9.23673e+06	8.16113e+06
				33.5933	286.273			1.29749e+06	1.53957e+06	2.32069e+06	1.78313e+06	1.64222e+06	5.37933e+06	1.50025e+06	3.30256e+06	2.00996e+06	2.14712e+06	1.34713e+06	1.76627e+06
				33.5938	104.062			2.64364e+06	437941	1.6157e+06	2.75416e+06	3.06254e+06	2.48914e+06	4.60903e+06	3.66561e+06	4.3592e+06	3.73968e+06	3.93404e+06	3.12641e+06
				33.5938	120.089			1.46849e+07	1.20311e+07	2.1915e+07	1.55311e+07	1.85683e+07	1.73749e+07	2.46789e+07	2.31811e+07	2.46281e+07	2.26089e+07	2.33561e+07	2.2813e+07
				33.5938	454.172			1.29583e+06	1.30959e+06	1.96093e+06	1.35806e+06	1.33653e+06	1.59995e+06	1.47428e+06	1.50064e+06	2.8977e+06	1.83848e+06	2.359e+06	1.71065e+06
		Bis(4'-chlorophenyl)acetate	1.03909197025616	33.5943	282.142			3.77822e+06	995310	4.27432e+06	2.07819e+06	2.57369e+06	2.14358e+06	3.49018e+06	5.08635e+06	5.77198e+06	5.33671e+06	8.94853e+06	3.74367e+06
				33.5967	350.305			1.86951e+06	1.14384e+06	1.77863e+06	2.25516e+06	3.19619e+06	3.07404e+06	2.79355e+06	1.05053e+06	2.06713e+06	2.6371e+06	2.30206e+06	2.72883e+06
				33.5978	117.07			3.60378e+06	3.42675e+06	4.6559e+06	3.68509e+06	4.05248e+06	3.85654e+06	5.00669e+06	5.22717e+06	5.62638e+06	5.58683e+06	4.75366e+06	5.48721e+06
				33.599	92.0579			1.85479e+06	1.93638e+06	2.43245e+06	1.71404e+06	2.24264e+06	2.17435e+06	2.15218e+06	2.60247e+06	2.39623e+06	2.27408e+06	2.30171e+06	2.25635e+06
				33.6039	91.0545			2.87191e+07	2.62015e+07	3.03674e+07	2.86103e+07	3.17703e+07	2.69009e+07	3.48846e+07	3.49602e+07	3.51323e+07	3.35566e+07	3.46337e+07	3.34612e+07
				33.6083	143.106			1.47364e+06	1.44894e+06	1.17397e+06	1.47614e+06	1.54277e+06	1.2486e+06	914950	1.3481e+06	857635	514940	1.2277e+06	1.31373e+06
				33.6178	417.217			2.7927e+07	2.409e+07	4.07755e+07	3.09505e+07	3.42077e+07	3.20873e+07	4.53561e+07	4.35998e+07	4.70725e+07	4.50501e+07	4.86323e+07	4.84725e+07
				33.6335	176.107			5.09576e+06	4.25913e+06	7.88056e+06	5.61317e+06	7.0729e+06	5.91298e+06	8.42111e+06	7.57078e+06	8.86868e+06	8.90397e+06	9.17629e+06	8.35622e+06
		2'-Deoxy-5-hydroxymethylcytidine-5'-diphosphate	20.4328411708339	34.3682	418.219			3.24867e+06	2.54553e+06	4.49802e+06	1.18892e+06	3.78038e+06	4.07406e+06	4.76248e+06	4.95129e+06	5.94419e+06	5.10547e+06	5.56565e+06	3.21441e+06
				34.3785	416.214			1.75853e+08	1.48102e+08	2.55993e+08	1.97666e+08	2.16935e+08	1.9988e+08	2.79399e+08	2.85608e+08	2.99792e+08	2.81279e+08	3.01179e+08	3.00638e+08
		Tetracenomycin D3	5.40583952323287	34.3854	381.314			8.69138e+06	4.44387e+06	4.82248e+06	5.537e+06	5.60906e+06	5.5367e+06	1.71338e+06	4.80986e+06	3.40394e+06	3.54267e+06	2.97578e+06	1.2471e+06
		Clavulanic acid	-19.121848511443	34.4119	200.164			3.39177e+06	3.50181e+06	1.55236e+06	2.69203e+06	2.8429e+06	2.14429e+06	543321	1.6248e+06	1.67086e+06	2.16781e+06	1.95918e+06	1.73405e+06
		3-Nitroacrylate	-20.2846020764899	34.4205	118.065			4.12554e+07	3.39317e+07	3.3209e+07	3.39412e+07	3.9713e+07	2.96801e+07	3.56284e+07	3.49136e+07	3.15712e+07	3.85082e+07	3.92098e+07	3.61712e+07
				34.4364	432.237			1.59695e+08	1.28782e+08	1.99535e+08	1.5813e+08	1.97407e+08	1.62144e+08	2.09965e+08	2.13423e+08	2.02908e+08	2.1592e+08	2.41175e+08	2.20091e+08
				34.4376	864.525			0	0	0	0	0	0	248535	249910	0	0	0	0
				34.4387	103.054			3.74975e+06	2.62972e+06	4.35567e+06	3.61498e+06	4.20029e+06	3.00602e+06	4.46726e+06	5.05699e+06	3.85795e+06	4.63079e+06	5.23937e+06	5.24495e+06
		TG(15:0/18:0/24:1(15Z))	17.9348205377066	34.4442	932.59			0	0	0	0	0	0	0	0	0	0	0	0
				34.4453	214.18			4.5959e+06	3.67472e+06	1.05196e+06	1.50615e+06	1.63179e+06	1.56962e+06	1.80616e+06	991524	790784	1.7067e+06	1.72866e+06	1.69757e+06
				34.4453	267.122			3.70834e+07	2.90856e+07	2.81094e+07	2.8868e+07	3.68927e+07	2.11017e+07	2.76192e+07	2.77493e+07	2.18061e+07	3.026e+07	3.09246e+07	2.53589e+07
				34.4475	85.0287			1.31705e+06	1.33696e+06	1.27792e+06	1.42745e+06	1.8173e+06	1.29576e+06	1.98996e+06	1.64464e+06	1.62439e+06	1.45632e+06	1.93018e+06	1.60222e+06
				34.4485	434.244			5.93832e+06	3.92248e+06	7.96673e+06	6.68736e+06	7.13004e+06	6.68274e+06	8.20787e+06	7.88172e+06	4.67308e+06	8.08332e+06	9.08872e+06	7.01444e+06
				34.45	144.081			3.6192e+06	3.52177e+06	4.78293e+06	3.49355e+06	5.01477e+06	3.4662e+06	5.00332e+06	5.87506e+06	4.938e+06	5.40534e+06	4.98189e+06	4.33505e+06
				34.4519	931.589			0	0	0	0	0	0	0	0	0	0	0	0
				34.4529	433.24			3.84701e+07	3.00796e+07	4.94535e+07	3.65448e+07	4.79633e+07	3.93014e+07	4.9753e+07	5.25497e+07	4.89446e+07	5.04059e+07	6.01057e+07	5.42058e+07
				34.4543	933.598			0	0	0	0	0	0	0	0	0	0	0	0
				34.4549	177.111			977116	614348	1.50707e+06	1.2837e+06	1.01776e+06	524042	913130	1.02862e+06	1.12157e+06	1.1892e+06	1.13085e+06	1.41194e+06
		Nitazoxanide	17.4706476786318	34.4554	308.295			6.44431e+06	6.56805e+06	852667	1.17006e+06	921068	2.75608e+06	1.45656e+06	1.07289e+06	1.61239e+06	1.7093e+06	1.2373e+06	2.01843e+06
		Calcium glycerophosphate	4.08043942057644	34.4598	211.144			3.41172e+06	1.78367e+06	2.25647e+06	2.91756e+06	3.18244e+06	3.79563e+06	2.50106e+06	5.22309e+06	1.2166e+06	1.36407e+06	1.1312e+06	1.39333e+06
				34.4644	369.169			5.56624e+06	3.76585e+06	4.26766e+06	4.39089e+06	7.28014e+06	3.2417e+06	4.39591e+06	4.38636e+06	2.91394e+06	4.322e+06	5.16011e+06	4.42944e+06
		Panfuran S	-1.85744323943962	34.4691	294.242			9.37545e+06	1.21944e+07	6.34391e+06	6.04082e+06	5.82144e+06	4.8523e+06	7.19715e+06	5.2384e+06	6.68923e+06	5.53248e+06	4.64571e+06	8.10553e+06
		Thioguanosine 5'-diphosphate	-9.42986443806432	34.8877	460.269			376117	53322.1	854615	722280	1.1006e+06	817897	0	627775	425301	162618	790922	317569
				35.2488	134.068			1.73595e+06	1.6079e+06	3.97999e+06	3.06776e+06	3.66916e+06	1.5543e+06	4.33711e+06	5.50754e+06	4.74621e+06	5.83177e+06	4.65251e+06	6.57222e+06
				35.2779	389.186			1.61253e+07	1.2541e+07	1.21372e+07	1.26072e+07	1.90464e+07	9.64391e+06	1.33023e+07	1.27939e+07	9.47206e+06	1.24129e+07	1.49993e+07	1.21958e+07
		dCDP	-5.02175550202769	35.2826	388.182			1.09542e+08	8.25867e+07	7.95333e+07	8.66005e+07	1.23405e+08	6.14423e+07	8.72542e+07	7.86183e+07	5.60707e+07	8.08427e+07	9.75689e+07	7.47871e+07
				35.3037	405.21			4.33722e+07	3.21223e+07	2.98047e+07	3.51696e+07	4.86664e+07	2.46911e+07	3.50451e+07	3.03386e+07	2.09237e+07	3.20374e+07	3.8129e+07	3.00832e+07
				35.3109	449.236			549803	852969	2.20101e+06	1.76402e+06	1.66732e+06	908810	3.10203e+06	3.53447e+06	2.58568e+06	3.93369e+06	2.82992e+06	4.02629e+06
		2,4-dihydroxy-3-(sulfooxy)benzoic acid	-8.89610620754744	35.315	251.185			1.33213e+07	1.80637e+07	1.63788e+07	1.44726e+07	1.5834e+07	1.11895e+07	1.44729e+07	1.33431e+07	1.37771e+07	1.39037e+07	1.39251e+07	1.83088e+07
				35.323	157.076			1.48144e+06	1.37556e+06	1.08273e+06	1.06961e+06	1.76755e+06	1.39221e+06	611781	1.238e+06	1.66625e+06	1.26184e+06	866477	1.26075e+06
		Oxaloglutarate	8.04444515915833	35.3247	205.143			1.08385e+06	1.41184e+06	1.23793e+06	833908	1.02718e+06	726231	697524	1.35295e+06	1.23297e+06	864711	700447	967440
				35.7543	172.133			1.0993e+07	1.48124e+07	5.68245e+06	7.54429e+06	6.86339e+06	6.0976e+06	1.16632e+06	1.46143e+06	7.81995e+06	613714	5.41175e+06	4.4195e+06
		S-Methyl-3-phospho-1-thio-D-glycerate	-9.90261939670057	36.1743	217.155			497510	609417	575815	572081	488803	94908.4	574322	811546	197781	1.21363e+06	834556	1.06673e+06
				36.1774	749.531			2.96383e+06	3.0238e+06	3.89064e+06	3.47697e+06	2.30285e+06	3.46442e+06	4.18715e+06	4.54285e+06	3.02522e+06	3.61916e+06	3.31538e+06	3.33321e+06
				36.1778	132.102			7.13631e+06	6.68018e+06	7.55569e+06	7.64562e+06	7.97599e+06	6.5115e+06	8.79596e+06	8.87249e+06	9.04634e+06	8.49568e+06	9.51763e+06	8.58378e+06
		Hippeastrine	-23.8584277113855	36.1778	316.32			9.0132e+07	4.82014e+07	9.08699e+07	7.99185e+07	8.94675e+07	1.65876e+08	6.13205e+07	9.72144e+07	5.58512e+07	6.96181e+07	1.12034e+08	9.43858e+07
		N(beta)-Epoxysuccimoyl-DAP-Val	20.4849600518924	36.1813	317.324			1.52947e+07	8.94553e+06	1.63491e+07	1.35117e+07	1.62879e+07	2.74109e+07	1.10773e+07	1.61605e+07	9.19162e+06	1.36475e+07	2.21527e+07	1.80322e+07
				36.1826	238.172			2.4484e+06	3.90308e+06	3.73136e+06	2.65112e+06	2.78256e+06	2.60973e+06	554504	2.73592e+06	3.10085e+06	2.43189e+06	4.43113e+06	3.03404e+06
				36.1865	164.074			1.69153e+06	1.32678e+06	1.47428e+06	2.60095e+06	502016	1.33413e+06	1.56685e+06	1.30412e+06	1.14502e+06	1.9722e+06	1.84157e+06	1.56206e+06
				36.1865	193.143			3.44894e+06	368311	2.71205e+06	2.5629e+06	1.3378e+06	2.07118e+06	1.55328e+06	4.69371e+06	4.43906e+06	2.78007e+06	4.17294e+06	4.17967e+06
				36.1868	259.151			1.64159e+06	3.56514e+06	2.1307e+06	1.61497e+06	1.91438e+06	1.58436e+06	1.26582e+06	1.9377e+06	2.62194e+06	1.7683e+06	2.17927e+06	3.164e+06
		Thioxanthine monophosphate	-18.5481397459643	36.1898	263.142			578518	0	274107	498236	764033	0	428755	267191	0	436310	528526	318980
				36.1907	289.293			3.22972e+07	2.24374e+07	3.82685e+07	3.15315e+07	2.75522e+07	1.21473e+08	2.65928e+07	4.52969e+07	2.10332e+07	2.69927e+07	4.42785e+07	3.73201e+07
				36.1914	160.075			572132	637620	367287	373744	780600	258126	362698	359823	136528	391224	554851	399526
				36.1966	161.117			1.11573e+06	985764	729224	1.18489e+06	908482	695647	675243	886083	464391	714580	723564	981459
				36.1966	408.369			600631	929479	640919	82341.7	47513.2	0	1.99731e+06	2.69608e+06	2.7491e+06	2.48483e+06	2.42761e+06	438849
		6-({5,7-dihydroxy-2-[4-hydroxy-3-(sulfooxy)phenyl]-4-oxo-4H-chromen-3-yl}oxy)-3,4,5-trihydroxyoxane-2-carboxylic acid	21.3377100321101	36.1966	559.439			1.45096e+07	1.20628e+07	1.60295e+07	1.50336e+07	1.65359e+07	1.68205e+07	1.53784e+07	1.58639e+07	1.29284e+07	1.48367e+07	1.68539e+07	1.51071e+07
				36.5898	86.0967			2.17376e+06	2.88538e+06	2.04465e+06	2.6151e+06	2.32392e+06	1.94619e+06	2.4024e+06	2.2568e+06	2.10975e+06	1.97464e+06	2.18711e+06	1.86393e+06
				37.0429	332.316			1.06941e+06	1.73559e+06	715503	756498	1.87152e+06	2.39812e+06	1.07431e+06	1.10822e+06	1.12946e+06	709824	2.1791e+06	1.66381e+06
		Aminomalote	-21.1948085636032	37.044	120.081			1.58397e+07	1.30707e+07	2.27099e+07	1.60777e+07	1.91901e+07	1.77553e+07	2.54409e+07	1.35124e+06	1.19907e+06	2.38311e+07	2.4095e+07	2.50804e+07
				37.0521	702.581			1.44894e+06	1.19276e+06	1.09054e+06	1.11168e+06	1.21964e+06	631471	1.61051e+06	4.14284e+06	3.38409e+06	3.3127e+06	3.01566e+06	2.6968e+06
				37.0536	869.681			879694	1.27487e+06	1.26199e+06	1.30318e+06	616451	732216	312834	925506	516566	315684	932034	716859
				37.0556	683.565			3.61106e+06	1.89593e+06	1.63579e+06	2.10103e+06	2.2855e+06	1.22204e+06	2.75916e+06	5.92264e+06	5.08214e+06	4.31857e+06	4.2138e+06	4.26848e+06
				37.0559	267.18			6.47292e+06	4.68467e+06	5.07883e+06	3.84697e+06	2.43327e+06	2.84758e+06	5.17258e+06	1.24833e+07	3.73797e+06	2.64971e+06	7.55623e+06	4.97867e+06
				37.0593	245.135			3.87139e+06	6.27636e+06	4.79171e+06	1.43171e+06	2.67249e+06	2.63924e+06	2.59336e+06	4.75222e+06	3.40053e+06	4.25827e+06	5.05198e+06	2.07502e+06
				37.0628	90.0375			773833	0	476323	692365	421298	291286	510281	854292	757219	603762	944142	563061
				37.4447	852.68			778247	1.80293e+06	674387	663436	853690	839916	1.14854e+06	987371	1.06467e+06	1.16414e+06	1.12394e+06	1.58024e+06
				37.8012	825.655			1.31737e+06	5.1036e+06	3.18505e+06	2.69333e+06	1.17885e+06	1.84814e+06	3.31467e+06	2.77014e+06	2.53931e+06	3.87081e+06	2.51661e+06	5.22373e+06
				37.846	698.558			1.34032e+06	597064	856279	1.3744e+06	1.45648e+06	536399	240494	1.12386e+06	850706	529519	1.23102e+06	506687
		3-(Methylthio)propanoyl-CoA	-2.62314923604676	37.8548	870.694			2.02772e+06	3.30716e+06	3.33304e+06	2.60827e+06	2.08227e+06	2.76601e+06	1.95616e+06	2.01592e+06	1.55376e+06	851774	1.18473e+06	1.69815e+06
				37.9018	848.651			1.01481e+06	1.44397e+06	712654	982620	1.03622e+06	631040	1.25074e+06	1.29313e+06	1.04112e+06	1.50738e+06	439231	1.79765e+06
				37.905	222.055			6.69413e+06	6.11283e+06	739630	6.99047e+06	6.30442e+06	3.2219e+06	3.47952e+06	9.29983e+06	3.04584e+06	5.97393e+06	8.1215e+06	5.67279e+06
				37.9128	865.651			3.15345e+06	5.35095e+06	3.25559e+06	2.89712e+06	3.80708e+06	4.72583e+06	4.21614e+06	3.44184e+06	4.02667e+06	5.34263e+06	3.93955e+06	5.45945e+06
				37.9138	701.577			6.20114e+06	4.54434e+06	3.67251e+06	4.27853e+06	4.79642e+06	2.55536e+06	5.28418e+06	1.24964e+07	1.09024e+07	9.87962e+06	9.60044e+06	8.85593e+06
		Capensinidin	-0.184632014555352	37.9138	346.331			6.52635e+06	1.36188e+07	7.48824e+06	4.41106e+06	2.1658e+07	6.31122e+06	4.18489e+06	7.37747e+06	1.86844e+07	7.82779e+06	1.76694e+07	9.59953e+06
				37.9139	824.653			6.34356e+06	1.20173e+07	8.31482e+06	5.76698e+06	3.69589e+06	5.98502e+06	1.09128e+07	7.97662e+06	6.56837e+06	8.32837e+06	8.72997e+06	1.03867e+07
				37.9139	863.633			3.11303e+06	5.08999e+06	3.89269e+06	4.04679e+06	3.4391e+06	4.85864e+06	6.18973e+06	4.69873e+06	3.1465e+06	5.74264e+06	4.60727e+06	5.14242e+06
				37.9141	851.671			785887	2.10613e+06	1.24143e+06	944721	1.00913e+06	785765	592811	1.40146e+06	1.50494e+06	1.51951e+06	1.77384e+06	2.22841e+06
				37.9146	181.028			9.84115e+06	1.29845e+07	929122	1.20391e+07	1.18461e+07	4.4229e+06	5.26493e+06	1.20402e+07	5.98178e+06	9.23289e+06	1.20448e+07	1.13155e+07
				37.9151	862.632			7.32193e+06	9.83133e+06	1.00242e+07	7.13776e+06	8.86609e+06	9.02402e+06	1.05625e+07	8.34162e+06	7.98259e+06	1.10289e+07	1.10799e+07	1.00509e+07
		trans-Hex-2-enoyl-CoA	-23.8993343419628	37.9151	864.648			7.74578e+06	1.04267e+07	8.0004e+06	6.15682e+06	8.70527e+06	8.7103e+06	9.12203e+06	6.89436e+06	8.0977e+06	9.0744e+06	9.64434e+06	1.00647e+07
				37.9156	822.636			1.80397e+07	2.59855e+07	2.10338e+07	1.6317e+07	1.73389e+07	1.89949e+07	2.49906e+07	1.81206e+07	1.74284e+07	2.06756e+07	2.15266e+07	2.46028e+07
		2-Methylacetoacetyl-CoA	20.7276709201007	37.9156	866.659			1.18737e+06	4.49861e+06	2.60642e+06	2.16143e+06	3.38977e+06	3.21874e+06	2.62675e+06	1.98763e+06	2.53869e+06	2.38741e+06	2.76108e+06	3.6726e+06
				37.9158	700.571			1.37714e+07	9.62582e+06	9.45747e+06	1.02867e+07	1.1646e+07	6.82601e+06	1.30118e+07	2.71943e+07	2.43197e+07	2.31851e+07	2.13441e+07	2.04214e+07
				37.9158	820.621			1.21445e+07	1.72379e+07	1.40082e+07	1.2858e+07	1.35074e+07	1.26516e+07	1.84523e+07	8.43181e+06	1.42964e+07	1.61242e+07	1.73088e+07	1.59792e+07
				37.9158	823.641			8.623e+06	1.22632e+07	1.10344e+07	7.48618e+06	8.17834e+06	6.28426e+06	1.14589e+07	9.22835e+06	9.34388e+06	8.97358e+06	1.01665e+07	1.24661e+07
		Aucubin	-7.3535423403124	37.916	347.335			1.59343e+06	2.76204e+06	1.53285e+06	893826	4.2849e+06	1.28738e+06	791555	1.56563e+06	3.86203e+06	1.56303e+06	3.20996e+06	1.75128e+06
				37.9167	682.561			7.1939e+06	5.75983e+06	4.69946e+06	5.20665e+06	6.11728e+06	2.98115e+06	6.08612e+06	1.4924e+07	1.31686e+07	1.19019e+07	1.07233e+07	1.09503e+07
				37.9168	801.655			6.02268e+06	3.01799e+06	2.91569e+06	3.25887e+06	997430	640918	3.44832e+06	5.32196e+06	2.1268e+06	1.17164e+06	2.2165e+06	2.59384e+06
		beta-Alanyl-CoA	19.8386127888236	37.9186	839.636			6.59373e+06	1.20762e+07	9.76885e+06	7.26874e+06	9.34919e+06	1.04772e+07	1.14932e+07	7.7423e+06	5.944e+06	8.98639e+06	1.10006e+07	1.12039e+07
				37.9188	849.656			323939	802671	501809	576679	446692	217914	648609	515379	594965	747811	912131	556017
[truncated: 12,708 more rows]
