# Supplementary material for: Multi-Omics Analysis of Mammary Metabolic Changes in Dairy Cows Exposed to Hypoxia
Source: Front Vet Sci. 2021 Oct 14;8:764135. doi: 10.3389/fvets.2021.764135 (PMC8553012; doi:10.3389/fvets.2021.764135)
Supplement: Supplementary file 4 [file Data_Sheet_2.ZIP › raw data for cells/raw data/The level of TAG.xls]

## Sheet: 1
	sample order
	1	2	3
A	BLANK	NX	NX
B	BLANK	NX	NX
C	BLANK	NX	NX
D	standard	HX	HX
E	standard	HX	HX
F	standard	HX	HX
		OD Value
	1	2	3
A	0.1167	0.1694	0.1625
B	0.1234	0.1589	0.1638
C	0.1358	0.1727	0.1806
D	0.2946	0.2623	0.2598
E	0.2853	0.2498	0.2614
F	0.284	0.2545	0.2412
				TAG level(mmol/L)=(Sample OD-Blank OD)/(standard OD-Blamk OD)×standard level(2.26mmol/L)
	Blank mean=		0.1253
	Standard mean=		0.287967
	Sample level(mmol/L)
	1	2	3
A		0.612701	0.516836
B		0.46682	0.534898
C		0.658549	0.768307
D		1.9034	1.86867
E		1.72973	1.8909
F		1.79503	1.61025
