# Supplementary material for: Multi-Omics Analysis of Mammary Metabolic Changes in Dairy Cows Exposed to Hypoxia
Source: Front Vet Sci. 2021 Oct 14;8:764135. doi: 10.3389/fvets.2021.764135 (PMC8553012; doi:10.3389/fvets.2021.764135)
Supplement: Supplementary file 4 [file Data_Sheet_2.ZIP › raw data for cells/raw data/qpcr.xlsx]

## Sheet: ACACA
sample	actin Ct	ACACA ct	△Ct	sample	actin Ct	ACACA ct	△Ct	-△△Ct	2-△△Ct	Average	SD
NX	20.3667	25.62	5.25333	NX	20.43	25.68	5.25	0.00333333	1.00231
NX	20.3667	25.62	5.25333	NX	20.39	25.61	5.22	0.0333333	1.02337
NX	20.3667	25.62	5.25333	NX	20.28	25.57	5.29	-0.0366667	0.974905	1.0002	0.0243037
NX	20.3667	25.62	5.25333	HX	20.75	24.61	3.86	1.39333	2.62685
NX	20.3667	25.62	5.25333	HX	20.74	24.62	3.88	1.37333	2.59068
NX	20.3667	25.62	5.25333	HX	20.76	24.48	3.72	1.53333	2.89454	2.70402	0.165978
													NX	1.0002	0.0243037
													HX	2.70402	0.165978

## Sheet: CD36
sample	actin Ct	CD36 ct	△Ct	sample	actin Ct	CD36 ct	△Ct	-△△Ct	2-△△Ct	Average	SD
NX	20.3667	22.0867	1.72	NX	20.43	22.12	1.69	0.03	1.02101
NX	20.3667	22.0867	1.72	NX	20.39	22.21	1.82	-0.1	0.933033
NX	20.3667	22.0867	1.72	NX	20.28	21.93	1.65	0.07	1.04972	1.00125	0.0607993
NX	20.3667	22.0867	1.72	HX	20.75	24.11	3.36	-1.64	0.320856
NX	20.3667	22.0867	1.72	HX	20.74	23.92	3.18	-1.46	0.363493
NX	20.3667	22.0867	1.72	HX	20.76	23.77	3.01	-1.29	0.408951	0.364434	0.0440548
													NX	1.00125	0.0607993
													HX	0.364434	0.0440548

## Sheet: FABP3
sample	actin Ct	FABP3 ct	△Ct	sample	actin Ct	FABP3 ct	△Ct	-△△Ct	2-△△Ct	Average	SD
NX	20.3667	25.7233	5.35667	NX	20.43	25.74	5.31	0.0466667	1.03288
NX	20.3667	25.7233	5.35667	NX	20.39	25.56	5.17	0.186667	1.13813
NX	20.3667	25.7233	5.35667	NX	20.28	25.87	5.59	-0.233333	0.850667	1.00722	0.145438
NX	20.3667	25.7233	5.35667	HX	20.75	24.6	3.85	1.50667	2.84153
NX	20.3667	25.7233	5.35667	HX	20.74	24.57	3.83	1.52667	2.88119
NX	20.3667	25.7233	5.35667	HX	20.76	24.79	4.03	1.32667	2.50822	2.74365	0.204845
													NX	1.00722	0.145438
													HX	2.74365	0.204845

## Sheet: FASN
sample	actin Ct	FASN ct	△Ct	sample	actin Ct	FASN ct	△Ct	-△△Ct	2-△△Ct	Average	SD
NX	20.3667	20.45	0.0833333	NX	20.43	20.58	0.15	-0.0666667	0.954842
NX	20.3667	20.45	0.0833333	NX	20.39	20.4	0.01	0.0733333	1.05214
NX	20.3667	20.45	0.0833333	NX	20.28	20.37	0.09	-0.00666667	0.99539	1.00079	0.0488761
NX	20.3667	20.45	0.0833333	HX	20.75	21.67	0.92	-0.836667	0.559936
NX	20.3667	20.45	0.0833333	HX	20.74	21.74	1	-0.916667	0.529732
NX	20.3667	20.45	0.0833333	HX	20.76	21.36	0.6	-0.516667	0.698985	0.596217	0.0902715
													NX	1.00079	0.0488761
													HX	0.596217	0.0902715

## Sheet: LPL
sample	actin Ct	LPL ct	△Ct	sample	actin Ct	LPL ct	△Ct	-△△Ct	2-△△Ct	Average	SD
NX	20.3667	33.8267	13.46	NX	20.43	33.78	13.35	0.11	1.07923
NX	20.3667	33.8267	13.46	NX	20.39	33.98	13.59	-0.13	0.913831
NX	20.3667	33.8267	13.46	NX	20.28	33.72	13.44	0.02	1.01396	1.00234	0.0833084
NX	20.3667	33.8267	13.46	HX	20.75	32.09	11.34	2.12	4.34694
NX	20.3667	33.8267	13.46	HX	20.74	31.94	11.2	2.26	4.78991
NX	20.3667	33.8267	13.46	HX	20.76	32.03	11.27	2.19	4.56305	4.56664	0.221509
													NX	1.00234	0.0833084
													HX	4.56664	0.221509

## Sheet: PPARG
sample	actin Ct	PPARG ct	△Ct	sample	actin Ct	PPARG ct	△Ct	-△△Ct	2-△△Ct	Average	SD
NX	20.3667	26.73	6.36333	NX	20.43	26.61	6.18	0.183333	1.1355
NX	20.3667	26.73	6.36333	NX	20.39	26.87	6.48	-0.116667	0.922316
NX	20.3667	26.73	6.36333	NX	20.28	26.71	6.43	-0.0666667	0.954842	1.00422	0.114852
NX	20.3667	26.73	6.36333	HX	20.75	24.56	3.81	2.55333	5.86989
NX	20.3667	26.73	6.36333	HX	20.74	24.46	3.72	2.64333	6.24774
NX	20.3667	26.73	6.36333	HX	20.76	24.45	3.69	2.67333	6.37901	6.16555	0.264326
													NX	1.00422	0.114852
													HX	6.16555	0.264326

## Sheet: SCD1
sample	actin Ct	SCD1 ct	△Ct	sample	actin Ct	SCD1 ct	△Ct	-△△Ct	2-△△Ct	Average	SD
NX	20.3667	20.0033	-0.363333	NX	20.43	19.99	-0.44	0.0766667	1.05458
NX	20.3667	20.0033	-0.363333	NX	20.39	20.04	-0.35	-0.0133333	0.990801
NX	20.3667	20.0033	-0.363333	NX	20.28	19.98	-0.3	-0.0633333	0.95705	1.00081	0.0495286
NX	20.3667	20.0033	-0.363333	HX	20.75	21.91	1.16	-1.52333	0.347881
NX	20.3667	20.0033	-0.363333	HX	20.74	21.92	1.18	-1.54333	0.343092
NX	20.3667	20.0033	-0.363333	HX	20.76	21.88	1.12	-1.48333	0.357661	0.349545	0.00742593
													NX	1.00081	0.0495286
													HX	0.349545	0.00742593

## Sheet: SREBP1
sample	actin Ct	SREBP1 ct	△Ct	sample	actin Ct	SREBP1 ct	△Ct	-△△Ct	2-△△Ct	Average	SD
NX	20.3667	26.4667	6.1	NX	20.43	26.36	5.93	0.17	1.12506
NX	20.3667	26.4667	6.1	NX	20.39	26.5	6.11	-0.01	0.993092
NX	20.3667	26.4667	6.1	NX	20.28	26.54	6.26	-0.16	0.895025	1.00439	0.115432
NX	20.3667	26.4667	6.1	HX	20.75	26.05	5.3	0.8	1.7411
NX	20.3667	26.4667	6.1	HX	20.74	26.12	5.38	0.72	1.64718
NX	20.3667	26.4667	6.1	HX	20.76	26.09	5.33	0.77	1.70527	1.69785	0.047397
													NX	1.00439	0.115432
													HX	1.69785	0.047397
